# Supplementary material for: Proximity Labeling of the Tau Repeat Domain Enriches RNA-Binding Proteins That Are Altered in Alzheimer's Disease and Related Tauopathies
Source: Mol Cell Proteomics. 2025 Nov 7;25(1):101458. doi: 10.1016/j.mcpro.2025.101458 (PMC12796112; doi:10.1016/j.mcpro.2025.101458)
Supplement: Table S1–S5 [file mmc9.xlsx]

## Sheet: Table of Contents
Table of Contents
Table No.	Title
Table S1	Tau repeat domain split TurboID plasmids
Table S2	Western Blot sample preparation and antibodies
Table S3	Orbitrap Astral DIA scan events (m/z)
Table S4	Protein coverage percentage
Table S5	DIA-NN parquet report for peptide characterization

## Sheet: Table S1
Table S1: Tau repeat domain split TurboID plasmids
Plasmid name	Restriction sites	Forward primer	Reverse primer	Plasmid backbone
N-sTurbo TauRD	Forward: AgeI	CGACTCTAGaggatccaccggtgccaccatgCTCCAGACTGCTCCAGTGCCAAT	cggtggccatggtggctgtacaAGGCCCGGGGTTGCTCTCAACATCTCCA	FUGW-Puro
	Reverse: BsrGI
C-sTurbo TauRD	Forward: AgeI	CGACTCTAGaggatccaccggtgccaccatgttgcagacagcccccgtgcccat	ggtggccatggtggctgtacaAGGGCCGGGATTCTCCTCCACGTCACCGCATGTTAGAAGACTTCCTCTGCCCTCcttttcggcagaccgcagactgat	FUGW-Puro
	Reverse: BsrGI
P301L 2A sTurbo TauRD	Forward: NheI	GAAACACATAAGTTGgctagcgggagtggcagcggaggtagtgggagcggtggc	atgggcacgggggctgtctgcaaatcgat	pLEX Mcs, UBC promoter
	Reverse: ClaI			Addgene: 128045

## Sheet: Table S2
Table S2: Western Blot sample preparation and antibodies
Western Blotting procedures
Experiment	µg loaded	µL loaded	primary antibod(y)/(ies)	secondary antibod(y)/(ies)	Figure	Note
N- and C- sTurbo TauRD initial validation upon co-transfection	12	30	V5, HA, Tubulin	anti-Mouse 680, anti-Rabbit 800, Streptavidin 680, anti-Rat 488	Fig. 1C
2A sTurbo TauRD validation of ligase expression and activity	20	15	V5, HA	anti-Mouse 680, anti-Rabbit 800, Streptavidin 680	Fig. 2B; Fig S3 (Replicate 1)
Subcellular fractionation of FRET TauRD and sTurbo TauRD (Blot1)	12	15	Tubulin, Histone H3, GFP	anti-Rat 680, anti-Rabbit 800, anti-Goat 680	Fig. 2D, Fig S1C
Subcellular fractionation of FRET TauRD and sTurbo TauRD (Blot2)	12	15	V5, Tau-MTBR(2E9)	anti-Rabbit 800, Streptavidin 680	Fig. 2D
Mass spectrometry input QC Western blotting	20	15	V5, HA	anti-Mouse 680, anti-Rabbit 800, Streptavidin 680	Fig S2	HA not probed in Replicate 2
Mass spectrometry pulldown Western blotting	input: 15	5	SNRPD2, Tubulin, Tau-MTBR(2E9)	anti-Rabbit 800, anti-Rat 680, anti-Mouse 488	Fig 3D
Mass spectrometry validation Western blotting	input: 15	5	SNRPB	anti-Rabbit 800	Fig 3D
Mass spectrometry validation Western blotting Blot1	input: 25 (5% AP input)	5	PAPOLA, MACROH2A1	anti-Rabbit 800	Fig 3D	Cut at 70 kDa ladder
Mass spectrometry validation Western blotting Blot2	input: 25 (5% AP input)	5	CHD4, WDR82	anti-Rabbit 800, anti-Rabbit 680	Fig 3D	Cut at 70 kDa ladder
Mass spectrometry validation Western blotting Blot3	input: 25 (5% AP input)	5	SAFB	anti-Rabbit 800	Fig 3D	Cut above 70 kDa ladder
Mass spectrometry validation Western blotting Blot4	input: 25 (5% AP input)	5	RSK2	anti-Rabbit 800	Fig 3D	Cut at 70 kDa ladder
Blue-Native PAGE Western blotting of sTurbo TauRD HEK	20	20	Tau-MTBR(2E9)	anti-Mouse 680	Fig S2
SDS-PAGE of lysates described by BN-PAGE (HEK cell)	20	30	V5	anti-Rabbit 800	Fig S2
Blue-Native PAGE Western blotting of recombinant Tau	0.2 µM	20	Tau-MTBR(2E9)	anti-Mouse 680	Fig S2
SDS-PAGE of recombinant protein described by BN-PAGE	0.2 µM	20	V5	anti-Rabbit 800	Fig S2
Antibodies in this study
Antibody	Manufacturer	Catalog number	Dilution factor (WB)	Dilution factor (ICC)	Clonality	Use
rabbit anti-V5	Abcam	ab206566	1/1000	1/300	Monoclonal	Primary
mouse anti-HA	Abgent/Abcepta	AM1008A	1/1000	N/A	Monoclonal	Primary
rat anti-Tubulin YL 1/2	Abcam	ab6160	1/1000	N/A	Monoclonal	Primary
goat anti-GFP	Rockland	600-101-215	1/1000	N/A	Polyclonal	Primary
rabbit anti-Histone H3	Abcam	ab1791	1/1000	N/A	Polyclonal	Primary
mouse anti-Tau-MTBR (2E9)	Novus Biologicals	NBP2-25162	1/1000	1/300	Monoclonal	Primary
rabbit anti-SNRPB	Abcam	ab155026	1/1000	N/A	Polyclonal	Primary
rabbit anti-SNRPD2	Proteintech Group	14789-1-AP	1/1000	N/A	Polyclonal	Primary
rabbit anti-PAPOLA	Bethyl Laboratories via Invitrogen	A301-009A-T	1/1000	N/A	Polyclonal	Primary
rabbit anti-Histone Macro-H2A.1	Invitrogen	PA5-121910	1/1000	N/A	Polyclonal	Primary
rabbit anti-CHD4	Invitrogen	PA5-81154	1/1000	N/A	Polyclonal	Primary
rabbit anti-WDR82	MyBioSource	MBS9517828	1/1000	N/A	Polyclonal	Primary
rabbit anti-SAFB	Proteintech Group via Invitrogen	21857-1-AP	1/1000	N/A	Polyclonal	Primary
rabbit anti-RSK2 (RPS6KA3)	Cell Signaling Technology	#5528	1/1000	N/A	Monoclonal	Primary
Antibody	Manufacturer	Catalog number	Dilution factor (WB)	Dilution factor (ICC)	Use	Host
Alexa Fluor Anti-Rabbit 800	Invitrogen	A11374	1/10,000	N/A	Secondary	Donkey
Streptavidin Alexa Fluor 680 conjugate	Invitrogen	S32358	1/10,000	N/A	Secondary	N/A
Alexa Fluor Anti-Rat 488	Invitrogen	A21208	1/10,000	N/A	Secondary	Donkey
Donkey anti-Goat IgG (DAG680) secondary Ab	ThermoFisher	A21084	1/10,000	N/A	Secondary	Donkey
Donkey anti-Rabbit IgG (H+L) Cross-Adsorbed Secondary Antibody, FITC	Invitrogen	A16030	1/10,000	1/500	Secondary	Donkey
Goat Anti-Rat 680	Invitrogen	A21096	1/10,000
Streptavidin Protein, DyLight™ 594	Invitrogen	21842	N/A	1/500	Secondary (ICC)	N/A
F(ab')2-Donkey anti-Mouse IgG (H+L) Highly Cross-Adsorbed Secondary Antibody, FITC	Invitrogen	A24507	N/A	1/500	Secondary (ICC)	Donkey
Alexa Fluor Goat Anti-Mouse 680	Invitrogen	A21058	1/10,000	N/A	Secondary (WB)	Donkey
Phalloidin 647	Abcam	176759	N/A	1/15,000	Secondary (ICC)	N/A

## Sheet: Table S3
Table S3: Orbitrap Astral DIA scan events (m/z)
m/z	m/z Range
381.923	380.4228-383.4242
384.925	383.4242-386.4255
387.926	386.4255-389.4269
390.928	389.4269-392.4283
393.929	392.4283-395.4296
396.93	395.4296-398.431
399.932	398.431-401.4324
402.933	401.4324-404.4337
405.934	404.4337-407.4351
408.936	407.4351-410.4364
411.937	410.4364-413.4378
414.938	413.4378-416.4392
417.94	416.4392-419.4405
420.941	419.4405-422.4419
423.943	422.4419-425.4433
426.944	425.4433-428.4446
429.945	428.4446-431.446
432.947	431.446-434.4474
435.948	434.4474-437.4487
438.949	437.4487-440.4501
441.951	440.4501-443.4515
444.952	443.4515-446.4528
447.954	446.4528-449.4542
450.955	449.4542-452.4555
453.956	452.4555-455.4569
456.958	455.4569-458.4583
459.959	458.4583-461.4596
462.96	461.4596-464.461
465.962	464.461-467.4624
468.963	467.4624-470.4637
471.964	470.4637-473.4651
474.966	473.4651-476.4665
477.967	476.4665-479.4678
480.969	479.4678-482.4692
483.97	482.4692-485.4706
486.971	485.4706-488.4719
489.973	488.4719-491.4733
492.974	491.4733-494.4746
495.975	494.4746-497.476
498.977	497.476-500.4774
501.978	500.4774-503.4787
504.979	503.4787-506.4801
507.981	506.4801-509.4815
510.982	509.4815-512.4828
513.984	512.4828-515.4842
516.985	515.4842-518.4856
519.986	518.4856-521.4869
522.988	521.4869-524.4883
525.989	524.4883-527.4897
528.99	527.4897-530.491
531.992	530.491-533.4924
534.993	533.4924-536.4937
537.994	536.4937-539.4951
540.996	539.4951-542.4965
543.997	542.4965-545.4978
546.999	545.4978-548.4992
550	548.4992-551.5006
553.001	551.5006-554.5019
556.003	554.5019-557.5033
559.004	557.5033-560.5047
562.005	560.5047-563.506
565.007	563.506-566.5074
568.008	566.5074-569.5088
571.009	569.5088-572.5101
574.011	572.5101-575.5115
577.012	575.5115-578.5128
580.014	578.5128-581.5142
583.015	581.5142-584.5156
586.016	584.5156-587.5169
589.018	587.5169-590.5183
592.019	590.5183-593.5197
595.02	593.5197-596.521
598.022	596.521-599.5224
601.023	599.5224-602.5238
607.026	605.5251-608.5265
610.027	608.5265-611.5279
613.029	611.5279-614.5292
616.03	614.5292-617.5306
619.031	617.5306-620.5319
622.033	620.5319-623.5333
625.034	623.5333-626.5347
628.035	626.5347-629.536
631.037	629.536-632.5374
634.038	632.5374-635.5388
637.039	635.5388-638.5401
640.041	638.5401-641.5415
643.042	641.5415-644.5429
646.044	644.5429-647.5442
649.045	647.5442-650.5456
652.046	650.5456-653.547
655.048	653.547-656.5483
658.049	656.5483-659.5497
661.05	659.5497-662.551
664.052	662.551-665.5524
667.053	665.5524-668.5538
670.054	668.5538-671.5551
673.056	671.5551-674.5565
676.057	674.5565-677.5579
679.059	677.5579-680.5592
682.06	680.5592-683.5606
685.061	683.5606-686.562
688.063	686.562-689.5633
691.064	689.5633-692.5647
694.065	692.5647-695.5661
697.067	695.5661-698.5674
700.068	698.5674-701.5688
703.069	701.5688-704.5701
706.071	704.5701-707.5715
709.072	707.5715-710.5729
712.074	710.5729-713.5742
715.075	713.5742-716.5756
718.076	716.5756-719.577
721.078	719.577-722.5783
724.079	722.5783-725.5797
727.08	725.5797-728.5811
730.082	728.5811-731.5824
733.083	731.5824-734.5838
736.085	734.5838-737.5852
739.086	737.5852-740.5865
742.087	740.5865-743.5879
745.088	743.5879-746.5892
748.09	746.5892-749.5906
751.091	749.5906-752.592
754.093	752.592-755.5933
757.094	755.5933-758.5947
760.095	758.5947-761.5961
763.097	761.5961-764.5974
766.098	764.5974-767.5988
769.1	767.5988-770.6002
772.101	770.6002-773.6015
775.102	773.6015-776.6029
778.104	776.6029-779.6043
781.105	779.6043-782.6056
784.106	782.6056-785.607
787.108	785.607-788.6083
790.109	788.6083-791.6097
793.11	791.6097-794.6111
796.112	794.6111-797.6124
799.113	797.6124-800.6138
802.115	800.6138-803.6152
805.116	803.6152-806.6165
808.117	806.6165-809.6179
811.119	809.6179-812.6193
814.12	812.6193-815.6206
817.121	815.6206-818.622
820.123	818.622-821.6233
823.124	821.6233-824.6247
826.125	824.6247-827.6261
829.127	827.6261-830.6274
832.128	830.6274-833.6288
835.13	833.6288-836.6302
838.131	836.6302-839.6315
841.132	839.6315-842.6329
844.134	842.6329-845.6343
847.135	845.6343-848.6356
850.136	848.6356-851.637
853.138	851.637-854.6384
856.139	854.6384-857.6397
859.14	857.6397-860.6411
862.142	860.6411-863.6424
865.143	863.6424-866.6438
868.144	866.6438-869.6452
871.146	869.6452-872.6465
874.147	872.6465-875.6479
877.149	875.6479-878.6493
880.15	878.6493-881.6506
883.151	881.6506-884.652
886.153	884.652-887.6534
889.154	887.6534-890.6547
892.155	890.6547-893.6561
895.157	893.6561-896.6575
898.158	896.6575-899.6588
901.159	899.6588-902.6602
904.161	902.6602-905.6615
907.162	905.6615-908.6629
910.164	908.6629-911.6643
913.165	911.6643-914.6656
916.166	914.6656-917.667
919.168	917.667-920.6684
922.169	920.6684-923.6697
925.17	923.6697-926.6711
928.172	926.6711-929.6725
931.173	929.6725-932.6738
934.174	932.6738-935.6752
937.176	935.6752-938.6766
940.177	938.6766-941.6779
943.179	941.6779-944.6793
946.18	944.6793-947.6806
949.181	947.6806-950.682
952.183	950.682-953.6834
955.184	953.6834-956.6847
958.185	956.6847-959.6861
961.187	959.6861-962.6875
964.188	962.6875-965.6888
967.189	965.6888-968.6902
970.191	968.6902-971.6916
973.192	971.6916-974.6929
976.194	974.6929-977.6943
979.195	977.6943-980.6957
979.195|977.6943-980.6957|

## Sheet: Table S4
Table S4: Protein coverage percentage
	ip_01_Mock_1_1/protein.tsv	ip_04_Mock_1_4/protein.tsv	ip_05_Mock_2_1/protein.tsv	ip_06_Mock_2_2/protein.tsv	ip_08_Mock_2_4/protein.tsv	ip_09_Mock_3_1/protein.tsv	ip_11_P301L_1_1/protein.tsv	ip_12_P301L_1_2/protein.tsv	ip_13_P301L_1_3/protein.tsv	ip_14_P301L_1_4/protein.tsv	ip_15_P301L_2_1/protein.tsv	ip_16_P301L_2_2/protein.tsv	ip_17_P301L_2_3/protein.tsv	ip_18_P301L_2_4/protein.tsv	ip_19_P301L_3_2/protein.tsv	ip_20_P301L_3_1/protein.tsv
|C-sTurbo	8.87	NA	NA	NA	NA	NA	57.26	55.24	57.66	55.24	60.48	57.66	59.27	59.27	56.85	54.03
|N-sTurbo	NA	NA	NA	NA	NA	NA	58.33	63.89	68.52	63.89	68.52	68.52	63.89	68.52	58.33	58.33
|Q6ZSR9	NA	NA	NA	NA	NA	NA	17.75	17.46	17.46	17.46	19.72	27.04	17.75	22.82	17.46	NA
|V5-tag	NA	NA	NA	NA	NA	NA	NA	NA	NA	NA	NA	NA	NA	85.71	NA	NA
A2M|P01023	1.36	NA	NA	NA	NA	NA	NA	NA	NA	NA	1.36	1.36	1.36	1.42	NA	1.49
AAAS|Q9NRG9	8.42	NA	NA	NA	3.66	4.21	15.75	25.64	21.79	23.81	15.75	15.75	13.55	15.75	18.32	24.73
AACS|Q86V21	4.17	NA	NA	NA	NA	NA	2.68	4.61	8.33	6.1	5.51	6.55	8.63	9.67	NA	8.63
AAGAB|Q6PD74	NA	NA	NA	NA	NA	NA	NA	4.44	NA	4.44	NA	NA	NA	NA	NA	4.44
AAK1|Q2M2I8	NA	NA	NA	NA	NA	NA	8.01	6.87	4.16	10.2	22.48	18	12.8	12.28	4.16	0.94
AAMDC|Q9H7C9	28.69	16.39	24.59	14.75	NA	36.89	9.02	NA	17.21	8.2	NA	17.21	8.2	NA	NA	NA
AAMP|Q13685	3	NA	NA	NA	NA	NA	5.53	3	13.13	11.52	NA	8.53	3	NA	3	14.75
AAR2|Q9Y312	2.08	NA	NA	NA	NA	NA	9.11	15.1	15.1	7.03	11.72	11.2	11.72	27.08	4.95	31.25
AARS1|P49588	29.75	10.54	12.09	14.05	10.33	36.26	44.01	47.93	50.21	41.63	41.43	45.35	41.74	51.76	43.39	55.89
AARS2|Q5JTZ9	11.27	3.35	2.13	2.13	3.35	11.47	7.92	14.21	11.88	11.07	4.77	5.89	10.05	5.38	8.73	23.86
AASDHPPT|Q9NRN7	10.68	3.88	NA	6.47	NA	9.06	11.97	28.48	28.48	16.83	19.42	19.42	19.42	19.42	18.45	38.83
AASS|Q9UDR5	8.75	NA	NA	NA	2.48	NA	3.89	9.61	4.86	3.13	NA	2.59	3.78	1.73	2.16	13.71
AATF|Q9NY61	NA	NA	NA	NA	NA	NA	NA	NA	NA	NA	2.32	NA	2.32	NA	NA	NA
ABAT|P80404	NA	NA	NA	NA	NA	NA	NA	3	NA	NA	NA	NA	NA	NA	NA	3
ABCB1|P08183	NA	NA	NA	NA	NA	NA	NA	1.02	NA	NA	0.62	NA	NA	0.55	NA	NA
ABCB10|Q9NRK6	11.38	NA	3.52	NA	NA	6.64	6.1	15.18	15.45	8.67	11.25	13.69	10.84	13.14	10.3	20.6
ABCB11|O95342	NA	NA	NA	NA	NA	NA	1.29	NA	NA	NA	NA	1.29	NA	NA	0.68	0.68
ABCB7|O75027	8.11	NA	2.79	1.73	NA	8.24	6.78	19.81	13.3	14.36	5.72	6.78	9.97	8.91	10.64	17.02
ABCB8|Q9NUT2	1.22	NA	NA	NA	NA	NA	2.86	4.08	1.09	4.49	1.09	2.18	4.49	NA	1.63	4.9
ABCC1|P33527	NA	NA	NA	NA	NA	NA	1.18	7.12	2.02	1.89	0.98	2.68	2.87	NA	2.81	12.41
ABCC4|O15439	0.68	NA	NA	NA	NA	NA	NA	6.72	NA	1.81	NA	1.66	0.75	0.75	0.75	8.3
ABCC5|O15440	NA	NA	NA	NA	NA	NA	NA	1.04	NA	NA	NA	NA	NA	NA	NA	NA
ABCD1|P33897	5.91	NA	1.34	NA	NA	NA	4.83	23.76	NA	2.28	8.86	5.77	NA	NA	NA	NA
ABCD3|P28288	21.7	1.37	5.77	5.77	2.12	13.96	25.19	33.38	28.07	25.49	26.25	26.56	27.31	25.49	19.42	39.3
ABCE1|P61221	29.72	1.84	8.51	5.84	1.84	19.37	34.39	47.75	42.24	39.9	40.57	38.23	37.9	37.9	35.39	44.41
ABCF1|Q8NE71	20.83	1.78	2.96	NA	1.78	11.83	20	25.8	32.07	23.91	22.96	27.34	23.79	22.49	19.53	25.21
ABCF2|Q9UG63	12.04	NA	1.61	1.61	NA	1.61	6.9	23.27	25.04	17.17	27.93	20.39	26.65	23.27	9.79	30.82
ABCF3|Q9NUQ8	NA	NA	NA	NA	NA	NA	5.36	2.82	1.41	4.65	7.62	7.76	4.65	8.04	3.53	NA
ABCG2|Q9UNQ0	NA	NA	NA	NA	NA	NA	NA	NA	NA	NA	NA	NA	NA	NA	NA	1.53
ABHD10|Q9NUJ1	19.93	NA	NA	NA	NA	16.01	28.43	38.24	37.25	26.8	15.03	23.53	20.59	8.5	24.18	33.33
ABHD12|Q8N2K0	2.26	NA	NA	NA	NA	NA	2.26	9.05	10.3	8.54	5.78	8.04	12.81	2.26	3.77	13.57
ABHD14B|Q96IU4	4.76	NA	NA	NA	NA	4.76	4.76	30	10.95	4.76	4.76	4.76	4.76	4.76	6.19	34.76
ABHD16A|O95870	NA	NA	NA	NA	NA	NA	NA	1.61	NA	NA	NA	1.61	1.61	NA	NA	1.61
ABHD6|Q9BV23	NA	NA	NA	NA	NA	NA	NA	2.67	NA	2.67	NA	NA	NA	NA	NA	7.42
ABI1|Q8IZP0	NA	NA	NA	NA	NA	NA	3.94	NA	NA	1.77	7.09	3.94	4.72	4.92	3.15	NA
ABI2|Q9NYB9	NA	NA	NA	NA	NA	NA	1.75	NA	NA	1.75	4.87	1.75	3.9	4.87	NA	NA
ABL2|P42684	NA	NA	NA	NA	NA	NA	NA	NA	NA	0.93	2.03	0.93	NA	3.64	NA	1.18
ABLIM1|O14639	NA	NA	NA	NA	NA	NA	NA	NA	NA	NA	4.5	NA	1.41	NA	NA	NA
ABR|Q12979	1.16	NA	NA	NA	NA	NA	1.16	NA	2.21	1.16	1.16	1.16	1.16	1.16	1.16	1.16
ABRAXAS2|Q15018	10.36	NA	NA	NA	NA	NA	8.43	10.84	12.05	14.46	14.94	16.87	12.53	12.53	5.3	14.94
ABTB2|Q8N961	0.98	NA	NA	NA	NA	NA	NA	1.56	NA	NA	NA	NA	NA	NA	NA	1.56
ACAA1|P09110	NA	NA	NA	NA	NA	NA	3.07	NA	NA	3.07	NA	NA	8.73	NA	2.36	NA
ACAA2|P42765	17.63	NA	NA	NA	NA	2.77	5.04	8.06	5.29	6.05	6.05	2.77	NA	NA	2.77	11.59
ACACA|Q13085	12.28	NA	3.54	6.35	1.96	6.27	11.21	25.92	22.08	11.98	9.42	19.01	12.53	18.2	11.34	25.96
ACAD10|Q6JQN1	NA	NA	NA	NA	NA	NA	NA	1.51	NA	3.02	NA	NA	NA	NA	NA	1.51
ACAD11|Q709F0	4.74	NA	NA	NA	NA	NA	4.23	7.31	5.26	7.31	2.95	4.1	2.95	2.95	2.95	5.13
ACAD9|Q9H845	28.99	8.7	4.99	7.57	1.29	25.76	19.32	31.72	33.66	30.92	27.05	29.95	37.36	27.86	26.25	37.84
ACADM|P11310	7.36	NA	NA	NA	NA	6.18	11.64	18.76	18.53	18.53	NA	8.31	16.39	11.64	13.78	23.52
ACADSB|P45954	2.31	NA	NA	NA	NA	NA	5.32	NA	2.31	2.31	2.31	NA	NA	NA	NA	8.56
ACADVL|P49748	6.72	NA	NA	NA	NA	6.72	10.84	16.95	21.37	14.5	2.9	NA	11.3	NA	17.86	20.61
ACAP2|Q15057	NA	NA	NA	NA	NA	NA	1.03	3.34	2.06	1.03	4.11	4.5	1.41	NA	NA	1.29
ACAT1|P24752	17.1	NA	4.92	3.04	NA	20.37	21.55	25.29	33.02	28.34	26.23	23.65	19.44	36.77	14.29	39.11
ACAT2|Q9BWD1	15.37	NA	2.02	2.02	2.02	11.34	27.2	31.49	35.01	31.49	29.22	24.43	29.47	29.22	23.43	49.12
ACBD3|Q9H3P7	17.23	2.46	1.52	2.08	NA	2.08	17.23	18.94	32.58	25.76	33.52	22.35	35.42	39.39	24.43	35.98
ACBD5|Q5T8D3	NA	NA	NA	NA	NA	NA	NA	NA	NA	NA	NA	NA	NA	1.69	NA	NA
ACIN1|Q9UKV3	5.07	NA	NA	NA	NA	NA	20.73	14.39	19.76	22.97	19.91	22.82	24.98	26.47	8.72	2.98
ACLY|P53396	33.88	10.63	8.08	14.99	11.35	33.51	44.41	46.41	47.32	40.78	47.05	47.41	45.14	46.68	38.69	47.32
ACO1|P21399	9.79	NA	NA	NA	NA	7.2	12.37	27	20.92	18.9	6.97	9.79	11.02	8.89	13.95	33.41
ACO2|Q99798	29.87	NA	9.1	8.59	NA	26.03	43.72	46.54	34.74	40.77	30.51	25.64	32.31	20.64	28.33	47.18
ACOT1|Q86TX2	4.99	2.61	6.89	2.61	NA	4.28	9.98	23.28	21.62	16.15	16.39	22.09	16.63	21.14	14.49	32.07
ACOT13|Q9NPJ3	15.71	NA	NA	NA	NA	NA	15.71	7.14	16.43	25	NA	NA	NA	NA	9.29	7.14
ACOT7|O00154	9.47	NA	NA	2.89	9.47	11.32	20.53	28.68	22.89	26.84	19.74	22.89	28.16	18.68	29.74	28.95
ACOT8|O14734	NA	NA	NA	NA	NA	NA	7.21	15.05	11.29	3.76	2.82	NA	3.76	NA	8.46	7.21
ACOT9|Q9Y305	6.38	NA	NA	NA	2.05	4.33	8.88	17.31	13.21	12.76	6.38	8.88	13.9	9.11	13.67	35.76
ACOX1|Q15067	3.33	NA	NA	NA	NA	NA	4.39	15.76	12.27	6.82	1.97	12.12	8.48	3.33	10.76	22.58
ACOX3|O15254	NA	NA	NA	NA	NA	NA	3.57	9	4.14	NA	2	NA	3.57	2	5.86	6.86
ACP1|P24666	12.66	NA	NA	NA	NA	6.96	31.65	25.95	25.95	31.65	31.65	31.65	31.65	24.68	24.05	24.68
ACP2|P11117	NA	NA	NA	NA	NA	NA	NA	2.6	NA	NA	NA	NA	NA	NA	NA	2.6
ACP6|Q9NPH0	NA	NA	NA	NA	NA	NA	NA	NA	NA	NA	NA	NA	NA	NA	NA	2.57
ACSF2|Q96CM8	10.24	3.58	NA	NA	NA	5.53	4.07	9.43	6.99	5.04	NA	NA	NA	NA	8.62	7.8
ACSF3|Q4G176	NA	NA	NA	NA	NA	NA	NA	13.02	5.73	NA	NA	NA	NA	NA	3.47	12.85
ACSL1|P33121	6.16	NA	NA	NA	NA	NA	6.16	7.88	5.73	7.74	4.44	3.58	5.73	5.73	2.87	6.02
ACSL3|O95573	18.89	NA	5	1.81	2.22	6.25	28.47	38.61	36.67	27.92	33.33	30	31.25	32.08	21.67	43.19
ACSL4|O60488	8.16	NA	NA	NA	NA	2.53	11.25	19.27	9.7	12.8	14.49	14.63	15.47	6.61	7.88	15.89
ACSS1|Q9NUB1	8.42	NA	NA	NA	NA	NA	NA	6.24	1.89	3.77	NA	NA	NA	NA	NA	11.32
ACSS2|Q9NR19	NA	NA	NA	NA	NA	NA	NA	1.28	1.28	1.28	1.28	1.28	NA	1.28	NA	1.28
ACSS3|Q9H6R3	NA	NA	NA	NA	NA	NA	2.19	4.08	NA	NA	NA	NA	NA	NA	NA	NA
ACTA1|P68133	31.56	19.89	23.08	24.4	21.75	29.71	35.28	43.24	49.07	44.3	40.05	32.36	39.52	42.97	45.89	43.24
ACTB|P60709	67.47	45.6	45.33	54.93	47.2	68.27	68.27	68.27	72.53	69.87	68.27	68.27	69.87	72.53	65.33	72.53
ACTBL2|Q562R1	28.19	4.26	7.18	6.38	6.38	12.77	31.65	33.51	31.12	38.56	19.68	21.54	31.12	33.78	33.24	20.21
ACTC1|P68032	37.14	19.89	23.08	24.4	21.75	35.28	35.28	48.81	48.81	44.3	40.05	37.93	39.52	42.71	45.89	48.81
ACTG1|P63261	67.47	45.6	40.8	54.93	47.2	68.27	68.27	68.27	72.53	69.87	68.27	68.27	69.87	72.53	65.33	72.53
ACTL6A|O96019	15.38	NA	2.8	2.8	NA	2.8	17.95	29.37	22.84	20.98	20.98	17.95	20.98	15.38	20.98	39.16
ACTN1|P12814	33.97	NA	2.24	6.5	3.48	24.22	43.72	54.82	53.14	42.6	42.38	45.74	43.61	41.7	42.49	53.7
ACTN4|O43707	55.32	2.41	11.86	10.1	4.61	50.71	62.02	64.65	68.06	64.32	62.24	65.31	62.46	63.34	53.13	61.69
ACTR10|Q9NZ32	6.95	NA	2.88	NA	NA	3.12	11.99	23.02	27.1	19.18	19.18	17.27	21.58	20.62	18.23	23.02
ACTR1A|P61163	28.99	10.64	10.11	7.45	10.64	35.11	40.43	36.97	46.28	40.43	35.11	36.44	32.98	40.96	28.19	48.67
ACTR1B|P42025	10.37	2.66	2.66	NA	2.66	9.04	27.93	23.94	28.46	26.33	20.48	16.49	20.48	20.48	28.99	29.79
ACTR2|P61160	18.78	3.05	3.05	3.05	NA	13.96	23.1	24.87	33.5	18.78	29.7	18.78	23.1	24.87	22.08	32.49
ACTR3|P61158	29.9	4.78	2.63	7.18	5.98	26.56	39.95	47.85	50.48	42.34	39.95	42.34	48.8	48.33	35.89	51.2
ACTR3B|Q9P1U1	2.15	2.15	NA	2.15	2.15	2.15	2.15	2.15	4.31	2.15	2.15	2.15	7.66	2.15	NA	6.7
ACTR6|Q9GZN1	6.06	NA	NA	NA	NA	NA	9.34	6.57	6.57	13.13	6.57	6.57	6.57	3.28	6.57	3.28
ACTR8|Q9H981	NA	NA	NA	NA	NA	NA	NA	1.44	NA	1.44	1.44	1.44	1.44	NA	NA	1.44
ADAM10|O14672	NA	NA	NA	NA	NA	NA	NA	NA	0.94	0.94	NA	0.94	NA	NA	NA	1.07
ADAM9|Q13443	NA	NA	NA	NA	NA	NA	NA	NA	NA	NA	NA	NA	NA	NA	NA	2.93
ADAMTS1|Q9UHI8	NA	NA	NA	NA	NA	NA	NA	1.14	NA	NA	NA	NA	NA	NA	NA	NA
ADAR|P55265	13.87	NA	1.47	0.65	NA	7.18	15.42	29.28	26.67	21.29	16.8	17.86	19.17	22.43	11.91	31.97
ADARB1|P78563	NA	NA	NA	NA	NA	NA	NA	1.62	1.62	NA	NA	NA	3.1	1.62	1.62	1.62
ADAT1|Q9BUB4	NA	NA	NA	NA	NA	NA	NA	NA	NA	NA	2.39	NA	NA	NA	NA	NA
ADCK5|Q3MIX3	1.38	NA	NA	NA	1.38	1.38	1.38	NA	NA	NA	NA	NA	NA	NA	NA	NA
ADD1|P35611	9.91	NA	1.36	NA	NA	2.99	11.26	20.49	17.77	20.49	10.99	11.26	18.05	12.35	12.89	18.72
ADD2|P35612	NA	NA	NA	NA	NA	NA	1.38	3.99	1.38	5.37	3.03	3.03	1.65	NA	1.38	5.79
ADD3|Q9UEY8	NA	NA	NA	NA	NA	NA	4.25	12.75	6.94	4.82	5.95	14.73	7.65	7.65	12.46	10.48
ADH5|P11766	24.33	16.31	12.03	17.38	NA	37.97	28.61	35.29	35.29	32.89	32.89	28.34	32.89	35.29	26.2	35.29
ADIPOR1|Q96A54	NA	NA	NA	NA	NA	NA	NA	4	NA	NA	NA	NA	NA	NA	NA	7.73
ADISSP|Q9GZN8	8.05	NA	NA	NA	NA	8.05	8.05	8.05	8.05	8.05	8.05	8.05	8.05	8.05	8.05	8.05
ADK|P55263	7.18	NA	NA	NA	NA	7.18	10.5	17.96	16.02	9.39	8.56	4.97	4.97	8.56	10.22	25.69
ADNP|Q9H2P0	9.26	NA	NA	NA	NA	NA	10.98	12.43	18.06	22.41	24.77	23.87	18.87	27.59	12.52	2.81
ADO|Q96SZ5	NA	NA	NA	NA	NA	NA	3.33	NA	NA	4.07	2.59	NA	4.07	2.59	NA	7.41
ADPGK|Q9BRR6	NA	NA	NA	NA	NA	4.43	6.04	18.71	20.52	9.86	12.68	10.66	18.51	5.63	4.43	24.35
ADPRS|Q9NX46	8.26	NA	NA	NA	NA	NA	8.82	5.51	5.51	8.82	5.51	2.48	5.51	3.03	8.82	8.82
ADRM1|Q16186	3.69	NA	NA	NA	NA	3.69	10.32	14.74	10.32	12.29	5.65	5.65	8.35	10.32	8.35	9.58
ADSL|P30566	26.86	2.27	2.27	6.4	4.96	26.24	33.06	44.01	41.32	38.64	29.96	30.37	32.02	32.02	35.74	57.44
ADSS2|P30520	31.8	NA	2.41	2.41	NA	24.56	36.62	48.46	41.23	38.16	40.57	42.32	42.11	42.76	33.99	44.96
AFDN|P55196	5.81	NA	NA	NA	1.26	1.1	18.64	23.03	19.74	20.5	23.63	26.26	19.85	33.66	17.65	30.87
AFF4|Q9UHB7	NA	NA	NA	NA	NA	NA	0.69	NA	NA	NA	0.69	0.69	1.46	2.84	0.69	NA
AFG3L2|Q9Y4W6	14.93	0.88	NA	2.13	2.01	11.04	22.08	23.71	19.45	16.56	12.3	13.05	18.44	12.3	14.3	27.1
AFTPH|Q6ULP2	NA	NA	NA	NA	NA	NA	1.5	NA	NA	NA	NA	2.56	1.5	NA	NA	NA
AGAP1|Q9UPQ3	NA	NA	NA	NA	NA	NA	NA	1.87	2.68	3.38	NA	NA	2.68	1.87	NA	2.8
AGAP3|Q96P47	1.26	NA	NA	NA	NA	NA	2.51	8.11	8.91	6.86	2.51	5.03	3.89	6.86	5.03	10.97
AGFG1|P52594	NA	NA	NA	NA	NA	NA	16.73	18.86	18.86	20.82	23.84	23.84	19.75	25.44	18.86	NA
AGK|Q53H12	20.62	NA	5.69	2.61	NA	24.88	32.94	41.23	41.94	29.38	24.88	25.36	35.07	35.55	31.04	55.92
AGL|P35573	13.51	NA	NA	NA	NA	1.63	16.97	27.94	26.83	21.41	22.19	21.41	18.34	21.21	17.75	33.29
AGO1|Q9UL18	1.4	NA	NA	NA	NA	NA	1.4	4.2	3.85	0.93	2.8	NA	2.8	NA	4.2	8.98
AGO2|Q9UKV8	NA	NA	NA	NA	NA	NA	NA	8.38	6.87	0.93	4.31	1.28	5.47	NA	4.19	8.96
AGPAT1|Q99943	3.18	NA	NA	NA	NA	NA	NA	3.18	3.18	3.18	3.18	10.6	3.18	3.18	7.42	13.43
AGPAT2|O15120	NA	NA	NA	NA	NA	NA	NA	NA	NA	NA	NA	3.24	NA	NA	NA	NA
AGPAT3|Q9NRZ7	NA	NA	NA	NA	NA	NA	NA	NA	NA	NA	NA	NA	3.19	NA	2.93	10.37
AGPAT4|Q9NRZ5	2.38	NA	NA	NA	NA	NA	2.38	15.87	2.38	NA	NA	6.08	NA	NA	NA	8.2
AGPAT5|Q9NUQ2	NA	NA	NA	NA	NA	NA	NA	NA	NA	NA	3.3	NA	3.3	5.77	NA	NA
AGPS|O00116	24.77	NA	1.82	NA	1.98	13.22	34.35	47.57	48.33	42.25	46.05	42.71	42.1	44.53	24.92	45.59
AGTPBP1|Q9UPW5	NA	NA	NA	NA	NA	NA	2.12	3.75	5.63	3.34	1.47	2.53	4.57	3.02	4	3.34
AGTRAP|Q6RW13	NA	NA	NA	NA	NA	NA	NA	13.84	NA	NA	NA	NA	NA	NA	NA	NA
AHCTF1|Q8WYP5	0.53	NA	NA	NA	NA	NA	2.29	9.31	9.22	7.55	3.18	6.75	11.69	14.52	7.28	6.49
AHCY|P23526	21.99	15.74	15.74	20.37	3.01	29.86	32.18	31.71	41.67	33.8	37.27	35.88	41.44	39.12	34.95	43.75
AHCYL1|O43865	8.3	1.51	1.51	NA	NA	1.51	3.77	9.81	8.3	8.3	10.75	9.06	8.3	16.23	6.79	8.3
AHNAK|Q09666	NA	NA	NA	NA	NA	0.27	30.98	23.12	19.8	24.86	33.99	37.71	24.86	30.81	17.88	3.45
AHNAK2|Q8IVF2	NA	NA	NA	NA	NA	NA	3.14	2.76	0.21	3.43	3.09	2.92	NA	0.17	0.24	NA
AHSA1|O95433	27.81	NA	NA	7.99	NA	34.32	40.24	51.48	54.44	44.08	43.49	41.12	39.35	39.94	44.08	69.53
AIFM1|O95831	26.75	11.09	5.38	10.44	12.07	23.98	35.56	39.64	41.76	33.28	33.28	32.3	32.95	39.64	33.28	44.7
AIMP1|Q12904	19.23	NA	NA	3.85	NA	14.74	15.38	33.97	38.14	21.47	26.6	25.96	33.97	43.27	16.67	20.83
AIMP2|Q13155	14.69	11.25	11.25	11.88	11.25	25.94	23.12	32.19	38.12	28.44	32.81	30	26.25	35.31	37.5	42.81
AIP|O00170	10	NA	NA	NA	NA	5.76	16.97	15.45	12.12	10.91	7.58	8.79	8.79	10.91	16.97	15.45
AK1|P00568	11.86	NA	NA	NA	NA	NA	23.2	16.49	11.34	NA	NA	5.67	11.34	17.01	17.01	22.68
AK2|P54819	15.48	NA	10.04	NA	NA	14.23	38.08	38.08	30.54	34.73	20.92	20.92	27.2	30.54	27.62	53.14
AK4|P27144	NA	NA	NA	NA	NA	NA	3.14	5.83	8.07	NA	NA	NA	NA	NA	NA	NA
AK6|Q9Y3D8	NA	NA	NA	NA	NA	NA	13.95	23.26	23.26	13.95	NA	23.84	13.95	33.72	13.95	28.49
AKAP1|Q92667	4.98	NA	NA	NA	NA	NA	5.54	15.73	13.07	8.19	14.62	15.5	16.28	11.63	4.87	17.28
AKAP11|Q9UKA4	NA	NA	NA	NA	NA	NA	NA	NA	NA	1.1	0.53	1.05	1.74	3.21	NA	NA
AKAP12|Q02952	NA	NA	NA	NA	NA	NA	4.83	3.87	3.09	6.12	6.17	10.04	5.22	12.46	NA	0.84
AKAP13|Q12802	NA	NA	NA	NA	NA	NA	1.46	NA	1.85	0.85	3.27	4.12	1.81	4.8	0.57	NA
AKAP17A|Q02040	1.01	NA	NA	NA	NA	NA	NA	6.19	5.76	7.34	1.15	NA	2.73	4.6	1.15	6.47
AKAP4|Q5JQC9	1.29	NA	NA	NA	NA	NA	NA	1.29	1.29	NA	NA	NA	NA	NA	1.29	NA
AKAP8|O43823	NA	NA	NA	NA	NA	NA	4.62	NA	NA	NA	4.19	8.09	4.62	NA	NA	NA
AKAP9|Q99996	NA	NA	NA	NA	NA	NA	NA	0.2	NA	0.41	0.95	0.2	0.44	1.82	0.2	NA
AKR1A1|P14550	19.08	NA	NA	NA	NA	7.38	14.46	30.77	19.69	13.85	3.08	3.08	3.08	7.38	13.54	32
AKR1B1|P15121	46.52	16.14	10.44	18.99	21.52	29.11	53.8	53.48	57.91	56.65	53.48	46.84	53.48	50.95	48.73	62.97
AKR7A2|O43488	12.81	NA	NA	NA	NA	4.18	18.11	15.88	23.12	18.11	7.52	7.52	4.18	7.52	15.88	23.96
AKT1|P31749	NA	NA	NA	NA	NA	NA	10.42	14.17	10	8.33	NA	8.33	8.33	10	8.33	10
AKT2|P31751	NA	NA	NA	NA	NA	NA	2.08	4.99	8.94	7.07	NA	3.33	4.99	4.99	3.33	6.65
AKT3|Q9Y243	NA	NA	NA	NA	NA	NA	2.09	5.43	7.1	7.1	NA	1.88	1.88	5.22	5.43	5.43
AKTIP|Q9H8T0	NA	NA	NA	NA	NA	NA	NA	NA	7.19	7.19	NA	NA	7.19	NA	NA	7.53
ALAD|P13716	3.03	NA	NA	NA	NA	NA	3.03	5.76	5.76	NA	NA	NA	5.76	NA	NA	3.03
ALB|P02768	3.45	2.63	5.25	NA	2.46	6.9	12.64	3.12	3.61	7.39	3.61	3.61	5.42	1.15	NA	5.42
ALCAM|Q13740	1.72	NA	NA	NA	NA	NA	6.17	8.58	3.6	1.72	NA	1.72	1.72	NA	1.72	10.46
ALDH16A1|Q8IZ83	1.37	NA	NA	NA	NA	NA	NA	13.09	7.48	7.36	1.5	4.86	8.85	4.74	NA	15.34
ALDH18A1|P54886	35.35	10.44	13.08	13.46	13.08	32.96	34.21	48.3	47.8	41.38	36.6	38.87	39.5	45.53	31.82	51.57
ALDH1A1|P00352	1.8	1.8	1.6	1.8	1.8	1.8	1.8	4.79	1.8	1.8	1.8	1.8	5.19	1.8	NA	1.8
ALDH1A2|O94788	5.79	1.74	1.54	1.74	1.74	1.74	14.29	26.06	13.32	21.04	5.79	5.79	3.09	3.09	6.37	18.73
ALDH1B1|P30837	17.79	1.74	7.16	10.25	4.45	17.99	28.05	32.3	30.37	29.4	28.05	28.05	30.37	24.76	24.95	39.07
ALDH1L2|Q3SY69	27.52	NA	1.19	1.19	NA	16.79	7.48	20.04	14.52	11.38	NA	NA	2.38	1.08	5.96	12.35
ALDH2|P05091	34.04	11.99	14.51	10.83	8.12	42.17	35.98	55.9	49.9	41.01	29.79	31.53	41.59	36.17	37.91	55.9
ALDH3A2|P51648	10.72	NA	NA	2.68	NA	2.47	26.6	24.74	26.6	24.12	24.74	26.6	24.74	26.6	17.94	23.09
ALDH4A1|P30038	NA	NA	NA	NA	NA	NA	NA	NA	NA	NA	NA	NA	NA	NA	NA	5.86
ALDH5A1|P51649	13.27	2.06	4.67	NA	NA	8.04	7.29	13.27	7.29	14.77	6.54	3.93	11.78	7.29	3.93	13.83
ALDH6A1|Q02252	NA	NA	NA	NA	NA	3.93	1.87	3.36	9.35	7.29	NA	3.36	3.36	3.36	5.42	14.21
ALDH7A1|P49419	21.34	NA	7.42	3.15	NA	26.72	26.53	32.1	43.23	32.84	24.3	21.15	32.84	21.15	33.95	51.21
ALDH9A1|P49189	30.97	9.11	11.13	16.8	6.07	26.11	31.38	33.4	41.3	30.16	29.96	38.66	35.63	36.84	27.13	40.28
ALDOA|P04075	71.7	35.99	29.67	47.53	42.03	73.63	79.4	75.27	79.4	75.27	75.82	79.4	71.7	79.4	66.48	79.4
ALDOC|P09972	18.96	NA	NA	NA	7.42	16.48	23.35	18.96	16.48	16.48	16.48	16.48	16.48	16.48	13.74	16.48
ALG1|Q9BT22	1.94	NA	NA	NA	NA	NA	NA	17.03	9.91	3.66	5.6	7.76	3.66	5.6	3.66	7.97
ALG10|Q5BKT4	NA	NA	NA	NA	NA	NA	NA	2.11	2.11	NA	NA	2.11	NA	NA	NA	NA
ALG11|Q2TAA5	1.83	NA	NA	NA	NA	NA	NA	5.08	4.07	1.83	NA	1.83	1.83	1.83	4.67	7.52
ALG12|Q9BV10	NA	NA	NA	NA	NA	NA	NA	2.05	NA	2.05	NA	NA	NA	NA	NA	NA
ALG2|Q9H553	NA	NA	NA	NA	NA	NA	NA	4.09	4.09	2.88	4.09	3.37	NA	4.09	13.22	6.25
ALG3|Q92685	NA	NA	NA	NA	NA	NA	NA	2.28	NA	NA	2.28	2.28	NA	NA	NA	NA
ALG5|Q9Y673	4.01	NA	NA	NA	NA	NA	5.25	5.86	15.43	8.64	3.4	7.72	16.36	5.86	4.01	16.98
ALG6|Q9Y672	4.34	NA	NA	NA	NA	NA	1.78	6.71	4.34	4.34	2.56	4.34	4.34	4.34	2.56	9.27
ALG8|Q9BVK2	1.52	NA	1.71	NA	NA	NA	1.71	7.03	6.65	3.23	3.23	3.23	3.23	3.23	1.71	7.03
ALG9|Q9H6U8	NA	NA	NA	NA	NA	NA	NA	3.93	NA	2.29	NA	NA	NA	NA	2.29	2.29
ALKBH2|Q6NS38	NA	NA	NA	NA	NA	NA	NA	NA	NA	NA	NA	5.36	NA	NA	5.36	NA
ALKBH4|Q9NXW9	NA	NA	NA	NA	NA	NA	3.97	3.97	NA	NA	NA	NA	NA	3.97	NA	6.62
ALKBH5|Q6P6C2	2.54	NA	NA	NA	NA	NA	NA	10.15	6.6	7.87	NA	7.36	12.69	10.15	13.96	16.5
ALKBH8|Q96BT7	NA	NA	NA	NA	NA	NA	NA	1.36	NA	NA	NA	NA	NA	NA	NA	NA
ALMS1|Q8TCU4	0.29	NA	NA	NA	NA	NA	0.72	NA	1.15	0.74	0.26	1.68	0.74	2.59	0.84	NA
ALOX12B|O75342	NA	NA	1.71	NA	NA	1.71	2	NA	NA	NA	NA	NA	NA	NA	NA	NA
ALYREF|Q86V81	4.28	NA	4.28	NA	NA	17.12	4.28	4.28	4.28	4.28	4.28	4.28	NA	14.01	NA	NA
AMOT|Q4VCS5	NA	NA	NA	NA	NA	NA	42.62	45.2	39.48	44.28	55.81	55.17	50.65	51.2	31.64	18.36
AMOTL1|Q8IY63	NA	NA	NA	NA	NA	NA	5.02	3.56	2.72	4.29	12.34	11.92	3.97	7.43	1.99	1.78
AMPD2|Q01433	9.09	NA	NA	NA	NA	NA	13.58	14.91	11.52	11.03	11.27	10.79	12.48	10.91	4.36	13.21
AMZ2|Q86W34	NA	NA	NA	NA	NA	NA	3.61	3.89	11.11	2.78	NA	NA	2.78	6.67	8.33	7.5
ANAPC1|Q9H1A4	NA	NA	NA	NA	NA	NA	NA	6.12	5.3	3.14	NA	1.9	4.06	3.96	3.76	5.5
ANAPC10|Q9UM13	NA	NA	NA	NA	NA	NA	NA	NA	6.49	NA	NA	NA	NA	NA	NA	4.86
ANAPC16|Q96DE5	NA	NA	NA	NA	NA	NA	NA	NA	NA	NA	13.64	NA	13.64	13.64	NA	NA
ANAPC2|Q9UJX6	NA	NA	NA	NA	NA	NA	NA	NA	2.92	1.58	NA	NA	3.89	2.92	1.82	4.87
ANAPC4|Q9UJX5	2.48	NA	NA	NA	NA	NA	2.35	9.53	4.33	3.71	3.71	5.69	4.33	5.07	6.93	6.68
ANAPC5|Q9UJX4	NA	NA	NA	NA	NA	2.91	1.19	20.66	8.74	4.11	NA	NA	4.11	2.38	7.02	19.6
ANAPC7|Q9UJX3	12.57	NA	NA	NA	NA	2.65	19.12	24.42	17.35	21.24	17.35	17.35	20.88	22.48	9.03	28.32
ANGEL2|Q5VTE6	NA	NA	NA	NA	NA	NA	NA	NA	NA	NA	NA	NA	NA	NA	4.78	5.33
ANK2|Q01484	0.48	NA	NA	NA	NA	0.2	0.2	0.96	0.48	0.28	0.76	0.76	0.76	0.48	0.2	0.2
ANK3|Q12955	0.25	NA	NA	NA	NA	NA	0.3	1.01	0.59	0.55	1.17	0.82	0.73	0.57	0.27	0.3
ANKFY1|Q9P2R3	1.54	NA	NA	NA	NA	NA	7.44	16.68	16.94	15.31	4.79	4.19	12.23	10.69	11.8	22.67
ANKHD1|Q8IWZ3	2.16	NA	NA	NA	NA	NA	3.74	4.17	4.84	9.87	9.76	11.41	10.23	12.63	8.34	1.69
ANKLE2|Q86XL3	NA	NA	NA	NA	NA	NA	NA	1.81	2.77	3.2	0.75	0.85	2.77	0.85	NA	1.49
ANKMY2|Q8IV38	NA	NA	NA	NA	NA	NA	NA	2.49	NA	NA	NA	NA	NA	NA	NA	NA
ANKRD17|O75179	2.69	NA	NA	NA	NA	NA	5.57	7.18	5.92	10.03	11.79	14.14	11.76	17.56	8.45	2.73
ANKRD27|Q96NW4	NA	NA	NA	NA	NA	NA	NA	1.05	1.05	NA	NA	NA	1.05	1.05	0.67	NA
ANKRD28|O15084	NA	NA	NA	NA	NA	NA	1.8	7.88	4.94	4.84	6.27	10.35	8.36	12.25	9.12	4.18
ANKRD46|Q86W74	NA	NA	NA	NA	NA	NA	NA	NA	NA	NA	NA	NA	NA	NA	4.82	4.82
ANKRD52|Q8NB46	NA	NA	NA	NA	NA	NA	1.49	1.12	4	NA	1.12	2.04	1.12	1.12	1.12	1.12
ANKS1A|Q92625	NA	NA	NA	NA	NA	NA	0.71	NA	0.97	NA	NA	3.88	0.97	1.68	NA	2.03
ANKS1B|Q7Z6G8	NA	NA	NA	NA	NA	0.56	NA	NA	NA	NA	NA	NA	0.56	NA	NA	NA
ANLN|Q9NQW6	NA	NA	NA	NA	NA	NA	2.49	6.05	6.23	9.52	12.63	17.26	8.36	14.59	1.96	3.65
ANO10|Q9NW15	5.3	NA	NA	NA	NA	NA	2.58	2.58	2.58	2.58	1.52	1.52	2.58	1.52	1.52	7.12
ANO6|Q4KMQ2	2.31	NA	NA	NA	NA	NA	NA	3.74	1.54	3.96	NA	2.42	NA	NA	NA	6.59
ANP32A|P39687	24.1	NA	NA	3.61	NA	10.04	20.88	17.27	20.88	20.88	20.88	10.04	16.47	20.88	10.04	10.04
ANP32B|Q92688	25.5	NA	NA	3.59	NA	13.15	18.33	19.12	22.71	22.71	19.52	22.71	14.34	22.71	19.52	19.52
ANP32E|Q9BTT0	29.48	NA	6.34	NA	NA	10.45	28.73	17.54	23.13	11.19	10.45	10.45	10.45	10.45	29.1	28.73
ANXA1|P04083	3.18	NA	NA	NA	NA	NA	4.62	4.34	NA	7.8	NA	13.29	4.62	2.31	8.67	NA
ANXA11|P50995	10.1	1.39	NA	1.39	NA	1.39	13.86	13.66	7.13	13.66	2.18	3.56	2.18	5.35	7.72	21.58
ANXA2|P07355	53.39	8.26	15.63	17.11	12.98	40.41	54.57	56.05	56.05	47.49	53.39	43.95	56.05	56.05	50.74	58.11
ANXA4|P09525	2.19	NA	NA	NA	NA	2.19	18.81	15.67	7.21	10.66	2.19	2.19	2.19	NA	2.19	19.44
ANXA5|P08758	27.5	NA	2.81	NA	NA	16.56	36.56	33.12	26.25	21.56	18.75	13.75	17.19	10.31	23.44	44.69
ANXA6|P08133	28.83	NA	5.2	4.16	NA	19.61	41.6	48.14	40.42	31.5	28.68	37.3	28.68	22.73	34.62	52.45
ANXA7|P20073	11.27	1.84	1.84	NA	1.84	1.84	15.16	13.32	14.55	13.32	11.07	11.07	14.96	9.22	10.04	28.48
AP1B1|Q10567	20.86	1.05	1.9	1.05	2	16.12	27.82	39.73	40.36	32.77	24.45	29.08	34.67	35.3	34.67	45.21
AP1G1|O43747	8.64	NA	1.58	NA	NA	7.18	10.22	18.98	14.6	9.37	8.39	11.07	13.87	11.07	17.52	23.6
AP1M1|Q9BXS5	31.68	1.89	7.33	2.6	NA	9.93	40.43	47.28	40.19	47.52	37.83	48.94	47.28	45.15	30.73	56.74
AP1S1|P61966	10.13	NA	NA	NA	NA	10.13	10.13	20.25	20.25	14.56	14.56	14.56	14.56	20.25	22.78	20.25
AP1S2|P56377	10.19	NA	NA	NA	NA	NA	NA	20.38	10.19	20.38	20.38	20.38	20.38	20.38	10.19	20.38
AP2A1|O95782	10.13	NA	0.92	NA	1.84	5.12	17.2	32.14	22.11	14.94	21.08	24.05	22.21	22.31	22.52	30.09
AP2A2|O94973	9.8	2.66	3.62	NA	4.37	4.15	27.69	39.51	33.33	29.29	30.46	36	36.21	38.45	35.46	43.98
AP2B1|P63010	19.64	NA	1.92	1.07	NA	11.74	28.18	44.61	38.1	29.56	26.68	29.24	30.74	28.18	28.5	52.51
AP2M1|Q96CW1	15.63	NA	5.06	3.45	NA	3.45	17.01	34.48	25.29	23.45	30.11	24.83	21.61	25.52	18.62	38.16
AP2S1|P53680	10.56	NA	4.93	4.93	NA	4.93	10.56	19.01	27.46	10.56	10.56	10.56	10.56	16.9	15.49	27.46
AP3B1|O00203	15.81	NA	3.66	NA	NA	0.91	14.35	20.2	22.39	17.55	18.74	20.75	15.9	18.19	13.89	18.83
AP3D1|O14617	13.27	NA	2.6	NA	NA	3.04	20.38	27.67	24.2	18.82	22.29	25.5	27.15	25.24	23.16	29.75
AP3M1|Q9Y2T2	15.07	NA	NA	NA	NA	5.5	20.1	15.07	22.01	17.94	13.64	24.88	19.14	16.03	12.92	34.93
AP3S1|Q92572	12.95	NA	NA	NA	NA	5.18	38.86	38.86	33.68	22.8	33.16	33.68	33.68	22.8	33.68	27.46
AP3S2|P59780	NA	NA	NA	NA	NA	NA	NA	NA	NA	5.7	10.88	NA	NA	10.88	NA	5.7
AP4E1|Q9UPM8	NA	NA	NA	NA	NA	NA	1.14	NA	0.88	NA	2.37	1.41	0.97	0.97	1.41	0.88
AP4M1|O00189	NA	NA	NA	NA	NA	NA	NA	NA	NA	NA	NA	NA	NA	NA	3.09	NA
AP4S1|Q9Y587	NA	NA	NA	NA	NA	NA	6.94	6.94	6.94	6.94	NA	6.94	6.94	6.94	6.94	6.94
APAF1|O14727	NA	NA	NA	NA	NA	NA	0.72	4.41	3.37	1.44	NA	NA	NA	0.72	2.32	1.84
APBB1|O00213	NA	NA	NA	NA	NA	NA	6.48	8.17	12.39	12.25	20.42	20.85	15.92	24.23	10.99	5.49
APC|P25054	NA	NA	NA	NA	NA	NA	NA	0.53	NA	NA	0.6	1.34	0.32	0.77	0.35	0.39
APEH|P13798	8.33	1.78	1.78	1.78	NA	7.24	19.95	18.17	18.99	16.26	10.25	8.2	13.66	9.43	18.99	19.67
APEX1|P27695	44.03	16.35	2.83	27.04	11.01	27.04	51.57	54.72	50	45.6	49.69	49.69	40.88	50.31	50	64.15
API5|Q9BZZ5	30.73	3.24	4.96	5.73	3.44	22.52	33.97	32.44	36.64	23.66	20.23	23.85	27.29	33.97	27.48	42.37
APIP|Q96GX9	NA	NA	NA	NA	NA	NA	NA	NA	3.31	9.92	6.61	NA	NA	NA	7.02	6.61
APMAP|Q9HDC9	18.27	NA	4.81	5.05	NA	9.38	28.61	32.21	35.1	35.1	21.63	21.63	35.1	28.61	30.77	41.83
APOBEC3B|Q9UH17	NA	NA	NA	NA	NA	NA	4.19	NA	NA	NA	NA	2.62	NA	NA	NA	NA
APOBEC3C|Q9NRW3	7.37	NA	NA	NA	NA	9.47	13.68	21.58	21.58	14.21	13.68	20	NA	13.68	13.68	27.89
APOBEC3F|Q8IUX4	NA	NA	NA	NA	NA	NA	9.65	3.22	3.22	NA	3.22	3.22	NA	3.22	NA	3.22
APOO|Q9BUR5	7.58	NA	NA	NA	NA	NA	13.13	16.67	13.13	13.13	5.56	5.56	13.13	5.56	13.13	16.67
APPL1|Q9UKG1	NA	NA	NA	NA	NA	NA	4.51	10.58	12.27	10.58	1.41	6.77	9.17	3.95	5.5	11.14
APRT|P07741	35.56	NA	NA	15.56	NA	18.89	22.78	40.56	33.89	18.89	22.78	23.33	18.89	18.89	31.67	45
APTX|Q7Z2E3	NA	NA	NA	NA	NA	NA	NA	NA	2.25	NA	NA	2.25	4.49	NA	NA	4.21
AQR|O60306	2.69	NA	NA	NA	NA	1.41	10.64	16.63	14.95	13.06	7.95	7.95	11.99	13.4	8.82	21.62
ARAF|P10398	NA	NA	NA	NA	NA	NA	3.63	10.07	8.91	4.29	3.63	3.3	6.11	5.12	5.28	7.26
ARAP1|Q96P48	NA	NA	NA	NA	NA	NA	NA	NA	NA	NA	NA	0.97	NA	0.97	0.97	0.97
ARB2A|Q8WUF8	NA	NA	NA	NA	NA	NA	NA	NA	NA	2.4	NA	NA	NA	NA	2.4	NA
ARCN1|P48444	31.9	NA	1.76	NA	NA	12.92	33.07	39.14	37.18	33.86	41.1	39.53	32.88	34.64	18.59	44.81
ARF1|P84077	54.7	28.73	35.36	43.09	33.7	46.96	46.96	54.7	46.96	51.93	59.67	51.93	59.67	51.93	46.96	54.7
ARF4|P18085	46.67	21.67	17.22	22.78	27.22	38.89	52.22	52.22	52.22	52.22	52.22	52.22	52.22	52.22	60.56	60.56
ARF5|P84085	51.67	21.67	22.78	28.33	35.56	40	50.56	56.11	50.56	56.11	50.56	50.56	50.56	58.89	38.89	80
ARF6|P62330	22.29	NA	NA	6.29	24	34.29	35.43	57.14	41.71	41.71	41.71	41.71	41.71	41.71	35.43	57.14
ARFGAP1|Q8N6T3	NA	NA	NA	NA	NA	NA	4.19	7.14	2.22	4.19	7.64	7.64	7.64	9.11	3.69	3.69
ARFGAP2|Q8N6H7	NA	NA	NA	NA	NA	NA	7.1	12.28	11.9	6.14	9.79	15.74	20.15	17.27	5.95	8.06
ARFGAP3|Q9NP61	NA	NA	NA	NA	NA	NA	1.94	NA	NA	NA	2.13	2.13	NA	NA	NA	1.55
ARFGEF1|Q9Y6D6	4.6	NA	NA	NA	NA	NA	4.6	6.92	7.52	6.17	4.49	5.79	6.33	5.79	4.6	7.14
ARFGEF2|Q9Y6D5	3.75	NA	NA	NA	NA	NA	4.09	8.29	7.62	7.96	5.71	7.84	7.51	6.22	4.09	8.35
ARFIP1|P53367	NA	NA	NA	NA	NA	NA	1.88	1.88	1.88	NA	1.88	2.95	1.88	4.83	NA	NA
ARFIP2|P53365	NA	NA	NA	NA	NA	2.93	5.28	7.92	2.05	3.23	4.99	3.23	10.26	5.57	NA	3.23
ARFRP1|Q13795	NA	NA	NA	NA	NA	NA	NA	NA	NA	NA	NA	NA	NA	NA	NA	3.98
ARG1|P05089	18.94	3.42	6.83	NA	2.8	28.26	19.25	NA	21.43	12.42	2.8	7.14	3.73	9.63	NA	9.63
ARG2|P78540	NA	NA	NA	NA	NA	NA	NA	NA	NA	NA	NA	NA	NA	NA	NA	3.39
ARGLU1|Q9NWB6	8.79	5.86	5.86	8.79	5.86	11.36	NA	2.93	5.86	NA	2.93	5.86	2.93	2.93	NA	NA
ARHGAP1|Q07960	4.1	NA	NA	NA	NA	NA	19.13	18.68	16.17	18.45	11.39	18.68	14.12	20.27	17.08	32.35
ARHGAP17|Q68EM7	NA	NA	NA	NA	NA	NA	2.84	1.36	1.36	3.86	3.86	2.38	6.02	3.86	1.48	5.22
ARHGAP21|Q5T5U3	NA	NA	NA	NA	NA	NA	NA	NA	0.51	0.51	1.63	1.02	0.51	2.09	0.66	NA
ARHGAP35|Q9NRY4	NA	NA	NA	NA	NA	NA	5.74	3.8	5.8	7.07	13.74	13.81	13.21	18.95	3.74	6.6
ARHGAP5|Q13017	NA	NA	NA	NA	NA	NA	0.87	2.4	1.6	NA	NA	NA	0.8	NA	NA	3.86
ARHGAP8|P85298	NA	NA	NA	NA	NA	NA	3.23	6.25	2.37	4.53	NA	6.25	NA	NA	NA	3.88
ARHGDIA|P52565	33.33	4.9	NA	12.25	15.69	33.33	33.33	36.76	36.76	33.33	33.33	33.33	36.76	33.33	36.76	36.76
ARHGEF1|Q92888	1.1	NA	NA	NA	NA	NA	1.32	2.41	2.41	2.41	NA	1.1	2.41	1.32	1.32	7.13
ARHGEF10|O15013	NA	NA	NA	NA	NA	NA	NA	2.19	NA	0.58	NA	0.58	NA	1.39	NA	NA
ARHGEF2|Q92974	16.33	NA	0.71	NA	NA	NA	4.56	13.29	13.29	6.29	1.22	9.03	7.2	3.55	9.53	7.4
ARHGEF26|Q96DR7	NA	NA	NA	NA	NA	NA	NA	NA	NA	NA	NA	NA	NA	NA	NA	1.49
ARHGEF6|Q15052	NA	NA	NA	NA	NA	NA	NA	1.29	NA	NA	1.29	NA	1.29	NA	1.29	1.29
ARID1A|O14497	1.53	NA	NA	NA	0.74	NA	2.58	5.3	3.81	2.93	1.31	3.85	2.23	4.99	2.76	7.09
ARID1B|Q8NFD5	NA	NA	NA	NA	NA	NA	0.56	1.42	0.56	0.56	0.91	1.34	0.56	0.56	1.42	1.47
ARID2|Q68CP9	NA	NA	NA	NA	NA	NA	0.54	0.54	1.09	0.49	NA	0.54	NA	NA	NA	1.09
ARID3B|Q8IVW6	NA	NA	NA	NA	NA	NA	2.32	NA	1.43	NA	NA	1.43	3.74	1.43	2.32	NA
ARID4B|Q4LE39	NA	NA	NA	NA	NA	NA	NA	NA	NA	NA	0.84	0.84	NA	NA	NA	NA
ARIH1|Q9Y4X5	10.59	NA	1.97	NA	NA	NA	7	21.18	16.34	10.05	9.16	8.08	6.1	2.15	9.52	17.95
ARIH2|O95376	3.04	NA	NA	NA	NA	NA	6.29	9.94	8.72	10.95	3.25	8.32	8.52	6.29	3.25	17.44
ARL1|P40616	11.05	NA	6.08	4.97	NA	23.76	38.67	40.88	40.88	20.99	38.67	25.97	25.97	40.88	18.78	40.88
ARL15|Q9NXU5	NA	NA	NA	NA	NA	NA	NA	5.88	NA	NA	NA	5.88	5.88	NA	4.41	5.88
ARL2|P36404	5.98	NA	NA	NA	NA	6.52	22.28	32.61	39.67	21.74	22.83	26.63	27.72	6.52	21.2	32.61
ARL2BP|Q9Y2Y0	NA	NA	NA	NA	NA	NA	NA	NA	NA	NA	NA	NA	NA	NA	NA	9.82
ARL3|P36405	31.32	NA	NA	6.04	NA	15.38	15.38	60.44	39.56	18.13	27.47	21.98	50	21.98	44.51	39.56
ARL5A|Q9Y689	NA	NA	NA	NA	NA	NA	5.03	NA	NA	NA	NA	6.15	NA	6.15	NA	6.15
ARL5B|Q96KC2	5.03	NA	NA	NA	NA	NA	5.03	NA	NA	5.03	NA	10.61	5.03	6.15	NA	6.15
ARL6|Q9H0F7	4.84	NA	NA	NA	NA	4.84	4.84	15.05	17.74	17.74	4.84	10.75	20.97	17.74	23.12	27.96
ARL6IP1|Q15041	NA	NA	NA	NA	NA	NA	NA	4.93	NA	4.93	4.93	NA	4.93	NA	NA	4.93
ARL6IP4|Q66PJ3	19.83	NA	NA	NA	NA	5.06	NA	NA	NA	NA	NA	NA	NA	NA	NA	13.08
ARL6IP5|O75915	3.72	NA	NA	NA	NA	3.72	20.21	20.21	24.47	20.21	9.57	9.57	25	21.28	10.64	25
ARL6IP6|Q8N6S5	NA	NA	NA	NA	NA	NA	5.31	5.31	NA	NA	NA	NA	NA	NA	NA	5.31
ARL8A|Q96BM9	9.68	NA	4.84	7.53	NA	25.27	30.65	30.65	48.92	36.02	25.81	48.92	40.86	27.42	20.43	44.62
ARL8B|Q9NVJ2	15.05	NA	4.84	7.53	NA	25.27	43.55	44.09	51.61	43.55	38.17	47.85	48.39	39.78	33.87	44.62
ARMC1|Q9NVT9	7.8	NA	NA	NA	NA	4.26	20.21	11.7	7.45	15.25	11.7	NA	11.7	11.7	NA	23.05
ARMC10|Q8N2F6	NA	NA	NA	NA	NA	NA	9.62	4.96	NA	NA	NA	NA	NA	NA	4.66	2.62
ARMC6|Q6NXE6	2.2	NA	NA	NA	NA	NA	NA	5.59	7.78	2	7.78	3.59	2.2	2.2	3.59	9.98
ARMC8|Q8IUR7	NA	NA	NA	NA	NA	NA	NA	6.39	4.75	NA	2.97	1.63	4.75	3.27	3.42	5.5
ARMC9|Q7Z3E5	NA	NA	NA	0.98	NA	NA	3.3	1.83	3.42	1.83	1.83	3.42	1.83	4.89	4.89	3.42
ARMCX3|Q9UH62	NA	NA	NA	NA	NA	NA	NA	2.64	4.49	NA	NA	NA	3.43	NA	7.92	28.76
ARMCX5|Q6P1M9	NA	NA	NA	NA	NA	NA	NA	NA	NA	NA	NA	NA	1.97	NA	NA	NA
ARMH3|Q5T2E6	NA	3.05	3.05	NA	3.05	3.34	NA	2.03	6.39	1.89	NA	NA	1.45	4.79	3.92	6.82
ARMT1|Q9H993	15.42	NA	NA	1.81	NA	1.81	24.26	35.83	29.71	24.26	19.5	19.5	19.5	19.5	24.26	35.83
ARPC1A|Q92747	23.51	NA	NA	NA	NA	18.65	34.32	44.05	48.11	46.22	48.11	41.62	41.89	42.16	21.35	48.38
ARPC1B|O15143	20.43	NA	NA	NA	NA	12.9	26.61	38.98	34.95	31.99	27.42	31.18	32.8	21.24	14.78	28.49
ARPC2|O15144	23.33	NA	6	3.67	14.33	25.33	41	40.67	49.33	45.67	49.33	42.67	49.67	46	35.67	60
ARPC3|O15145	11.24	3.93	8.43	NA	NA	6.18	21.91	21.91	21.91	14.61	20.79	21.91	21.91	17.42	17.42	29.21
ARPC4|P59998	29.76	6.55	6.55	17.86	NA	27.38	23.21	29.76	29.76	29.76	29.76	22.62	22.62	29.76	29.76	51.19
ARPC5|O15511	NA	NA	NA	NA	NA	NA	14.57	NA	7.95	7.95	7.95	7.95	7.95	14.57	7.95	6.62
ARPP19|P56211	NA	NA	NA	NA	NA	NA	12.5	NA	NA	NA	22.32	22.32	9.82	9.82	NA	NA
ARRB1|P49407	NA	NA	NA	NA	NA	NA	4.31	4.31	NA	NA	NA	NA	NA	NA	NA	4.31
ARRB2|P32121	2.93	NA	NA	NA	NA	NA	10.02	6.85	6.11	9.05	2.93	8.31	6.85	5.13	6.85	10.02
ARSB|P15848	NA	NA	NA	NA	NA	NA	NA	NA	NA	NA	NA	NA	NA	NA	3.56	NA
ARVCF|O00192	NA	NA	NA	NA	NA	NA	NA	1.25	NA	NA	NA	NA	NA	NA	NA	NA
ASAH1|Q13510	NA	NA	NA	NA	NA	3.04	2.78	7.85	NA	NA	NA	NA	4.3	NA	3.04	NA
ASAP1|Q9ULH1	NA	NA	NA	NA	NA	NA	1.24	1.24	NA	NA	0.8	2.13	0.8	0.8	NA	NA
ASAP2|O43150	NA	NA	NA	NA	NA	NA	NA	NA	NA	NA	NA	NA	NA	NA	0.8	0.8
ASB3|Q9Y575	NA	NA	NA	NA	NA	NA	NA	2.12	NA	NA	NA	2.12	2.12	2.12	2.12	2.12
ASB6|Q9NWX5	NA	NA	NA	NA	NA	NA	2.38	NA	2.38	2.38	2.38	2.38	2.38	2.38	2.38	NA
ASCC1|Q8N9N2	NA	NA	NA	NA	NA	NA	5	9.25	5.75	5	5.75	NA	2.25	2.5	NA	8.5
ASCC2|Q9H1I8	2.38	NA	NA	NA	NA	NA	1.06	12.81	8.19	4.89	3.04	5.81	12.55	11.36	6.74	12.68
ASCC3|Q8N3C0	2.82	NA	0.54	NA	NA	NA	8.72	12.08	19.71	14.4	16.21	17.71	19.48	24.89	11.35	18.57
ASF1A|Q9Y294	3.92	NA	NA	NA	NA	3.92	3.92	19.61	3.92	NA	3.92	3.92	3.92	NA	12.25	3.92
ASF1B|Q9NVP2	3.96	NA	NA	NA	NA	3.96	13.86	9.9	21.29	13.86	25.25	21.29	21.29	17.33	17.33	11.39
ASH2L|Q9UBL3	1.27	NA	NA	NA	NA	NA	NA	2.39	3.66	4.46	NA	NA	3.03	NA	3.66	6.69
ASL|P04424	NA	NA	NA	NA	NA	NA	NA	NA	NA	1.94	NA	NA	NA	NA	NA	NA
ASMTL|O95671	NA	3.38	NA	NA	NA	NA	6.76	12.72	3.22	4.35	NA	3.7	2.25	1.77	5.31	9.02
ASNS|P08243	39.75	NA	8.38	17.65	NA	34.05	44.92	52.76	59.36	47.95	36.54	37.43	48.84	41.53	50.27	56.68
ASPH|Q12797	8.58	NA	NA	NA	NA	2.37	12.53	27.7	23.61	24.8	12.93	17.28	19.66	24.41	10.69	25.33
ASRGL1|Q7L266	NA	NA	NA	NA	NA	NA	3.25	NA	NA	NA	9.09	9.09	5.84	5.84	NA	NA
ASS1|P00966	16.02	NA	NA	1.94	NA	NA	20.63	24.76	12.86	12.86	3.16	9.71	12.38	7.52	19.42	25.24
ATAD1|Q8NBU5	8.31	NA	NA	NA	NA	6.09	18.28	29.36	32.69	22.44	25.48	22.99	30.19	30.19	20.78	29.36
ATAD2|Q6PL18	2.09	NA	NA	NA	NA	NA	1.29	4.89	1.29	1.08	NA	0.86	NA	1.29	5.47	6.04
ATAD2B|Q9ULI0	NA	NA	NA	NA	NA	NA	NA	2.74	NA	NA	NA	NA	NA	NA	3.57	0.62
ATAD3A|Q9NVI7	7.26	1.26	5.52	7.41	1.26	13.72	10.73	14.51	16.25	11.2	15.62	9.62	8.52	8.52	8.83	21.14
ATAD3B|Q5T9A4	13.27	1.23	5.4	7.41	1.23	11.88	7.1	18.06	17.9	13.12	14.2	14.2	19.6	16.2	10.19	21.45
ATAD5|Q96QE3	NA	NA	NA	NA	NA	NA	NA	1.46	NA	0.7	NA	NA	NA	NA	NA	NA
ATE1|O95260	NA	NA	NA	NA	NA	NA	NA	3.28	6.76	6.76	NA	3.28	3.28	NA	3.28	3.28
ATF7IP|Q6VMQ6	NA	NA	NA	NA	NA	NA	NA	NA	NA	1.02	NA	2.68	NA	NA	NA	NA
ATG101|Q9BSB4	NA	NA	NA	NA	NA	NA	4.59	NA	4.59	4.59	4.59	4.59	4.59	4.59	NA	NA
ATG12|O94817	NA	NA	NA	NA	NA	NA	NA	7.14	7.14	7.14	7.14	NA	7.14	7.14	NA	NA
ATG13|O75143	NA	NA	NA	NA	NA	NA	NA	NA	NA	4.06	NA	NA	NA	NA	NA	NA
ATG16L1|Q676U5	NA	NA	NA	NA	NA	NA	NA	6.1	1.65	NA	NA	NA	NA	NA	NA	NA
ATG2A|Q2TAZ0	NA	NA	NA	NA	NA	NA	NA	NA	NA	NA	0.46	0.57	NA	1.39	1.39	0.72
ATG2B|Q96BY7	NA	NA	NA	NA	NA	NA	NA	1.01	NA	NA	NA	0.53	0.53	0.58	NA	0.58
ATG3|Q9NT62	18.15	NA	4.14	NA	NA	8.28	15.29	22.29	22.29	15.92	22.29	15.29	22.29	19.11	16.24	36.94
ATG4A|Q8WYN0	NA	NA	NA	NA	NA	NA	NA	2.26	NA	NA	NA	NA	NA	NA	NA	4.02
ATG4B|Q9Y4P1	5.6	NA	NA	NA	NA	NA	10.43	17.05	19.59	19.59	6.87	15.27	15.27	15.27	10.43	28.5
ATG4C|Q96DT6	NA	NA	NA	NA	NA	NA	1.97	NA	4.15	1.97	2.18	1.97	NA	1.97	1.97	1.97
ATG5|Q9H1Y0	NA	NA	NA	NA	NA	NA	3.27	18.55	8	8	4	4	4	6.91	NA	18.55
ATG7|O95352	4.27	NA	NA	NA	NA	NA	6.54	16.22	16.07	7.11	2.13	4.13	6.54	6.83	6.4	8.96
ATG9A|Q7Z3C6	1.19	NA	NA	NA	NA	NA	2.86	2.5	NA	NA	1.07	2.26	2.62	1.07	1.07	2.86
ATIC|P31939	51.01	2.87	10.64	7.26	6.93	42.57	59.29	65.88	65.54	56.08	60.64	58.95	60.81	58.95	57.43	67.74
ATL1|Q8WXF7	NA	NA	NA	NA	NA	NA	NA	NA	NA	NA	NA	NA	NA	NA	NA	1.79
ATL2|Q8NHH9	1.2	NA	1.72	NA	NA	NA	4.29	20.24	7.2	7.2	4.29	9.26	6	4.29	2.57	16.98
ATL3|Q6DD88	9.98	3.88	2.03	2.03	NA	9.61	11.09	37.15	27.91	18.48	12.94	14.79	18.3	14.6	9.43	33.64
ATM|Q13315	NA	NA	NA	NA	0.52	NA	NA	1.01	1.24	0.82	0.33	0.33	0.33	0.33	1.18	0.33
ATP11C|Q8NB49	3.62	NA	NA	NA	NA	NA	1.59	8.92	5.21	1.59	1.59	2.39	4.77	1.59	1.59	6.8
ATP13A1|Q9HD20	6.81	NA	NA	NA	NA	NA	6.48	20.02	11.63	7.23	5.73	12.13	14.12	7.97	8.97	23.59
ATP13A3|Q9H7F0	NA	NA	NA	NA	NA	NA	NA	2.28	NA	NA	NA	NA	NA	NA	NA	NA
ATP1A1|P05023	31.96	7.23	12.9	13.69	10.65	29.33	36.36	40.86	37.15	33.04	35	34.7	33.53	35.87	30.79	41.84
ATP1A2|P50993	12.35	3.24	5.59	5.1	4.9	11.27	16.27	16.27	13.73	11.67	12.35	14.02	11.67	13.24	14.71	17.16
ATP1B1|P05026	8.25	NA	NA	NA	NA	NA	16.5	23.1	23.1	19.47	4.62	20.79	23.1	11.88	16.5	30.36
ATP1B3|P54709	13.98	NA	NA	NA	NA	13.98	26.88	32.62	31.54	28.32	25.81	39.07	39.43	28.32	32.62	44.8
ATP2A2|P16615	26.2	5.76	11.13	12.09	10.84	25.53	33.11	38.29	38.77	33.88	32.05	35.51	35.8	36.28	28.89	43.47
ATP2B1|P20020	8.77	NA	0.66	NA	NA	1.39	10.66	19.02	11.8	8.77	9.43	10.66	13.44	8.28	6.97	19.1
ATP2B4|P23634	5.88	NA	0.64	NA	NA	1.37	8.3	12.25	9.51	4.83	5.48	7.01	7.9	5.96	3.46	11.93
ATP2C1|P98194	NA	NA	NA	NA	NA	NA	0.76	5.66	1.85	3.81	NA	NA	2.29	NA	NA	1.2
ATP5F1A|P25705	30.92	13.02	16.82	24.41	13.74	31.83	30.92	35.26	34.54	35.44	32.19	34	35.8	34.54	37.07	48.46
ATP5F1B|P06576	27.22	NA	NA	2.08	NA	14.37	28.36	24.76	24.95	31	14.18	9.07	9.07	10.02	23.25	36.29
ATP5F1C|P36542	16.78	NA	NA	3.69	3.69	10.07	17.11	13.76	24.5	21.14	24.5	16.78	24.5	24.5	10.07	24.5
ATP5F1E|P56381	NA	NA	NA	NA	NA	NA	15.69	NA	NA	NA	15.69	15.69	NA	NA	NA	NA
ATP5MF|P56134	27.66	13.83	NA	13.83	NA	27.66	39.36	39.36	39.36	39.36	39.36	39.36	27.66	39.36	27.66	39.36
ATP5MG|O75964	52.43	10.68	25.24	31.07	10.68	52.43	52.43	44.66	44.66	44.66	52.43	44.66	52.43	44.66	43.69	44.66
ATP5MJ|P56378	NA	NA	NA	NA	NA	NA	NA	12.07	12.07	12.07	12.07	NA	12.07	NA	NA	24.14
ATP5MK|Q96IX5	43.1	NA	NA	25.86	NA	43.1	25.86	43.1	43.1	43.1	25.86	43.1	43.1	25.86	25.86	43.1
ATP5PB|P24539	21.48	3.12	14.06	7.42	3.12	17.97	21.48	25.78	24.22	22.66	13.67	13.67	26.17	13.28	18.36	30.47
ATP5PD|O75947	NA	NA	NA	NA	NA	NA	NA	NA	NA	NA	NA	NA	NA	NA	NA	5.59
ATP5PO|P48047	NA	NA	NA	NA	NA	NA	5.16	9.86	NA	5.16	5.16	NA	NA	NA	NA	5.16
ATP6AP1|Q15904	3.83	NA	NA	NA	NA	NA	9.15	13.19	12.77	14.68	10.85	14.26	16.6	7.45	8.94	15.96
ATP6AP2|O75787	NA	NA	NA	NA	NA	NA	2.29	7.71	4.57	2.29	NA	7.43	11.14	2.29	14.57	21.71
ATP6V0A1|Q93050	5.26	NA	NA	NA	NA	2.15	4.66	14.46	12.07	7.41	4.3	4.3	11.71	4.3	8.72	25.81
ATP6V0A2|Q9Y487	NA	NA	NA	NA	NA	NA	1.29	6.07	1.4	1.4	2.57	NA	7.01	1.4	4.09	15.3
ATP6V0C|P27449	NA	NA	NA	NA	NA	NA	NA	NA	NA	NA	NA	NA	NA	NA	NA	11.61
ATP6V0D1|P61421	6.84	NA	NA	NA	NA	15.67	27.35	35.04	31.62	29.34	30.77	32.48	29.34	32.76	30.77	36.47
ATP6V1A|P38606	19.94	NA	1.94	NA	2.92	9.72	31.44	33.87	31.93	23.18	25.61	30.47	28.04	33.23	15.88	48.95
ATP6V1B2|P21281	2.94	NA	NA	2.94	NA	2.94	9.59	18.79	14.87	9.59	14.68	9.98	23.29	8.81	17.03	27.4
ATP6V1C1|P21283	16.75	NA	NA	NA	4.19	NA	34.29	37.96	25.65	24.35	24.35	24.87	36.13	20.94	27.49	34.29
ATP6V1G1|O75348	NA	NA	NA	NA	NA	NA	9.32	12.71	NA	NA	12.71	9.32	NA	NA	NA	NA
ATP6V1H|Q9UI12	12.63	NA	NA	NA	NA	3.11	17.81	19.25	19.25	17.81	19.25	19.25	19.25	19.25	15.11	24.64
ATP7A|Q04656	NA	NA	NA	NA	NA	NA	0.67	1.47	NA	NA	NA	NA	NA	NA	NA	NA
ATPAF1|Q5TC12	3.35	NA	NA	NA	NA	NA	8.54	5.79	NA	NA	5.18	NA	5.18	3.66	5.18	11.89
ATPAF2|Q8N5M1	4.15	NA	NA	NA	NA	NA	4.15	8.3	11.42	NA	NA	NA	NA	NA	3.11	7.96
ATR|Q13535	0.68	NA	NA	NA	NA	NA	1.74	2.46	1.74	1.4	1.02	2.23	2.31	2.23	3.37	6.2
ATRX|P46100	1.12	NA	NA	NA	NA	NA	0.88	0.48	2.17	0.88	NA	0.8	0.48	NA	0.48	1.44
ATXN10|Q9UBB4	29.68	2.74	8.63	2.74	NA	14.32	33.26	42.32	41.89	35.37	33.05	40.84	40.84	37.89	33.26	39.79
ATXN2|Q99700	NA	NA	NA	NA	NA	NA	3.27	1.37	NA	1.37	1.37	3.05	1.98	3.27	NA	1.29
ATXN2L|Q8WWM7	NA	NA	NA	NA	NA	NA	13.49	10.7	12.84	18.6	27.26	24	20.47	23.44	5.21	NA
ATXN7L3B|Q96GX2	NA	NA	NA	NA	NA	NA	NA	10.31	NA	NA	NA	NA	NA	NA	NA	NA
AUP1|Q9Y679	3.17	NA	NA	NA	NA	NA	7.56	19.76	10.49	11.95	7.56	12.44	19.76	6.34	10.49	19.76
AURKA|O14965	1.99	NA	NA	NA	NA	NA	3.47	5.46	5.46	5.46	5.46	5.46	5.96	10.92	3.47	5.46
AURKB|Q96GD4	2.33	NA	NA	NA	NA	NA	NA	18.6	10.17	5.81	5.81	5.81	5.81	5.81	3.49	22.67
AVEN|Q9NQS1	NA	NA	NA	NA	NA	NA	NA	5.25	NA	NA	2.76	2.76	NA	NA	NA	NA
AVL9|Q8NBF6	NA	NA	NA	NA	NA	NA	NA	6.64	2.16	2.16	NA	NA	4.01	NA	NA	2.93
AZGP1|P25311	11.41	7.38	3.36	NA	3.36	11.41	NA	NA	NA	5.37	NA	4.03	NA	NA	NA	NA
AZI2|Q9H6S1	NA	NA	NA	NA	NA	NA	NA	NA	NA	NA	NA	4.59	2.55	2.55	NA	NA
B2M|P61769	NA	NA	NA	NA	NA	NA	NA	18.49	NA	NA	NA	NA	NA	NA	NA	NA
B3GALT6|Q96L58	NA	NA	NA	NA	NA	NA	3.95	6.69	6.69	6.69	NA	3.95	10.94	6.69	NA	6.69
B3GAT3|O94766	2.69	NA	NA	NA	NA	NA	10.75	5.97	14.03	5.97	3.28	5.97	5.97	2.69	NA	25.67
B3GLCT|Q6Y288	NA	NA	NA	NA	NA	NA	NA	4.62	NA	NA	NA	NA	NA	NA	NA	NA
B4GALT5|O43286	2.06	NA	NA	NA	NA	NA	NA	2.06	NA	NA	NA	2.06	2.06	NA	2.06	2.06
B4GALT7|Q9UBV7	NA	NA	NA	NA	NA	NA	NA	2.45	NA	NA	2.45	2.45	2.45	NA	NA	2.45
B4GAT1|O43505	1.69	NA	NA	NA	NA	NA	7.71	6.02	3.86	3.86	4.34	2.17	3.86	NA	6.02	23.61
BABAM1|Q9NWV8	NA	NA	NA	NA	NA	7.29	NA	NA	NA	NA	NA	NA	NA	NA	NA	NA
BABAM2|Q9NXR7	9.92	NA	2.61	NA	NA	2.61	16.45	16.45	16.45	19.06	16.45	16.45	16.45	16.45	13.05	18.8
BAG3|O95817	NA	NA	NA	NA	NA	NA	2.26	NA	NA	NA	7.3	6.43	2.43	2.43	NA	NA
BAG5|Q9UL15	NA	NA	NA	NA	NA	NA	6.49	9.84	2.68	6.49	3.58	10.07	6.49	7.38	9.62	9.84
BAG6|P46379	7.86	NA	NA	NA	NA	2.03	9.98	18.11	17.76	12.28	15.55	13.87	21.11	16.78	14.49	28
BAIAP2|Q9UQB8	NA	NA	NA	NA	NA	NA	NA	NA	NA	2.36	2.36	4.89	4.89	4.89	NA	NA
BAK1|Q16611	5.21	NA	NA	NA	NA	NA	NA	4.74	NA	4.74	NA	NA	NA	NA	NA	11.85
BANF1|O75531	37.08	NA	7.87	NA	NA	37.08	56.18	37.08	56.18	48.31	37.08	44.94	48.31	37.08	29.21	58.43
BAX|Q07812	6.77	6.77	NA	6.77	6.77	13.54	19.27	29.69	35.94	29.69	22.92	29.69	29.69	35.94	22.92	40.62
BAZ1A|Q9NRL2	1.35	NA	NA	NA	NA	NA	4.31	11.05	7.58	4.31	2.38	2.51	5.72	2.06	4.95	12.4
BAZ1B|Q9UIG0	11.67	NA	NA	NA	NA	NA	11.33	16.79	12.68	11.46	6.54	9.84	10.59	10.72	7.82	24.75
BAZ2A|Q9UIF9	NA	NA	NA	NA	NA	NA	0.89	NA	0.37	0.37	0.37	0.37	0.89	0.37	NA	0.68
BBS1|Q8NFJ9	2.53	NA	NA	NA	NA	NA	NA	2.36	NA	NA	NA	NA	NA	NA	NA	2.36
BBS4|Q96RK4	NA	NA	NA	NA	NA	NA	NA	NA	NA	NA	NA	NA	NA	NA	NA	1.93
BBS7|Q8IWZ6	NA	NA	NA	NA	NA	NA	NA	NA	NA	NA	NA	NA	NA	NA	NA	2.66
BBX|Q8WY36	NA	NA	NA	NA	NA	NA	0.74	NA	NA	3.08	3.4	2.87	1.06	3.83	NA	NA
BCAM|P50895	NA	NA	NA	NA	NA	NA	NA	2.07	NA	NA	NA	NA	NA	NA	NA	NA
BCAP31|P51572	11.79	NA	NA	NA	NA	3.66	15.45	23.17	15.45	15.45	11.79	15.45	11.79	11.79	11.79	21.95
BCAR1|P56945	NA	NA	NA	NA	NA	NA	NA	NA	NA	NA	3.22	1.84	NA	NA	1.84	1.84
BCAS2|O75934	NA	NA	NA	NA	NA	NA	NA	NA	NA	5.78	5.78	5.78	5.78	11.56	NA	NA
BCAS3|Q9H6U6	NA	NA	NA	NA	NA	NA	NA	2.69	4.2	NA	NA	NA	NA	1.62	1.19	NA
BCAT1|P54687	2.07	NA	NA	NA	NA	NA	8.03	21.76	8.03	12.44	8.03	9.84	9.84	2.85	5.96	18.39
BCAT2|O15382	7.14	NA	NA	NA	NA	1.79	4.08	12.24	5.87	4.08	4.08	NA	4.08	NA	4.08	19.39
BCCIP|Q9P287	9.87	NA	2.87	NA	NA	NA	5.41	9.87	9.87	9.87	9.87	5.41	9.87	9.87	9.87	17.2
BCDIN3D|Q7Z5W3	NA	NA	NA	NA	NA	NA	NA	NA	NA	NA	NA	NA	4.11	4.11	NA	4.11
BCKDHA|P12694	NA	NA	NA	NA	NA	NA	NA	6.74	3.6	3.6	NA	NA	3.6	3.6	6.74	5.84
BCKDHB|P21953	2.3	NA	NA	NA	NA	NA	NA	11.73	5.87	NA	NA	NA	10.97	NA	10.46	16.58
BCKDK|O14874	2.67	NA	NA	NA	NA	2.67	NA	4.85	2.67	2.67	2.67	2.67	2.67	2.67	2.67	2.67
BCL2L1|Q07817	NA	NA	NA	NA	NA	NA	NA	NA	NA	NA	NA	NA	NA	4.29	NA	NA
BCL2L13|Q9BXK5	NA	NA	NA	NA	NA	NA	13.2	6.39	10.1	2.89	4.74	4.74	6.39	4.74	10.52	16.29
BCL9|O00512	NA	NA	NA	NA	NA	NA	1.05	NA	NA	NA	NA	NA	NA	NA	NA	NA
BCLAF1|Q9NYF8	1.74	NA	NA	NA	NA	NA	8.8	11.09	15.76	16.85	23.37	24.78	23.48	26.96	6.09	1.96
BCLAF3|A2AJT9	NA	NA	NA	NA	NA	NA	1.83	NA	NA	1.83	1.83	NA	NA	1.83	NA	NA
BCOR|Q6W2J9	NA	NA	NA	NA	NA	NA	4.33	3.08	5.93	7.01	13.85	14.13	13.5	18.52	5.87	NA
BCORL1|Q5H9F3	NA	NA	NA	NA	NA	NA	NA	NA	NA	1.12	1.62	1.57	NA	1.01	NA	NA
BCR|P11274	1.65	NA	NA	NA	NA	NA	6.53	10.23	4.17	5.04	7.79	9.44	5.11	9.21	5.51	3.15
BCS1L|Q9Y276	27.92	NA	5.73	3.58	NA	2.39	26.25	36.28	30.79	13.13	28.4	27.45	16.47	14.08	11.69	29.36
BDH2|Q9BUT1	8.98	8.57	8.57	8.57	8.57	8.57	22.04	15.1	15.1	8.98	8.98	8.98	8.98	8.98	4.9	15.1
BECN1|Q14457	NA	NA	NA	NA	NA	NA	NA	NA	NA	2.44	NA	NA	NA	NA	NA	NA
BEND3|Q5T5X7	NA	NA	NA	NA	NA	NA	NA	1.33	3.14	5.8	6.76	8.21	1.21	18.72	NA	NA
BICD2|Q8TD16	NA	NA	NA	NA	NA	NA	NA	1.33	1.33	1.33	1.33	2.55	1.33	1.33	NA	NA
BID|P55957	NA	NA	NA	NA	NA	NA	6.67	NA	NA	NA	NA	NA	NA	NA	7.69	NA
BIRC6|Q9NR09	0.58	NA	NA	NA	NA	NA	1.54	5.93	3.89	3.01	0.8	3.34	4.51	2.99	2.74	7.76
BLM|P54132	0.56	NA	0.56	NA	NA	0.56	1.34	0.56	3.25	3.46	2.26	1.98	4.02	4.52	2.12	1.34
BLMH|Q13867	15.82	NA	4.18	5.05	7.91	30.11	25.49	31.21	31.21	25.49	25.49	21.32	19.78	17.36	12.53	28.35
BLOC1S2|Q6QNY1	NA	NA	NA	NA	NA	NA	NA	NA	NA	7.75	NA	NA	NA	NA	NA	NA
BLTP2|Q14667	NA	NA	NA	NA	NA	NA	NA	0.54	NA	NA	NA	NA	NA	NA	NA	0.4
BLTP3A|Q6BDS2	NA	NA	NA	NA	NA	NA	1.04	0.9	1.04	1.04	1.53	1.04	1.04	2.92	NA	0.9
BLTP3B|A0JNW5	NA	NA	NA	NA	NA	NA	NA	NA	1.09	NA	NA	NA	1.09	NA	NA	NA
BLVRA|P53004	29.39	7.43	10.14	NA	NA	28.38	40.88	43.58	41.22	39.86	34.46	29.39	41.22	30.74	33.45	39.53
BLVRB|P30043	NA	NA	NA	NA	NA	7.28	7.28	7.28	NA	NA	NA	NA	NA	NA	NA	NA
BMI1|P35226	NA	NA	NA	NA	NA	NA	NA	NA	3.37	NA	NA	NA	3.37	NA	NA	3.37
BMP2K|Q9NSY1	NA	NA	NA	NA	NA	NA	1.64	NA	1.46	1.81	4.05	2.33	0.6	1.81	NA	0.78
BMS1|Q14692	12.09	NA	NA	NA	NA	1.25	11.08	15.05	15.37	14.12	8.42	10.3	14.2	13.26	10.14	25.27
BNIP1|Q12981	NA	NA	NA	NA	NA	NA	NA	3.95	NA	NA	NA	3.95	8.77	3.95	NA	12.72
BOD1L1|Q8NFC6	NA	NA	NA	NA	NA	NA	0.39	NA	NA	0.75	0.75	1.18	1.61	4.85	NA	NA
BOLA2B|Q9H3K6	51.16	18.6	18.6	18.6	18.6	22.09	61.63	61.63	61.63	51.16	61.63	61.63	51.16	61.63	40.7	61.63
BOP1|Q14137	17.29	1.34	2.82	NA	NA	7.51	15.42	27.08	26.27	25.87	19.44	21.58	19.57	16.76	15.95	35.66
BORA|Q6PGQ7	NA	NA	NA	NA	NA	NA	NA	2.5	NA	NA	NA	10.38	5.01	NA	5.01	NA
BPGM|P07738	NA	NA	NA	NA	NA	NA	NA	NA	NA	7.34	NA	NA	NA	NA	4.25	7.34
BPHL|Q86WA6	NA	NA	NA	NA	NA	NA	NA	NA	2.41	NA	NA	NA	NA	NA	NA	NA
BPNT1|O95861	18.18	9.42	9.42	9.42	3.57	10.06	33.12	42.53	42.86	36.36	34.74	29.55	40.26	42.86	21.75	53.25
BPNT2|Q9NX62	2.79	NA	NA	NA	NA	2.79	2.79	2.79	6.69	2.79	2.79	4.74	7.52	7.52	4.74	14.76
BPTF|Q12830	1.61	NA	NA	NA	NA	NA	1.35	3.41	2.27	3.51	0.76	3.32	3.84	3.28	1.71	3.84
BRAF|P15056	NA	NA	NA	NA	NA	NA	NA	2.61	2.48	1.44	1.44	3.52	1.44	3.52	1.31	2.61
BRAP|Q7Z569	NA	NA	NA	NA	NA	NA	NA	NA	NA	NA	NA	NA	NA	2.2	NA	NA
BRAT1|Q6PJG6	0.97	NA	NA	NA	NA	NA	5.24	12.55	8.65	6.21	8.65	13.03	8.77	9.74	16.32	15.47
BRCA1|P38398	NA	NA	NA	NA	NA	NA	1.72	3.7	3.33	3.49	4.35	8.53	5.15	11.11	2.25	0.59
BRCA2|P51587	NA	NA	NA	NA	NA	NA	NA	NA	NA	0.35	NA	0.64	0.56	3.45	NA	NA
BRCC3|P46736	NA	NA	NA	NA	NA	NA	22.47	22.78	25.95	26.27	30.38	30.38	30.38	40.51	14.24	25.63
BRD2|P25440	8.24	NA	NA	NA	NA	NA	2.62	3.75	2.62	4.99	6.24	1.25	2.62	NA	2.62	5.12
BRD3|Q15059	1.24	NA	NA	NA	NA	NA	1.24	1.24	2.34	2.62	NA	1.24	1.24	2.34	3.58	1.24
BRD4|O60885	1.25	NA	NA	NA	NA	NA	3.82	2.79	4.11	7.49	5.51	5.58	5.58	7.78	4.99	0.66
BRD9|Q9H8M2	NA	NA	NA	NA	NA	NA	NA	NA	NA	NA	1.84	1.84	NA	NA	NA	NA
BRF1|Q92994	NA	NA	NA	NA	NA	NA	NA	1.92	NA	NA	NA	NA	NA	NA	NA	NA
BRI3BP|Q8WY22	NA	NA	NA	NA	NA	NA	NA	14.34	14.34	7.57	7.57	7.57	10.36	7.57	7.57	14.34
BRIP1|Q9BX63	NA	NA	NA	NA	NA	0.96	NA	NA	NA	NA	NA	NA	0.64	NA	0.64	NA
BRIX1|Q8TDN6	20.68	NA	NA	NA	NA	13.6	29.75	40.23	30.59	23.51	24.36	29.75	35.13	30.59	27.2	54.11
BROX|Q5VW32	8.52	NA	NA	2.68	2.19	9.73	18	18	19.95	18	18	19.95	19.95	19.95	14.36	21.9
BRSK2|Q8IWQ3	NA	NA	NA	NA	NA	NA	NA	NA	NA	NA	NA	NA	NA	3.12	NA	1.77
BSDC1|Q9NW68	NA	NA	NA	NA	NA	NA	NA	NA	NA	NA	NA	3.49	NA	2.33	NA	NA
BSG|P35613	12.47	6.49	6.49	2.34	NA	6.49	19.48	22.08	22.08	19.48	22.08	19.48	22.08	21.82	18.44	22.08
BTAF1|O14981	2.6	NA	NA	NA	NA	NA	3.68	12.11	7.73	5.52	4.65	5.95	5.35	6.6	3.41	9.95
BTD|P43251	NA	NA	NA	NA	NA	NA	NA	NA	2.39	NA	NA	NA	2.39	NA	NA	NA
BTF3|P20290	14.08	NA	NA	NA	NA	13.59	NA	NA	NA	NA	NA	NA	NA	NA	NA	NA
BTN2A1|Q7KYR7	NA	NA	NA	NA	NA	NA	NA	2.09	5.12	3.23	3.23	2.09	9.3	3.23	5.31	7.59
BUB1|O43683	NA	NA	NA	NA	NA	NA	NA	NA	1.66	2.86	8.29	11.8	7.47	12.07	1.11	1.11
BUB1B|O60566	NA	NA	NA	NA	NA	NA	5.9	6.29	5.33	3.62	15.05	11.71	3.52	12.57	3.43	1.14
BUB3|O43684	32.62	3.05	3.05	11.28	NA	19.21	26.52	43.29	53.05	53.05	29.88	29.88	44.21	35.37	21.34	53.05
BUD13|Q9BRD0	NA	NA	NA	NA	NA	NA	10.66	4.52	4.85	9.53	13.89	13.89	7.92	17.29	7.59	NA
BUD23|O43709	2.85	NA	NA	NA	NA	NA	NA	11.74	NA	3.91	NA	5.69	NA	NA	7.83	11.74
BUD31|P41223	NA	NA	NA	NA	NA	NA	5.56	NA	NA	5.56	NA	NA	5.56	NA	5.56	32.64
BYSL|Q13895	10.07	NA	NA	NA	NA	1.83	18.99	24.26	29.75	25.4	22.43	28.83	20.59	29.29	20.59	24.71
BZW1|Q7L1Q6	15.27	1.67	4.53	4.3	NA	10.98	22.67	27.68	27.92	24.58	27.21	24.58	23.39	29.59	20.53	27.68
BZW2|Q9Y6E2	25.06	1.67	4.3	6.92	NA	15.51	24.82	32.7	25.06	26.73	26.25	24.34	26.73	22.43	19.33	35.32
C11orf54|Q9H0W9	2.54	NA	NA	NA	NA	NA	NA	5.4	5.4	5.4	NA	2.54	5.4	NA	7.94	5.4
C15orf39|Q6ZRI6	NA	NA	NA	NA	NA	NA	NA	NA	NA	NA	NA	NA	NA	2.39	NA	NA
C17orf75|Q9HAS0	NA	NA	NA	NA	NA	NA	NA	NA	NA	NA	NA	NA	NA	NA	4.04	7.07
C1GALT1|Q9NS00	NA	NA	NA	NA	NA	NA	NA	3.03	NA	NA	NA	NA	NA	NA	NA	8.82
C1orf198|Q9H425	NA	NA	NA	NA	NA	NA	NA	NA	NA	12.84	8.87	12.23	8.87	8.87	NA	NA
C1orf226|A1L170	NA	NA	NA	NA	NA	NA	3.31	NA	5.51	NA	NA	NA	NA	5.51	NA	NA
C1orf50|Q9BV19	NA	NA	NA	NA	NA	NA	NA	NA	NA	NA	8.04	8.04	8.04	8.04	NA	NA
C1orf52|Q8N6N3	NA	NA	NA	NA	NA	NA	NA	NA	NA	5.49	20.88	20.88	7.69	20.88	NA	NA
C1QBP|Q07021	25.18	NA	3.9	3.9	NA	10.99	25.18	20.57	15.6	20.57	20.57	10.99	15.6	15.6	10.99	30.5
C2CD2L|O14523	NA	NA	NA	NA	NA	NA	NA	NA	NA	NA	NA	NA	NA	NA	NA	1.42
C2CD5|Q86YS7	NA	NA	NA	NA	NA	NA	1.4	5.4	3.8	1.4	NA	0.9	NA	3.4	3.4	3.1
C3orf38|Q5JPI3	NA	NA	NA	NA	NA	NA	NA	10.64	10.64	5.78	NA	4.86	5.78	10.64	5.78	5.78
C7orf25|Q9BPX7	NA	NA	NA	NA	NA	NA	NA	NA	NA	NA	NA	NA	NA	NA	3.56	NA
C8orf33|Q9H7E9	NA	NA	NA	NA	NA	NA	NA	17.03	NA	NA	10.04	3.49	NA	3.93	NA	17.03
C8orf82|Q6P1X6	12.5	NA	NA	NA	NA	NA	13.43	11.11	NA	NA	6.02	7.41	NA	NA	5.09	5.09
CA2|P00918	43.08	NA	4.62	13.08	6.15	38.46	60.77	60.77	60.77	56.92	41.54	43.08	52.31	46.15	43.08	64.62
CA8|P35219	NA	NA	NA	NA	NA	NA	14.14	16.9	14.14	11.03	NA	14.14	11.03	6.9	22.76	28.28
CAAP1|Q9H8G2	NA	NA	NA	NA	NA	NA	NA	NA	NA	NA	3.32	3.32	NA	NA	NA	NA
CAB39|Q9Y376	17.6	NA	NA	NA	NA	5.87	30.21	26.1	30.21	32.26	14.08	16.42	24.93	10.85	22.29	34.31
CABIN1|Q9Y6J0	NA	NA	NA	NA	NA	NA	NA	NA	NA	NA	NA	0.86	NA	NA	0.5	NA
CACHD1|Q5VU97	NA	NA	NA	NA	NA	NA	NA	NA	NA	NA	NA	NA	1.18	NA	1.18	1.02
CACTIN|Q8WUQ7	3.43	NA	NA	NA	NA	NA	1.45	NA	3.43	1.45	1.45	1.45	1.45	1.45	3.43	1.45
CACYBP|Q9HB71	16.67	3.07	6.58	6.58	3.07	13.6	48.68	49.12	42.11	53.51	49.56	42.54	35.09	42.54	37.28	53.51
CAD|P27708	18.11	2.65	3.96	3.96	3.01	14.16	26.56	38.25	38.56	34.52	30.2	28.45	34.7	32.09	30.02	46.34
CADM1|Q9BY67	2.94	NA	NA	NA	NA	NA	NA	2.94	NA	NA	NA	NA	NA	10.63	NA	13.8
CALCOCO1|Q9P1Z2	NA	NA	NA	NA	NA	NA	NA	2.17	NA	NA	NA	NA	NA	NA	NA	NA
CALD1|Q05682	NA	NA	NA	NA	NA	NA	5.3	3.28	5.3	6.18	11.98	12.86	7.69	8.7	3.78	NA
CALM1|P0DP23	36.91	NA	NA	NA	8.72	28.86	22.15	28.19	28.19	16.78	28.19	28.19	22.15	28.19	22.15	20.13
CALML3|P27482	24.83	NA	NA	NA	NA	5.37	5.37	5.37	5.37	NA	5.37	5.37	5.37	5.37	5.37	5.37
CALML5|Q9NZT1	8.9	9.59	NA	8.9	5.48	30.82	8.9	NA	25.34	8.9	8.9	NA	8.9	8.9	8.9	8.9
CALR|P27797	15.83	NA	NA	NA	NA	3.36	25.42	22.54	28.54	23.74	16.55	20.86	26.86	23.74	8.39	30.22
CALU|O43852	7.62	NA	NA	NA	NA	NA	NA	NA	NA	NA	NA	NA	NA	NA	NA	NA
CAMK1|Q14012	1.89	NA	NA	NA	NA	NA	4.59	15.68	11.89	20.27	2.7	9.19	5.41	8.11	12.16	17.57
CAMK2D|Q13557	15.43	NA	NA	NA	NA	2.4	21.24	29.46	25.25	19.04	8.22	13.23	16.23	21.64	12.83	26.65
CAMK2G|Q13555	7.89	NA	NA	NA	NA	2.15	7.89	9.5	17.03	7.89	5.56	3.76	9.5	14.7	9.5	12.37
CAMK4|Q16566	NA	NA	NA	NA	NA	NA	NA	NA	NA	NA	NA	NA	NA	NA	4.02	NA
CAMLG|P49069	NA	NA	NA	NA	NA	NA	NA	3.38	NA	3.04	NA	3.38	3.38	NA	NA	NA
CAMSAP1|Q5T5Y3	NA	NA	NA	NA	NA	NA	NA	0.62	0.5	2	3.5	5.87	1.12	8.11	0.69	NA
CAMSAP2|Q08AD1	NA	NA	NA	NA	NA	NA	0.74	1.88	1.75	3.02	4.84	7.86	4.84	11.28	3.63	0.74
CAMSAP3|Q9P1Y5	NA	NA	NA	NA	NA	NA	NA	4.72	1.68	1.52	NA	1.44	1.68	0.96	NA	1.44
CAND1|Q86VP6	30.73	6.18	6.18	14.72	4.72	20.57	31.3	43.33	41.46	32.68	33.17	36.5	38.94	39.59	39.59	49.27
CAND2|O75155	2.67	NA	NA	0.81	NA	0.81	6.47	18.37	8.33	6.39	3.24	9.22	6.39	9.3	10.52	13.51
CANT1|Q8WVQ1	NA	NA	NA	NA	NA	NA	NA	2.99	NA	NA	NA	NA	2.99	NA	NA	14.21
CANX|P27824	24.32	8.28	11.15	10.47	7.43	25.17	31.08	31.93	33.45	30.74	29.39	33.45	30.74	33.45	22.13	48.14
CAP1|Q01518	17.47	1.68	6.11	6.11	NA	14.95	22.11	25.47	27.79	25.89	20.63	18.32	18.32	20.84	11.79	25.47
CAPN1|P07384	20.31	NA	1.4	2.94	NA	12.04	23.67	30.81	27.17	23.53	23.67	26.75	23.67	23.11	17.65	31.37
CAPN2|P17655	17.43	4.29	8.71	1.43	NA	10.43	25.71	35.14	41.14	22.86	20.71	23	20.71	22.14	23.29	42.43
CAPN7|Q9Y6W3	NA	NA	NA	NA	NA	NA	1.23	NA	2.71	1.35	1.35	2.71	1.35	3.94	NA	NA
CAPNS1|P04632	11.94	5.6	3.73	9.33	5.6	11.94	23.51	34.7	19.78	28.36	10.82	8.21	19.78	24.63	11.57	28.36
CAPRIN1|Q14444	NA	NA	NA	NA	NA	NA	3.24	3.24	3.24	3.24	13.4	8.6	5.92	4.37	1.55	NA
CAPZA1|P52907	25.87	NA	11.89	10.49	9.09	48.95	45.8	61.54	61.54	46.5	39.86	39.86	46.5	46.5	52.45	61.54
CAPZA2|P47755	17.13	NA	NA	7.69	NA	10.14	41.61	40.91	41.61	34.97	28.67	35.66	28.67	28.67	31.82	36.71
CAPZB|P47756	31.99	2.94	8.82	12.87	8.09	35.66	46.69	42.28	47.43	38.97	47.43	47.43	44.12	44.49	25.74	50
CARHSP1|Q9Y2V2	NA	NA	NA	NA	NA	NA	10.88	10.88	10.88	10.88	10.88	10.88	NA	10.88	NA	10.88
CARM1|Q86X55	7.57	3.62	5.76	3.62	3.62	10.03	22.86	22.37	22.86	17.93	16.28	20.89	19.57	22.2	22.37	27.3
CARMIL1|Q5VZK9	0.51	NA	NA	NA	NA	NA	NA	NA	0.73	NA	0.51	0.51	0.51	0.51	NA	0.8
CARNMT1|Q8N4J0	2.93	NA	NA	NA	NA	NA	2.2	7.82	2.69	4.89	5.62	4.89	7.82	7.82	2.69	5.62
CARS1|P49589	20.05	2.01	NA	NA	NA	7.49	26.6	33.82	25.53	24.87	15.91	14.3	21.52	17.78	20.32	28.74
CARS2|Q9HA77	4.96	NA	NA	NA	NA	NA	1.95	3.01	6.74	1.42	2.3	NA	6.56	8.51	4.26	18.97
CASK|O14936	NA	NA	NA	NA	NA	NA	3.78	8.75	7.02	4.97	3.02	2.27	1.84	2.27	3.02	7.99
CASP14|P31944	22.31	13.22	9.92	13.64	7.44	35.95	22.73	7.85	22.73	22.73	12.81	7.44	12.4	NA	NA	4.55
CASP2|P42575	NA	NA	NA	NA	NA	NA	NA	5.31	NA	NA	NA	NA	NA	NA	NA	8.19
CASP3|P42574	2.89	NA	NA	NA	NA	NA	2.89	6.86	7.22	6.86	6.86	6.86	2.89	6.86	3.97	6.86
CASP6|P55212	2.73	NA	NA	NA	NA	NA	6.48	13.31	3.75	13.31	6.48	13.31	9.9	6.48	10.58	13.31
CASP7|P55210	NA	NA	NA	NA	NA	NA	NA	NA	NA	3.3	NA	NA	NA	NA	NA	5.61
CASP8|Q14790	NA	NA	NA	NA	NA	NA	NA	2.09	NA	NA	2.09	2.09	NA	NA	NA	NA
CASP9|P55211	NA	NA	NA	NA	NA	NA	3.85	3.85	3.85	3.85	NA	NA	NA	NA	NA	3.85
CAST|P20810	NA	NA	NA	NA	NA	NA	NA	NA	NA	NA	1.27	2.4	NA	3.39	NA	NA
CASTOR2|A6NHX0	NA	NA	NA	NA	NA	NA	NA	5.17	NA	3.65	3.65	3.65	NA	3.65	NA	NA
CAT|P04040	30.17	2.47	9.11	2.85	3.98	29.22	28.46	29.98	30.93	28.08	16.32	19.17	14.8	13.85	15.18	33.78
CBFB|Q13951	NA	NA	NA	NA	NA	NA	13.19	8.79	NA	8.79	4.4	NA	13.19	NA	8.79	17.03
CBL|P22681	NA	NA	NA	NA	NA	NA	4.42	9.05	2.87	1.21	2.65	4.86	4.08	1.55	6.18	4.64
CBR1|P16152	44.4	NA	5.78	NA	5.78	35.38	55.6	55.6	63.18	44.04	51.62	49.1	49.46	55.6	40.43	70.4
CBR3|O75828	13.36	NA	5.78	NA	5.78	10.83	13.36	13.36	13.36	13.36	13.36	13.36	13.36	13.36	10.47	13.36
CBS|P35520	25.95	1.45	2	3.45	4.54	21.42	28.86	31.58	33.76	25.05	22.69	17.6	30.31	26.86	19.06	39.56
CBX1|P83916	NA	NA	NA	NA	NA	8.65	9.19	NA	NA	NA	NA	NA	NA	NA	9.19	8.65
CBX3|Q13185	13.66	NA	13.66	NA	NA	22.4	13.66	14.21	20.22	20.22	20.22	13.66	20.22	20.22	7.65	28.96
CBX5|P45973	15.71	NA	5.76	NA	NA	11.52	5.76	18.32	11.52	15.71	NA	5.76	5.76	5.76	9.95	33.51
CC2D1A|Q6P1N0	NA	NA	NA	NA	NA	NA	3.36	1.16	2.21	3.26	7.99	13.25	7.57	12.3	2	NA
CCAR1|Q8IX12	3.91	NA	0.7	NA	NA	NA	10.43	12.96	10.96	11.83	5.65	7.65	13.22	9.22	5.65	11.04
CCAR2|Q8N163	21.13	NA	1.19	NA	NA	2.71	24.27	34.67	38.57	25.68	24.05	34.13	29.04	24.38	26.22	36.51
CCDC102A|Q96A19	NA	NA	NA	NA	NA	NA	NA	NA	2.18	2.18	4.18	10	10.36	6	NA	NA
CCDC124|Q96CT7	NA	NA	NA	NA	NA	NA	8.07	NA	NA	NA	29.6	15.7	17.49	18.39	NA	NA
CCDC134|Q9H6E4	NA	NA	NA	NA	NA	NA	NA	NA	NA	NA	NA	NA	NA	NA	8.3	8.3
CCDC138|Q96M89	NA	NA	NA	NA	NA	NA	NA	NA	NA	NA	NA	2.26	2.71	2.26	NA	NA
CCDC178|Q5BJE1	NA	NA	NA	NA	NA	NA	NA	NA	NA	NA	NA	NA	NA	0.81	NA	NA
CCDC22|O60826	1.44	NA	NA	NA	NA	NA	3.35	7.02	4.15	2.23	NA	1.91	5.1	2.23	NA	2.23
CCDC25|Q86WR0	NA	NA	NA	NA	NA	NA	NA	3.85	NA	NA	NA	NA	NA	NA	NA	NA
CCDC43|Q96MW1	NA	NA	NA	NA	NA	NA	5.8	NA	5.8	NA	14.29	30.36	21.88	35.27	5.8	NA
CCDC47|Q96A33	9.94	NA	2.9	NA	3.52	6.42	17.6	22.77	22.77	14.08	10.56	22.36	20.29	22.77	12.01	28.99
CCDC50|Q8IVM0	NA	NA	NA	NA	NA	NA	NA	NA	NA	NA	3.92	3.92	NA	NA	NA	NA
CCDC51|Q96ER9	4.62	NA	NA	NA	NA	2.19	2.19	13.38	15.33	5.84	2.19	2.19	6.57	5.6	4.62	20.92
CCDC59|Q9P031	NA	NA	NA	NA	NA	NA	NA	NA	NA	NA	NA	NA	NA	NA	NA	3.73
CCDC6|Q16204	NA	NA	NA	NA	NA	NA	NA	NA	NA	NA	2.95	2.95	NA	6.54	3.59	NA
CCDC85C|A6NKD9	NA	NA	NA	NA	NA	NA	NA	NA	NA	NA	2.86	2.86	NA	NA	NA	NA
CCDC88A|Q3V6T2	NA	NA	NA	NA	NA	NA	0.75	NA	NA	0.86	0.37	0.75	NA	0.91	NA	NA
CCDC93|Q567U6	NA	NA	NA	NA	NA	NA	NA	NA	NA	NA	NA	3.17	NA	1.9	1.58	1.27
CCDC97|Q96F63	NA	NA	NA	NA	NA	NA	NA	NA	NA	NA	NA	NA	NA	8.16	NA	NA
CCNA2|P20248	NA	NA	NA	NA	NA	NA	9.26	5.79	9.26	15.74	12.96	5.79	11.34	15.05	12.96	13.66
CCNB1|P14635	6.7	NA	NA	NA	NA	NA	9.47	13.86	12.01	14.78	16.4	18.94	14.55	16.4	12.24	15.01
CCNB2|O95067	NA	NA	NA	NA	NA	NA	NA	5.53	NA	1.76	6.03	3.77	NA	NA	NA	2.26
CCNC|P24863	NA	NA	NA	NA	NA	NA	NA	NA	NA	NA	NA	NA	3.89	NA	NA	3.53
CCNH|P51946	NA	NA	NA	NA	NA	NA	NA	2.48	NA	2.79	5.26	5.26	NA	NA	NA	3.41
CCNK|O75909	4.14	NA	NA	NA	NA	NA	6.38	17.93	15.52	16.55	11.03	16.55	16.55	12.41	10.17	26.21
CCNL1|Q9UK58	2.85	NA	NA	NA	NA	NA	NA	NA	2.85	2.85	NA	NA	2.85	2.85	2.85	NA
CCNT1|O60563	NA	NA	NA	NA	NA	NA	5.92	8.13	8.13	13.5	13.5	13.91	11.29	13.5	5.92	5.92
CCNYL1|Q8N7R7	NA	NA	NA	NA	NA	NA	NA	NA	NA	NA	NA	NA	4.74	4.74	NA	NA
CCP110|O43303	NA	NA	NA	NA	NA	NA	NA	NA	2.77	2.77	3.56	4.94	3.95	6.62	2.77	NA
CCS|O14618	NA	NA	NA	NA	NA	NA	3.28	NA	NA	NA	NA	NA	NA	NA	NA	NA
CCT2|P78371	54.95	NA	4.49	5.61	1.5	34.95	41.5	61.68	56.07	48.22	39.63	37.38	29.35	40	28.41	64.11
CCT3|P49368	29.72	3.49	5.5	22.2	13.21	25.32	37.98	44.04	48.07	39.63	39.45	38.9	42.57	38.9	40.73	54.5
CCT4|P50991	39.33	11.69	10.76	20.04	11.32	41.37	53.06	53.62	58.63	51.95	55.1	55.1	49.72	55.1	46.2	60.48
CCT5|P48643	36.6	3.7	6.84	12.38	6.28	32.72	44.55	54.9	48.61	47.69	42.33	49.35	46.77	48.61	29.94	55.64
CCT6A|P40227	28.06	9.6	11.3	19.02	11.68	25.99	33.15	34.46	37.1	33.9	35.59	31.45	33.15	34.46	33.15	39.36
CCT7|Q99832	52.49	12.71	12.71	16.94	10.87	44.01	48.99	50.83	52.3	45.67	50.64	46.04	45.67	55.43	46.22	61.88
CCT8|P50990	61.86	10.77	18.25	21.9	16.06	58.03	73.18	71.17	74.82	71.35	74.82	74.82	75	74.82	66.24	72.99
CCZ1B|P86790	NA	NA	NA	NA	NA	NA	7.88	6.02	7.05	4.15	5.39	4.15	12.24	6.85	NA	5.19
CD276|Q5ZPR3	NA	NA	NA	NA	NA	NA	NA	4.87	NA	6.37	NA	NA	4.87	NA	4.87	8.24
CD2AP|Q9Y5K6	NA	NA	NA	NA	NA	NA	21.6	23.16	24.26	23.63	35.99	37.56	32.08	30.99	17.84	2.19
CD47|Q08722	NA	NA	NA	NA	NA	NA	2.48	5.88	2.48	2.48	NA	2.48	2.48	2.48	2.48	5.88
CD58|P19256	NA	NA	NA	NA	NA	NA	4	NA	NA	NA	NA	4	NA	NA	NA	NA
CD59|P13987	15.62	NA	NA	NA	NA	NA	15.62	9.38	25	9.38	NA	NA	NA	NA	NA	9.38
CD81|P60033	9.75	9.75	NA	9.75	NA	9.75	9.75	25	25	16.53	NA	NA	25	16.53	25	28.39
CD9|P21926	3.95	NA	NA	NA	NA	NA	3.95	3.95	3.95	NA	NA	NA	NA	NA	3.95	7.02
CD99L2|Q8TCZ2	NA	NA	NA	NA	NA	NA	5.73	NA	NA	NA	NA	NA	NA	NA	NA	NA
CDC123|O75794	NA	NA	NA	NA	NA	NA	7.44	17.86	13.69	5.36	24.11	17.86	15.77	19.35	10.42	12.8
CDC16|Q13042	1.29	NA	NA	NA	NA	NA	NA	2.74	5.97	1.61	1.45	2.9	5.32	7.26	1.61	2.74
CDC20|Q12834	NA	NA	NA	NA	NA	NA	NA	5.61	NA	NA	4.41	3.21	5.01	1.6	NA	4.41
CDC23|Q9UJX2	11.89	NA	NA	NA	NA	NA	9.38	17.25	22.95	20.6	1.84	10.55	13.57	14.24	18.09	12.9
CDC25C|P30307	NA	NA	NA	NA	NA	NA	NA	NA	NA	NA	2.96	4.23	5.29	NA	2.96	NA
CDC27|P30260	4.13	NA	NA	NA	3.28	1.21	5.7	17.35	18.81	13.11	6.8	8.86	16.26	12.38	16.87	19.78
CDC34|P49427	NA	NA	NA	NA	NA	NA	NA	NA	NA	NA	4.66	NA	4.66	NA	NA	4.66
CDC37|Q16543	15.34	NA	NA	6.88	2.38	12.43	17.72	18.25	21.43	15.34	17.72	21.43	15.34	12.43	19.05	24.34
CDC37L1|Q7L3B6	NA	NA	NA	NA	NA	NA	NA	NA	NA	NA	2.67	3.26	NA	NA	NA	NA
CDC40|O60508	14.16	NA	NA	NA	NA	NA	4.49	10.02	18.13	18.65	6.74	6.74	12.09	4.32	11.23	19.34
CDC42|P60953	31.41	4.71	4.71	4.71	15.71	25.65	31.41	51.83	52.88	31.41	35.6	32.46	52.88	36.65	21.47	57.07
CDC42BPA|Q5VT25	3.41	NA	NA	NA	NA	NA	1.67	2.31	2.71	3.18	0.52	2.48	1.96	0.46	3.7	4.04
CDC42BPB|Q9Y5S2	2.34	NA	NA	NA	NA	NA	2.86	4.97	2.57	2.81	NA	0.41	1.99	1.29	1.4	2.05
CDC45|O75419	6.54	NA	NA	NA	NA	NA	8.13	13.6	13.96	6.36	6.18	8.13	7.95	14.31	8.66	15.55
CDC5L|Q99459	NA	NA	NA	NA	NA	NA	6.36	4.49	8.73	5.74	16.83	14.71	8.85	18.33	10.22	2.24
CDC7|O00311	NA	NA	NA	NA	NA	NA	NA	2.26	3.66	2.26	NA	NA	NA	3.83	2.26	2.26
CDC73|Q6P1J9	5.27	NA	NA	NA	NA	NA	20.15	15.82	16.01	18.64	14.31	20.53	19.77	21.09	8.66	29.76
CDCA2|Q69YH5	NA	NA	NA	NA	NA	NA	1.27	NA	1.27	1.27	6.74	8.21	2.25	10.17	1.27	NA
CDCA5|Q96FF9	NA	NA	NA	NA	NA	NA	8.33	NA	NA	5.56	8.33	8.33	8.33	8.33	NA	NA
CDH2|P19022	1.99	NA	NA	NA	NA	NA	4.3	1.99	4.3	4.86	1.99	1.99	1.99	1.99	7.84	4.86
CDH24|Q86UP0	NA	NA	NA	NA	NA	NA	0.98	0.98	0.98	NA	NA	NA	NA	NA	NA	NA
CDIPT|O14735	NA	NA	NA	NA	NA	NA	11.27	22.07	11.27	6.1	6.1	6.1	11.27	6.1	6.1	22.07
CDK1|P06493	27.95	4.71	11.45	15.15	8.42	29.63	36.36	56.9	56.9	52.86	40.4	46.13	46.13	40.74	46.13	67.34
CDK11B|P21127	10.57	NA	2.39	NA	NA	NA	1.13	8.55	7.8	11.07	12.58	12.33	11.19	5.53	6.67	5.16
CDK12|Q9NYV4	3.29	NA	NA	0.54	NA	2.28	2.15	3.29	1.14	3.22	2.15	2.15	2.28	3.29	1.14	1.68
CDK13|Q14004	2.25	NA	NA	0.53	NA	2.25	2.25	2.25	1.79	2.12	2.38	3.04	2.25	7.54	2.31	3.24
CDK16|Q00536	6.05	NA	NA	1.61	NA	1.61	1.61	5.85	1.61	4.23	1.61	3.83	1.61	1.61	3.23	1.61
CDK2|P24941	30.87	NA	11.41	6.38	3.69	23.15	26.17	41.61	39.26	30.54	22.82	26.17	31.21	43.62	42.28	58.05
CDK4|P11802	26.07	NA	NA	2.64	NA	16.17	43.23	44.22	46.53	33.66	41.25	41.25	52.48	46.53	26.73	46.53
CDK5|Q00535	29.11	2.74	6.51	5.48	NA	9.25	30.14	30.48	25.34	32.53	29.11	30.14	25.34	25.34	27.74	35.27
CDK5RAP1|Q96SZ6	NA	NA	NA	NA	NA	NA	NA	2	NA	2.83	NA	NA	NA	2.83	NA	2.16
CDK5RAP2|Q96SN8	NA	NA	NA	NA	NA	NA	NA	NA	1.11	2.96	0.58	0.79	1.85	4.38	1.16	NA
CDK5RAP3|Q96JB5	NA	NA	NA	NA	NA	NA	6.32	6.52	9.88	1.38	1.38	4.15	4.15	2.77	2.77	13.44
CDK6|Q00534	9.2	NA	NA	2.45	NA	2.45	28.53	26.69	17.79	14.42	22.7	20.25	10.74	12.27	7.67	19.02
CDK7|P50613	NA	NA	NA	NA	NA	NA	16.18	14.45	10.98	12.14	7.23	2.89	15.32	7.23	20.23	16.18
CDK9|P50750	9.95	NA	NA	2.15	NA	4.57	15.86	13.44	20.16	20.7	14.78	18.01	14.78	15.32	12.63	17.74
CDKAL1|Q5VV42	2.07	NA	NA	NA	NA	NA	4.84	19.86	9.33	9.33	8.98	9.33	8.64	13.64	9.33	23.14
CDKN2AIP|Q9NXV6	2.24	NA	NA	NA	NA	NA	1.72	1.9	6.72	1.72	3.79	8.62	5.69	16.9	6.21	6.21
CDS2|O95674	4.27	NA	NA	NA	NA	NA	4.27	11.69	11.69	11.69	4.27	4.27	6.97	6.97	8.99	14.38
CDSN|Q15517	18.9	1.7	NA	NA	3.59	17.01	9.83	NA	8.7	6.99	6.99	1.89	1.7	1.89	NA	NA
CDV3|Q9UKY7	NA	NA	NA	NA	NA	NA	20.16	14.73	14.73	20.16	55.43	55.43	32.56	55.43	22.09	NA
CDYL|Q9Y232	NA	NA	NA	NA	NA	NA	NA	3.68	NA	NA	NA	NA	NA	NA	NA	NA
CEBPB|P17676	NA	NA	NA	NA	NA	NA	NA	NA	NA	NA	NA	2.9	2.9	NA	NA	NA
CEBPZ|Q03701	11.1	NA	0.85	NA	NA	1.33	14.61	20.02	16.13	16.41	15.84	13.76	14.99	16.7	9.77	25.62
CECR2|Q9BXF3	NA	NA	NA	NA	NA	NA	0.74	2.63	NA	0.74	NA	0.74	0.74	0.74	0.74	1.95
CELF1|Q92879	NA	NA	NA	NA	NA	NA	2.06	1.65	1.65	3.29	5.35	7.41	1.65	1.65	2.06	3.29
CELF2|O95319	NA	NA	NA	NA	NA	NA	1.97	NA	NA	NA	2.56	1.97	NA	NA	5.12	NA
CENPE|Q02224	0.26	NA	NA	NA	NA	NA	0.37	NA	NA	NA	0.41	0.48	NA	NA	NA	NA
CENPF|P49454	NA	NA	NA	NA	NA	NA	0.77	0.55	NA	0.77	NA	1.77	0.45	1.67	NA	0.22
CENPH|Q9H3R5	NA	NA	NA	NA	NA	NA	4.86	NA	NA	NA	12.15	4.86	4.86	9.31	4.86	NA
CENPI|Q92674	NA	NA	NA	NA	NA	NA	1.46	NA	NA	1.46	1.46	1.46	2.91	1.46	1.46	1.85
CENPL|Q8N0S6	NA	NA	NA	NA	NA	NA	3.78	NA	NA	NA	NA	NA	NA	3.49	3.49	NA
CENPM|Q9NSP4	NA	NA	NA	NA	NA	NA	4.44	NA	4.44	6.11	4.44	10.56	4.44	4.44	NA	4.44
CENPV|Q7Z7K6	4.73	NA	NA	NA	NA	4.73	4.73	16.73	9.82	16.73	4.73	4.73	11.64	9.82	11.64	24.73
CEP135|Q66GS9	NA	NA	NA	NA	NA	NA	NA	NA	NA	1.05	NA	NA	NA	NA	NA	0.79
CEP152|O94986	NA	NA	NA	NA	NA	NA	NA	NA	NA	NA	NA	0.53	NA	1.7	NA	NA
CEP170|Q5SW79	NA	NA	NA	NA	NA	NA	21.02	18.56	24.81	27.53	31.31	33.02	28.54	38.76	19.26	0.88
CEP170P1|Q96L14	NA	NA	NA	NA	NA	NA	13.99	18.77	22.18	22.18	28.33	27.99	29.35	37.88	23.55	NA
CEP192|Q8TEP8	NA	NA	NA	NA	NA	NA	0.99	NA	NA	0.32	0.43	0.47	NA	NA	NA	NA
CEP290|O15078	0.28	NA	NA	0.28	NA	NA	0.28	0.28	0.28	0.28	0.28	0.69	NA	0.28	NA	0.28
CEP350|Q5VT06	NA	NA	NA	NA	NA	NA	6.42	4.17	10.59	11.42	11.65	13.83	13.57	20.76	6.87	0.32
CEP43|O95684	NA	NA	NA	NA	NA	NA	16.04	9.77	9.77	11.53	25.56	25.56	23.31	25.56	16.79	NA
CEP44|Q9C0F1	3.33	NA	NA	NA	NA	NA	NA	3.33	NA	NA	NA	NA	NA	NA	NA	NA
CEP55|Q53EZ4	NA	NA	NA	NA	NA	NA	NA	NA	NA	NA	3.88	3.88	NA	3.88	NA	NA
CEP78|Q5JTW2	NA	NA	NA	NA	NA	NA	NA	NA	NA	NA	NA	NA	NA	NA	1.45	3.19
CEP85|Q6P2H3	NA	NA	NA	NA	NA	NA	3.67	1.71	1.57	3.67	11.94	12.34	13.78	21.92	4.72	NA
CEP85L|Q5SZL2	NA	NA	NA	NA	NA	NA	NA	NA	NA	NA	2.73	NA	NA	NA	NA	NA
CEP97|Q8IW35	NA	NA	NA	NA	NA	NA	9.48	5.43	17.57	17.69	18.38	18.73	14.34	22.66	10.64	10.64
CEPT1|Q9Y6K0	4.81	NA	NA	NA	NA	2.64	2.64	6.73	4.81	2.64	4.81	2.64	4.81	2.64	2.64	4.81
CERS1|P27544	NA	NA	NA	NA	NA	NA	NA	4	NA	NA	NA	NA	NA	NA	NA	9.14
CERS2|Q96G23	4.21	NA	NA	NA	NA	4.21	4.21	13.68	9.47	NA	4.21	2.37	8.42	4.21	4.21	15.26
CERS6|Q6ZMG9	NA	NA	NA	NA	NA	NA	NA	2.08	NA	NA	NA	NA	NA	NA	NA	1.82
CERT1|Q9Y5P4	5.93	NA	NA	NA	NA	NA	NA	NA	NA	2.08	NA	2.08	2.08	NA	NA	NA
CETN2|P41208	NA	NA	NA	NA	NA	NA	NA	NA	NA	NA	NA	NA	NA	7.56	NA	NA
CFAP20|Q9Y6A4	19.69	15.54	15.54	11.92	15.54	11.92	15.54	33.16	24.35	19.69	24.35	15.54	20.21	20.21	16.58	24.35
CFAP298|P57076	NA	NA	NA	NA	NA	NA	NA	NA	NA	NA	4.83	NA	NA	NA	NA	NA
CFAP36|Q96G28	NA	NA	NA	NA	NA	NA	NA	2.92	NA	NA	3.22	5.26	6.14	NA	NA	NA
CFAP410|O43822	NA	NA	NA	NA	NA	NA	NA	NA	NA	2.73	2.73	NA	NA	NA	NA	6.64
CFDP1|Q9UEE9	NA	NA	NA	NA	NA	NA	3.34	NA	3.34	NA	6.69	10.37	3.34	15.38	3.34	NA
CFL1|P23528	52.41	25.9	19.28	34.34	7.23	55.42	61.45	57.83	56.63	26.51	49.4	56.63	57.83	56.63	57.83	61.45
CFL2|Q9Y281	6.63	6.63	NA	6.63	NA	16.87	36.14	16.87	16.87	NA	16.87	16.87	16.87	16.87	28.92	16.87
CHAC2|Q8WUX2	19.02	NA	NA	NA	NA	NA	26.09	20.65	20.65	13.59	20.65	26.09	20.65	13.59	15.76	30.43
CHAF1A|Q13111	NA	NA	NA	NA	NA	NA	1.46	1.46	3.77	2.2	2.41	1.46	2.3	3.03	4.39	NA
CHAF1B|Q13112	3.94	NA	NA	NA	NA	NA	1.97	6.62	6.62	5.9	3.94	1.97	8.05	5.37	4.65	8.77
CHAMP1|Q96JM3	NA	NA	NA	NA	NA	NA	3.69	3.82	5.05	8.5	7.14	8.37	12.56	18.35	3.69	1.11
CHCHD3|Q9NX63	NA	NA	NA	NA	NA	6.61	11.45	4.85	4.85	NA	11.45	NA	6.61	NA	NA	14.98
CHCHD4|Q8N4Q1	NA	NA	NA	NA	NA	NA	12.68	NA	12.68	NA	12.68	NA	12.68	12.68	NA	NA
CHD1|O14646	7.6	NA	NA	NA	NA	NA	5.44	9.24	7.49	10.35	5.96	5.67	7.08	4.5	7.84	13.68
CHD1L|Q86WJ1	8.03	NA	NA	NA	NA	2.12	9.36	21.63	15.83	13.38	5.24	9.25	10.03	8.58	16.28	15.27
CHD2|O14647	4.49	NA	NA	NA	NA	NA	1.59	3.39	2.35	3.77	1.59	1.75	2.13	0.71	2.84	4.49
CHD3|Q12873	2.9	0.35	0.85	0.35	NA	1.4	2.85	7	7	5	3.15	5.4	5	6.35	4.45	9.55
CHD4|Q14839	16.53	0.37	3.82	0.37	NA	6.9	15.27	29.03	28.82	24.74	16.32	21.65	26.41	25.78	21.23	35.77
CHD7|Q9P2D1	0.67	NA	NA	NA	NA	NA	1.33	1.7	1.23	0.27	1.33	1.4	2.14	0.97	0.97	1.1
CHD8|Q9HCK8	1.24	NA	NA	NA	NA	NA	2.83	2.44	3.53	3.37	3.53	3.8	6.16	4.65	5.23	3.53
CHDH|Q8NE62	3.54	NA	NA	NA	NA	NA	NA	NA	NA	NA	NA	1.52	NA	NA	NA	2.86
CHEK1|O14757	2.52	NA	NA	NA	NA	NA	NA	6.72	6.09	5.67	7.56	4.83	9.24	9.87	2.31	12.39
CHEK2|O96017	1.47	NA	NA	NA	NA	NA	14	17.31	11.05	4.97	1.47	4.97	1.47	9.58	9.02	7.92
CHERP|Q8IWX8	13.54	NA	0.76	NA	NA	1.2	11.03	18.34	21.4	17.79	14.63	13.86	17.36	14.96	14.74	19.1
CHID1|Q9BWS9	8.65	NA	NA	NA	NA	3.56	13.99	13.99	17.81	13.99	8.91	11.96	13.99	9.67	6.62	24.68
CHKA|P35790	NA	NA	NA	NA	NA	NA	NA	2.84	NA	NA	7.22	4.81	7.22	NA	NA	1.75
CHM|P24386	NA	NA	NA	NA	NA	NA	NA	2.6	NA	NA	NA	1.38	NA	1.38	NA	1.38
CHML|P26374	1.22	NA	NA	NA	NA	NA	4.27	5.03	2.59	1.22	NA	2.59	NA	2.9	2.59	1.68
CHMP2B|Q9UQN3	NA	NA	NA	NA	NA	NA	4.69	NA	4.69	4.69	7.98	7.98	12.68	9.39	NA	NA
CHMP4B|Q9H444	NA	NA	NA	NA	NA	NA	21.43	4.46	15.18	4.46	30.8	26.34	33.48	30.8	10.71	NA
CHMP5|Q9NZZ3	NA	NA	NA	NA	NA	NA	14.61	7.31	14.61	14.61	14.61	14.61	14.61	14.61	14.61	NA
CHORDC1|Q9UHD1	25	NA	NA	NA	NA	NA	26.51	28.92	35.54	35.24	44.88	34.94	37.95	37.95	16.57	37.95
CHP1|Q99653	NA	NA	NA	NA	NA	NA	NA	6.15	NA	NA	NA	NA	6.15	NA	6.15	6.15
CHPT1|Q8WUD6	NA	NA	NA	NA	NA	NA	NA	2.96	NA	NA	NA	NA	NA	NA	NA	NA
CHST14|Q8NCH0	NA	NA	NA	NA	NA	3.19	NA	3.19	5.59	NA	NA	NA	NA	NA	NA	NA
CHTF18|Q8WVB6	1.54	NA	NA	NA	NA	0.72	2.77	4.82	1.54	2.87	NA	3.49	2.67	0.82	3.18	4.21
CHUK|O15111	1.88	NA	NA	NA	NA	NA	4.3	8.99	5.77	7.25	3.22	2.15	6.85	5.1	4.03	11.68
CHURC1|Q8WUH1	NA	NA	NA	NA	NA	NA	11.61	NA	NA	NA	NA	NA	NA	NA	NA	NA
CIAO1|O76071	NA	NA	NA	NA	NA	NA	NA	4.42	5.6	5.6	NA	2.06	NA	NA	5.6	8.55
CIAO2A|Q9H5X1	NA	NA	NA	NA	NA	NA	NA	NA	NA	NA	NA	NA	NA	NA	5.62	NA
CIAO3|Q9H6Q4	NA	NA	NA	NA	NA	NA	NA	3.99	NA	NA	NA	NA	NA	NA	NA	NA
CIAPIN1|Q6FI81	NA	NA	NA	NA	NA	NA	14.42	7.05	14.42	17.95	27.56	23.08	17.95	30.13	3.53	10.58
CIC|Q96RK0	NA	NA	NA	NA	NA	NA	NA	NA	NA	1	NA	NA	1	1	NA	NA
CIP2A|Q8TCG1	8.07	NA	NA	NA	NA	NA	12.27	21.44	23.76	17.9	20.77	21.44	21.99	25.52	19.01	23.54
CIRBP|Q14011	12.21	NA	NA	NA	NA	NA	NA	NA	NA	NA	NA	NA	NA	NA	NA	NA
CISD1|Q9NZ45	13.89	NA	NA	NA	NA	NA	12.04	36.11	22.22	22.22	12.04	12.04	12.04	12.04	25.93	44.44
CISD2|Q8N5K1	30.37	NA	5.93	NA	NA	19.26	41.48	41.48	41.48	41.48	36.3	36.3	36.3	41.48	36.3	41.48
CIT|O14578	NA	NA	NA	NA	NA	NA	NA	1.63	1.18	NA	NA	0.44	NA	NA	NA	0.59
CKAP2|Q8WWK9	NA	NA	NA	NA	NA	NA	21.67	21.67	35.72	29.28	41	43.92	36.02	45.24	28.7	16.54
CKAP2L|Q8IYA6	NA	NA	NA	NA	NA	NA	3.49	NA	3.09	1.61	6.04	8.59	9.13	13.56	4.97	NA
CKAP4|Q07065	22.76	NA	3.16	NA	NA	3.82	44.52	37.87	32.72	29.07	27.24	34.39	25.08	32.56	23.92	45.51
CKAP5|Q14008	21.95	0.84	2.56	NA	NA	11.12	28.15	33.37	30.91	28.94	28.59	31.45	32.33	34.74	25.84	42.08
CKB|P12277	45.14	12.86	7.61	21	14.44	47.24	52.23	56.43	53.54	51.44	43.83	46.98	43.57	40.94	52.23	61.42
CKM|P06732	8.4	NA	NA	3.41	NA	3.41	8.4	8.4	8.4	8.4	3.41	8.4	8.4	3.41	8.4	3.41
CKMT1B|P12532	2.88	NA	NA	NA	NA	14.63	21.34	29.98	33.33	30.22	9.11	5.28	18.23	11.99	22.54	41.49
CLASP1|Q7Z460	4.36	NA	NA	NA	NA	0.72	9.17	18.99	19.12	13.91	14.56	14.89	14.63	17.04	10.01	27.96
CLASP2|O75122	8.04	NA	NA	NA	NA	3.4	17.62	23.57	26.04	21.41	16.07	19.17	20.94	28.05	18.39	24.5
CLCC1|Q96S66	3.27	NA	NA	NA	NA	NA	1.81	11.07	9.44	6.53	2.18	5.08	12.89	3.99	NA	28.31
CLCN3|P51790	NA	NA	NA	NA	NA	NA	NA	0.98	NA	NA	NA	NA	1.22	NA	NA	NA
CLCN7|P51798	NA	NA	NA	NA	NA	NA	0.87	2.11	NA	NA	NA	NA	2.86	NA	NA	NA
CLGN|O14967	NA	NA	NA	NA	NA	NA	2.62	7.05	9.84	14.59	NA	2.62	6.23	3.77	2.62	26.72
CLIC1|O00299	62.24	8.3	3.73	29.46	14.52	47.72	78.84	82.16	64.32	64.32	69.71	78.84	69.71	66.39	78.84	82.16
CLIC4|Q9Y696	35.18	NA	11.07	9.09	9.49	20.95	55.73	54.55	64.03	58.89	45.45	41.11	55.73	55.73	43.87	65.22
CLIC6|Q96NY7	NA	NA	NA	NA	NA	NA	NA	1.14	NA	NA	NA	2.41	NA	NA	NA	1.14
CLINT1|Q14677	NA	NA	NA	NA	NA	NA	17.28	9.28	17.44	19.52	24.64	19.52	22.72	24.16	5.76	NA
CLIP1|P30622	NA	NA	NA	NA	NA	NA	NA	0.49	0.56	0.56	1.25	0.56	NA	0.56	1.18	NA
CLK1|P49759	NA	NA	NA	NA	NA	NA	NA	NA	NA	NA	2.89	NA	NA	NA	NA	NA
CLK2|P49760	NA	NA	NA	NA	NA	NA	NA	2.81	5.61	1.6	NA	NA	NA	2.81	2.81	NA
CLN5|O75503	NA	NA	NA	NA	NA	NA	2.51	10.61	5.03	5.03	8.1	5.59	5.03	8.1	5.03	2.51
CLN6|Q9NWW5	10.93	NA	NA	NA	NA	NA	10.93	17.68	10.93	6.75	6.75	10.93	10.93	10.93	10.93	10.93
CLNS1A|P54105	NA	NA	NA	NA	NA	NA	5.49	10.55	NA	NA	NA	5.49	NA	NA	NA	10.55
CLP1|Q92989	NA	NA	NA	NA	NA	NA	NA	5.65	3.76	NA	NA	3.76	NA	NA	NA	1.88
CLPB|Q9H078	1.56	NA	NA	NA	NA	3.25	3.39	8.77	10.18	9.34	1.56	8.49	5.52	5.94	9.62	13.01
CLPP|Q16740	14.8	NA	NA	NA	NA	NA	9.03	14.8	9.03	6.5	2.53	14.8	14.8	NA	6.5	25.63
CLPTM1|O96005	2.24	NA	NA	NA	NA	NA	1.49	5.23	1.49	1.49	2.24	NA	10.01	NA	NA	14.8
CLPTM1L|Q96KA5	NA	NA	NA	NA	NA	NA	5.02	10.59	5.02	5.39	2.97	5.39	7.43	2.97	5.39	10.41
CLPX|O76031	NA	NA	NA	NA	NA	NA	NA	1.9	NA	NA	NA	NA	2.21	NA	1.9	NA
CLSPN|Q9HAW4	NA	NA	NA	NA	NA	NA	NA	0.9	NA	NA	0.82	NA	1.72	1.57	NA	NA
CLTA|P09496	NA	NA	NA	NA	NA	NA	NA	NA	NA	NA	NA	NA	NA	3.63	NA	NA
CLTC|Q00610	40.84	14.99	16.24	18.99	23.1	50.63	51.7	57.49	57.97	50.57	52.24	52.78	52.18	52.24	47.28	60.42
CLTCL1|P53675	9.02	1.16	2.56	2.99	1.16	8.78	9.88	10.91	11.59	8.66	10.49	9.57	7.68	9.57	9.27	11.34
CLUH|O75153	6.65	NA	0.92	NA	NA	0.99	15.2	21.7	16.88	16.5	20.63	24.14	19.71	24.6	15.05	21.47
CMAS|Q8NFW8	10.37	NA	NA	NA	NA	NA	8.53	19.59	13.82	9.22	6.68	11.98	10.37	14.29	11.06	16.36
CMBL|Q96DG6	24.9	NA	NA	NA	NA	3.27	22.45	29.39	35.1	24.9	15.51	14.69	14.69	4.9	NA	28.16
CMIP|Q8IY22	NA	NA	NA	NA	NA	NA	NA	NA	NA	1.29	NA	NA	NA	NA	NA	NA
CMPK1|P30085	6.63	NA	NA	NA	NA	NA	18.37	30.61	17.35	12.76	12.76	12.76	16.84	12.76	13.78	34.18
CMSS1|Q9BQ75	15.05	NA	3.23	NA	NA	3.23	9.68	27.96	27.96	14.7	11.47	14.34	15.05	14.34	17.2	27.96
CMTR1|Q8N1G2	8.02	NA	1.08	NA	NA	NA	17.72	27.19	23.35	15.21	17.6	18.2	18.8	25.15	9.58	20.96
CNDP2|Q96KP4	9.26	NA	2.11	NA	NA	2.32	18.74	34.95	32.21	34.95	25.68	21.68	21.89	22.32	20.21	46.11
CNIH4|Q9P003	NA	NA	NA	NA	NA	NA	NA	NA	14.39	NA	NA	NA	14.39	14.39	14.39	14.39
CNN2|Q99439	NA	NA	NA	NA	NA	NA	5.5	NA	NA	5.5	9.06	NA	3.56	9.06	NA	NA
CNN3|Q15417	NA	NA	NA	NA	NA	NA	6.38	9.12	3.34	6.38	10.64	10.64	17.93	10.64	3.34	3.34
CNNM2|Q9H8M5	1.6	NA	NA	NA	NA	NA	1.14	NA	NA	NA	NA	NA	NA	NA	NA	1.14
CNNM3|Q8NE01	NA	NA	NA	NA	NA	NA	NA	5.09	2.55	3.68	1.41	2.26	6.22	2.26	4.81	12.59
CNNM4|Q6P4Q7	1.81	NA	NA	NA	NA	NA	NA	NA	NA	NA	NA	NA	NA	1.68	NA	3.87
CNOT1|A5YKK6	11.07	NA	0.51	NA	NA	2.86	14.6	22.56	21.17	16.79	16.79	15.49	20.24	21.84	15.36	32.07
CNOT10|Q9H9A5	3.09	NA	NA	NA	NA	NA	7.93	7.66	4.57	4.57	3.09	4.84	6.32	3.23	4.44	11.56
CNOT11|Q9UKZ1	NA	NA	NA	NA	NA	NA	NA	4.71	6.47	7.65	9.8	7.65	7.65	12.16	10	10.2
CNOT2|Q9NZN8	NA	NA	NA	NA	NA	NA	6.67	16.85	4.63	11.3	3.7	6.67	8.33	11.3	11.3	16.3
CNOT3|O75175	1.06	NA	NA	NA	NA	NA	6.64	5.44	9.16	9.3	8.37	10.89	9.69	10.89	6.11	11.82
CNOT4|O95628	NA	NA	NA	NA	NA	NA	NA	1.39	NA	NA	1.57	1.57	NA	3.83	3.3	NA
CNOT6|Q9ULM6	NA	NA	NA	NA	NA	NA	NA	1.8	1.8	1.8	2.51	1.8	NA	NA	1.8	NA
CNOT7|Q9UIV1	8.42	NA	NA	NA	NA	NA	12.28	8.42	8.42	8.42	12.28	8.42	8.42	21.05	12.28	4.91
CNOT8|Q9UFF9	NA	NA	NA	NA	NA	NA	NA	8.56	8.56	8.56	3.77	17.47	16.44	16.44	12.67	7.88
CNOT9|Q92600	9.7	NA	NA	NA	NA	4.01	7.02	31.44	23.75	22.74	7.02	7.02	16.05	19.73	13.04	40.8
CNP|P09543	24.7	2.61	15.91	9.03	10.93	11.16	26.6	36.1	40.62	32.3	33.73	33.02	34.2	40.38	23.04	34.2
CNPY2|Q9Y2B0	NA	NA	NA	NA	NA	NA	8.79	NA	14.29	NA	NA	NA	NA	NA	8.79	NA
COA3|Q9Y2R0	NA	NA	NA	NA	NA	NA	9.43	9.43	9.43	9.43	NA	NA	NA	9.43	9.43	30.19
COASY|Q13057	3.19	NA	NA	NA	NA	NA	9.4	27.48	20.92	15.78	14.89	12.94	15.78	13.12	11.17	28.72
COBL|O75128	NA	NA	NA	NA	NA	NA	NA	NA	NA	NA	NA	0.56	NA	NA	NA	NA
COBLL1|Q53SF7	NA	NA	NA	NA	NA	NA	0.8	NA	NA	1.51	1.95	4.43	1.86	6.03	NA	NA
COG1|Q8WTW3	NA	NA	NA	NA	NA	NA	11.53	10.71	12.65	8.88	19.18	19.08	20.71	26.33	15	10.51
COG2|Q14746	NA	NA	NA	NA	NA	NA	7.05	6.23	14.23	11.79	6.37	6.64	9.62	14.36	7.45	11.79
COG3|Q96JB2	NA	NA	NA	NA	NA	NA	1.57	4.59	3.02	7.49	NA	0.85	5.8	1.57	4.59	12.08
COG4|Q9H9E3	NA	NA	NA	NA	NA	NA	2.93	6.37	7.52	4.84	NA	NA	3.06	1.15	NA	9.94
COG5|Q9UP83	NA	NA	NA	NA	NA	NA	1.28	8.95	5.93	4.07	0.81	2.91	4.07	4.19	2.91	10.81
COG6|Q9Y2V7	NA	NA	NA	1.22	NA	NA	NA	1.52	1.83	1.52	NA	3.04	2.59	NA	1.83	13.85
COG7|P83436	2.86	NA	NA	NA	NA	NA	2.99	14.29	9.61	6.1	4.68	7.53	9.09	12.21	11.43	9.87
COG8|Q96MW5	NA	NA	NA	NA	NA	NA	1.31	9.97	6.37	12.75	NA	6.37	7.84	4.9	9.8	10.78
COIL|P38432	6.08	NA	NA	NA	3.99	3.99	8.85	18.06	22.4	20.83	10.24	11.81	14.58	17.19	15.45	24.83
COL1A2|P08123	NA	NA	NA	NA	NA	NA	NA	NA	NA	NA	NA	NA	0.73	NA	NA	NA
COL6A1|P12109	NA	NA	NA	NA	NA	NA	NA	NA	NA	NA	NA	NA	NA	NA	1.26	NA
COLGALT1|Q8NBJ5	8.36	NA	NA	NA	NA	NA	9.49	23.95	11.25	9.97	9.65	10.61	7.56	8.2	12.06	18.49
COMMD10|Q9Y6G5	NA	NA	NA	NA	NA	NA	NA	NA	NA	NA	4.46	NA	NA	NA	NA	NA
COMMD2|Q86X83	NA	NA	NA	NA	NA	NA	NA	12.06	NA	NA	NA	NA	12.06	NA	NA	9.55
COMMD3|Q9UBI1	NA	NA	NA	NA	NA	NA	23.59	23.59	27.69	17.44	23.59	23.59	12.31	23.59	17.44	27.69
COMMD4|Q9H0A8	4.52	NA	NA	NA	NA	NA	4.52	21.61	19.6	12.06	4.52	5.53	10.05	NA	19.6	24.62
COMMD7|Q86VX2	NA	NA	NA	NA	NA	NA	6	10	NA	NA	NA	NA	NA	NA	5.5	10.5
COMMD8|Q9NX08	NA	NA	NA	NA	NA	NA	8.2	8.2	8.2	8.2	14.75	14.75	8.2	14.75	8.2	8.2
COMMD9|Q9P000	NA	NA	NA	NA	NA	NA	NA	NA	NA	NA	NA	NA	NA	NA	10.61	18.69
COMT|P21964	30.63	NA	NA	NA	16.24	29.52	39.11	67.16	57.56	41.7	33.21	36.16	38.75	41.7	52.03	64.21
COMTD1|Q86VU5	NA	NA	NA	NA	NA	NA	NA	3.05	NA	5.73	NA	NA	NA	NA	NA	NA
COPA|P53621	31.94	4.49	7.84	8.01	3.59	26.47	40.36	49.92	48.45	42.89	42.89	43.79	47.79	52.37	33.17	60.38
COPB1|P53618	24.24	NA	4.83	5.46	3.78	22.14	30.12	44.49	45.12	36.41	34.21	44.7	45.02	47.01	42.18	42.71
COPB2|P35606	22.74	1.32	2.43	4.53	NA	15.78	30.57	46.91	39.74	32.67	39.4	37.09	35.98	37.09	29.47	43.49
COPE|O14579	2.92	NA	NA	NA	NA	2.92	29.87	28.9	21.1	25.32	12.99	12.99	25.32	18.83	25.32	43.51
COPG1|Q9Y678	27.23	3.78	8.35	3.78	NA	9.27	29.75	44.97	36.61	34.44	31.92	33.98	37.53	32.72	38.1	42.56
COPG2|Q9UBF2	16.07	2.07	1.95	2.07	NA	8.61	23.19	35.94	35.94	34.67	21.81	28.01	35.71	30.77	30.31	41.79
COPS2|P61201	14	NA	2.71	NA	NA	2.93	15.12	22.35	17.38	11.06	11.51	8.13	8.13	15.8	11.06	36.79
COPS3|Q9UNS2	14.42	NA	8.04	NA	5.91	9.93	19.15	25.77	31.44	26.71	26.48	17.97	29.55	22.93	21.99	45.86
COPS4|Q9BT78	NA	NA	NA	NA	NA	2.96	15.76	12.81	9.36	6.9	2.96	6.9	6.9	6.9	6.9	22.17
COPS5|Q92905	8.68	NA	NA	NA	NA	8.68	25.15	20.66	20.66	17.96	23.65	23.65	23.65	9.28	13.77	23.65
COPS6|Q7L5N1	12.23	NA	NA	NA	NA	5.5	19.27	37.61	33.64	26.61	26.61	21.1	26.61	13.76	21.1	33.64
COPS7A|Q9UBW8	NA	NA	NA	NA	NA	NA	5.09	5.09	NA	NA	NA	NA	NA	NA	NA	5.09
COPS7B|Q9H9Q2	4.92	NA	NA	NA	NA	NA	3.79	NA	NA	5.3	3.79	NA	3.79	NA	5.3	28.79
COPS8|Q99627	NA	NA	NA	NA	NA	NA	NA	NA	NA	NA	NA	NA	NA	NA	NA	7.18
COPZ1|P61923	22.6	NA	5.65	6.21	NA	22.6	33.9	33.9	33.9	27.68	27.68	33.9	27.68	33.9	33.9	18.64
COQ6|Q9Y2Z9	NA	NA	NA	NA	NA	NA	NA	NA	NA	NA	NA	NA	NA	NA	NA	2.78
COQ8A|Q8NI60	6.03	NA	NA	1.55	NA	5.72	4.79	9.27	7.73	10.51	1.55	4.02	10.51	3.4	7.26	10.51
CORO1B|Q9BR76	6.54	NA	1.64	NA	NA	2.04	8.59	24.74	18.4	9.2	10.84	13.5	10.84	10.84	6.13	25.36
CORO1C|Q9ULV4	18.35	NA	2.53	NA	3.38	9.7	24.47	31.01	35.23	20.25	25.53	28.27	25.53	35.23	12.03	22.78
CORO2A|Q92828	NA	NA	NA	NA	NA	NA	NA	2.1	NA	NA	1.33	1.33	1.33	NA	NA	NA
CORO7|P57737	0.97	NA	NA	NA	NA	NA	17.3	21.84	19.89	22.81	24.86	25.62	24.97	24.65	15.24	14.59
COTL1|Q14019	16.2	NA	NA	5.63	NA	NA	51.41	51.41	51.41	40.14	35.21	46.48	16.2	16.2	35.92	59.86
COX11|Q9Y6N1	NA	NA	NA	NA	NA	NA	NA	7.25	NA	NA	NA	NA	NA	NA	NA	17.75
COX15|Q7KZN9	NA	NA	1.95	NA	NA	NA	1.95	4.63	8.29	1.95	2.68	1.95	8.29	4.63	4.63	11.71
COX20|Q5RI15	10.17	NA	NA	NA	NA	NA	22.03	11.86	11.86	11.86	10.17	10.17	NA	10.17	22.03	22.03
COX4I1|P13073	27.22	12.43	NA	NA	5.92	19.53	38.46	38.46	38.46	31.36	23.67	24.26	38.46	38.46	27.22	38.46
COX5A|P20674	NA	NA	NA	NA	NA	NA	6	6	6	6	6	6	6	6	NA	6
COX5B|P10606	NA	NA	NA	NA	NA	NA	NA	8.53	NA	NA	NA	NA	NA	NA	NA	NA
COX6A1|P12074	NA	NA	NA	NA	NA	NA	16.51	43.12	16.51	16.51	NA	NA	16.51	NA	NA	43.12
COX6C|P09669	20	9.33	20	9.33	NA	20	20	20	20	20	20	20	20	20	20	20
COX7A2|P14406	27.71	NA	NA	15.66	NA	15.66	27.71	27.71	27.71	27.71	27.71	27.71	27.71	27.71	27.71	27.71
COX7A2L|O14548	34.21	NA	19.3	NA	NA	34.21	26.32	40.35	26.32	26.32	NA	26.32	11.4	14.04	26.32	26.32
COX7C|P15954	14.29	NA	NA	NA	NA	NA	14.29	14.29	14.29	14.29	NA	14.29	14.29	NA	14.29	14.29
CPA4|Q9UI42	NA	NA	NA	NA	NA	2.38	NA	NA	NA	NA	NA	NA	NA	NA	NA	NA
CPD|O75976	6.59	NA	NA	NA	NA	NA	4.06	10.07	2.54	0.65	NA	1.52	2.17	1.16	1.52	17.03
CPNE1|Q99829	11.36	5.96	8.01	7.64	5.96	11.36	11.36	17.32	14.53	16.01	11.36	11.36	13.04	13.04	11.36	14.15
CPNE2|Q96FN4	1.64	NA	NA	1.64	NA	1.64	1.64	4.38	6.93	1.64	1.64	1.64	1.64	1.64	4.38	4.38
CPNE3|O75131	25.88	1.68	5.4	7.45	NA	20.86	27.75	38.36	43.58	28.12	29.05	27.75	34.26	37.43	27.75	40.6
CPOX|P36551	17.84	NA	3.74	NA	NA	8.15	22.03	29.96	29.3	27.75	18.94	23.35	32.16	15.64	23.13	29.52
CPS1|P31327	1.87	NA	NA	NA	NA	1.2	3.47	3.27	2.27	2.53	1	1.6	3.27	2.53	3.8	5.2
CPSF1|Q10570	7.07	NA	NA	NA	NA	NA	7.35	19.47	17.88	11.71	4.92	10.67	11.37	10.6	8.8	20.17
CPSF2|Q9P2I0	8.82	NA	NA	2.94	NA	2.56	13.94	17.39	11.76	7.8	2.17	12.53	5.37	5.75	12.92	14.83
CPSF3|Q9UKF6	16.67	NA	1.9	NA	NA	NA	21.64	21.49	20.18	19.01	12.72	16.52	17.54	14.04	15.2	23.39
CPSF4|O95639	NA	NA	NA	NA	NA	NA	4.09	NA	NA	NA	4.46	4.09	NA	4.46	NA	NA
CPSF6|Q16630	NA	NA	NA	NA	NA	NA	9.44	7.8	13.25	6.9	14.88	14.88	14.88	14.88	7.99	13.25
CPSF7|Q8N684	1.7	NA	NA	NA	NA	NA	7.22	9.55	12.53	9.77	13.38	12.31	7.64	14.01	6.58	6.79
CPT1A|P50416	2.85	NA	NA	NA	NA	1.16	3.1	9.83	7.89	7.89	1.29	3.1	11.64	4.66	6.08	24.45
CPT2|P23786	20.06	1.37	1.37	1.37	NA	10.49	24.62	31.91	28.88	24.16	10.03	18.39	23.25	15.2	18.09	35.26
CPTP|Q5TA50	NA	NA	NA	NA	NA	NA	NA	NA	6.07	NA	NA	NA	NA	6.07	NA	6.07
CPVL|Q9H3G5	5.67	NA	NA	NA	NA	1.68	7.14	11.55	14.29	9.45	6.09	6.3	7.14	7.14	4.62	21.43
CRABP2|P29373	11.59	NA	NA	NA	NA	NA	18.12	18.12	NA	NA	NA	NA	NA	NA	NA	NA
CRAMP1|Q96RY5	NA	NA	NA	NA	NA	NA	NA	NA	NA	NA	NA	2.05	NA	NA	NA	NA
CRAT|P43155	3.83	NA	NA	NA	NA	NA	3.67	10.7	7.35	10.38	NA	NA	3.67	NA	5.11	12.46
CRBN|Q96SW2	NA	NA	NA	NA	NA	NA	4.07	NA	4.07	NA	NA	NA	7.24	6.11	3.17	7.01
CRCP|O75575	NA	NA	NA	NA	NA	NA	NA	NA	NA	NA	4.73	4.73	NA	4.73	NA	NA
CREB1|P16220	NA	NA	NA	NA	NA	NA	NA	NA	NA	NA	NA	2.75	NA	2.75	NA	NA
CREBBP|Q92793	NA	NA	NA	NA	NA	NA	NA	NA	0.41	NA	NA	1.27	0.41	NA	0.74	0.98
CREBRF|Q8IUR6	1.41	NA	NA	NA	NA	1.41	1.41	1.41	1.41	1.41	1.41	1.41	1.41	1.41	1.41	1.41
CREG1|O75629	9.55	NA	NA	NA	NA	9.55	9.55	NA	9.55	NA	NA	NA	NA	NA	NA	9.55
CRKL|P46109	NA	NA	NA	NA	NA	NA	NA	NA	NA	3.63	NA	NA	NA	NA	8.58	NA
CRLF3|Q8IUI8	5.43	NA	NA	NA	NA	NA	NA	16.74	4.52	8.14	3.17	8.82	NA	11.31	11.54	13.35
CRNKL1|Q9BZJ0	6.01	NA	1.42	NA	NA	1.42	9.79	14.62	19.58	14.98	6.13	9.08	11.67	13.56	5.54	14.86
CROT|Q9UKG9	NA	NA	NA	NA	NA	NA	NA	2.78	NA	NA	NA	NA	2.78	NA	NA	2.78
CRTAP|O75718	6.23	NA	NA	NA	NA	NA	10.22	13.72	17.71	10.72	6.48	10.22	8.73	2	8.23	18.95
CRTC1|Q6UUV9	NA	NA	NA	NA	NA	NA	NA	NA	NA	NA	NA	NA	NA	1.58	NA	NA
CRTC2|Q53ET0	NA	NA	NA	NA	NA	NA	NA	NA	NA	NA	2.31	NA	NA	NA	NA	NA
CRYBG3|Q68DQ2	NA	NA	NA	NA	NA	NA	0.3	NA	NA	1.55	1.41	1.18	1.55	2.86	1.58	NA
CRYL1|Q9Y2S2	NA	NA	NA	NA	NA	NA	NA	2.82	NA	NA	NA	2.82	NA	NA	2.82	NA
CRYZ|Q08257	13.37	NA	3.34	NA	NA	7.29	23.4	36.17	9.42	17.63	NA	20.97	21.58	11.25	4.26	29.18
CS|O75390	24.68	7.3	11.16	13.3	4.08	21.24	19.74	40.34	42.27	38.41	42.27	24.25	34.98	33.48	26.39	48.93
CSDE1|O75534	4.01	NA	NA	NA	NA	2.88	25.69	18.8	25.44	17.42	37.47	36.72	33.83	40.73	17.42	14.79
CSE1L|P55060	30.9	5.25	11.23	16.48	12.36	27.7	35.53	47.89	46.96	43.67	43.25	44.18	43.15	43.77	39.13	52.11
CSK|P41240	17.33	NA	2.44	NA	NA	2.89	15.33	18.67	27.78	25.33	22	20.89	15.33	20.89	20.22	32.22
CSNK1A1|P48729	6.23	NA	NA	NA	NA	NA	9.2	14.84	15.43	18.69	11.87	18.1	22.55	24.33	16.02	34.12
CSNK1D|P48730	NA	NA	NA	NA	NA	NA	12.53	15.42	15.42	15.42	12.05	12.29	5.54	15.42	15.42	20.96
CSNK1E|P49674	3.12	NA	NA	NA	NA	NA	12.74	18.75	18.99	22.12	12.02	12.5	12.26	15.62	15.62	21.15
CSNK1G1|Q9HCP0	NA	NA	NA	NA	NA	NA	NA	NA	4.5	NA	NA	2.13	NA	NA	NA	2.13
CSNK1G3|Q9Y6M4	NA	NA	NA	NA	NA	NA	NA	1.79	6.04	1.79	NA	1.79	1.79	1.79	1.79	2.01
CSNK2A1|P68400	23.02	NA	1.79	NA	NA	16.11	41.43	40.66	46.29	32.23	29.16	31.2	31.46	35.04	32.48	50.38
CSNK2A2|P19784	20	NA	2.57	NA	NA	12.86	37.71	54.29	47.71	29.14	33.43	41.71	37.71	41.14	36.57	54
CSNK2B|P67870	11.63	NA	5.12	NA	NA	11.63	15.81	19.07	15.35	15.35	15.35	15.35	11.63	15.35	19.07	34.42
CSPP1|Q1MSJ5	0.88	NA	NA	NA	NA	NA	NA	NA	NA	NA	NA	1.35	1.11	NA	NA	NA
CSTA|P01040	68.37	16.33	24.49	39.8	16.33	59.18	31.63	NA	59.18	59.18	37.76	NA	59.18	30.61	12.24	50
CSTB|P04080	12.24	NA	NA	NA	NA	NA	23.47	12.24	12.24	12.24	12.24	NA	NA	12.24	NA	NA
CSTF1|Q05048	13.69	NA	NA	NA	NA	NA	13.69	26.45	16.71	17.4	9.05	19.95	15.78	13.23	7.66	22.97
CSTF2|P33240	NA	NA	NA	NA	NA	NA	11.79	9.53	20.97	16.29	18.54	18.54	20.45	21.66	8.67	4.68
CSTF2T|Q9H0L4	NA	NA	NA	NA	NA	NA	5.68	5.68	7.95	5.68	5.68	5.68	7.95	10.39	6.66	2.27
CSTF3|Q12996	22.18	NA	NA	NA	NA	2.65	23.15	28.87	27.62	23.99	15.62	14.78	19.39	11.16	17.43	37.8
CTBP1|Q13363	10.91	NA	NA	NA	NA	6.36	8.86	24.32	20.91	15.91	15.45	18.18	15.68	22.27	16.36	30.91
CTBP2|P56545	10.79	NA	NA	NA	NA	6.29	8.76	24.04	26.29	15.73	15.73	17.98	17.98	15.73	15.73	35.96
CTDNEP1|O95476	NA	NA	NA	NA	NA	9.43	9.43	NA	NA	NA	NA	NA	NA	NA	NA	4.51
CTDP1|Q9Y5B0	2.6	NA	NA	NA	NA	NA	NA	0.94	NA	0.94	NA	NA	NA	NA	NA	3.75
CTDSPL2|Q05D32	NA	NA	NA	NA	NA	NA	5.58	8.37	4.08	4.08	3	1.5	NA	1.5	2.79	5.58
CTH|P32929	14.81	NA	NA	NA	NA	2.72	9.14	20	18.02	20	2.72	NA	5.93	11.36	12.59	29.88
CTNNA1|P35221	2.54	NA	NA	NA	NA	NA	18.87	30.79	15.01	10.93	14.68	14.68	16.67	19.32	15.12	38.3
CTNNA2|P26232	NA	NA	NA	NA	NA	NA	5.88	6.51	2.83	2.62	5.88	6.19	5.04	6.51	0.94	9.55
CTNNAL1|Q9UBT7	1.91	NA	NA	NA	NA	NA	NA	5.72	2.45	NA	NA	NA	2.45	1.77	NA	7.36
CTNNB1|P35222	9.09	NA	0.9	2.69	NA	7.68	17.67	23.94	21.38	21.64	15.88	16.9	17.67	7.94	13.32	33.29
CTNNBL1|Q8WYA6	3.37	NA	NA	NA	NA	NA	12.08	13.5	9.77	3.2	NA	4.26	4.62	5.33	7.46	14.56
CTNND1|O60716	5.89	NA	NA	NA	NA	NA	17.56	22.11	24.48	20.56	20.25	22.62	18.9	22.11	13.64	22.11
CTPS1|P17812	32.66	3.05	4.23	9.64	3.05	20.81	30.96	44.33	38.58	35.36	36.21	35.03	38.07	36.21	34.69	52.45
CTPS2|Q9NRF8	12.12	4.27	NA	NA	NA	4.44	12.12	15.36	13.48	16.04	10.24	12.12	15.19	11.6	12.12	29.35
CTR9|Q6PD62	9.8	NA	1.88	NA	NA	NA	6.56	18.58	16.11	13.38	6.82	6.99	6.14	6.99	13.21	17.99
CTSA|P10619	5	NA	2.71	NA	NA	2.71	5	5	5	5	5	7.71	5	5	5	2.71
CTSB|P07858	3.24	NA	NA	NA	NA	3.24	5.01	3.24	NA	NA	NA	NA	4.13	NA	NA	3.24
CTSC|P53634	4.1	NA	NA	NA	NA	NA	5.62	2.59	4.1	2.59	6.91	6.91	2.59	NA	NA	2.59
CTSD|P07339	8.5	1.94	4.13	6.55	1.94	7.77	7.52	14.08	15.53	12.38	15.29	15.05	29.37	15.05	5.58	17.48
CTTN|Q14247	NA	NA	NA	NA	NA	NA	37.09	33.82	40.73	40.18	46.36	42	42	45.09	22.18	10.73
CTTNBP2NL|Q9P2B4	NA	NA	NA	NA	NA	NA	NA	NA	NA	1.41	5.32	1.41	NA	2.82	NA	NA
CTU1|Q7Z7A3	NA	NA	NA	NA	NA	NA	NA	4.31	NA	NA	NA	4.31	NA	NA	NA	NA
CTU2|Q2VPK5	NA	NA	NA	NA	NA	NA	NA	NA	NA	NA	1.55	5.63	4.47	4.66	NA	NA
CUEDC2|Q9H467	NA	NA	NA	NA	NA	NA	NA	NA	NA	NA	3.48	6.62	NA	NA	NA	NA
CUL1|Q13616	15.85	2.06	1.16	NA	5.28	12.5	26.8	36.86	39.95	34.15	28.74	33.38	30.15	35.95	19.07	42.65
CUL2|Q13617	7.92	NA	1.21	NA	NA	1.21	13.42	36.11	23.22	15.97	12.62	12.89	10.47	12.89	15.97	31.41
CUL3|Q13618	19.66	NA	NA	NA	NA	3.26	20.7	30.47	31.12	22.27	18.88	19.66	22.53	16.54	16.02	36.07
CUL4A|Q13619	10.28	NA	NA	1.45	NA	3.69	10.28	12.52	13.83	8.17	10.28	10.28	17.79	17.65	13.57	25.56
CUL4B|Q13620	27.71	2.74	4.71	3.83	1.31	11.28	32.75	33.19	30.56	28.15	32.2	35.05	32.53	36.04	27.27	35.05
CUL5|Q93034	11.41	NA	NA	NA	NA	2.69	15.9	20.51	22.44	12.82	12.95	13.59	13.21	16.54	13.97	25.38
CUL7|Q14999	NA	NA	NA	NA	NA	NA	NA	4.18	2.18	0.59	NA	NA	0.47	NA	NA	1.71
CUTA|O60888	NA	NA	NA	NA	NA	NA	NA	NA	NA	7.82	NA	NA	7.82	NA	NA	7.82
CUTC|Q9NTM9	NA	NA	NA	NA	NA	NA	NA	NA	NA	7.33	NA	7.33	NA	NA	NA	4.4
CUX1|P39880	NA	NA	NA	NA	NA	NA	0.73	NA	0.66	1.13	4.12	4.85	0.86	5.58	0.86	0.66
CWC22|Q9HCG8	NA	NA	NA	NA	NA	NA	3.52	7.05	5.29	3.41	2.75	1.54	5.18	3.41	4.85	7.05
CWC27|Q6UX04	NA	NA	NA	NA	NA	NA	3.18	3.18	9.32	NA	12.08	3.6	14.83	9.32	2.54	NA
CWF19L1|Q69YN2	4.83	5.95	5.95	NA	4.46	4.46	8.36	12.83	6.13	8.55	9.67	9.29	10.78	7.99	9.67	12.27
CWF19L2|Q2TBE0	NA	NA	NA	NA	NA	NA	NA	NA	NA	1.01	NA	1.01	1.23	0.89	NA	NA
CXADR|P78310	NA	NA	NA	NA	NA	NA	11.78	18.36	16.16	6.03	NA	5.75	5.75	5.75	9.59	10.14
CXorf38|Q8TB03	NA	NA	NA	NA	NA	NA	2.82	6.58	12.54	5.33	6.58	6.58	6.58	2.82	14.42	15.05
CYB5A|P00167	NA	NA	NA	NA	NA	NA	20.15	35.82	35.82	32.09	NA	NA	NA	NA	10.45	15.67
CYB5B|O43169	22.67	8	NA	22.67	22.67	30.67	28.67	49.33	51.33	28.67	NA	20.67	35.33	NA	43.33	59.33
CYB5R1|Q9UHQ9	22.3	NA	2.62	NA	NA	2.62	23.93	27.54	23.93	23.93	24.59	22.95	23.61	24.59	18.03	40.98
CYB5R3|P00387	29.24	3.65	12.62	3.65	NA	28.9	37.54	51.5	44.19	51.5	54.15	46.51	51.5	54.15	40.86	51.5
CYB5R4|Q7L1T6	NA	NA	NA	NA	NA	NA	NA	NA	NA	NA	NA	NA	NA	NA	NA	2.5
CYBC1|Q9BQA9	NA	NA	NA	NA	NA	NA	NA	7.49	7.49	7.49	7.49	7.49	7.49	NA	7.49	7.49
CYC1|P08574	23.08	2.77	4.92	2.15	NA	5.85	29.23	27.08	29.23	20.31	27.08	27.08	20.31	27.08	20.31	34.46
CYCS|P99999	20.95	NA	NA	NA	NA	NA	14.29	27.62	7.62	NA	7.62	7.62	20.95	NA	NA	7.62
CYFIP1|Q7L576	11.33	NA	1.84	NA	NA	3.91	16.76	28.25	21.31	18.75	19.39	20.11	21.07	17.96	14.53	28.57
CYFIP2|Q96F07	6.65	1.25	1.8	NA	NA	3.44	13.07	21.91	15.57	19.17	14.32	14.08	17.76	15.18	18.31	24.41
CYLD|Q9NQC7	NA	NA	NA	NA	NA	NA	NA	NA	NA	1.05	1.05	NA	1.05	NA	NA	1.26
CYP20A1|Q6UW02	NA	NA	NA	NA	NA	NA	NA	6.71	3.68	1.95	NA	1.95	3.68	5.63	1.95	11.47
CYP2S1|Q96SQ9	NA	NA	NA	NA	NA	NA	NA	2.58	NA	NA	NA	NA	NA	NA	NA	NA
CYP51A1|Q16850	14.93	NA	NA	NA	3.54	NA	20.43	35.56	29.08	22.59	19.25	26.72	22.79	24.95	27.9	43.22
CYRIB|Q9NUQ9	14.51	NA	9.26	9.26	4.01	32.1	39.51	38.58	45.37	36.42	39.2	40.43	39.2	43.21	40.43	48.77
CZIB|Q9NWV4	NA	NA	NA	NA	NA	NA	18.12	NA	NA	NA	NA	NA	NA	NA	7.5	14.38
DACH1|Q9UI36	NA	NA	NA	NA	NA	NA	NA	NA	3.3	1.45	1.45	1.32	1.45	1.45	NA	1.45
DAD1|P61803	28.32	NA	17.7	8.85	NA	28.32	35.4	28.32	19.47	28.32	28.32	28.32	28.32	26.55	28.32	28.32
DAG1|Q14118	NA	NA	NA	NA	NA	NA	NA	1.45	1.45	NA	NA	NA	NA	NA	NA	NA
DAGLB|Q8NCG7	NA	NA	NA	NA	NA	NA	NA	3.27	1.93	1.93	NA	1.93	1.93	1.93	NA	4.76
DAP3|P51398	21.61	NA	2.51	NA	3.77	12.06	15.33	35.68	33.92	25.38	21.11	20.85	29.15	22.86	18.84	37.44
DARS1|P14868	45.31	8.98	19.16	27.15	6.99	32.34	46.71	56.09	54.09	50.5	57.68	58.28	58.68	54.69	52.1	61.28
DARS2|Q6PI48	32.09	7.13	13.49	15.19	4.34	24.34	39.38	45.58	43.26	28.22	30.85	32.56	29.61	27.44	31.47	39.84
DAXX|Q9UER7	NA	NA	NA	NA	NA	NA	NA	NA	NA	NA	NA	NA	NA	NA	1.35	NA
DAZAP1|Q96EP5	10.57	NA	NA	NA	NA	NA	7.86	7.86	3.93	3.93	NA	3.93	3.93	NA	NA	11.55
DBN1|Q16643	1.39	NA	NA	NA	NA	1.39	14.18	12.94	10.02	11.86	17.41	21.26	15.25	19.72	10.48	10.63
DBNL|Q9UJU6	NA	NA	NA	NA	NA	NA	6.28	6.28	6.28	10.93	21.16	9.77	15.12	17.67	3.72	NA
DBR1|Q9UK59	8.27	NA	NA	NA	NA	NA	6.62	10.66	8.27	8.82	6.25	8.27	13.24	8.27	5.51	10.66
DBT|P11182	NA	NA	NA	NA	NA	NA	NA	2.7	NA	1.87	NA	NA	NA	NA	NA	2.9
DCAF1|Q9Y4B6	2.99	NA	NA	NA	NA	NA	2.79	5.37	8.23	6.7	2.99	3.32	6.37	5.91	2.79	11.61
DCAF11|Q8TEB1	NA	NA	NA	NA	NA	NA	NA	4.58	NA	NA	NA	NA	NA	NA	NA	4.58
DCAF13|Q9NV06	2.25	NA	NA	NA	NA	NA	7.87	14.16	16.18	3.6	7.42	9.66	5.62	8.09	3.6	15.51
DCAF16|Q9NXF7	4.17	NA	NA	NA	NA	NA	NA	NA	4.17	4.17	NA	NA	NA	NA	6.94	16.67
DCAF7|P61962	8.48	NA	NA	NA	NA	4.68	17.84	9.65	23.68	14.04	3.22	18.71	19.01	6.43	11.11	16.67
DCAF8|Q5TAQ9	12.06	NA	NA	NA	NA	NA	2.51	5.7	NA	4.02	NA	1.34	NA	1.34	NA	2.68
DCAKD|Q8WVC6	4.33	NA	NA	NA	NA	NA	4.33	4.33	15.15	9.96	9.96	9.96	19.91	15.15	15.15	14.72
DCD|P81605	20	20	NA	20	10	20	20	20	20	20	20	20	20	20	10	20
DCHS2|Q6V1P9	NA	NA	NA	NA	NA	NA	0.27	0.27	0.27	0.27	NA	0.27	0.27	0.27	0.27	0.27
DCK|P27707	3.08	NA	NA	NA	NA	NA	NA	3.08	3.08	3.08	NA	3.08	3.08	5.77	3.08	10
DCLRE1A|Q6PJP8	NA	NA	NA	NA	NA	NA	NA	NA	NA	NA	NA	NA	1.15	1.15	NA	NA
DCP1A|Q9NPI6	NA	NA	NA	NA	NA	NA	17.53	17.18	14.43	20.45	24.91	21.13	21.65	30.07	15.46	12.03
DCP1B|Q8IZD4	NA	NA	NA	NA	NA	NA	NA	NA	3.4	6.81	7.29	13.78	5.83	5.83	2.27	1.94
DCP2|Q8IU60	NA	NA	NA	NA	NA	NA	NA	NA	NA	NA	2.14	NA	NA	NA	NA	2.62
DCPS|Q96C86	13.35	NA	NA	NA	NA	NA	27	43.32	25.82	26.11	19.29	18.99	12.46	8.61	12.46	32.94
DCTD|P32321	NA	NA	NA	NA	NA	NA	6.18	6.18	NA	6.18	NA	NA	NA	NA	NA	6.18
DCTN1|Q14203	9.39	NA	NA	NA	NA	3.29	21.83	27.62	24.57	20.42	16.43	18.39	27.15	20.74	18.7	29.66
DCTN2|Q13561	NA	NA	NA	NA	NA	NA	NA	NA	NA	NA	15.71	8.98	9.23	13.97	NA	NA
DCTN4|Q9UJW0	NA	NA	NA	NA	NA	NA	11.09	24.57	23.91	10.43	7.17	14.78	13.26	13.48	10.65	18.26
DCTN5|Q9BTE1	NA	NA	NA	NA	NA	NA	NA	NA	5.49	NA	NA	NA	5.49	5.49	NA	5.49
DCTPP1|Q9H773	NA	NA	NA	NA	NA	4.71	36.47	24.71	26.47	37.06	50	40	42.35	26.47	14.12	31.76
DCUN1D1|Q96GG9	NA	NA	NA	NA	NA	NA	19.69	21.24	9.27	9.27	9.27	9.27	6.56	11.2	10.81	13.51
DCUN1D5|Q9BTE7	27.43	6.33	4.22	NA	NA	4.22	27.43	31.22	34.6	24.47	27	27	31.22	31.65	21.94	36.29
DCXR|Q7Z4W1	7.38	NA	4.1	NA	NA	8.61	4.51	26.64	29.51	11.89	11.89	14.75	11.89	11.89	11.48	32.79
DDAH1|O94760	NA	NA	NA	NA	NA	NA	NA	NA	NA	NA	NA	NA	NA	NA	5.61	NA
DDB1|Q16531	29.65	8.68	7.98	6.32	3.25	25.18	37.54	39.65	39.74	37.89	37.89	35.18	38.86	37.89	39.3	44.65
DDB2|Q92466	NA	NA	NA	NA	NA	NA	NA	NA	NA	NA	NA	1.64	NA	2.81	NA	NA
DDHD1|Q8NEL9	NA	NA	NA	NA	NA	NA	NA	0.89	NA	NA	NA	1.56	NA	NA	NA	1.11
DDHD2|O94830	NA	NA	NA	NA	NA	NA	NA	NA	NA	NA	1.13	1.13	1.13	1.13	NA	2.11
DDI2|Q5TDH0	3.51	NA	NA	NA	NA	NA	11.28	9.77	7.77	4.76	4.01	7.27	4.01	3.51	11.28	13.53
DDOST|P39656	28.29	10.96	6.36	2.41	13.38	23.9	30.7	37.28	42.11	30.7	33.55	30.7	33.99	37.28	33.55	40.35
DDR2|Q16832	2.57	NA	NA	NA	NA	NA	1.05	2.11	NA	NA	NA	NA	NA	NA	NA	NA
DDT|P30046	46.61	NA	10.17	27.97	17.8	27.97	46.61	46.61	46.61	46.61	46.61	46.61	46.61	46.61	30.51	46.61
DDX1|Q92499	21.62	NA	3.78	6.62	1.22	16.49	19.05	27.43	25.14	22.84	19.19	25.54	26.76	23.38	19.05	32.16
DDX10|Q13206	6.51	NA	2.86	NA	NA	NA	4.11	5.14	6.74	5.03	3.43	6.51	5.03	4.34	7.31	8
DDX11L8|A8MPP1	1.32	NA	NA	NA	NA	NA	NA	2.65	NA	NA	NA	NA	NA	NA	NA	2.65
DDX17|Q92841	33.47	4.12	5.08	15.23	2.47	29.9	34.84	40.6	40.6	39.09	38	36.76	42.11	36.76	34.02	44.86
DDX18|Q9NVP1	16.57	NA	NA	NA	NA	1.79	22.24	30.3	25.52	22.69	25.52	21.49	27.31	23.28	17.76	38.66
DDX19A|Q9NUU7	23.01	NA	4.39	NA	NA	7.74	17.78	30.54	19.46	23.64	14.02	17.99	21.97	20.5	7.95	34.73
DDX19B|Q9UMR2	22.96	NA	4.38	NA	NA	7.72	17.75	28.18	21.09	20.04	13.99	17.95	21.92	18.16	7.93	34.03
DDX20|Q9UHI6	15.66	NA	1.82	NA	NA	1.82	13.47	27.18	15.66	20.27	12.99	14.81	22.45	19.17	15.66	26.82
DDX21|Q9NR30	34.48	2.81	11.75	10.09	2.81	23.63	42.78	43.55	38.06	37.42	45.21	39.46	42.4	42.4	38.57	46.49
DDX23|Q9BUQ8	13.54	NA	2.68	NA	NA	NA	6.95	11.1	8.66	9.02	7.8	11.34	8.78	7.8	8.05	6.71
DDX24|Q9GZR7	NA	NA	NA	NA	NA	NA	7.1	5.82	7.8	6.4	6.98	8.03	4.19	10.71	2.68	12.69
DDX27|Q96GQ7	15.2	NA	2.39	NA	NA	NA	4.02	15.83	11.43	9.92	9.55	11.68	14.82	7.54	9.42	18.72
DDX31|Q9H8H2	NA	NA	NA	NA	NA	NA	2	2	3.29	2	3.41	2	3.41	7.64	4.23	5.88
DDX39A|O00148	33.96	8.67	7.49	15.93	10.3	28.57	41.22	47.78	52.93	43.09	43.33	43.33	43.56	47.78	50.59	56.44
DDX39B|Q13838	26.87	8.64	9.58	17.99	10.28	35.28	45.79	63.79	59.11	56.31	44.16	44.16	54.21	51.4	60.98	59.11
DDX3X|O00571	34.29	4.08	11.33	8.16	5.74	24.17	41.54	39.43	46.22	44.41	42.45	42.45	44.11	44.56	33.23	44.41
DDX41|Q9UJV9	5.95	NA	NA	NA	NA	NA	5.31	10.29	4.82	5.63	5.79	3.86	5.63	5.31	3.54	14.47
DDX42|Q86XP3	1.07	NA	NA	NA	NA	NA	8.21	13.65	15.88	12.79	15.57	15.67	20.79	14.82	15.88	9.38
DDX43|Q9NXZ2	NA	NA	NA	NA	NA	NA	NA	NA	NA	1.54	1.54	NA	NA	NA	NA	NA
DDX46|Q7L014	17.26	NA	7.18	NA	NA	1.65	16.78	23.57	25.32	16.88	30.16	30.26	25.9	29.29	13.19	11.74
DDX47|Q9H0S4	9.01	NA	NA	NA	NA	2.86	11.43	18.24	16.04	11.43	7.47	7.47	13.41	11.43	10.11	30.33
DDX49|Q9Y6V7	NA	NA	NA	NA	NA	NA	NA	10.14	4.35	2.07	2.07	2.07	3.31	NA	2.07	12.01
DDX5|P17844	34.53	2.93	4.4	13.36	2.93	24.76	31.43	43.49	43.32	37.62	32.9	33.22	36.16	34.69	35.18	53.09
DDX50|Q9BQ39	9.09	NA	1.09	2.04	NA	4.75	21.17	23.07	23.34	21.03	15.74	21.17	17.91	18.32	7.46	30.8
DDX51|Q8N8A6	3.15	NA	NA	NA	NA	NA	5.71	14.56	18.02	11.71	1.35	15.02	23.57	13.06	10.96	12.76
DDX52|Q9Y2R4	6.01	NA	NA	NA	NA	1.34	14.02	20.87	10.18	10.18	10.68	10.68	17.03	9.35	9.68	20.87
DDX54|Q8TDD1	6.02	NA	NA	NA	NA	0.91	6.7	9.88	4.54	2.95	2.84	6.02	5.56	6.47	1.14	25.65
DDX55|Q8NHQ9	3.83	NA	NA	NA	NA	NA	NA	10.17	NA	2.5	NA	3.5	6.83	3.5	2.5	10
DDX56|Q9NY93	10.97	NA	NA	NA	NA	NA	5.85	17.92	14.99	10.24	9.69	6.03	11.15	9.51	1.83	28.7
DDX6|P26196	22.77	NA	NA	5.8	2.48	16.56	32.71	42.65	46.17	34.78	39.75	39.75	42.65	42.65	36.02	54.24
DECR1|Q16698	19.4	NA	2.99	NA	NA	NA	16.72	23.58	18.81	17.01	10.15	12.84	18.81	7.16	13.43	20.6
DECR2|Q9NUI1	NA	NA	NA	NA	NA	NA	NA	4.79	4.79	NA	4.79	4.79	NA	4.79	4.79	NA
DEF6|Q9H4E7	NA	NA	NA	NA	NA	NA	NA	2.06	NA	NA	NA	NA	NA	NA	NA	3.33
DEGS1|O15121	NA	NA	NA	NA	NA	NA	4.64	5.26	5.26	5.26	NA	NA	5.26	NA	NA	14.86
DEK|P35659	25.87	NA	6.93	NA	NA	6.93	24.8	17.07	22.4	19.73	11.2	12.53	9.33	14.4	20.53	27.73
DENND10P1|Q6NSW5	NA	NA	NA	NA	NA	NA	7.56	5.04	5.04	NA	NA	NA	NA	NA	NA	5.04
DENND4C|Q5VZ89	NA	1.2	NA	NA	1.2	NA	1.2	0.58	2.25	1.2	0.58	0.63	1.2	3.2	2.88	2.99
DENND6A|Q8IWF6	NA	NA	NA	NA	NA	NA	NA	NA	NA	2.96	NA	2.96	2.96	2.96	2.96	2.96
DENR|O43583	NA	NA	NA	NA	NA	NA	15.66	9.09	4.04	9.09	15.66	NA	NA	NA	NA	13.13
DEPDC1B|Q8WUY9	NA	NA	NA	NA	NA	NA	NA	NA	NA	NA	NA	NA	NA	NA	NA	2.65
DEPDC7|Q96QD5	NA	NA	NA	NA	NA	NA	1.76	1.76	1.76	1.57	1.76	11.15	1.76	6.85	1.76	NA
DERA|Q9Y315	7.23	NA	NA	NA	NA	3.77	18.55	23.58	12.58	18.55	11.32	15.41	7.55	11.32	11.01	16.04
DERL1|Q9BUN8	7.57	NA	NA	NA	NA	NA	4.38	13.15	10.76	7.57	7.57	7.57	10.76	7.57	4.38	21.91
DERL2|Q9GZP9	NA	NA	NA	NA	NA	NA	12.55	17.15	12.55	4.6	NA	NA	NA	NA	4.6	17.15
DFFA|O00273	NA	NA	NA	NA	NA	NA	8.46	NA	9.06	14.2	20.54	20.54	17.82	17.82	8.46	NA
DFFB|O76075	NA	NA	NA	NA	NA	NA	5.33	30.47	21.01	9.47	3.25	8.58	5.33	11.24	16.86	9.47
DGKD|Q16760	NA	NA	NA	NA	NA	NA	NA	NA	NA	NA	NA	1.07	NA	NA	NA	NA
DGKE|P52429	NA	NA	NA	NA	NA	NA	NA	2.29	2.29	2.29	2.29	2.29	2.29	2.29	NA	2.29
DGLUCY|Q7Z3D6	NA	NA	NA	NA	NA	NA	NA	1.3	NA	1.3	NA	1.3	1.3	NA	NA	NA
DGUOK|Q16854	NA	NA	NA	NA	NA	NA	3.25	9.03	3.25	6.86	3.25	NA	NA	3.25	NA	9.03
DHCR24|Q15392	3.49	NA	NA	NA	NA	1.74	4.26	12.02	16.09	10.27	10.27	13.37	7.56	9.11	3.49	17.05
DHCR7|Q9UBM7	13.26	1.68	3.58	1.68	NA	3.58	13.26	15.16	13.26	13.26	10.53	13.26	15.16	13.26	6.32	15.16
DHFR|P00374	5.35	NA	NA	NA	NA	8.56	9.09	24.06	17.65	13.9	17.65	13.9	13.9	17.65	21.93	41.18
DHPS|P49366	NA	NA	NA	NA	NA	NA	NA	NA	NA	NA	NA	4.88	NA	NA	NA	NA
DHRS1|Q96LJ7	2.56	NA	NA	NA	NA	NA	NA	NA	NA	NA	NA	NA	NA	NA	2.56	3.19
DHRS13|Q6UX07	NA	NA	NA	NA	NA	NA	NA	3.45	NA	3.45	3.45	3.45	3.45	3.45	NA	NA
DHRS3|O75911	NA	NA	NA	NA	NA	NA	NA	5.63	3.31	5.63	NA	NA	NA	NA	5.63	NA
DHRS7|Q9Y394	11.21	NA	5.6	NA	NA	15.63	11.5	30.68	23.6	13.57	13.57	23.6	23.6	23.6	23.6	28.32
DHRS7B|Q6IAN0	NA	NA	NA	NA	NA	NA	4.62	7.69	16.31	12.31	14.77	7.69	22.46	17.23	12	28.31
DHTKD1|Q96HY7	3.48	NA	NA	NA	NA	1.63	0.76	5.66	2.72	3.05	0.76	1.85	1.09	1.85	2.94	11.21
DHX15|O43143	23.02	1.38	8.3	6.16	NA	19.12	33.21	40.75	40.75	34.84	34.97	37.61	33.84	35.6	33.33	46.42
DHX16|O60231	7.78	NA	NA	NA	NA	NA	8.74	15.66	16.14	12.58	11.72	12.58	13.74	12.58	9.22	13.45
DHX29|Q7Z478	3.94	NA	NA	NA	NA	NA	10.74	18.77	16.73	12.2	5.7	9.72	12.56	11.98	10.52	19.14
DHX30|Q7L2E3	26.21	4.36	4.44	5.36	1.59	15.91	18.59	38.61	39.11	29.31	30.74	23.79	37.27	34.25	25.63	51.09
DHX33|Q9H6R0	NA	NA	NA	NA	NA	NA	NA	3.25	1.98	NA	NA	NA	3.68	NA	4.38	5.09
DHX34|Q14147	NA	NA	NA	NA	NA	0.7	NA	2.01	NA	NA	NA	1.92	0.96	1.92	2.01	1.57
DHX36|Q9H2U1	10.71	NA	0.89	NA	NA	2.58	13.89	32.04	25.2	21.92	13.69	18.55	22.42	18.65	16.17	29.46
DHX37|Q8IY37	2.42	NA	NA	NA	NA	NA	NA	9.08	3.89	2.51	3.54	5.27	4.06	3.11	5.27	6.48
DHX38|Q92620	0.9	NA	NA	NA	NA	NA	12.06	12.88	12.39	12.31	13.37	13.53	13.53	13.45	5.87	9.7
DHX40|Q8IX18	2.82	NA	NA	NA	NA	NA	3.59	13.22	8.99	8.34	2.82	6.42	4.36	6.93	8.22	8.34
DHX57|Q6P158	3.9	NA	0.65	NA	NA	0.65	6.2	13.49	6.78	5.56	3.82	5.34	9.09	7.36	8.08	10.32
DHX8|Q14562	NA	NA	NA	NA	NA	NA	2.21	9.51	5.98	6.48	0.9	2.13	8.85	5.82	4.43	8.44
DHX9|Q08211	34.33	9.06	10.31	18.9	9.45	32.76	44.17	44.57	48.11	38.35	41.1	42.68	40.94	44.57	38.82	49.29
DIABLO|Q9NR28	8.79	NA	NA	NA	NA	NA	13.81	9.62	NA	4.18	NA	NA	NA	NA	NA	12.97
DIAPH1|O60610	7.78	NA	NA	NA	NA	1.18	10.38	17.69	13.68	13.68	11.32	13.84	14.94	11.71	10.85	24.45
DIAPH2|O60879	1.82	NA	NA	NA	NA	NA	1	4.09	1	0.82	NA	1	4	0.91	2.27	9.54
DIAPH3|Q9NSV4	1.01	NA	NA	NA	NA	NA	1.01	5.11	5.62	5.2	2.51	2.6	10.65	11.74	7.46	10.23
DICER1|Q9UPY3	0.62	NA	NA	NA	NA	NA	3.28	6.5	3.85	1.56	3.75	4.21	6.35	6.14	3.75	4.79
DIDO1|Q9BTC0	NA	NA	NA	NA	NA	NA	2.46	0.98	0.36	2.81	4.11	7.23	2.23	5.09	1.12	1.07
DIMT1|Q9UNQ2	10.86	NA	NA	NA	NA	3.19	14.06	22.36	26.2	23.32	17.25	23.64	22.04	25.24	17.25	38.66
DIP2B|Q9P265	0.57	NA	NA	NA	NA	NA	0.76	2.73	1.97	0.89	NA	0.51	0.89	0.89	1.9	0.51
DIPK2A|Q8NDZ4	NA	NA	NA	NA	NA	NA	5.35	4.65	NA	NA	NA	1.86	NA	NA	NA	10.23
DIS3|Q9Y2L1	23.38	1.25	1.57	NA	NA	12.63	28.18	34.03	38.1	36.22	24.01	26.1	37.37	35.39	27.97	46.45
DIS3L|Q8TF46	NA	NA	NA	NA	NA	NA	NA	2.18	0.95	NA	1.23	NA	1.23	NA	0.95	1.14
DIS3L2|Q8IYB7	NA	NA	NA	NA	NA	NA	NA	NA	1.24	NA	NA	NA	NA	NA	NA	1.36
DISP1|Q96F81	NA	NA	NA	NA	NA	NA	NA	NA	NA	NA	NA	NA	NA	NA	NA	0.92
DKC1|O60832	38.13	1.95	12.84	NA	3.5	12.26	36.19	37.55	35.99	38.72	27.82	33.66	34.63	38.13	28.79	38.52
DLAT|P10515	14.37	1.24	2.47	5.1	1.24	16.69	17.31	20.09	14.37	14.22	8.66	10.97	17.77	10.97	14.84	28.44
DLD|P09622	13.16	NA	1.96	2.16	NA	9.43	11.59	13.16	14.93	14.93	9.43	9.04	15.32	13.16	8.64	27.5
DLGAP5|Q15398	NA	NA	NA	NA	NA	NA	2.25	NA	NA	NA	15.48	9.34	5.2	10.28	1.06	NA
DLST|P36957	NA	NA	NA	NA	NA	2.43	3.09	NA	1.77	3.09	NA	NA	NA	NA	NA	4.64
DMAC1|Q96GE9	NA	NA	NA	NA	NA	NA	14.66	14.66	14.66	14.66	32.76	32.76	14.66	14.66	14.66	14.66
DMAC2|Q9NW81	NA	NA	NA	NA	NA	NA	NA	NA	NA	NA	NA	NA	NA	NA	NA	4.67
DMAC2L|Q99766	5.5	NA	NA	NA	NA	NA	NA	NA	NA	4.5	5.5	5.5	5.5	NA	NA	4
DMXL1|Q9Y485	NA	NA	NA	NA	NA	NA	NA	1.09	NA	0.36	NA	NA	NA	NA	NA	0.4
DMXL2|Q8TDJ6	NA	0.79	NA	NA	NA	NA	0.43	NA	0.4	0.63	NA	NA	0.43	NA	NA	NA
DNA2|P51530	NA	NA	NA	NA	NA	NA	0.85	2.36	1.42	3.3	NA	NA	1.13	1.42	1.42	0.75
DNAAF10|Q96MX6	NA	NA	NA	NA	NA	NA	NA	5.88	3.36	4.48	NA	NA	4.48	NA	NA	5.88
DNAAF5|Q86Y56	20.82	NA	NA	NA	2.57	8.19	25.96	45.85	36.73	29.94	29.01	32.4	36.73	32.16	26.78	45.85
DNAH10|Q8IVF4	NA	NA	NA	NA	NA	NA	NA	NA	NA	NA	NA	NA	NA	0.16	NA	NA
DNAJA1|P31689	8.06	NA	10.33	4.79	2.02	8.06	28.21	33.75	29.97	31.74	21.66	20.4	30.48	24.69	22.67	33
DNAJA2|O60884	6.07	NA	NA	NA	NA	NA	14.08	26.94	19.17	9.22	7.52	7.52	5.58	5.58	10.44	30.83
DNAJB1|P25685	NA	NA	NA	NA	NA	NA	25.29	23.24	11.47	8.53	22.35	20.29	19.71	16.47	10.88	22.65
DNAJB12|Q9NXW2	NA	NA	NA	NA	NA	NA	9.33	NA	NA	NA	NA	NA	NA	NA	3.73	NA
DNAJB6|O75190	6.75	NA	NA	NA	NA	3.07	6.44	3.37	3.07	NA	NA	6.44	NA	NA	3.37	11.04
DNAJC1|Q96KC8	NA	NA	NA	NA	NA	NA	2.35	2.35	2.35	NA	NA	2.35	1.99	NA	NA	4.33
DNAJC10|Q8IXB1	5.04	NA	NA	NA	NA	NA	10.21	17.65	13.87	11.98	2.77	4.79	8.2	6.31	14.12	18.92
DNAJC11|Q9NVH1	6.44	NA	NA	NA	NA	2.5	20.04	25.76	20.75	14.31	13.24	14.49	13.6	12.16	16.64	26.48
DNAJC12|Q9UKB3	NA	NA	NA	NA	NA	NA	NA	NA	4.55	NA	4.04	NA	NA	NA	NA	NA
DNAJC13|O75165	3.08	NA	NA	NA	NA	NA	6.64	14.4	12.8	7.67	6.6	8.78	11.32	11.5	8.83	16.63
DNAJC16|Q9Y2G8	NA	NA	NA	NA	NA	NA	1.28	4.35	1.28	NA	NA	NA	1.41	NA	1.41	1.66
DNAJC2|Q99543	NA	NA	NA	NA	NA	NA	4.83	6.44	NA	1.29	NA	NA	NA	NA	2.09	2.09
DNAJC21|Q5F1R6	NA	NA	NA	NA	NA	NA	2.82	NA	NA	NA	8.29	8.29	8.1	13.94	NA	NA
DNAJC3|Q13217	NA	NA	NA	NA	NA	NA	NA	NA	NA	NA	NA	NA	NA	NA	NA	1.98
DNAJC7|Q99615	15.38	1.62	1.42	NA	NA	6.88	19.84	30.36	27.53	14.17	13.16	17.61	26.11	25.1	19.84	30.16
DNAJC8|O75937	10.67	NA	NA	NA	NA	NA	NA	NA	NA	NA	NA	NA	3.16	NA	NA	NA
DNAJC9|Q8WXX5	NA	NA	NA	NA	NA	NA	4.23	NA	NA	4.23	4.23	NA	4.23	NA	NA	NA
DNM1|Q05193	2.43	NA	NA	NA	NA	NA	4.05	4.4	4.05	4.05	3.12	5.32	5.21	4.05	3.47	9.61
DNM1L|O00429	16.98	NA	1.22	NA	2.99	3.8	21.6	33.7	26.09	22.69	27.99	31.66	29.62	25.95	23.23	45.52
DNM2|P50570	2.87	NA	NA	NA	NA	0.92	14.48	22.41	16.9	12.87	10.92	13.91	15.75	10.46	14.37	30.92
DNM3|Q9UQ16	1.27	NA	NA	NA	NA	0.92	4.83	3.34	3.91	2.99	2.99	4.26	4.14	2.99	5.06	7.48
DNMT1|P26358	13.74	NA	0.68	NA	NA	6.06	13.8	17.95	18.75	18.69	12.62	13.61	17.08	11.7	13.3	21.04
DNMT3A|Q9Y6K1	NA	NA	NA	NA	NA	NA	NA	NA	1.21	NA	NA	NA	NA	NA	NA	NA
DNPEP|Q9ULA0	NA	5.77	NA	NA	NA	NA	2.06	11.34	11.34	7.84	2.89	2.06	4.95	2.89	10.31	9.69
DNPH1|O43598	19.54	NA	NA	NA	NA	NA	13.79	9.77	9.77	9.77	9.77	9.77	NA	9.77	NA	9.77
DNTTIP2|Q5QJE6	NA	NA	NA	NA	NA	NA	10.85	13.89	8.99	21.83	24.6	24.47	24.74	27.78	8.47	1.85
DOCK1|Q14185	NA	NA	NA	NA	NA	NA	1.39	2.04	2.68	2.57	NA	0.64	2.2	1.88	2.09	3.16
DOCK11|Q5JSL3	3.18	NA	NA	NA	NA	NA	4.63	12.06	1.98	1.74	0.68	3.14	2.65	0.58	3.47	3.23
DOCK4|Q8N1I0	NA	NA	NA	NA	NA	NA	NA	NA	NA	NA	NA	NA	NA	NA	NA	2.54
DOCK5|Q9H7D0	NA	NA	NA	NA	NA	NA	NA	NA	NA	NA	NA	NA	NA	NA	NA	0.7
DOCK6|Q96HP0	0.54	NA	NA	NA	NA	NA	0.93	0.93	0.93	0.54	0.93	0.93	0.93	1.66	1.56	1.17
DOCK7|Q96N67	4.95	NA	NA	NA	NA	2.38	11.07	12.85	17.71	15.42	10.7	13.69	17.52	19.58	12.9	24.86
DOHH|Q9BU89	NA	NA	NA	NA	NA	NA	NA	NA	NA	NA	NA	NA	NA	NA	NA	4.3
DOLPP1|Q86YN1	NA	NA	NA	NA	NA	NA	NA	5.46	NA	NA	NA	NA	NA	NA	NA	8.4
DONSON|Q9NYP3	NA	NA	NA	NA	NA	NA	2.12	NA	2.12	2.12	2.12	NA	NA	NA	NA	NA
DOP1A|Q5JWR5	NA	NA	NA	NA	NA	NA	NA	NA	NA	NA	NA	NA	NA	NA	NA	0.53
DPAGT1|Q9H3H5	NA	NA	NA	NA	NA	NA	NA	2.7	NA	NA	NA	NA	NA	NA	NA	NA
DPCD|Q9BVM2	NA	NA	NA	NA	NA	NA	NA	13.79	8.37	23.15	NA	8.37	18.23	3.45	NA	12.32
DPH1|Q9BZG8	5.94	NA	NA	NA	NA	NA	13.7	20.78	16.67	14.61	16.44	9.13	14.61	11.19	6.62	5.48
DPH2|Q9BQC3	NA	NA	NA	NA	NA	NA	NA	3.89	NA	NA	NA	NA	NA	NA	NA	3.89
DPH5|Q9H2P9	3.16	9.47	NA	NA	NA	4.21	17.19	17.19	20.7	9.47	10.53	19.3	4.21	7.72	16.14	27.72
DPH6|Q7L8W6	NA	NA	NA	NA	NA	NA	NA	3.37	NA	NA	NA	NA	NA	NA	NA	NA
DPH7|Q9BTV6	NA	NA	NA	NA	NA	NA	NA	NA	NA	NA	NA	NA	NA	NA	NA	2.88
DPM1|O60762	17.31	NA	NA	2.69	3.08	14.23	24.62	26.92	33.08	23.85	30.38	24.62	25.77	34.62	25.77	49.23
DPM3|Q9P2X0	23.91	NA	NA	NA	10.87	NA	23.91	23.91	13.04	23.91	23.91	23.91	23.91	13.04	NA	23.91
DPP3|Q9NY33	16.28	NA	NA	NA	NA	9.36	27.95	34.46	28.77	24.83	19.67	22.39	29.85	20.35	25.51	38.67
DPP9|Q86TI2	3.36	NA	NA	NA	NA	NA	3.48	6.49	14.72	3.48	0.93	5.33	7.42	1.85	4.87	5.68
DPY19L1|Q2PZI1	NA	NA	NA	NA	NA	NA	NA	8.44	NA	2.81	NA	1.93	NA	NA	NA	6.37
DPYSL2|Q16555	1.22	NA	NA	NA	NA	NA	5.24	2.97	6.99	3.5	1.22	2.97	2.97	6.47	2.8	6.99
DPYSL3|Q14195	NA	NA	NA	NA	NA	NA	1.75	4.04	NA	NA	11.4	1.75	NA	NA	NA	NA
DPYSL5|Q9BPU6	5.67	NA	NA	NA	NA	4.08	8.69	11.88	16.84	13.65	3.19	3.19	8.33	5.85	15.43	25
DR1|Q01658	NA	NA	NA	NA	NA	NA	NA	NA	NA	NA	7.95	NA	NA	NA	NA	NA
DRAP1|Q14919	5.37	NA	NA	NA	NA	NA	NA	5.37	NA	NA	NA	NA	NA	NA	NA	NA
DRG1|Q9Y295	39.78	NA	NA	3	NA	18.26	44.41	46.32	46.32	41.69	44.14	41.69	41.69	44.14	41.69	38.15
DRG2|P55039	16.21	NA	NA	2.2	NA	3.02	34.62	33.52	42.86	23.9	36.54	42.31	30.77	39.56	27.47	42.31
DROSHA|Q9NRR4	NA	NA	NA	NA	NA	NA	NA	2.11	NA	NA	NA	NA	NA	NA	NA	3.86
DSC1|Q08554	14.77	7.05	5.7	6.15	4.25	13.53	12.42	3.13	8.84	6.94	6.94	7.83	6.71	7.72	1.68	2.24
DSC3|Q14574	3.68	1	1	NA	NA	1	NA	NA	1.12	NA	1	NA	NA	1.12	NA	NA
DSG1|Q02413	25.55	9.63	9.44	8.1	9.34	26.88	25.83	3.91	22.5	20.4	19.73	10.68	7.53	12.3	3.15	3.62
DSG2|Q14126	6.71	2.86	2.86	2.86	2.86	2.86	19.05	17.35	15.92	14.76	16.73	19.68	18.87	20.66	11.9	21.11
DSN1|Q9H410	NA	NA	NA	NA	NA	NA	NA	NA	NA	NA	NA	NA	3.93	NA	NA	NA
DSP|P15924	24.76	7.59	10.31	5.02	6.76	25.6	21.46	13.17	20.79	16.16	19.71	21.39	11.7	14.07	8.85	10.66
DST|Q03001	NA	NA	NA	NA	NA	NA	NA	0.55	0.29	0.2	0.12	NA	0.28	0.18	0.2	0.74
DSTN|P60981	14.55	NA	NA	13.94	NA	13.94	27.88	27.88	13.94	NA	6.67	6.67	12.73	6.67	16.36	27.27
DTL|Q9NZJ0	NA	NA	NA	NA	NA	NA	NA	1.37	NA	NA	1.37	1.37	1.51	NA	NA	NA
DTNA|Q9Y4J8	1.08	NA	NA	NA	NA	NA	2.69	4.58	1.08	NA	2.56	5.25	1.08	5.92	NA	NA
DTYMK|P23919	13.68	NA	NA	NA	NA	NA	27.36	35.85	38.68	22.64	9.43	24.06	9.43	13.68	5.66	53.3
DUS1L|Q6P1R4	NA	NA	NA	NA	NA	NA	NA	NA	NA	2.75	NA	NA	NA	4.23	NA	NA
DUS2|Q9NX74	NA	NA	NA	NA	NA	NA	2.64	NA	NA	2.64	5.07	2.64	NA	NA	2.64	2.64
DUS3L|Q96G46	NA	NA	NA	NA	NA	NA	NA	1.85	3.69	NA	NA	NA	NA	4.15	NA	14.92
DUSP3|P51452	NA	NA	NA	NA	NA	NA	11.89	18.92	23.24	NA	NA	6.49	NA	11.89	NA	26.49
DUSP9|Q99956	1.82	NA	NA	NA	NA	NA	20.05	28.12	20.83	3.91	16.67	16.67	4.43	3.91	8.33	7.81
DUT|P33316	NA	NA	NA	NA	NA	NA	17.06	11.51	11.51	11.51	4.76	4.76	4.76	4.76	11.51	11.51
DVL2|O14641	NA	NA	NA	NA	NA	NA	NA	5.43	3.4	5.43	11.01	4.35	5.03	7.61	5.43	NA
DVL3|Q92997	NA	NA	NA	NA	NA	NA	3.49	2.09	NA	2.09	9.92	6.28	3.07	5.73	2.09	NA
DXO|O77932	NA	NA	NA	NA	NA	NA	NA	5.05	NA	NA	NA	NA	NA	NA	5.05	8.08
DYM|Q7RTS9	NA	NA	NA	NA	NA	NA	NA	2.99	2.99	NA	1.49	1.49	1.49	2.99	1.49	2.99
DYNC1H1|Q14204	27.03	5.55	7.34	5.92	7.79	26.07	38.83	47.98	49.83	39.22	37.97	37.88	43.44	46.15	33.88	54.89
DYNC1I2|Q13409	13.17	2.19	2.19	NA	NA	7.37	21.32	14.89	21.32	14.89	13.17	16.46	16.3	12.7	16.93	23.82
DYNC1LI1|Q9Y6G9	5.16	NA	NA	NA	NA	2.29	18.36	24.28	26.58	21.03	23.71	25.81	25.62	25.62	18.93	28.11
DYNC1LI2|O43237	NA	NA	NA	NA	NA	NA	2.44	8.13	4.88	6.5	5.69	5.49	5.69	4.88	4.88	8.13
DYNC2H1|Q8NCM8	1.97	NA	NA	NA	NA	NA	0.65	9.96	8.59	5.2	0.88	3.06	6.76	5.41	6.62	17.65
DYNC2I1|Q8WVS4	NA	NA	NA	NA	NA	NA	NA	NA	NA	1.13	1.13	1.13	NA	1.13	NA	2.06
DYNC2I2|Q96EX3	NA	NA	NA	NA	NA	NA	NA	NA	2.43	NA	2.43	2.05	2.05	NA	NA	1.87
DYNC2LI1|Q8TCX1	NA	NA	NA	NA	NA	NA	NA	NA	NA	8.83	NA	NA	5.98	2.28	5.98	NA
DYNLL1|P63167	24.72	NA	NA	12.36	12.36	37.08	24.72	25.84	50.56	50.56	50.56	49.44	50.56	50.56	37.08	50.56
DYNLT1|P63172	NA	NA	NA	NA	NA	NA	14.16	30.09	30.09	30.09	38.94	14.16	30.09	15.93	30.09	30.09
DYNLT3|P51808	NA	NA	NA	NA	NA	NA	14.66	14.66	14.66	14.66	14.66	NA	14.66	14.66	NA	14.66
EAPP|Q56P03	NA	NA	NA	NA	NA	NA	NA	NA	NA	NA	4.56	4.91	NA	NA	NA	NA
EARS2|Q5JPH6	1.72	NA	NA	NA	NA	NA	4.21	14.34	12.43	4.21	NA	2.49	5.74	2.49	1.91	11.47
EBNA1BP2|Q99848	NA	NA	NA	NA	NA	NA	NA	3.27	NA	NA	NA	NA	NA	2.61	NA	NA
EBP|Q15125	6.96	NA	NA	NA	NA	NA	12.17	16.52	12.17	11.3	12.17	12.17	11.3	16.52	NA	16.52
ECD|O95905	NA	NA	NA	NA	NA	NA	NA	2.17	2.33	2.8	2.8	4.5	6.06	3.42	NA	NA
ECE1|P42892	NA	NA	NA	NA	NA	NA	NA	NA	NA	NA	NA	NA	NA	NA	NA	3.12
ECH1|Q13011	11.28	NA	NA	NA	NA	7.01	8.23	11.28	8.23	11.28	4.88	NA	10.37	3.35	8.23	13.41
ECHDC1|Q9NTX5	NA	NA	NA	NA	NA	NA	NA	2.61	NA	2.61	NA	7.49	11.4	2.61	4.89	7.49
ECHS1|P30084	26.21	NA	NA	NA	NA	10.34	15.86	22.07	18.62	11.38	7.24	7.24	10.34	18.97	17.24	25.17
ECI1|P42126	17.88	NA	8.28	NA	NA	12.58	15.23	21.19	27.81	17.88	12.58	15.23	15.23	15.23	17.22	29.14
ECI2|O75521	10.41	NA	NA	NA	NA	2.28	6.09	10.41	10.41	6.09	6.6	6.09	2.28	2.28	4.57	16.75
ECM1|Q16610	2.59	NA	NA	NA	NA	1.67	NA	NA	NA	NA	NA	NA	NA	NA	NA	NA
ECPAS|Q5VYK3	9.21	NA	NA	1.25	NA	3.09	13.33	27.1	23.69	19.62	16.04	15.72	22.71	25.15	17.62	32.36
ECSIT|Q9BQ95	NA	NA	NA	NA	NA	NA	3.94	9.51	3.94	3.94	6.03	3.94	7.42	3.94	3.94	19.49
ECT2|Q9H8V3	1.31	NA	NA	NA	NA	1.31	1.31	1.31	1.31	2.95	6.02	5.14	4.27	2.95	4.27	2.52
EDC3|Q96F86	2.36	NA	NA	NA	NA	NA	39.96	37.2	34.65	38.39	49.02	54.33	41.34	55.31	26.57	18.9
EDC4|Q6P2E9	7.49	NA	NA	NA	NA	1.14	13.42	32.26	29.05	25.84	17.84	15.2	24.48	21.2	17.2	28.62
EDF1|O60869	NA	NA	NA	NA	NA	NA	NA	NA	NA	NA	7.43	7.43	7.43	NA	NA	NA
EDRF1|Q3B7T1	NA	NA	NA	NA	NA	NA	NA	0.89	1.45	NA	0.89	2.34	2.91	1.7	1.7	2.91
EED|O75530	NA	NA	NA	NA	NA	NA	5.22	11.11	8.16	5.9	2.95	2.95	5.22	2.95	2.27	9.07
EEF1A1|P68104	57.14	20.56	21.43	33.12	23.16	51.73	42.64	57.14	61.9	61.69	46.1	56.06	62.55	66.88	52.6	69.7
EEF1A2|Q05639	33.48	17.71	13.61	23.33	15.12	22.03	35.42	38.66	38.66	38.66	43.41	40.17	38.66	41.47	41.9	53.56
EEF1AKMT1|Q8WVE0	NA	NA	NA	NA	NA	NA	NA	NA	5.61	NA	NA	5.61	NA	NA	NA	5.61
EEF1B2|P24534	28.89	NA	4	11.56	NA	10.67	39.11	29.78	29.78	35.56	43.56	35.56	43.56	35.56	29.78	29.78
EEF1D|P29692	16.01	NA	3.2	7.12	NA	11.39	44.48	32.74	41.64	41.64	50.89	49.82	32.74	41.64	33.81	24.2
EEF1E1|O43324	10.34	NA	NA	NA	NA	17.24	42.53	42.53	42.53	42.53	42.53	42.53	42.53	42.53	32.18	48.28
EEF1G|P26641	60.18	28.15	30.89	29.52	13.5	45.77	55.38	58.35	61.78	48.97	51.95	56.98	52.4	56.98	46.45	70.94
EEF2|P13639	50.12	23.08	32.87	30.42	26.11	44.99	58.62	63.17	62.35	61.31	59.32	59.56	63.52	61.89	49.88	62.35
EEFSEC|P57772	2.18	NA	NA	NA	NA	NA	2.18	5.2	9.06	10.07	2.18	3.86	9.23	4.19	9.4	20.64
EEPD1|Q7L9B9	NA	NA	NA	NA	NA	NA	NA	1.76	NA	NA	NA	NA	NA	NA	NA	NA
EFHD1|Q9BUP0	NA	NA	NA	NA	NA	NA	4.18	4.18	4.18	NA	9.62	9.62	9.62	4.18	4.18	NA
EFHD2|Q96C19	NA	NA	NA	NA	NA	NA	25.83	10.83	7.92	3.75	40.42	26.67	18.75	26.67	10.83	NA
EFL1|Q7Z2Z2	NA	NA	NA	NA	NA	NA	4.46	5.71	4.91	7.14	4.91	5.98	6.25	3.21	5.8	8.04
EFR3A|Q14156	NA	NA	NA	NA	NA	NA	NA	0.97	2.56	0.85	0.85	1.71	1.34	0.85	0.85	1.46
EFTUD2|Q15029	31.48	1.03	3.81	2.37	8.02	30.45	45.27	53.91	55.97	45.47	41.46	44.44	47.22	43.72	47.63	53.91
EGFR|P00533	NA	NA	NA	NA	NA	NA	NA	2.07	NA	0.91	NA	NA	NA	NA	NA	2.81
EGLN1|Q9GZT9	2.58	NA	NA	NA	NA	NA	NA	11.27	9.39	4.93	9.62	9.62	4.23	2.82	NA	4.69
EHBP1|Q8NDI1	NA	NA	NA	NA	NA	NA	2.44	1.06	2.68	2.76	10.56	10.97	10.56	11.45	NA	2.52
EHD1|Q9H4M9	1.31	NA	NA	NA	NA	NA	19.48	18.91	31.27	22.85	24.16	17.04	16.85	21.91	14.79	35.39
EHD4|Q9H223	7.58	NA	NA	NA	NA	2.77	14.23	17.38	19.04	15.53	14.42	7.95	13.68	15.9	10.91	19.78
EHHADH|Q08426	NA	NA	NA	NA	NA	NA	NA	1.66	NA	NA	NA	NA	NA	NA	NA	2.07
EHMT1|Q9H9B1	0.69	NA	NA	NA	NA	NA	0.69	NA	NA	2.7	1.62	0.69	1.85	3.24	1.08	NA
EHMT2|Q96KQ7	0.74	NA	0.74	NA	NA	NA	NA	1.9	0.91	NA	NA	NA	NA	NA	NA	NA
EI24|O14681	2.35	NA	NA	NA	NA	NA	2.35	2.35	2.35	2.35	2.35	2.35	2.35	2.35	2.35	5.59
EIF1|P41567	NA	NA	NA	NA	NA	NA	27.43	26.55	NA	15.04	NA	12.39	12.39	12.39	26.55	26.55
EIF1AY|O14602	NA	NA	NA	NA	NA	NA	7.64	7.64	NA	NA	6.94	NA	6.94	NA	NA	7.64
EIF2A|Q9BY44	20.17	NA	1.54	NA	NA	NA	27.69	39.83	46.32	28.55	28.21	30.6	42.74	27.69	33.33	45.3
EIF2AK2|P19525	1.81	NA	NA	NA	NA	5.26	11.62	19.42	21.23	18.87	8.89	15.97	19.42	15.79	11.25	23.23
EIF2AK3|Q9NZJ5	NA	NA	NA	NA	NA	NA	NA	NA	NA	NA	NA	NA	NA	NA	NA	1.08
EIF2AK4|Q9P2K8	NA	NA	NA	NA	NA	NA	0.79	1.76	3.03	0.79	NA	NA	0.79	0.79	0.79	0.79
EIF2B1|Q14232	20.66	NA	NA	5.57	NA	12.79	18.36	22.3	13.77	24.59	18.03	25.25	26.89	25.25	20.66	26.89
EIF2B2|P49770	2.56	NA	NA	NA	NA	NA	14.25	19.94	6.55	9.12	14.25	17.95	6.55	7.69	5.13	16.52
EIF2B3|Q9NR50	10.84	NA	NA	NA	NA	NA	1.99	19.69	16.59	12.39	10.4	10.4	5.97	3.76	8.63	13.72
EIF2B4|Q9UI10	7.46	NA	NA	NA	NA	NA	9.75	19.31	19.31	7.84	12.05	16.83	10.33	6.88	2.49	16.44
EIF2B5|Q13144	5.83	NA	NA	NA	NA	3.61	9.02	16.37	13.87	11.23	8.18	12.76	14.29	12.76	13.18	17.48
EIF2D|P41214	NA	NA	NA	NA	NA	NA	1.88	3.25	NA	NA	NA	NA	NA	NA	NA	NA
EIF2S1|P05198	39.68	3.81	12.06	6.03	NA	29.52	34.6	42.86	44.44	34.6	39.05	40.63	40.32	43.17	25.4	57.46
EIF2S2|P20042	9.61	NA	NA	NA	NA	NA	22.22	17.12	23.12	13.51	20.72	19.82	17.12	17.12	14.11	25.23
EIF2S3|P41091	33.26	2.97	10.81	17.8	8.69	36.44	46.19	48.09	50.64	46.82	49.15	50.42	44.7	45.76	42.58	49.15
EIF3A|Q14152	25.62	2.68	4.7	4.27	2.68	11.14	30.1	38.42	35.67	32.71	32.2	30.9	36.4	34.44	24.82	38.86
EIF3B|P55884	32.8	4.67	5.9	8.35	0.98	25.18	38.94	40.91	48.28	42.01	41.03	46.19	45.21	42.63	28.01	51.84
EIF3C|Q99613	26.4	6.68	8	6.46	1.75	12.6	20.26	29.13	27.16	23.55	23.55	21.69	24.75	23.55	22.78	29.35
EIF3D|O15371	29.01	1.64	2.55	4.2	NA	16.61	24.45	41.42	35.04	22.26	25.18	32.66	27.19	32.66	27.37	46.35
EIF3E|P60228	40	10.79	6.52	12.81	16.85	20.67	47.64	57.08	63.15	48.99	50.34	51.91	54.38	61.57	44.94	60
EIF3F|O00303	14.29	10.08	NA	4.76	NA	12.04	34.45	36.41	42.3	31.09	30.53	33.89	31.37	38.94	24.65	42.3
EIF3G|O75821	NA	NA	NA	NA	NA	NA	25.62	20.62	26.25	23.44	26.56	26.25	23.12	26.25	13.44	18.12
EIF3H|O15372	19.6	NA	4.83	2.56	NA	9.09	36.08	53.12	45.74	36.93	46.31	40.06	33.52	37.22	30.4	39.77
EIF3I|Q13347	37.23	NA	6.15	3.08	10.46	28.62	39.69	43.08	60	49.23	49.23	33.85	56.31	35.08	29.23	64.31
EIF3J|O75822	NA	NA	NA	NA	NA	NA	4.65	NA	NA	13.18	12.79	11.63	NA	4.65	4.26	NA
EIF3K|Q9UBQ5	24.77	9.17	NA	5.05	NA	19.27	24.77	24.77	31.19	24.77	17.89	17.89	17.89	24.77	24.77	43.58
EIF3L|Q9Y262	37.94	9.22	9.4	15.07	4.79	32.27	43.97	50.53	48.58	40.96	43.62	46.99	48.58	53.9	46.45	46.99
EIF3M|Q7L2H7	28.34	NA	NA	2.67	7.75	31.55	40.91	39.04	41.44	40.91	41.44	29.95	34.49	45.99	37.7	50
EIF4A1|P60842	42.86	20.44	19.95	43.84	26.6	50.49	45.07	54.43	54.43	46.55	54.43	54.43	54.43	54.43	47.04	54.43
EIF4A2|Q14240	34.15	14.5	11.06	22.85	9.83	28.75	36.86	39.56	31.2	28.99	34.4	27.52	31.2	37.1	33.17	40.54
EIF4A3|P38919	26.52	5.11	17.27	17.27	11.19	26.28	30.9	42.34	40.63	37.96	28.22	32.12	35.77	31.63	25.06	45.26
EIF4B|P23588	NA	NA	NA	NA	NA	NA	22.42	14.08	19.15	23.73	31.1	26.51	23.73	26.51	16.2	9.66
EIF4E|P06730	11.52	6.45	NA	6.45	6.45	6.45	18.43	21.66	28.57	18.43	21.66	22.12	18.43	25.35	18.43	33.18
EIF4E2|O60573	NA	NA	NA	NA	NA	NA	6.53	9.8	18.37	9.8	9.8	15.1	9.8	18.37	6.53	18.37
EIF4ENIF1|Q9NRA8	NA	NA	NA	NA	NA	NA	3.15	NA	12.18	6.29	16.45	10.86	11.37	15.23	1.93	NA
EIF4G1|Q04637	23.83	4.25	3.25	3.13	3.13	10.88	29.89	31.02	28.77	27.7	33.15	30.33	28.14	31.21	18.26	34.27
EIF4G2|P78344	16.54	NA	NA	NA	NA	9.26	31.97	32.75	39.36	30.32	38.04	37.27	37.27	41.01	28.67	42.67
EIF4G3|O43432	1.2	NA	NA	NA	NA	1.07	14.2	13.82	10.85	10.41	16.21	17.22	14.89	20.32	5.43	13.82
EIF4H|Q15056	NA	NA	NA	NA	NA	NA	13.71	13.71	13.71	8.47	17.34	17.34	13.71	13.71	13.71	13.71
EIF5|P55010	6.26	NA	NA	NA	NA	2.09	17.4	21.58	19.72	19.26	26.22	28.54	28.07	26.22	15.55	13.92
EIF5A|P63241	62.99	20.78	15.58	23.38	31.17	31.17	42.86	31.17	28.57	31.17	42.86	46.75	42.86	40.26	31.17	42.86
EIF5B|O60841	23.69	NA	5.49	1.15	1.48	5.9	20.41	26.8	26.64	22.54	19.67	20.49	23.28	20.74	20.25	30.82
EIF6|P56537	23.67	17.96	13.88	13.88	13.88	23.67	51.02	41.63	47.35	41.63	14.29	37.55	41.63	35.92	30.2	38.78
EIPR1|Q53HC9	NA	NA	NA	NA	NA	NA	NA	NA	NA	3.36	NA	NA	8.27	NA	4.91	5.17
ELAC2|Q9BQ52	10.17	NA	NA	NA	NA	9.81	11.26	30.51	32.2	15.86	18.52	20.22	25.54	15.25	23.73	49.88
ELAVL1|Q15717	28.83	3.37	10.12	5.52	NA	23.62	33.13	33.13	35.58	29.75	28.53	25.15	33.13	33.13	22.39	37.42
ELL|P55199	NA	NA	NA	NA	NA	NA	NA	NA	NA	NA	1.29	NA	NA	1.77	NA	NA
ELMO2|Q96JJ3	NA	NA	NA	NA	NA	NA	3.19	4.31	4.31	4.44	NA	NA	3.19	6.67	3.19	4.17
ELMOD2|Q8IZ81	6.48	NA	NA	NA	NA	NA	3.07	15.36	19.11	3.07	3.75	3.75	10.92	6.48	3.41	24.57
ELOA|Q14241	NA	NA	NA	NA	NA	NA	NA	NA	1.42	NA	5.31	3.24	5.31	6.74	1.42	NA
ELOB|Q15370	6.78	NA	NA	NA	NA	NA	35.59	36.44	21.19	21.19	14.41	35.59	21.19	35.59	21.19	27.97
ELOC|Q15369	10.71	NA	NA	NA	NA	10.71	23.21	49.11	49.11	31.25	10.71	49.11	31.25	23.21	28.57	49.11
ELOVL1|Q9BW60	NA	NA	NA	NA	NA	NA	4.3	4.3	4.3	4.3	NA	4.3	4.3	NA	NA	4.3
ELOVL5|Q9NYP7	NA	NA	NA	NA	NA	NA	NA	3.01	NA	NA	NA	3.01	3.01	NA	NA	7.36
ELOVL6|Q9H5J4	NA	NA	NA	NA	NA	NA	NA	5.66	NA	NA	NA	NA	NA	NA	NA	NA
ELP1|O95163	15.84	NA	0.75	NA	NA	2.55	19.89	28.3	28.68	20.05	22.6	22.67	27.03	24.7	20.2	30.18
ELP2|Q6IA86	6.66	NA	NA	NA	NA	NA	11.26	22.76	14.41	12.35	9.56	14.65	13.08	6.66	5.57	11.74
ELP3|Q9H9T3	6.58	NA	NA	NA	NA	NA	15.17	24.5	24.31	15.17	17.37	13.71	17	17	12.43	25.96
ELP4|Q96EB1	NA	NA	NA	NA	NA	NA	NA	8.73	6.6	5.19	NA	NA	4.25	NA	4.25	11.56
ELP6|Q0PNE2	2.63	NA	NA	NA	NA	NA	5.64	6.39	2.63	2.63	2.63	5.64	9.4	5.64	6.39	9.77
EMC1|Q8N766	11.18	NA	3.42	NA	NA	10.47	15.41	41.49	27.09	20.95	21.45	19.34	27.09	23.67	21.05	42.5
EMC10|Q5UCC4	NA	NA	NA	NA	NA	NA	NA	NA	NA	NA	NA	NA	NA	3.82	NA	NA
EMC2|Q15006	NA	NA	NA	NA	NA	NA	NA	6.4	NA	NA	NA	NA	NA	NA	6.4	6.4
EMC3|Q9P0I2	19.54	NA	5.36	NA	NA	NA	13.03	19.54	19.54	13.03	17.62	24.14	19.54	16.48	19.54	26.05
EMC4|Q5J8M3	14.21	NA	NA	NA	NA	NA	5.46	14.21	14.21	5.46	14.21	14.21	14.21	14.21	8.74	8.74
EMC6|Q9BV81	NA	NA	NA	NA	NA	NA	NA	9.09	NA	NA	NA	NA	NA	NA	NA	9.09
EMC7|Q9NPA0	NA	NA	NA	NA	NA	NA	10.33	NA	NA	NA	NA	NA	NA	NA	NA	NA
EMC8|O43402	NA	NA	NA	NA	NA	NA	12.38	12.38	19.05	NA	NA	7.62	7.62	7.62	11.9	16.67
EMC9|Q9Y3B6	NA	NA	NA	NA	NA	NA	NA	NA	NA	NA	NA	NA	NA	NA	NA	6.25
EMD|P50402	26.38	NA	NA	NA	NA	NA	28.74	19.69	24.41	11.42	22.83	20.47	19.69	14.57	NA	38.58
EMG1|Q92979	17.21	NA	NA	NA	NA	NA	8.2	38.93	30.33	20.9	31.15	30.74	17.21	NA	18.44	13.93
EML1|O00423	2.82	NA	NA	NA	NA	NA	NA	0.98	1.23	NA	NA	NA	0.98	0.98	NA	NA
EML2|O95834	2.16	NA	NA	NA	NA	NA	2.16	2.77	6.47	1.39	NA	NA	1.23	1.23	2.93	NA
EML4|Q9HC35	17.53	NA	5.1	1.22	NA	2.34	18.65	23.24	29.36	17.23	11.62	23.45	16.62	20.69	14.58	20.69
EMSY|Q7Z589	NA	NA	NA	NA	NA	NA	NA	NA	NA	0.76	2.12	1.74	1.82	1.82	NA	NA
ENAH|Q8N8S7	NA	NA	NA	NA	NA	NA	1.69	1.69	NA	9.31	5.58	4.06	6.09	6.09	NA	2.03
ENDOD1|O94919	2.6	NA	NA	NA	NA	NA	NA	4.2	NA	NA	NA	NA	NA	NA	2.2	3.6
ENO1|P06733	62.21	24.65	11.29	38.25	43.78	60.6	63.59	58.53	58.53	56.68	56.68	61.75	58.53	58.53	51.61	58.53
ENO2|P09104	12.67	8.53	5.07	9.22	9.22	12.67	12.9	7.83	4.15	4.15	4.15	12.44	7.83	4.15	9.91	7.83
ENOPH1|Q9UHY7	NA	NA	NA	NA	NA	7.66	32.95	25.29	13.03	13.03	4.6	9.2	13.03	4.6	25.29	37.93
ENPEP|Q07075	NA	NA	NA	NA	NA	NA	NA	1.25	NA	NA	NA	NA	NA	NA	NA	NA
ENPP1|P22413	1.19	NA	NA	NA	NA	NA	1.19	2.92	NA	NA	NA	NA	NA	NA	1.73	7.89
ENSA|O43768	NA	NA	NA	NA	NA	NA	NA	NA	19.83	19.83	36.36	30.58	36.36	43.8	14.05	NA
EP400|Q96L91	NA	NA	NA	NA	NA	NA	0.82	NA	0.82	0.32	0.32	0.95	1.65	1.49	NA	0.7
EPB41|P11171	3.12	NA	NA	NA	NA	NA	7.06	9.72	13.89	15.28	13.08	12.15	14.58	14.93	7.29	14.93
EPB41L1|Q9H4G0	NA	NA	NA	NA	NA	NA	NA	1.36	1.36	1.36	1.36	1.36	1.36	1.36	1.7	3.06
EPB41L2|O43491	28.16	NA	6.27	NA	NA	2.69	29.55	37.51	33.23	37.01	32.54	40.5	33.33	35.62	33.63	38.31
EPB41L3|Q9Y2J2	11.5	NA	NA	NA	NA	NA	18.86	21.99	16.84	18.86	21.25	17.39	17.3	14.08	14.44	16.74
EPB41L5|Q9HCM4	NA	NA	NA	NA	NA	NA	NA	2.86	NA	NA	NA	NA	NA	1.09	NA	1.09
EPHA4|P54764	NA	NA	NA	NA	NA	NA	NA	NA	NA	NA	NA	NA	NA	NA	NA	2.23
EPHA7|Q15375	NA	NA	NA	NA	NA	NA	2.2	3.81	1.4	1.4	1.4	2.2	2.2	1.4	1.4	2.91
EPHB2|P29323	NA	NA	NA	NA	NA	NA	0.76	0.76	NA	NA	NA	0.76	0.76	NA	NA	2.75
EPHB4|P54760	NA	NA	NA	NA	NA	NA	0.81	1.62	NA	NA	NA	0.81	2.63	NA	NA	2.74
EPHX1|P07099	24.62	NA	NA	3.08	NA	6.59	35.6	50.11	42.42	38.68	27.03	36.26	38.68	35.16	29.01	59.12
EPM2A|B3EWF7	NA	NA	NA	NA	NA	NA	NA	NA	NA	NA	NA	3.49	3.49	NA	NA	NA
EPN1|Q9Y6I3	NA	NA	NA	NA	NA	NA	NA	NA	NA	NA	3.99	NA	NA	NA	NA	NA
EPN2|O95208	NA	NA	NA	NA	NA	NA	NA	NA	NA	1.56	4.99	1.56	3.12	3.43	1.56	NA
EPPK1|P58107	NA	NA	NA	NA	1.1	1.1	NA	2.52	0.18	1.95	NA	NA	1.77	NA	2.52	4.32
EPRS1|P07814	40.34	9.39	12.83	16.27	9.26	36.64	45.5	59.39	60.19	49.21	39.35	45.83	41.27	49.34	42.2	62.83
EPS15|P42566	NA	NA	NA	NA	NA	NA	17.41	5.36	7.14	13.39	20.98	21.09	15.51	16.96	7.14	1.34
EPS15L1|Q9UBC2	NA	NA	NA	NA	NA	NA	17.36	12.27	20.02	15.97	36.69	34.14	29.28	30.09	22.22	NA
ERAL1|O75616	2.52	NA	NA	NA	NA	NA	4.81	3.66	2.52	6.18	NA	3.66	5.95	NA	3.66	3.89
ERAP1|Q9NZ08	NA	NA	NA	NA	NA	NA	NA	0.85	NA	NA	NA	NA	0.85	NA	NA	NA
ERBIN|Q96RT1	NA	NA	NA	NA	NA	NA	1.91	2.41	3.05	0.99	3.82	6.44	2.34	3.97	3.12	NA
ERC1|Q8IUD2	NA	NA	NA	NA	NA	0.81	1.79	2.06	NA	2.15	2.24	3.14	2.24	1.08	NA	0.99
ERCC1|P07992	NA	NA	NA	NA	NA	NA	NA	NA	NA	NA	NA	NA	NA	NA	NA	3.7
ERCC2|P18074	NA	NA	NA	NA	NA	NA	5.66	10.53	7.37	5.53	6.71	6.45	6.45	6.71	5.92	10.13
ERCC3|P19447	1.28	NA	NA	NA	NA	NA	2.94	4.73	1.02	2.43	1.41	1.28	NA	2.81	4.22	5.24
ERCC4|Q92889	NA	NA	NA	NA	NA	NA	2.18	4.91	8.19	3.28	1.09	1.09	2.51	3.93	5.57	5.24
ERCC6L|Q2NKX8	0.56	NA	NA	NA	NA	0.56	20	15.76	18.56	16.08	28.48	28.72	24.96	32.72	7.28	16.4
ERG28|Q9UKR5	6.43	NA	NA	NA	NA	NA	NA	6.43	NA	12.86	NA	NA	NA	NA	NA	NA
ERGIC1|Q969X5	14.48	NA	NA	NA	NA	NA	14.83	32.07	25.52	14.83	9.31	14.48	17.93	6.21	16.55	38.28
ERGIC2|Q96RQ1	NA	NA	NA	NA	NA	NA	6.9	11.14	12.73	5.84	3.45	12.73	9.28	NA	5.84	12.73
ERGIC3|Q9Y282	2.09	NA	NA	NA	NA	NA	8.62	8.62	4.96	8.62	2.87	4.96	4.96	4.96	3.66	8.62
ERH|P84090	37.5	NA	NA	10.58	NA	10.58	21.15	21.15	21.15	21.15	21.15	10.58	21.15	21.15	10.58	37.5
ERI1|Q8IV48	NA	NA	NA	NA	NA	NA	2.58	NA	NA	NA	NA	NA	NA	NA	NA	4.3
ERI3|O43414	NA	NA	NA	NA	NA	NA	6.23	8.01	7.12	2.67	2.08	NA	NA	NA	4.45	10.98
ERICH1|Q86X53	NA	NA	NA	NA	NA	NA	NA	3.84	NA	NA	NA	NA	3.84	3.84	3.84	NA
ERLEC1|Q96DZ1	NA	NA	NA	NA	NA	NA	2.48	5.18	2.48	5.18	NA	NA	NA	NA	NA	2.48
ERLIN1|O75477	13.51	3.45	NA	6.9	3.45	6.9	13.51	13.51	13.51	13.51	13.51	13.51	13.51	13.51	13.51	25.86
ERLIN2|O94905	17.4	7.08	5.9	9.44	7.08	17.4	22.42	32.74	27.43	22.42	25.66	25.37	33.92	28.91	20.06	35.69
ERMP1|Q7Z2K6	6.53	NA	NA	NA	NA	NA	7.52	16.92	5.09	2.99	3.54	5.97	1.33	2.54	2.54	18.25
ERO1A|Q96HE7	29.49	NA	5.34	1.71	NA	7.05	38.68	50.43	54.91	45.94	31.41	31.62	33.12	16.67	34.62	53.85
ERO1B|Q86YB8	2.36	NA	2.36	NA	NA	2.36	6.21	4.71	4.71	4.71	2.36	2.36	4.71	NA	2.36	4.71
ERP29|P30040	NA	NA	NA	NA	NA	NA	8.43	NA	NA	NA	4.6	NA	4.6	4.6	3.83	5.75
ERP44|Q9BS26	7.88	NA	1.72	NA	NA	7.88	17.49	19.95	14.29	17.49	11.33	11.33	14.29	11.33	10.84	29.56
ESD|P10768	43.97	12.06	14.54	4.26	NA	33.69	54.61	67.02	64.18	41.13	46.45	57.09	61.7	54.61	63.83	73.76
ESF1|Q9H501	1.29	NA	NA	NA	NA	NA	1.29	2.23	1.18	2.47	2.35	1.18	2.82	4.35	NA	NA
ESPL1|Q14674	NA	NA	NA	NA	NA	NA	NA	NA	NA	NA	NA	NA	0.52	NA	0.8	NA
ESPNL|Q6ZVH7	NA	NA	NA	NA	NA	NA	NA	1	NA	NA	NA	NA	NA	NA	NA	NA
ESRP2|Q9H6T0	NA	NA	NA	NA	NA	NA	NA	NA	NA	NA	NA	NA	NA	NA	NA	3.16
ESRRB|O95718	NA	NA	NA	NA	NA	NA	NA	NA	NA	NA	NA	NA	NA	NA	NA	2.08
ESS2|Q96DF8	NA	NA	NA	NA	NA	NA	6.09	NA	4.2	3.57	10.08	14.29	12.82	12.82	6.09	NA
ESYT1|Q9BSJ8	16.76	NA	1	NA	1.81	5.43	20.83	38.59	33.42	30.53	24	30.71	32.97	27.81	18.57	35.69
ESYT2|A0FGR8	11.4	NA	0.87	NA	NA	2.28	9.23	21.61	16.61	13.25	9.55	13.68	14.88	10.97	8.58	25.08
ETF1|P62495	23.34	NA	2.29	2.29	5.72	14.19	31.35	36.16	28.83	31.58	34.32	34.1	32.04	31.12	27	34.55
ETFA|P13804	3.9	NA	NA	NA	NA	5.11	9.01	7.81	13.81	3.9	18.62	3.9	8.71	4.8	9.01	4.8
ETFB|P38117	11.76	NA	4.71	NA	3.14	7.84	22.75	14.9	6.27	6.27	21.96	14.9	10.2	14.12	7.84	18.82
ETFDH|Q16134	14.42	1.3	5.67	NA	NA	4.86	12.8	19.94	14.26	16.69	3.24	9.4	14.1	8.91	10.7	16.37
ETNK1|Q9HBU6	NA	NA	NA	1.55	NA	NA	1.55	2.65	4.2	7.74	3.54	7.96	7.74	9.29	NA	7.74
EVI5L|Q96CN4	NA	NA	NA	NA	NA	NA	NA	NA	NA	2.27	NA	NA	NA	NA	NA	NA
EWSR1|Q01844	NA	NA	NA	NA	NA	NA	NA	NA	2.13	NA	2.13	NA	NA	NA	NA	NA
EXD2|Q9NVH0	2.09	NA	NA	NA	NA	NA	4.19	5.8	4.35	4.35	2.42	4.19	4.35	4.19	6.44	3.86
EXO1|Q9UQ84	NA	NA	NA	NA	NA	NA	NA	NA	NA	NA	NA	NA	NA	NA	1.18	1.18
EXOC1|Q9NV70	2.01	NA	NA	NA	NA	NA	6.49	10.51	9.51	5.37	5.59	4.47	6.94	6.6	4.59	14.77
EXOC2|Q96KP1	3.68	2.06	NA	NA	NA	3.68	8.12	15.69	13.53	10.93	8.01	6.93	10.82	14.18	7.03	15.15
EXOC3|O60645	3.76	NA	NA	NA	NA	NA	11.01	12.89	14.5	10.47	7.79	5.1	12.75	10.34	10.47	13.02
EXOC4|Q96A65	9.86	NA	NA	NA	NA	1.13	19.71	35.01	27.72	22.38	16.53	15.09	25.67	24.02	17.97	34.19
EXOC5|O00471	4.24	NA	NA	NA	NA	NA	9.32	20.9	21.05	11.44	8.33	11.02	10.73	8.47	9.46	16.53
EXOC6|Q8TAG9	1.49	NA	NA	NA	NA	NA	2.36	11.32	11.32	2.49	2.86	7.09	8.58	3.73	4.1	10.07
EXOC6B|Q9Y2D4	NA	NA	NA	NA	NA	NA	0.86	4.93	4.19	1.48	NA	1.48	2.34	0.86	1.73	10.23
EXOC7|Q9UPT5	NA	NA	NA	NA	NA	NA	NA	1.9	2.99	NA	1.36	NA	NA	2.86	4.49	6.12
EXOC8|Q8IYI6	6.76	NA	NA	NA	NA	1.79	10.07	16.97	15.03	12.97	5.24	13.52	14.48	14.9	13.79	12.28
EXOSC1|Q9Y3B2	NA	NA	NA	NA	NA	NA	8.21	8.21	8.21	8.21	8.21	8.21	13.85	8.21	NA	13.85
EXOSC10|Q01780	12.43	NA	NA	NA	NA	2.37	20.68	32.54	35.25	30.06	31.41	31.19	38.42	40.34	27.12	37.51
EXOSC2|Q13868	5.12	NA	NA	NA	NA	NA	5.12	15.36	9.22	9.22	9.22	8.53	5.12	5.12	15.02	25.6
EXOSC3|Q9NQT5	10.55	NA	NA	NA	NA	13.82	29.45	36	38.55	25.09	21.09	13.09	35.64	33.45	26.55	54.91
EXOSC4|Q9NPD3	8.98	NA	NA	NA	NA	NA	8.98	17.96	17.96	8.98	12.24	12.24	12.24	12.24	10.61	17.96
EXOSC5|Q9NQT4	5.11	NA	NA	NA	NA	5.11	13.19	29.36	13.19	8.94	5.11	5.11	19.15	5.11	11.06	19.15
EXOSC6|Q5RKV6	5.88	NA	NA	NA	NA	NA	6.25	11.4	11.4	11.4	NA	NA	14.34	9.19	5.51	18.75
EXOSC7|Q15024	12.03	3.44	3.44	NA	NA	8.59	17.18	20.96	20.96	12.71	12.71	17.18	12.71	15.81	17.18	23.02
EXOSC8|Q96B26	7.25	NA	NA	NA	NA	NA	10.51	11.96	24.64	13.04	13.04	7.25	19.93	17.75	19.93	11.96
EXOSC9|Q06265	7.29	NA	NA	NA	NA	2.51	7.29	7.74	13.9	15.95	10.25	7.29	7.29	9.34	7.74	16.86
EXTL3|O43909	NA	NA	NA	NA	NA	NA	NA	NA	NA	NA	0.98	NA	NA	NA	NA	0.98
EYA3|Q99504	NA	NA	NA	NA	NA	NA	2.97	NA	3.32	2.27	NA	NA	8.55	9.95	NA	9.6
EYA4|O95677	NA	NA	NA	NA	NA	NA	NA	3.13	NA	NA	NA	NA	NA	NA	NA	2.5
EZR|P15311	10.24	2.73	NA	1.37	1.37	5.8	34.64	30.2	32.25	23.89	33.79	37.54	29.18	32.25	23.72	25.43
F11R|Q9Y624	3.01	NA	NA	NA	NA	NA	3.68	3.68	3.68	3.68	3.68	3.68	3.68	3.68	3.68	11.37
FABP5|Q01469	51.11	21.48	13.33	6.67	6.67	28.15	13.33	15.56	13.33	13.33	6.67	6.67	NA	6.67	NA	NA
FADS1|O60427	NA	NA	NA	NA	NA	NA	NA	10.14	3.15	3.15	NA	1.58	3.15	3.15	5.63	6.76
FADS2|O95864	4.05	NA	NA	NA	NA	NA	NA	4.05	9.91	6.53	4.05	6.53	13.06	4.05	4.05	11.71
FAF1|Q9UNN5	2.92	NA	NA	NA	NA	NA	6.15	13.38	6.77	10	NA	NA	2	NA	7.54	17.85
FAF2|Q96CS3	25.17	NA	2.7	2.02	3.82	8.76	36.85	45.84	44.94	36.63	32.58	27.64	26.52	42.92	35.06	51.01
FAH|P16930	12.65	NA	2.15	NA	NA	3.1	24.58	24.58	24.58	18.85	12.89	16.95	18.85	16.71	17.18	29.83
FAHD1|Q6P587	12.5	NA	NA	NA	NA	NA	12.5	18.75	12.5	12.5	18.75	12.5	11.61	11.61	12.5	18.75
FAHD2B|Q6P2I3	NA	NA	NA	NA	NA	NA	NA	NA	NA	5.73	NA	NA	NA	NA	NA	4.78
FAM114A2|Q9NRY5	NA	NA	NA	NA	NA	NA	6.34	13.86	11.29	9.31	13.07	13.07	15.84	13.66	13.86	10.89
FAM117B|Q6P1L5	NA	NA	NA	NA	NA	NA	NA	NA	NA	NA	6.11	3.23	3.23	1.87	NA	NA
FAM118B|Q9BPY3	NA	NA	NA	NA	NA	NA	NA	NA	NA	NA	NA	NA	NA	NA	NA	3.42
FAM120A|Q9NZB2	15.21	NA	1.97	NA	NA	NA	17.44	26.12	22.9	23.26	23.88	19.95	20.66	25.58	11	16.82
FAM120B|Q96EK7	1.1	NA	NA	NA	NA	NA	1.1	1.1	4.07	2.42	2.2	1.1	1.1	1.1	1.1	1.1
FAM135A|Q9P2D6	NA	NA	NA	NA	NA	NA	NA	NA	NA	NA	NA	NA	NA	0.53	NA	NA
FAM162A|Q96A26	11.69	NA	NA	NA	NA	NA	29.87	29.22	37.01	23.38	18.18	29.22	23.38	29.22	18.18	29.87
FAM169A|Q9Y6X4	NA	NA	NA	NA	NA	NA	3.28	1.64	1.64	NA	NA	NA	1.64	NA	NA	NA
FAM193A|P78312	NA	NA	NA	NA	NA	NA	0.71	NA	2.37	5.14	5.85	7.04	8.22	12.57	3.87	NA
FAM193B|Q96PV7	NA	NA	NA	NA	NA	NA	1.22	NA	NA	1.66	7.21	3.88	1.22	4.1	1.66	NA
FAM200C|Q8IZ13	NA	NA	NA	NA	NA	NA	NA	NA	NA	NA	NA	NA	1.52	1.52	NA	NA
FAM20B|O75063	NA	NA	NA	NA	NA	NA	NA	7.09	NA	NA	NA	3.42	3.42	NA	NA	11
FAM210A|Q96ND0	NA	NA	NA	NA	NA	NA	NA	NA	NA	NA	NA	NA	NA	NA	NA	4.78
FAM3A|P98173	NA	NA	NA	NA	NA	NA	NA	NA	NA	NA	NA	8.7	5.22	NA	NA	5.22
FAM3C|Q92520	3.52	NA	NA	NA	NA	NA	10.57	15.86	15.86	10.57	15.86	10.57	15.86	3.52	7.05	22.91
FAM50A|Q14320	NA	NA	NA	NA	NA	NA	13.27	5.31	7.96	13.27	16.52	23.01	23.3	24.48	13.27	NA
FAM83D|Q9H4H8	NA	NA	NA	NA	NA	NA	NA	NA	NA	NA	2.05	1.54	NA	NA	NA	2.05
FAM8A1|Q9UBU6	NA	NA	NA	NA	NA	NA	NA	NA	6.54	NA	NA	NA	NA	NA	NA	NA
FAM91A1|Q658Y4	NA	NA	NA	NA	NA	NA	2.63	7.52	3.22	6.21	NA	4.89	4.06	NA	1.55	5.61
FAM98A|Q8NCA5	5.6	NA	NA	NA	NA	NA	10.62	16.8	15.25	7.92	7.34	7.92	12.55	5.02	7.92	12.16
FAM98B|Q52LJ0	2.54	NA	NA	NA	NA	NA	5.77	5.77	5.77	2.54	NA	2.54	5.54	NA	5.77	8.55
FANCD2|Q9BXW9	5.93	NA	2.34	NA	3.03	1.17	4.14	14.33	12.68	7.93	4.69	6.06	4.55	4.76	7.31	20.54
FANCI|Q9NVI1	13.18	NA	1.88	NA	NA	3.01	19.58	33.28	31.1	29.82	17.39	22.89	31.78	24.55	26.58	38.48
FAR1|Q8WVX9	9.9	NA	7.38	2.33	NA	2.52	9.9	22.52	21.94	13.59	23.3	13.4	19.81	15.15	9.9	30.49
FARP1|Q9Y4F1	NA	NA	NA	NA	NA	NA	NA	NA	1.53	NA	NA	NA	NA	NA	1.15	1.24
FARP2|O94887	NA	NA	NA	NA	NA	NA	NA	NA	NA	NA	NA	NA	NA	NA	NA	2.75
FARS2|O95363	2.44	NA	NA	NA	NA	NA	4.43	2.44	2.44	2.44	2.44	2.44	2.44	2.44	2.44	2.44
FARSA|Q9Y285	13.98	NA	NA	1.38	NA	3.54	21.46	30.12	34.84	29.72	28.15	25.59	23.03	25.59	27.76	44.29
FARSB|Q9NSD9	32.77	1.53	9.85	7.3	1.36	23.43	35.31	43.63	43.29	30.39	28.35	36.33	30.39	28.35	37.18	45.33
FASN|P49327	34.53	9.48	7.41	14.54	10.59	34.09	44.84	54.84	54.56	46.28	44.17	47.07	49.18	47.91	47.03	59.46
FASTKD1|Q53R41	1.06	NA	NA	NA	NA	NA	NA	NA	NA	NA	NA	NA	NA	NA	NA	0.83
FASTKD2|Q9NYY8	7.18	NA	2.11	NA	NA	8.45	6.34	14.23	12.25	11.97	12.39	14.08	15.92	17.46	11.41	22.54
FASTKD3|Q14CZ7	NA	NA	NA	NA	NA	NA	NA	1.51	NA	NA	NA	NA	NA	NA	NA	NA
FASTKD5|Q7L8L6	3.27	1.31	1.05	NA	NA	3.27	7.98	16.75	11.78	9.95	7.59	8.12	6.15	8.12	5.1	15.45
FAT3|Q8TDW7	NA	NA	NA	NA	NA	NA	NA	NA	NA	NA	NA	NA	NA	NA	NA	0.15
FAU|P62861	7.52	NA	7.52	7.52	7.52	7.52	7.52	7.52	7.52	NA	7.52	7.52	NA	7.52	NA	7.52
FBL|P22087	36.14	14.64	10.9	3.74	21.81	38.63	42.37	38.94	35.51	39.88	38.63	36.76	29.6	37.07	33.64	48.29
FBRS|Q9HAH7	NA	NA	NA	NA	NA	NA	NA	NA	NA	3.91	NA	6.96	NA	3.04	NA	NA
FBXL12|Q9NXK8	NA	NA	NA	NA	NA	NA	NA	NA	NA	NA	NA	NA	NA	NA	5.52	15.64
FBXL18|Q96ME1	NA	NA	NA	NA	NA	NA	4.04	8.22	8.22	3.48	NA	NA	1.95	5.57	6.69	6.82
FBXL19|Q6PCT2	NA	NA	NA	NA	NA	NA	NA	NA	NA	2.45	NA	1.59	NA	NA	3.17	1.15
FBXL20|Q96IG2	NA	NA	NA	NA	NA	NA	NA	NA	1.61	NA	NA	1.83	NA	NA	NA	NA
FBXL3|Q9UKT7	NA	NA	NA	NA	NA	NA	NA	NA	NA	NA	NA	NA	NA	NA	NA	2.57
FBXO17|Q96EF6	NA	NA	NA	NA	2.88	NA	NA	15.47	11.87	NA	NA	NA	NA	NA	NA	NA
FBXO22|Q8NEZ5	7.94	NA	NA	NA	NA	3.47	7.94	11.66	14.89	4.71	7.94	5.96	7.94	5.96	13.15	10.17
FBXO3|Q9UK99	3.61	NA	NA	NA	NA	NA	6.16	9.98	6.16	NA	NA	5.94	3.61	NA	2.55	9.98
FBXO30|Q8TB52	NA	NA	NA	NA	NA	NA	NA	4.97	NA	1.88	1.88	1.88	NA	1.88	1.88	1.88
FBXO7|Q9Y3I1	2.3	NA	NA	NA	NA	NA	2.11	12.84	7.28	1.92	1.92	2.11	4.02	NA	4.02	13.03
FBXW11|Q9UKB1	4.24	NA	NA	NA	NA	NA	4.24	5.54	4.43	3.69	3.69	3.69	3.69	NA	NA	4.24
FBXW9|Q5XUX1	NA	NA	NA	NA	NA	NA	NA	2.18	NA	NA	NA	NA	NA	NA	NA	NA
FCF1|Q9Y324	NA	NA	NA	NA	NA	NA	NA	NA	5.56	NA	NA	NA	NA	NA	NA	17.17
FCSK|Q8N0W3	NA	NA	NA	NA	NA	NA	NA	1.94	NA	NA	NA	NA	NA	NA	1.38	NA
FDFT1|P37268	NA	NA	NA	NA	NA	NA	NA	15.11	9.83	7.43	7.43	15.11	12.71	7.43	4.32	24.46
FDPS|P14324	10.02	7.16	9.31	10.02	2.15	11.46	19.09	21.72	21.24	19.09	14.32	14.32	16.47	19.09	16.95	19.09
FDXR|P22570	NA	NA	NA	NA	NA	NA	NA	2.24	NA	2.85	NA	NA	2.85	NA	NA	7.54
FECH|P22830	11.35	NA	NA	NA	NA	NA	NA	7.33	10.17	13.71	NA	3.07	7.8	3.07	NA	15.6
FEN1|P39748	23.42	NA	5	5	NA	12.11	25.26	25.26	23.16	25.26	21.32	22.63	25.26	23.16	14.47	31.32
FER|P16591	NA	NA	NA	NA	NA	NA	8.88	7.06	NA	NA	8.27	9.98	NA	1.7	1.7	1.7
FERMT2|Q96AC1	8.09	NA	NA	NA	NA	NA	15.59	37.79	28.09	25.59	37.5	33.09	24.71	28.82	15.74	36.32
FH|P07954	20.78	NA	NA	NA	NA	NA	4.9	9.22	10.98	9.02	4.51	NA	NA	NA	9.8	10.98
FHIP1B|Q8N612	NA	NA	NA	NA	NA	NA	NA	NA	NA	NA	1.03	NA	NA	NA	NA	2.26
FHIP2A|Q5W0V3	NA	NA	NA	NA	NA	NA	NA	NA	NA	NA	NA	NA	1.57	NA	NA	NA
FHIP2B|Q86V87	NA	NA	NA	NA	NA	NA	NA	3.36	NA	NA	NA	NA	NA	NA	NA	NA
FHL1|Q13642	NA	NA	NA	NA	NA	NA	18.89	15.17	26.93	18.89	25.39	21.67	18.89	18.89	11.76	NA
FHOD1|Q9Y613	4.04	NA	NA	NA	NA	NA	10.82	17.27	15.98	12.29	9.54	13.23	12.63	19.42	11.08	20.88
FIBP|O43427	NA	NA	NA	NA	NA	NA	NA	2.75	NA	NA	NA	NA	4.4	NA	7.14	11.26
FIG4|Q92562	NA	NA	NA	NA	NA	NA	NA	NA	2.65	1.32	NA	NA	NA	NA	2.65	NA
FIGNL1|Q6PIW4	NA	NA	NA	NA	NA	NA	NA	NA	NA	NA	2.37	NA	NA	NA	NA	NA
FIP1L1|Q6UN15	NA	NA	NA	NA	NA	NA	6.73	NA	5.89	5.89	12.29	14.48	8.25	16.84	8.08	NA
FIRRM|Q9NSG2	NA	NA	NA	NA	NA	NA	NA	2.23	2.23	NA	NA	2.23	2.23	2.23	2.23	5.63
FIS1|Q9Y3D6	NA	NA	NA	NA	NA	NA	7.24	NA	NA	NA	NA	NA	7.24	NA	NA	7.24
FITM2|Q8N6M3	NA	NA	NA	NA	NA	NA	NA	NA	NA	NA	NA	NA	NA	NA	4.96	NA
FKBP10|Q96AY3	1.2	NA	1.2	NA	NA	2.06	5.84	15.98	4.81	3.26	8.93	5.67	2.06	2.06	2.06	15.98
FKBP15|Q5T1M5	NA	NA	NA	NA	NA	NA	2.46	3.53	5.58	6.64	8.7	5.09	6.73	7.14	4.18	2.95
FKBP1A|P62942	NA	NA	NA	NA	NA	12.04	NA	12.04	NA	NA	NA	NA	NA	NA	NA	12.04
FKBP3|Q00688	12.5	NA	NA	NA	NA	NA	17.86	15.18	22.32	21.43	26.34	21.43	21.43	21.43	6.7	11.61
FKBP4|Q02790	23.31	NA	4.14	NA	NA	18.74	37.69	40.96	26.14	30.5	26.14	33.33	16.12	28.32	6.97	49.02
FKBP5|Q13451	18.16	NA	NA	NA	NA	NA	32.17	36.98	17.94	7	19.26	25.16	11.82	13.57	12.69	31.51
FKBP8|Q14318	5.83	NA	NA	NA	3.64	7.52	9.47	23.79	23.79	7.28	13.11	16.75	9.71	7.77	18.45	22.33
FKRP|Q9H9S5	NA	NA	NA	NA	NA	NA	NA	NA	NA	NA	NA	NA	NA	NA	NA	2.63
FLAD1|Q8NFF5	NA	NA	NA	NA	NA	NA	NA	14.99	6.3	2.21	2.21	6.3	4.77	7.67	8.86	13.8
FLCN|Q8NFG4	NA	NA	NA	NA	NA	NA	1.9	NA	NA	NA	NA	NA	NA	NA	NA	NA
FLG|P20930	0.79	NA	NA	NA	0.25	0.47	0.25	NA	0.25	0.57	0.32	NA	NA	NA	NA	NA
FLG2|Q5D862	12.09	1.76	4.31	0.96	8.57	8.74	6.82	1.92	6.86	7.57	6.57	5.02	4.02	6.32	0.46	1.67
FLII|Q13045	11.03	NA	NA	NA	NA	0.79	10.17	24.59	25.45	17.81	12.06	15.05	13.55	10.64	17.97	27.27
FLNA|P21333	30.53	3.66	14.77	7.25	4.68	20.7	51.42	57.54	55.23	52.74	48.85	53.99	53.27	56.48	41.37	50.32
FLNB|O75369	18.72	0.38	2.31	0.92	3.31	8.3	25.4	33.63	31.21	28.82	21.37	26.59	29.63	30.02	26.13	39.24
FLNC|Q14315	3.49	NA	0.29	0.59	NA	1.03	8.07	10.68	4.33	6.35	4.37	5.06	5.43	4.29	5.91	6.09
FLOT1|O75955	7.26	NA	NA	NA	NA	2.58	14.99	22.72	21.08	15.93	12.65	16.63	17.8	8.2	18.74	40.05
FLOT2|Q14254	11.45	NA	NA	NA	NA	NA	20.33	24.3	30.84	9.58	10.05	19.86	16.59	13.79	24.77	29.67
FLVCR1|Q9Y5Y0	NA	NA	NA	NA	NA	NA	NA	NA	NA	NA	NA	4.68	NA	NA	NA	NA
FLYWCH2|Q96CP2	NA	NA	NA	NA	NA	NA	NA	NA	NA	NA	7.86	NA	NA	10	NA	NA
FMC1|Q96HJ9	NA	NA	NA	NA	NA	NA	NA	9.73	20.35	9.73	NA	9.73	10.62	NA	9.73	9.73
FMN2|Q9NZ56	NA	NA	NA	NA	NA	NA	NA	0.64	NA	NA	NA	NA	NA	NA	NA	NA
FMNL2|Q96PY5	NA	NA	NA	NA	NA	NA	2.58	1.2	1.29	1.29	NA	2.49	1.29	2.49	1.29	2.49
FMR1|Q06787	2.53	NA	1.27	NA	NA	1.27	10.44	9.02	5.54	3.8	6.8	4.75	6.01	9.02	4.75	10.28
FN3KRP|Q9HA64	NA	NA	NA	NA	NA	NA	4.21	3.88	11.97	8.09	4.21	4.21	8.09	4.21	4.21	11.97
FNBP1L|Q5T0N5	NA	NA	NA	NA	NA	NA	NA	NA	NA	NA	3.31	5.29	4.63	1.98	NA	NA
FNBP4|Q8N3X1	NA	NA	NA	NA	NA	NA	0.88	NA	NA	2.85	2.06	1.18	1.57	1.28	NA	NA
FNDC3A|Q9Y2H6	0.75	NA	NA	NA	NA	NA	0.92	3.92	2.59	4.67	0.92	2	3.76	1.84	2.5	9.02
FNTA|P49354	NA	NA	NA	NA	NA	NA	NA	5.54	NA	NA	NA	NA	NA	NA	NA	12.93
FNTB|P49356	NA	NA	NA	NA	NA	NA	2.52	6.41	2.52	1.83	NA	2.52	NA	NA	2.52	14.65
FOCAD|Q5VW36	NA	NA	NA	NA	NA	NA	0.56	4.05	5.72	3.11	2.33	0.61	4.39	3.78	2.11	15.32
FOXK1|P85037	NA	NA	NA	NA	NA	NA	NA	1.36	NA	2.32	2.46	2.32	1.36	NA	NA	NA
FOXO1|Q12778	NA	NA	NA	NA	NA	NA	NA	NA	NA	NA	NA	NA	NA	3.05	NA	NA
FOXO3|O43524	NA	NA	NA	NA	NA	NA	NA	NA	NA	NA	4.9	4.01	NA	4.9	NA	NA
FOXRED1|Q96CU9	7.41	NA	NA	NA	NA	NA	2.67	10.08	5.35	5.76	2.67	5.35	7	2.67	8.85	10.49
FPGS|Q05932	NA	NA	NA	NA	NA	NA	NA	NA	2.21	NA	NA	NA	NA	NA	NA	NA
FPGT|O14772	1.65	NA	NA	NA	NA	NA	1.65	3.62	1.65	NA	NA	1.65	NA	NA	NA	1.65
FRA10AC1|Q70Z53	NA	NA	NA	NA	NA	NA	NA	NA	NA	NA	NA	3.81	NA	NA	3.81	NA
FRG1|Q14331	NA	NA	NA	NA	NA	NA	NA	5.04	NA	7.36	NA	5.04	17.05	9.69	5.04	NA
FRYL|O94915	NA	NA	NA	NA	NA	NA	0.37	1.46	0.63	0.37	0.66	0.93	1.03	0.93	0.37	0.86
FSCN1|Q16658	23.53	6.69	2.03	3.25	4.87	8.11	29.21	31.24	27.18	18.66	20.69	18.66	14.6	5.27	15.21	18.86
FSD1|Q9BTV5	NA	NA	NA	NA	NA	NA	NA	7.66	9.88	1.81	2.42	NA	2.42	2.42	NA	11.9
FTH1|P02794	NA	NA	NA	NA	NA	NA	NA	NA	NA	8.2	NA	NA	3.83	NA	3.83	NA
FTO|Q9C0B1	9.31	NA	NA	NA	NA	1.58	16.63	17.62	20.59	7.13	12.08	16.04	13.66	6.34	7.33	28.32
FTSJ1|Q9UET6	NA	NA	NA	NA	NA	NA	NA	3.34	3.34	9.73	9.73	13.07	9.12	9.12	NA	3.04
FTSJ3|Q8IY81	20.43	2.24	3.19	NA	2.24	14.88	24.44	33.88	34.12	21.72	20.78	21.84	25.27	26.8	22.67	44.04
FUBP1|Q96AE4	NA	NA	NA	NA	NA	NA	5.75	4.66	4.5	3.11	14.13	9.78	10.09	13.2	NA	3.11
FUBP3|Q96I24	NA	NA	NA	NA	NA	NA	18.53	16.26	13.99	18.88	30.24	29.02	16.78	35.49	9.27	NA
FUCA1|P04066	4.72	NA	NA	NA	NA	2.36	10.3	9.87	10.3	10.3	8.58	4.72	10.3	6.22	4.72	10.73
FUCA2|Q9BTY2	4.07	NA	NA	NA	NA	1.5	11.13	13.92	15.42	11.13	11.13	11.13	11.13	11.13	4.07	14.35
FUNDC2|Q9BWH2	15.87	NA	6.35	6.35	NA	6.35	9.52	21.69	28.04	15.87	15.87	9.52	15.87	9.52	4.76	9.52
FUS|P35637	8.75	NA	NA	NA	NA	5.89	4.37	4.37	5.89	4.37	5.89	4.37	3.23	5.89	2.66	NA
FUT8|Q9BYC5	NA	NA	NA	NA	NA	NA	NA	2.43	NA	NA	NA	NA	NA	NA	NA	6.78
FXR1|P51114	2.9	NA	2.58	NA	NA	2.58	14.65	19.16	12.88	10.63	25.6	22.06	13.53	22.87	7.25	7.57
FXR2|P51116	4.75	NA	2.38	NA	3.57	5.94	16.49	16.05	15.45	13.08	16.49	14.71	12.63	20.51	8.02	9.36
FYCO1|Q9BQS8	NA	NA	NA	NA	NA	NA	NA	1.96	NA	1.08	NA	NA	NA	0.81	1.08	1.01
FYN|P06241	6.89	NA	1.86	1.49	NA	3.35	2.98	8.01	4.84	6.89	2.98	2.98	4.84	4.84	5.96	8.01
FYTTD1|Q96QD9	NA	NA	NA	NA	NA	NA	NA	19.81	4.09	4.09	NA	NA	NA	NA	NA	NA
G3BP1|Q13283	1.72	NA	NA	NA	NA	NA	24.89	27.25	16.09	27.25	43.56	48.28	38.63	42.7	17.81	15.02
G3BP2|Q9UN86	1.66	NA	NA	NA	NA	NA	5.19	1.66	1.66	1.66	14.94	13.69	8.51	7.88	5.19	1.66
G6PC3|Q9BUM1	NA	NA	NA	NA	NA	NA	NA	NA	NA	NA	NA	NA	NA	NA	6.07	NA
G6PD|P11413	31.46	6.6	8.35	NA	4.66	27.77	38.64	42.14	50.49	42.14	40.78	37.09	40.78	40.19	33.2	46.8
GAA|P10253	3.26	NA	NA	NA	NA	1.16	2	5.15	3.89	3.99	2	1.89	2	NA	3.89	2.73
GAB1|Q13480	1.73	NA	NA	NA	NA	NA	1.44	NA	1.44	1.73	5.19	NA	NA	NA	NA	NA
GABARAPL2|P60520	NA	NA	NA	NA	NA	NA	6.84	NA	NA	NA	NA	NA	NA	NA	NA	6.84
GABPA|Q06546	NA	NA	NA	NA	NA	NA	13.66	6.83	3.96	5.73	9.47	5.73	8.59	5.73	13.66	6.83
GAK|O14976	NA	NA	NA	NA	NA	NA	NA	7.55	3.2	2.52	1.91	3.89	2.67	2.82	5.8	6.41
GALE|Q14376	5.46	NA	NA	NA	NA	NA	5.46	7.76	NA	NA	NA	NA	NA	NA	NA	5.46
GALK1|P51570	9.69	NA	NA	NA	NA	NA	14.29	19.13	14.54	17.35	9.95	4.59	10.46	NA	12.24	24.49
GALM|Q96C23	4.39	NA	NA	NA	NA	NA	13.45	4.09	4.39	4.09	4.39	4.39	NA	4.97	9.36	7.31
GALNT1|Q10472	3.94	NA	NA	NA	NA	NA	2.15	10.55	9.12	1.61	3.94	11.63	7.69	4.47	4.47	13.24
GALNT11|Q8NCW6	NA	NA	NA	NA	NA	NA	NA	1.81	NA	NA	NA	NA	1.32	NA	NA	1.32
GALNT13|Q8IUC8	NA	NA	NA	NA	NA	NA	NA	NA	3.06	NA	NA	NA	NA	NA	NA	4.68
GALNT2|Q10471	8.23	NA	NA	NA	NA	1.93	16.99	26.8	24.34	12.08	16.99	13.13	15.41	20.49	12.61	32.57
GALNT4|Q8N4A0	NA	NA	NA	NA	NA	NA	NA	1.73	1.73	NA	NA	NA	NA	NA	NA	3.29
GALNT7|Q86SF2	1.37	NA	NA	1.37	NA	1.37	3.81	17.05	2.59	5.02	1.37	6.24	10.05	1.37	3.81	17.35
GALT|P07902	NA	NA	NA	NA	NA	NA	3.96	3.96	NA	7.65	NA	NA	NA	NA	NA	3.96
GAMT|Q14353	NA	NA	NA	NA	NA	NA	NA	NA	8.9	NA	NA	NA	5.93	NA	5.93	5.93
GAN|Q9H2C0	NA	NA	NA	NA	NA	NA	2.35	NA	2.35	3.85	NA	NA	NA	NA	NA	NA
GANAB|Q14697	31.99	12.5	9	11.12	14.83	30.93	42.58	49.47	46.72	43.22	38.14	38.24	42.37	43.43	38.14	53.5
GAPDH|P04406	51.64	20.3	12.84	44.48	18.21	62.39	42.39	66.57	58.21	46.87	60.6	46.87	48.06	49.25	63.28	64.48
GAPVD1|Q14C86	9.95	NA	1.56	NA	NA	6.09	16.58	23.55	20.23	20.5	18.34	22.33	17.86	20.43	15.56	21.72
GAR1|Q9NY12	4.15	NA	NA	NA	NA	18.43	18.43	21.66	12.44	NA	4.15	NA	12.44	24.88	4.15	21.66
GARS1|P41250	15.02	8.12	9.2	5.68	4.33	14.34	27.6	34.91	32.75	30.58	24.63	28.15	30.45	33.69	25.85	36.81
GART|P22102	27.82	4.16	6.83	7.92	4.65	31.88	38.22	47.92	45.74	39.6	44.65	44.16	47.33	38.51	41.78	57.82
GATAD2A|Q86YP4	NA	NA	NA	NA	NA	NA	1.74	NA	1.74	1.74	1.74	1.74	1.74	4.9	NA	1.74
GATAD2B|Q8WXI9	NA	NA	NA	NA	NA	NA	8.77	2.7	10.46	12.65	21.42	13.83	16.02	24.79	6.91	1.85
GATB|O75879	NA	NA	NA	NA	NA	NA	NA	NA	NA	NA	1.62	NA	1.62	NA	NA	6.1
GATD3B|A0A0B4J2D5	23.13	NA	NA	NA	NA	12.31	27.61	10.82	23.13	18.28	14.55	20.15	18.28	20.15	14.55	44.4
GBA1|P04062	1.87	NA	NA	NA	NA	NA	4.29	8.58	7.28	4.29	4.29	4.29	4.29	NA	7.46	9.7
GBE1|Q04446	2.14	1.14	NA	NA	NA	1.28	5.13	8.4	9.26	12.82	5.98	5.98	15.81	21.23	8.26	31.2
GBF1|Q92538	6.13	NA	NA	NA	0.81	NA	3.92	13.33	14.73	10.43	8.6	9.95	17.53	12.04	5.75	20
GCAT|O75600	NA	NA	NA	NA	NA	NA	NA	2.63	2.63	2.63	NA	NA	2.63	NA	2.63	18.38
GCC2|Q8IWJ2	NA	NA	NA	NA	NA	NA	0.89	0.89	1.54	0.89	NA	1.43	2.79	3.5	0.89	NA
GCDH|Q92947	NA	5.94	NA	NA	NA	NA	NA	8.9	3.88	2.28	3.88	NA	7.76	3.88	2.74	17.81
GCFC2|P16383	1.66	NA	NA	NA	NA	NA	4.74	10.12	8.71	13.7	NA	3.07	3.84	4.23	9.99	5.76
GCLC|P48506	4.24	NA	1.73	NA	NA	NA	7.22	11.62	5.49	8.48	5.49	4.24	5.49	2.67	1.41	8.48
GCLM|P48507	8.76	4.01	4.01	NA	NA	4.01	20.07	20.44	29.93	20.07	15.33	10.58	20.07	14.23	9.49	25.18
GCN1|Q92616	20.18	NA	3.44	0.86	NA	13.37	24.34	39.54	37.18	31.52	31.19	29.91	32.8	34.82	28.15	42.76
GDAP1|Q8TB36	4.19	NA	NA	NA	NA	NA	4.19	9.5	9.5	4.19	12.29	4.19	6.98	4.19	5.31	11.45
GDAP2|Q9NXN4	NA	NA	NA	NA	NA	NA	NA	1.61	1.61	1.61	NA	NA	NA	NA	NA	NA
GDE1|Q9NZC3	2.72	NA	NA	NA	NA	NA	NA	NA	NA	NA	NA	NA	NA	NA	NA	3.02
GDI1|P31150	52.35	12.3	15.66	3.8	6.04	47.65	49.22	56.38	66.22	58.61	44.52	51.68	48.55	44.52	47.2	60.18
GDI2|P50395	57.75	18.2	25.84	20.67	16.18	53.03	68.76	74.16	75.73	65.84	64.49	72.81	68.54	62.92	64.49	72.36
GDPD1|Q8N9F7	4.14	NA	NA	NA	NA	NA	5.1	27.07	23.25	16.88	2.23	13.38	17.2	4.78	11.15	32.17
GEMIN2|O14893	NA	NA	NA	NA	NA	NA	6.43	17.86	8.21	NA	NA	11.43	6.43	10.71	11.07	24.64
GEMIN4|P57678	10.02	NA	NA	NA	NA	1.04	19	25.8	25.05	20.79	26.47	24.67	22.5	24.86	17.49	29.3
GEMIN5|Q8TEQ6	17.44	NA	0.66	NA	NA	NA	24.4	31.83	25.07	23.41	23.81	21.29	25.07	22.35	15.58	28.71
GEMIN7|Q9H840	NA	NA	NA	NA	NA	NA	NA	NA	NA	NA	NA	NA	NA	NA	NA	14.5
GEMIN8|Q9NWZ8	NA	NA	NA	NA	NA	NA	3.31	11.98	3.31	NA	3.31	NA	9.92	NA	NA	NA
GET1|O00258	NA	NA	NA	NA	NA	NA	NA	4.02	NA	4.02	NA	NA	4.02	NA	NA	NA
GET3|O43681	10.63	NA	NA	NA	NA	2.87	21.84	26.44	27.3	21.84	8.05	21.84	21.84	21.84	21.84	26.44
GET4|Q7L5D6	4.59	NA	NA	NA	NA	8.56	8.56	15.9	12.54	12.54	16.21	12.54	12.54	19.57	8.56	16.21
GFM1|Q96RP9	12.65	NA	0.93	2	1.2	13.05	11.45	13.85	15.45	18.11	18.51	13.05	19.44	17.44	12.65	17.84
GFM2|Q969S9	1.54	NA	NA	NA	NA	1.54	NA	1.54	1.54	1.54	NA	1.54	1.54	1.54	1.67	2.82
GFOD1|Q9NXC2	NA	NA	NA	NA	NA	NA	NA	NA	NA	NA	NA	NA	NA	NA	NA	2.82
GFPT1|Q06210	23.46	NA	NA	NA	NA	12.3	21.17	35.34	37.48	28.61	32.76	31.04	30.62	35.05	25.18	45.06
GFPT2|O94808	5.43	NA	NA	NA	NA	2.05	4.4	7.62	9.97	8.36	8.65	9.97	7.62	10.7	9.82	12.46
GFUS|Q13630	7.17	NA	NA	NA	NA	NA	19.63	19.94	15.26	19.94	13.08	15.26	15.26	9.35	5.92	19.94
GGA1|Q9UJY5	NA	NA	NA	NA	NA	NA	10.33	8.61	6.89	9.55	7.82	14.24	11.89	14.4	12.83	9.55
GGA2|Q9UJY4	4.89	NA	NA	NA	NA	NA	6.04	4.08	8.16	12.07	6.04	4.08	6.04	6.04	3.1	4.08
GGCT|O75223	28.19	5.85	5.85	5.32	NA	17.02	15.96	36.7	42.02	21.28	15.96	21.28	16.49	21.28	11.17	42.02
GGCX|P38435	1.06	NA	NA	NA	NA	NA	NA	4.35	NA	NA	NA	3.96	1.85	2.11	3.96	8.44
GGH|Q92820	14.78	NA	NA	NA	NA	14.78	22.96	29.25	19.18	19.18	4.72	11.32	19.18	3.77	17.92	26.42
GGPS1|O95749	NA	NA	NA	NA	NA	NA	3.67	11.33	9.67	7.33	NA	3.67	NA	3.67	NA	18
GGT7|Q9UJ14	NA	NA	NA	NA	NA	NA	1.36	NA	NA	1.96	NA	NA	NA	NA	2.87	1.36
GHDC|Q8N2G8	NA	NA	NA	NA	NA	NA	NA	4.34	1.51	2.83	NA	NA	4.34	2.83	4.34	4.34
GHITM|Q9H3K2	5.8	NA	NA	NA	NA	NA	NA	8.99	NA	3.19	NA	3.19	3.19	5.8	3.19	15.07
GID4|Q8IVV7	NA	NA	NA	NA	NA	NA	NA	NA	NA	NA	NA	NA	NA	NA	NA	3
GIGYF2|Q6Y7W6	0.54	NA	NA	NA	NA	NA	10.39	7.24	17.09	14.93	19.55	19.55	20.17	24.17	9.08	1.69
GINS1|Q14691	7.14	NA	NA	NA	NA	NA	14.8	18.37	14.8	14.8	14.8	14.8	14.8	14.8	14.8	14.8
GINS4|Q9BRT9	NA	NA	NA	NA	NA	NA	4.48	NA	NA	NA	NA	NA	NA	NA	NA	4.04
GIT1|Q9Y2X7	1.45	NA	NA	NA	NA	NA	2.37	1.84	0.92	NA	NA	0.92	NA	0.92	NA	5.65
GK|P32189	6.44	NA	NA	NA	NA	5.19	4.47	18.43	8.94	3.4	3.4	7.87	5.72	3.94	8.94	17.53
GLA|P06280	7.69	NA	NA	NA	NA	NA	7.69	14.92	11.66	5.59	2.8	5.59	2.8	2.8	9.56	18.18
GLB1|P16278	3.84	NA	NA	NA	NA	NA	7.53	13.74	13.44	18.91	3.69	7.83	13.44	7.83	10.04	25.85
GLB1L2|Q8IW92	NA	NA	NA	NA	NA	NA	NA	NA	NA	NA	NA	NA	NA	NA	2.2	1.89
GLCE|O94923	NA	NA	NA	NA	NA	NA	NA	2.27	NA	NA	NA	NA	NA	NA	NA	2.43
GLDC|P23378	7.35	1.86	NA	1.76	NA	4.31	7.75	19.61	8.24	8.33	4.61	5.49	6.96	3.14	9.51	11.67
GLE1|Q53GS7	NA	NA	NA	NA	NA	NA	3.58	5.44	3.15	5.44	7.16	4.15	5.44	8.74	2.29	12.03
GLG1|Q92896	5.34	NA	NA	NA	NA	0.93	4.33	6.19	2.63	3.14	1.1	2.29	3.9	NA	5.26	15.52
GLIPR2|Q9H4G4	NA	NA	NA	NA	NA	NA	NA	NA	NA	NA	NA	NA	NA	NA	NA	8.44
GLMN|Q92990	10.27	NA	NA	NA	NA	5.72	14.14	16.33	16.33	11.95	8.25	12.12	12.79	10.61	9.93	19.53
GLO1|Q04760	47.28	NA	NA	NA	4.35	18.48	48.37	48.37	48.37	31.52	31.52	48.37	48.37	31.52	59.24	48.37
GLOD4|Q9HC38	22.04	NA	3.19	NA	NA	10.22	13.42	28.43	34.5	31.95	19.81	16.61	31.63	16.29	13.74	37.7
GLRX|P35754	17.92	NA	NA	NA	NA	10.38	NA	NA	NA	NA	NA	NA	NA	NA	NA	NA
GLRX3|O76003	22.69	NA	3.58	NA	NA	18.51	25.67	29.85	21.49	21.49	21.49	21.49	25.67	20.6	18.81	29.85
GLRX5|Q86SX6	NA	NA	NA	NA	NA	NA	8.92	NA	NA	NA	NA	NA	NA	NA	NA	NA
GLS|O94925	10.31	3.44	3.44	2.24	2.24	10.46	10.16	16.14	10.01	5.68	9.12	8.52	11.81	7.17	13.15	14.35
GLT8D1|Q68CQ7	NA	NA	NA	NA	NA	NA	NA	NA	NA	NA	NA	NA	2.96	NA	NA	NA
GLTP|Q9NZD2	4.31	NA	NA	NA	NA	NA	16.75	15.79	20.1	10.05	4.31	4.31	16.75	14.35	4.31	19.14
GLUD1|P00367	17.03	1.97	5.02	7.71	2.87	23.84	17.38	33.69	35.3	25.81	24.01	25.63	24.37	27.96	24.91	35.3
GLUL|P15104	19.03	NA	NA	2.68	NA	9.38	16.89	30.83	20.38	21.18	12.06	18.23	14.21	16.35	16.09	26.27
GLYR1|Q49A26	2.53	NA	NA	NA	NA	NA	5.42	12.12	5.42	7.41	5.42	8.32	7.41	5.42	5.42	14.1
GMDS|O60547	17.2	NA	3.23	NA	NA	7.26	23.92	37.9	23.92	20.7	9.14	18.82	18.82	15.59	25.27	28.49
GMEB2|Q9UKD1	NA	NA	NA	NA	NA	NA	NA	NA	NA	1.7	3.96	6.42	1.7	7.92	NA	NA
GMFB|P60983	11.27	NA	NA	NA	NA	16.9	37.32	42.25	14.08	6.34	34.51	34.51	17.61	22.54	28.17	42.25
GMNN|O75496	NA	NA	NA	NA	NA	NA	NA	NA	8.13	3.35	8.13	3.35	3.35	3.35	NA	NA
GMPPA|Q96IJ6	8.33	NA	NA	NA	NA	NA	13.57	24.76	22.38	15.95	19.05	19.05	19.52	14.05	14.05	22.38
GMPPB|Q9Y5P6	10	NA	2.78	NA	NA	3.06	11.94	21.94	16.94	14.17	11.39	19.17	16.94	24.72	19.72	31.11
GMPR2|Q9P2T1	2.01	NA	NA	NA	NA	NA	2.01	4.89	9.48	6.9	2.01	NA	NA	4.6	NA	12.93
GMPS|P49915	28.28	NA	3.03	1.88	NA	17.17	31.89	51.95	48.77	31.75	26.84	32.61	32.61	30.16	36.51	54.26
GNA11|P29992	5.29	NA	NA	NA	NA	NA	20.89	24.79	18.66	13.65	20.89	15.04	15.88	16.16	14.21	28.13
GNA13|Q14344	7.43	NA	NA	2.92	NA	2.92	6.9	18.57	20.42	15.12	7.43	16.45	9.55	12.2	15.65	37.93
GNAI1|P63096	22.88	3.67	2.54	3.11	NA	12.71	20.62	35.03	27.4	22.88	16.67	23.73	27.4	18.64	21.47	40.96
GNAI2|P04899	23.66	3.66	5.63	3.1	NA	16.9	28.45	38.87	47.89	43.94	36.62	42.82	43.94	43.94	38.03	47.61
GNAI3|P08754	30.51	8.19	7.06	7.63	4.52	23.73	35.03	34.46	34.46	37.29	31.92	29.94	32.77	37.29	29.94	50.85
GNAQ|P50148	10.86	NA	NA	NA	NA	NA	17.83	14.21	17.83	17.83	13.65	20.06	13.65	9.75	13.37	23.12
GNAS|Q5JWF2	9.45	NA	0.96	1.06	NA	2.99	11.86	13.98	11.86	10.22	11.86	11.86	13.21	11.86	9.06	17.94
GNAZ|P19086	NA	NA	NA	NA	NA	NA	NA	7.89	NA	NA	NA	NA	NA	NA	NA	7.04
GNB1|P62873	26.47	13.24	2.06	7.06	6.47	33.24	26.18	33.82	36.76	31.47	35.29	21.47	37.06	28.53	19.41	40.59
GNB1L|Q9BYB4	NA	NA	NA	NA	NA	NA	NA	13.76	2.75	7.95	NA	4.89	5.2	NA	10.7	12.84
GNB2|P62879	24.41	13.24	3.53	NA	2.94	33.53	44.71	28.53	43.82	38.53	36.47	28.53	35.29	22.65	19.41	43.82
GNB4|Q9HAV0	9.71	2.94	NA	NA	2.94	8.24	13.82	17.65	13.82	13.82	8.24	13.82	17.65	8.24	10.29	13.82
GNE|Q9Y223	1.52	NA	NA	NA	NA	NA	5.68	15.79	17.04	12.33	11.36	7.2	10.39	7.62	13.85	20.64
GNG12|Q9UBI6	NA	NA	NA	NA	NA	22.22	22.22	31.94	22.22	22.22	22.22	22.22	22.22	22.22	22.22	41.67
GNG5B|A0A804HLA8	NA	NA	NA	NA	NA	NA	NA	NA	NA	NA	NA	NA	NA	NA	NA	39.71
GNL1|P36915	16.14	1.48	NA	NA	NA	NA	16.31	18.29	19.77	23.06	7.08	12.52	16.8	7.58	16.64	19.77
GNL2|Q13823	9.03	NA	2.05	NA	NA	NA	8.62	17.37	17.24	7.25	20.66	19.29	16.42	18.19	4.79	24.76
GNL3|Q9BVP2	23.86	NA	5.65	2	1.64	20.58	20.4	25.68	27.87	28.6	12.93	16.94	30.05	25.32	19.31	35.15
GNL3L|Q9NVN8	NA	NA	NA	NA	NA	NA	NA	4.12	NA	NA	1.89	NA	1.72	NA	NA	NA
GNPAT|O15228	4.85	NA	NA	NA	NA	2.94	15.29	18.09	20.59	5.74	5.74	12.79	8.68	12.94	17.79	19.71
GNPDA1|P46926	15.22	NA	6.57	NA	NA	17.99	29.76	39.79	36.68	19.38	15.22	20.76	24.91	22.15	38.06	56.4
GNPNAT1|Q96EK6	5.98	NA	NA	NA	NA	5.98	13.59	40.22	40.22	13.59	13.59	15.76	13.59	13.59	19.57	57.07
GNS|P15586	NA	NA	NA	NA	NA	NA	NA	NA	NA	NA	NA	2.17	NA	NA	NA	NA
GOLGA2|Q08379	NA	NA	NA	NA	NA	NA	1	NA	NA	1	2.2	1	2.2	2.2	1	NA
GOLGA3|Q08378	NA	NA	NA	NA	NA	NA	3.07	2.4	2.47	2.74	9.75	14.02	8.81	15.69	1	NA
GOLGA4|Q13439	NA	NA	NA	NA	NA	NA	0.49	0.49	NA	0.94	1.93	2.78	2.42	4.3	1.97	NA
GOLGA5|Q8TBA6	NA	NA	NA	NA	NA	NA	6.29	6.43	6.98	6.43	10.94	11.76	10.4	10.94	2.6	NA
GOLGB1|Q14789	NA	NA	NA	NA	NA	NA	0.37	1.72	2.18	2.39	1.56	2.42	2.67	4.3	2.7	2.64
GOLIM4|O00461	NA	NA	NA	NA	NA	NA	NA	1.29	NA	NA	NA	NA	NA	NA	NA	1.87
GOLPH3|Q9H4A6	5.03	NA	NA	NA	NA	NA	2.68	7.72	5.03	NA	5.03	5.03	5.03	NA	NA	5.03
GOLPH3L|Q9H4A5	NA	NA	NA	NA	NA	NA	8.07	5.26	5.26	5.26	8.07	5.26	5.26	9.82	5.26	5.26
GOLT1B|Q9Y3E0	NA	NA	NA	NA	NA	NA	NA	10.87	10.14	NA	NA	NA	10.14	NA	10.14	10.14
GOPC|Q9HD26	NA	NA	NA	NA	NA	NA	2.16	NA	1.95	6.06	6.06	8.87	3.9	10.82	NA	NA
GORASP2|Q9H8Y8	NA	NA	4.87	2.21	2.21	2.65	7.08	6.19	8.41	4.87	9.96	8.41	9.96	12.17	NA	9.96
GOSR1|O95249	NA	NA	NA	NA	NA	NA	NA	5.2	NA	5.2	NA	NA	NA	NA	NA	NA
GOSR2|O14653	NA	NA	NA	NA	NA	NA	NA	9.43	9.43	14.62	5.19	5.19	5.19	5.19	NA	7.55
GOT1|P17174	38.98	2.18	7.75	8.23	5.57	33.17	43.83	57.63	57.63	44.79	52.06	44.31	49.15	47.94	28.57	62.47
GOT2|P00505	45.35	6.74	10.7	25.81	5.35	40	51.4	62.33	58.37	51.4	51.4	51.63	63.26	51.4	39.77	64.42
GPAA1|O43292	1.77	NA	NA	NA	NA	NA	NA	3.54	5.64	1.77	NA	3.86	3.54	3.86	1.77	6.92
GPAT4|Q86UL3	2.19	NA	NA	NA	NA	NA	2.63	5.7	5.7	NA	2.63	4.61	7.46	2.63	NA	7.89
GPATCH1|Q9BRR8	NA	NA	NA	NA	NA	NA	NA	NA	6.34	3.65	10.53	13.64	18.26	19.66	3.97	NA
GPATCH4|Q5T3I0	NA	NA	NA	NA	NA	NA	12.78	12.11	14.8	12.78	28.92	26.23	23.99	33.63	7.17	NA
GPATCH8|Q9UKJ3	NA	NA	NA	NA	NA	NA	NA	NA	NA	1.73	1.73	2.33	1.73	1.73	NA	NA
GPBP1|Q86WP2	NA	NA	NA	NA	NA	NA	NA	NA	NA	NA	NA	4.23	4.23	NA	NA	NA
GPBP1L1|Q9HC44	NA	NA	NA	NA	NA	NA	NA	NA	NA	NA	3.59	NA	NA	NA	NA	NA
GPC3|P51654	NA	NA	NA	NA	NA	NA	NA	NA	NA	NA	NA	NA	NA	NA	NA	2.59
GPC4|O75487	1.62	NA	NA	NA	NA	NA	2.34	5.58	4.68	NA	NA	NA	NA	NA	NA	7.37
GPC6|Q9Y625	NA	NA	NA	NA	NA	NA	NA	5.77	3.06	NA	NA	NA	NA	NA	NA	6.31
GPCPD1|Q9NPB8	NA	NA	NA	NA	NA	NA	NA	1.49	NA	NA	NA	NA	NA	NA	NA	NA
GPD1L|Q8N335	25.36	NA	NA	NA	NA	NA	19.66	21.08	16.52	22.22	4.27	6.27	14.53	10.54	13.11	26.21
GPD2|P43304	5.5	NA	NA	NA	3.03	4.54	14.99	27.51	15.96	10.04	7.84	6.46	12.38	6.05	9.77	27.92
GPHN|Q9NQX3	1.22	NA	NA	NA	NA	NA	5.84	3.94	2.58	8.15	4.89	4.62	3.94	6.25	3.53	17.39
GPI|P06744	41.4	11.65	12.19	18.46	19.53	39.96	47.13	52.15	51.43	48.03	43.01	46.06	44.8	46.06	51.97	54.66
GPKOW|Q92917	NA	NA	NA	NA	NA	NA	3.99	6.3	4.2	NA	3.99	4.41	4.2	12.61	NA	NA
GPN1|Q9HCN4	4.28	NA	NA	NA	NA	NA	8.56	10.96	4.28	4.28	4.28	8.56	4.28	NA	4.28	6.68
GPN3|Q9UHW5	NA	NA	NA	NA	NA	NA	NA	6.34	4.58	NA	4.58	NA	4.58	NA	NA	6.34
GPR180|Q86V85	3.41	NA	NA	NA	NA	NA	2.5	8.18	8.18	5.68	2.27	5.68	5.91	3.41	3.41	11.14
GPR89A|B7ZAQ6	NA	NA	NA	NA	NA	NA	2.64	2.64	2.64	2.64	2.64	NA	2.64	5.05	2.64	4.4
GPRASP2|Q96D09	NA	NA	NA	NA	NA	NA	1.31	2.63	3.34	3.34	8.47	9.55	5.49	10.74	3.34	4.89
GPS1|Q13098	20.77	NA	NA	NA	NA	9.98	26.48	38.9	35.03	34.42	25.25	32.79	38.29	35.44	18.74	38.49
GPT2|Q8TD30	NA	NA	NA	NA	NA	NA	NA	NA	NA	4.4	NA	1.72	1.72	NA	NA	NA
GPX1|P07203	NA	NA	NA	NA	NA	NA	NA	6.9	9.36	NA	NA	4.43	NA	4.43	NA	16.26
GPX4|P36969	7.11	NA	NA	NA	NA	NA	17.26	23.86	10.15	11.68	NA	11.68	11.68	12.69	12.69	17.26
GPX8|Q8TED1	15.31	NA	5.26	NA	NA	NA	20.57	26.79	10.05	10.53	10.05	26.79	15.31	NA	4.78	15.31
GRAMD1A|Q96CP6	NA	NA	NA	NA	NA	NA	NA	NA	1.93	NA	NA	NA	NA	1.93	NA	1.93
GRB10|Q13322	1.85	NA	NA	NA	NA	NA	3.37	4.04	NA	NA	NA	NA	NA	NA	NA	NA
GRHPR|Q9UBQ7	12.5	NA	NA	NA	NA	17.99	31.4	37.5	39.94	26.22	22.87	31.4	28.35	33.84	34.45	37.2
GRIPAP1|Q4V328	NA	NA	NA	NA	NA	NA	NA	NA	NA	NA	2.97	1.31	1.19	2.5	NA	NA
GRK2|P25098	NA	NA	NA	NA	NA	NA	NA	2.32	3.77	2.32	2.76	2.47	3.77	2.32	3.48	2.61
GRK6|P43250	NA	NA	NA	NA	NA	NA	NA	NA	NA	NA	NA	NA	NA	NA	3.82	2.95
GRSF1|Q12849	NA	NA	NA	NA	NA	NA	1.67	NA	1.67	1.67	1.67	1.67	1.67	1.67	NA	6.25
GRWD1|Q9BQ67	3.14	NA	NA	NA	NA	NA	15.7	26.91	20.18	19.28	14.35	9.19	9.19	14.13	3.59	15.7
GSDMA|Q96QA5	3.6	3.82	NA	2.02	2.02	2.02	2.02	NA	4.94	4.94	4.94	NA	4.94	4.94	2.92	NA
GSDME|O60443	NA	NA	NA	NA	NA	NA	2.22	NA	NA	NA	NA	NA	NA	NA	1.81	NA
GSE1|Q14687	NA	NA	NA	NA	NA	NA	NA	NA	NA	NA	1.31	3.94	NA	1.31	NA	NA
GSK3A|P49840	7.66	NA	NA	NA	NA	NA	11.39	14.49	20.08	10.97	6.42	14.29	17.6	16.56	13.87	14.7
GSK3B|P49841	10	NA	NA	NA	NA	NA	11.9	20.48	15.24	10.48	9.76	11.9	15.24	20.48	16.67	31.19
GSPT1|P15170	27.86	NA	3.41	5.01	NA	9.82	35.67	36.67	40.48	30.26	46.49	43.09	36.67	46.49	34.27	34.67
GSPT2|Q8IYD1	7.64	NA	2.71	NA	NA	5.41	19.27	15.45	14.01	15.29	23.41	19.59	12.9	19.43	14.01	14.49
GSR|P00390	10.54	NA	2.3	NA	NA	6.32	9.77	23.95	6.9	7.28	8.43	7.28	7.09	4.79	2.3	15.71
GSS|P48637	1.9	NA	NA	1.9	NA	1.9	10.34	9.92	12.66	12.66	6.54	3.8	6.12	9.92	8.44	11.6
GSTCD|Q8NEC7	NA	NA	NA	NA	NA	NA	1.42	3.48	3.32	4.9	NA	1.42	1.42	1.42	1.42	3.32
GSTK1|Q9Y2Q3	18.58	NA	NA	NA	NA	22.57	29.2	34.07	34.07	34.07	29.2	29.2	29.2	29.2	39.82	38.05
GSTM2|P28161	23.39	4.13	NA	4.13	4.13	25.23	29.36	33.03	46.79	34.4	16.06	26.61	30.73	25.23	36.7	55.05
GSTM3|P21266	26.22	4	5.33	9.33	4	30.22	42.22	48.89	48.89	43.11	38.22	41.78	45.33	35.11	41.78	48.89
GSTO1|P78417	36.51	NA	3.73	7.05	NA	20.33	32.37	36.51	22.41	29.88	29.05	22.41	26.97	20.75	26.14	35.27
GSTP1|P09211	46.19	17.62	10.95	16.19	12.86	53.81	53.81	54.29	47.14	41.9	46.67	41.43	46.67	46.67	51.9	54.29
GSTZ1|O43708	12.96	NA	NA	NA	NA	6.48	12.96	25.46	12.96	16.2	12.96	12.96	16.2	12.96	22.22	25.46
GTF2A1|P52655	NA	NA	NA	NA	NA	NA	5.85	5.85	5.85	5.85	5.85	5.85	5.85	5.85	2.93	NA
GTF2A2|P52657	8.26	NA	NA	NA	NA	NA	8.26	8.26	8.26	8.26	8.26	8.26	8.26	8.26	NA	8.26
GTF2B|Q00403	NA	NA	NA	NA	NA	NA	6.33	6.33	3.16	5.06	8.23	8.23	8.23	NA	NA	6.33
GTF2E1|P29083	2.73	NA	NA	NA	NA	NA	NA	2.96	2.96	2.96	2.96	6.15	6.15	6.15	6.15	NA
GTF2F1|P35269	NA	NA	NA	NA	NA	NA	NA	NA	NA	NA	NA	3.09	NA	NA	NA	NA
GTF2F2|P13984	9.64	NA	NA	NA	NA	NA	4.02	13.65	4.02	9.24	18.88	21.69	12.85	25.3	4.02	4.02
GTF2H1|P32780	2.19	NA	NA	NA	NA	NA	2.19	4.93	NA	NA	NA	1.64	NA	NA	NA	4.93
GTF2H2|Q13888	NA	NA	NA	NA	NA	NA	2.28	2.28	NA	2.28	NA	2.28	2.28	2.28	2.28	NA
GTF2H3|Q13889	NA	NA	NA	NA	NA	NA	NA	NA	3.9	3.9	NA	NA	NA	NA	NA	NA
GTF2H4|Q92759	NA	NA	NA	NA	NA	NA	NA	18.18	8.01	4.55	NA	8.01	NA	8.01	3.46	15.37
GTF2I|P78347	14.63	NA	0.9	NA	NA	11.22	28.36	29.76	31.96	29.66	17.33	22.14	28.56	20.14	23.65	38.58
GTF3A|Q92664	NA	NA	NA	NA	NA	NA	NA	NA	NA	NA	3.29	NA	NA	3.29	NA	NA
GTF3C1|Q12789	3.56	NA	NA	NA	NA	0.38	6.35	15.98	16.17	8.87	5.45	10.86	14.04	11.85	8.25	19.54
GTF3C2|Q8WUA4	2.85	NA	NA	NA	NA	NA	NA	11.2	NA	1.21	NA	1.65	NA	NA	4.5	9.99
GTF3C3|Q9Y5Q9	6.43	NA	NA	NA	NA	1.69	8.24	19.53	17.49	12.08	11.63	13.21	19.75	10.72	9.26	25.62
GTF3C4|Q9UKN8	6.69	NA	NA	NA	NA	NA	10.46	21.9	16.06	17.88	10.34	14.72	15.21	14.96	14.36	21.17
GTF3C5|Q9Y5Q8	13.68	NA	NA	NA	NA	NA	21.58	21.97	18.3	21.58	16.76	21.97	22.35	21	20.23	24.66
GTPBP1|O00178	7.03	NA	NA	NA	NA	2.39	12.71	21.97	19.13	21.38	7.03	10.91	23.47	12.26	15.84	33.93
GTPBP10|A4D1E9	NA	NA	NA	NA	NA	NA	NA	8.27	NA	NA	NA	NA	NA	NA	NA	5.17
GTPBP3|Q969Y2	NA	NA	NA	NA	NA	NA	NA	NA	NA	NA	NA	NA	NA	NA	NA	4.27
GTPBP4|Q9BZE4	22.56	NA	5.36	NA	NA	12.62	30.6	38.96	33.75	30.6	29.02	29.02	27.44	31.55	28.08	47.63
GTSE1|Q9NYZ3	NA	NA	NA	NA	NA	NA	19.22	6.77	15.16	24.09	31.53	33.02	25.98	28.82	15.43	NA
GUF1|Q8N442	NA	NA	NA	NA	NA	NA	2.24	6.28	2.24	2.24	NA	4.04	2.24	NA	2.24	2.24
GXYLT1|Q4G148	1.59	NA	NA	NA	NA	NA	3.64	3.64	1.82	1.82	1.82	1.82	1.82	1.82	1.82	5
GYG1|P46976	2.86	NA	NA	NA	NA	NA	7.43	5.71	7.43	4.57	4.57	NA	NA	NA	NA	2.86
GYS1|P13807	8.82	NA	1.36	NA	NA	1.49	17.91	34.06	21.98	21.71	7.19	20.22	17.64	14.79	18.32	23.07
H1-4|P10412	10.5	NA	NA	5.02	NA	5.02	5.02	10.5	14.61	10.5	5.48	10.5	5.02	5.48	NA	NA
H2AC8|P04908	26.92	5.38	12.31	12.31	20	26.92	26.92	26.92	26.92	26.92	26.92	26.92	26.92	26.92	21.54	26.92
H2AZ1|P0C0S5	20.31	5.47	12.5	20.31	5.47	20.31	20.31	20.31	20.31	20.31	20.31	20.31	20.31	20.31	14.84	20.31
H2BC11|P06899	26.19	NA	21.43	31.75	12.7	40.48	40.48	26.19	31.75	26.19	31.75	31.75	26.19	31.75	19.05	31.75
H2BC12|O60814	26.19	NA	21.43	31.75	12.7	40.48	40.48	26.19	31.75	26.19	31.75	31.75	26.19	31.75	26.19	31.75
H3-7|Q5TEC6	19.85	25	5.15	13.24	5.15	19.85	25	19.85	25	19.85	25	25	19.85	25	19.85	25
H3C12|P68431	40.44	16.91	5.15	5.15	5.15	11.76	22.06	16.91	22.06	16.91	22.06	22.06	16.91	22.06	11.76	22.06
H4C16|P62805	36.89	17.48	10.68	29.13	35.92	39.81	37.86	30.1	36.89	29.13	36.89	36.89	30.1	38.83	21.36	37.86
H6PD|O95479	NA	NA	NA	NA	NA	NA	2.65	3.79	1.39	NA	NA	NA	1.39	1.39	1.39	NA
HABP2|Q14520	1.61	NA	NA	NA	NA	NA	1.61	1.61	1.61	1.61	NA	NA	1.61	NA	NA	1.61
HACD2|Q6Y1H2	NA	NA	NA	NA	NA	NA	4.72	4.72	8.66	4.72	4.72	NA	8.66	NA	4.72	8.66
HACD3|Q9P035	25.69	2.21	6.91	5.25	NA	21.82	25.69	27.35	23.2	22.93	22.93	23.2	23.2	22.93	22.38	33.43
HACL1|Q9UJ83	2.08	NA	NA	NA	NA	NA	9.34	14.71	4.33	11.25	2.25	4.33	4.33	4.33	4.67	9
HADH|Q16836	14.65	11.78	11.78	NA	NA	6.05	10.51	3.18	14.01	2.87	NA	6.05	3.18	13.06	10.51	10.51
HADHA|P40939	28.05	0.92	4.85	0.92	2.1	22.28	27.92	38.14	39.45	30.28	18.22	18.22	25.16	17.69	27.52	46.53
HADHB|P55084	13.5	NA	NA	2.95	NA	7.17	23	13.71	12.87	11.81	4.85	8.86	5.7	2.95	8.02	15.4
HAGH|Q16775	NA	NA	NA	NA	NA	NA	4.87	NA	NA	4.87	4.87	NA	NA	NA	4.87	NA
HAL|P42357	3.04	1.22	3.04	NA	1.22	6.39	2.74	NA	1.22	2.59	1.22	NA	NA	NA	NA	NA
HARS1|P12081	27.9	NA	2.55	6.68	NA	13.56	28.88	27.7	29.67	24.17	22.79	25.34	18.07	23.38	27.11	32.02
HARS2|P49590	9.29	NA	NA	1.78	NA	1.78	5.73	5.73	5.53	3.75	5.93	5.73	5.93	3.75	5.73	18.18
HASPIN|Q8TF76	NA	NA	NA	NA	NA	NA	NA	1.25	NA	NA	NA	NA	NA	NA	NA	NA
HAT1|O14929	24.58	NA	3.1	6.21	5.01	28.88	41.53	45.11	45.82	45.82	38.66	43.44	39.62	41.05	41.53	47.02
HAUS2|Q9NVX0	NA	NA	NA	NA	NA	NA	NA	NA	NA	NA	10.21	4.26	13.62	13.62	NA	NA
HAUS3|Q68CZ6	NA	NA	NA	NA	NA	NA	NA	3.48	NA	NA	2.16	NA	3.81	2.16	NA	1.82
HAUS4|Q9H6D7	NA	NA	NA	NA	NA	NA	NA	2.48	NA	NA	NA	NA	2.48	NA	NA	NA
HAUS5|O94927	NA	NA	NA	NA	NA	NA	NA	5.85	5.69	6.16	2.05	NA	2.05	2.05	4.11	9.64
HAUS6|Q7Z4H7	NA	NA	NA	NA	NA	NA	6.39	11.94	13.93	20.84	17.7	20.73	22.51	29.63	16.13	14.03
HAUS7|Q99871	NA	NA	NA	NA	NA	NA	NA	NA	NA	NA	NA	NA	NA	NA	4.47	NA
HAUS8|Q9BT25	NA	NA	NA	NA	NA	NA	NA	NA	NA	NA	2.44	NA	2.44	NA	NA	NA
HAX1|O00165	NA	NA	NA	NA	NA	2.87	NA	NA	3.94	NA	NA	NA	NA	NA	NA	3.94
HBA2|P69905	NA	NA	NA	NA	NA	NA	NA	NA	21.83	NA	NA	NA	NA	NA	NA	NA
HBB|P68871	6.12	NA	NA	NA	NA	NA	NA	NA	NA	NA	NA	NA	NA	NA	NA	6.8
HBS1L|Q9Y450	14.62	NA	NA	NA	NA	2.34	27.92	29.97	33.04	32.16	30.99	34.8	31.29	29.82	29.24	30.7
HCCS|P53701	14.18	NA	NA	NA	NA	NA	12.31	21.27	18.66	5.6	10.45	8.58	9.33	25	8.58	21.27
HCFC1|P51610	6.39	1.23	1.67	1.23	1.23	NA	11.01	12.29	14.69	12.92	13.42	14.05	14.94	18.48	11.06	15.04
HDAC1|Q13547	11	NA	NA	2.49	NA	7.05	7.88	22.82	20.54	20.75	11.2	13.07	19.71	20.54	15.56	32.78
HDAC2|Q92769	7.99	NA	NA	2.46	NA	5.12	14.14	18.24	19.26	15.78	12.3	19.26	20.08	17.62	14.14	38.32
HDAC3|O15379	NA	NA	NA	NA	NA	NA	NA	5.84	1.87	4.67	1.87	1.87	4.67	4.67	6.78	1.87
HDAC5|Q9UQL6	NA	NA	NA	NA	NA	NA	NA	NA	NA	0.8	NA	0.62	NA	NA	NA	NA
HDAC6|Q9UBN7	0.91	NA	NA	NA	NA	NA	0.91	1.48	0.74	1.65	NA	NA	NA	NA	NA	4.28
HDAC8|Q9BY41	NA	NA	NA	NA	NA	NA	2.39	9.81	9.28	9.28	NA	5.04	NA	5.04	9.28	11.67
HDDC2|Q7Z4H3	11.76	NA	NA	NA	NA	NA	17.16	24.02	30.39	20.59	11.76	17.16	15.2	20.59	17.16	24.02
HDDC3|Q8N4P3	NA	NA	NA	NA	NA	NA	8.94	8.94	8.94	8.94	NA	NA	NA	8.94	8.94	8.94
HDGF|P51858	NA	NA	NA	NA	NA	NA	24.58	13.75	NA	17.5	13.75	10	10.83	17.92	15	NA
HDGFL2|Q7Z4V5	10.13	NA	1.19	NA	NA	NA	NA	5.66	2.24	2.24	NA	2.24	2.24	NA	NA	NA
HDHD3|Q9BSH5	NA	NA	NA	NA	NA	NA	NA	NA	NA	NA	NA	NA	NA	NA	3.59	9.16
HDHD5|Q9BXW7	11.58	NA	2.13	NA	NA	21.04	12.29	28.37	17.97	22.7	9.46	9.46	20.09	18.2	21.04	41.61
HDLBP|Q00341	1.18	NA	NA	NA	NA	NA	14.27	11.59	9.94	16.01	24.37	23.34	18.85	23.9	6.31	3
HEATR1|Q9H583	12.45	0.98	1.77	1.45	0.65	4.76	20.52	33.35	25.37	24.3	25.23	26.63	27.8	29.94	19.82	33.16
HEATR3|Q7Z4Q2	7.21	NA	1.47	NA	NA	5.74	14.85	16.47	14.85	15.88	14.85	16.47	14.85	14.85	13.38	16.47
HEATR5A|Q86XA9	NA	NA	NA	NA	NA	NA	0.83	1.57	0.83	0.83	1.32	0.83	1.57	0.83	1.57	1.57
HEATR5B|Q9P2D3	NA	NA	NA	NA	NA	NA	NA	2.22	1.64	0.53	NA	0.68	1.5	0.68	0.87	3.77
HEATR6|Q6AI08	NA	NA	NA	NA	NA	NA	NA	2.29	3.13	2.29	0.85	1.27	4.15	1.27	3.13	10.84
HEBP1|Q9NRV9	8.47	NA	NA	NA	NA	NA	8.47	22.75	8.47	8.47	8.47	8.47	8.47	8.47	8.47	16.93
HECTD1|Q9ULT8	NA	NA	NA	NA	NA	NA	5.98	12.41	7.24	6.9	6.13	13.14	10.88	10.19	4.71	11.65
HECTD3|Q5T447	NA	NA	NA	NA	NA	NA	NA	NA	1.39	NA	NA	NA	NA	NA	NA	5.23
HECTD4|Q9Y4D8	NA	NA	NA	NA	NA	NA	0.38	NA	NA	NA	0.38	NA	NA	NA	NA	0.65
HELLS|Q9NRZ9	6.92	NA	NA	NA	NA	1.31	12.89	16.47	22.43	15.63	21.96	22.2	24.82	32.34	15.04	23.27
HELZ|P42694	NA	NA	NA	NA	NA	NA	1.29	2.37	3.76	5.25	6.44	6.59	7.98	9.01	6.33	1.8
HERC1|Q15751	NA	NA	NA	NA	NA	NA	0.29	NA	NA	NA	NA	0.23	NA	0.27	0.23	NA
HERC2|O95714	NA	NA	NA	NA	NA	NA	0.33	0.87	NA	NA	0.31	0.31	0.23	0.31	NA	0.95
HERC4|Q5GLZ8	2.55	NA	NA	NA	NA	NA	1.42	8.23	1.42	NA	NA	NA	1.14	1.42	1.42	6.15
HERC5|Q9UII4	NA	NA	NA	NA	NA	NA	0.98	3.52	1.86	NA	NA	NA	NA	NA	1.07	4.3
HEXA|P06865	NA	NA	NA	NA	NA	NA	NA	4.16	NA	5.1	NA	NA	NA	NA	2.08	6.43
HEXB|P07686	NA	NA	NA	NA	NA	NA	1.8	NA	1.98	3.96	NA	NA	NA	NA	NA	1.98
HEXIM1|O94992	NA	NA	NA	NA	NA	NA	NA	NA	NA	NA	10.86	13.09	2.23	2.23	3.9	NA
HGH1|Q9BTY7	NA	NA	NA	NA	NA	NA	NA	NA	NA	NA	NA	NA	NA	NA	2.56	3.33
HGS|O14964	NA	NA	NA	NA	NA	NA	NA	NA	NA	NA	NA	2.7	NA	NA	NA	1.54
HIBADH|P31937	3.87	NA	NA	NA	NA	4.76	11.61	11.9	2.98	15.77	4.17	2.98	2.98	NA	15.77	24.11
HIBCH|Q6NVY1	8.81	NA	NA	NA	NA	8.81	14.77	26.94	20.21	14.25	11.92	17.88	20.98	14.77	11.66	23.58
HIF1AN|Q9NWT6	NA	NA	NA	NA	NA	NA	4.58	7.74	NA	7.74	9.74	7.74	NA	NA	4.58	6.59
HIGD1A|Q9Y241	19.35	NA	19.35	19.35	NA	19.35	19.35	43.01	19.35	19.35	19.35	19.35	19.35	19.35	19.35	19.35
HIGD2A|Q9BW72	NA	NA	NA	NA	NA	NA	27.36	27.36	27.36	27.36	NA	27.36	27.36	NA	27.36	27.36
HIKESHI|Q53FT3	6.6	NA	6.6	6.6	6.6	6.6	11.17	11.17	11.17	11.17	6.6	11.17	6.6	6.6	6.6	19.29
HINT1|P49773	50.79	NA	12.7	12.7	NA	31.75	7.14	16.67	16.67	28.57	16.67	35.71	32.54	11.11	31.75	31.75
HINT2|Q9BX68	31.29	NA	NA	NA	NA	12.27	22.09	22.09	27.61	22.09	22.09	12.27	22.09	22.09	22.09	36.81
HINT3|Q9NQE9	NA	NA	NA	NA	NA	NA	NA	13.74	NA	NA	NA	NA	NA	NA	NA	13.74
HIP1|O00291	2.22	NA	NA	NA	NA	NA	2.22	8.58	5.69	2.22	1.64	1.64	4.44	2.6	3.18	4.24
HIP1R|O75146	NA	NA	NA	NA	NA	NA	1.12	3.56	1.12	2.34	NA	1.12	1.12	NA	1.12	1.59
HIRA|P54198	NA	NA	NA	NA	NA	NA	NA	NA	NA	2.16	1.18	NA	NA	0.88	NA	2.06
HK1|P19367	23.34	4.03	5.02	3.27	NA	15.16	25.19	39.59	37.08	27.92	29.88	31.41	25.08	29.23	28.14	43.29
HK2|P52789	12	NA	1.09	NA	NA	0.87	16.68	27.7	24.32	24.43	19.3	18.97	17.34	17.99	16.79	25.85
HK3|P52790	0.76	NA	NA	NA	NA	NA	3.14	2.06	4.44	3.14	4.44	4.44	3.14	3.14	4.44	2.06
HLA-A|P04439	6.58	NA	NA	NA	NA	3.84	12.6	9.32	12.6	13.15	10.41	13.15	9.32	10.41	13.15	16.16
HLA-B|P01889	NA	3.87	NA	NA	NA	3.87	3.87	16.02	11.6	12.98	3.87	2.76	6.63	3.87	6.63	23.2
HLA-C|P10321	6.56	3.83	NA	NA	NA	3.83	10.38	16.94	10.38	19.4	10.38	9.29	13.11	10.38	13.11	29.23
HLA-G|P17693	NA	NA	NA	NA	NA	NA	NA	2.96	NA	2.96	NA	2.96	2.96	NA	2.96	10.95
HLCS|P50747	NA	NA	NA	NA	NA	NA	1.52	1.52	NA	NA	4.27	1.24	3.03	1.52	NA	NA
HLTF|Q14527	5.85	NA	1.29	NA	NA	NA	6.94	12.98	8.62	6.14	5.85	9.12	6.74	4.96	5.05	18.93
HM13|Q8TCT9	5.57	NA	NA	NA	NA	2.65	8.75	12.73	15.12	12.73	12.2	11.94	12.2	14.32	5.04	12.2
HMBS|P08397	NA	NA	NA	NA	NA	NA	5.54	13.85	NA	NA	NA	7.76	7.76	NA	4.71	NA
HMCES|Q96FZ2	NA	NA	NA	NA	NA	NA	NA	9.6	6.5	3.11	3.11	6.5	9.6	9.6	3.11	3.39
HMGA1|P17096	8.41	NA	NA	NA	NA	NA	NA	NA	NA	NA	NA	NA	NA	NA	NA	NA
HMGB1|P09429	25.58	NA	12.56	NA	6.51	25.58	13.95	18.14	20	25.58	13.95	20	20	20	25.58	18.6
HMGB2|P26583	5.74	NA	NA	NA	NA	5.74	NA	5.74	NA	11.96	NA	NA	NA	NA	5.74	6.22
HMGB3|O15347	6.5	NA	NA	NA	NA	NA	8	NA	NA	6.5	NA	NA	NA	NA	NA	NA
HMGCL|P35914	NA	NA	NA	NA	NA	NA	NA	NA	4.31	4.31	NA	NA	NA	NA	12	3.38
HMGCR|P04035	NA	NA	NA	NA	NA	NA	NA	4.05	NA	NA	1.35	NA	2.82	NA	NA	1.58
HMGCS1|Q01581	5.77	NA	NA	NA	6.92	NA	31.73	48.65	27.5	30.58	31.73	28.08	28.85	22.31	12.5	38.85
HMGXB4|Q9UGU5	NA	NA	NA	NA	NA	NA	NA	NA	2.83	2.83	NA	NA	NA	NA	2.83	NA
HMMR|O75330	NA	NA	NA	NA	NA	NA	31.63	31.49	34.67	28.31	40.61	39.64	39.64	35.77	23.2	2.76
HMOX1|P09601	NA	NA	NA	NA	NA	NA	10.42	17.71	NA	5.56	18.06	13.89	26.39	13.89	NA	NA
HMOX2|P30519	6.01	NA	NA	NA	NA	NA	13.29	19.3	16.14	10.13	2.85	2.85	8.86	2.85	6.01	44.62
HNRNPA0|Q13151	22.95	4.26	4.92	15.74	16.07	28.2	28.2	28.2	28.2	28.2	28.2	21.31	28.2	21.31	17.05	21.31
HNRNPA1|P09651	37.37	12.9	12.1	31.72	12.1	35.22	48.12	38.17	41.67	38.44	38.44	38.44	38.44	38.44	27.42	41.67
HNRNPA2B1|P22626	42.21	NA	23.23	18.7	7.08	20.96	39.66	39.66	41.93	37.39	27.2	36.83	37.11	30.59	33.99	44.76
HNRNPA3|P51991	29.89	8.2	2.65	15.08	12.43	19.31	26.72	31.48	31.48	22.49	26.72	26.72	26.72	26.72	24.87	32.8
HNRNPAB|Q99729	18.07	3.01	6.93	3.01	3.01	7.83	12.35	11.75	15.36	11.75	11.75	11.75	15.36	15.36	7.83	15.36
HNRNPC|P07910	26.47	NA	9.48	10.13	2.94	24.51	21.9	29.41	26.47	23.53	24.84	24.18	27.45	28.43	21.9	22.88
HNRNPD|Q14103	17.75	2.82	6.76	9.01	2.82	20	20	14.65	14.65	12.39	12.39	14.65	14.65	20	20	20
HNRNPDL|O14979	11.43	2.38	2.38	10	2.38	10	16.19	16.19	16.19	10	10	13.33	12.86	16.19	13.33	12.86
HNRNPF|P52597	18.31	NA	NA	NA	6.51	10.6	25.78	18.31	21.93	20.24	24.1	20.24	20.24	30.36	20.24	16.39
HNRNPH1|P31943	29.84	3.56	2	11.58	11.58	14.7	26.73	33.41	33.85	28.95	28.73	31.85	31.85	34.97	22.05	27.62
HNRNPH2|P55795	11.36	3.56	NA	7.35	9.58	6.01	11.36	11.36	14.25	11.36	9.13	11.36	11.36	14.25	13.36	18.04
HNRNPH3|P31942	2.31	NA	NA	NA	NA	NA	13.29	9.83	5.78	10.69	10.69	10.69	7.23	8.38	8.38	7.23
HNRNPK|P61978	36.29	NA	14.25	10.15	12.31	34.34	44.49	46.44	49.89	49.89	42.12	49.89	46.44	48.16	41.9	51.62
HNRNPL|P14866	42.28	11.88	15.62	13.07	16.13	37.52	43.12	44.48	52.97	41.94	41.43	43.29	45.5	38.54	24.45	56.2
HNRNPLL|Q8WVV9	20.85	1.29	NA	1.29	1.29	1.29	10.52	20.48	18.63	15.5	9.78	11.07	17.16	1.29	14.21	17.34
HNRNPM|P52272	13.97	NA	3.15	3.7	2.19	13.15	22.6	24.25	22.47	24.25	28.08	28.22	24.11	36.58	13.97	35.75
HNRNPR|O43390	30.81	1.9	4.58	3.32	1.9	27.49	28.12	30.02	28.12	25.91	32.23	23.7	31.91	33.49	29.23	39.18
HNRNPU|Q00839	40.97	23.15	15.88	24.73	24.85	39.88	40.97	42.06	44.48	36.48	40.85	41.7	39.52	41.7	34.91	44.36
HNRNPUL1|Q9BUJ2	13.55	NA	NA	1.4	2.22	11.68	14.84	21.38	24.53	16.24	10.98	16.12	15.42	13.9	15.77	24.88
HNRNPUL2|Q1KMD3	16.06	2.81	NA	NA	NA	7.5	18.07	26.37	21.15	17.94	11.51	7.36	12.05	10.31	10.58	23.29
HOOK1|Q9UJC3	NA	NA	NA	NA	NA	NA	NA	NA	5.63	1.65	NA	NA	5.08	5.49	NA	2.47
HOOK2|Q96ED9	NA	NA	NA	NA	NA	NA	NA	2.36	NA	NA	NA	NA	NA	NA	NA	NA
HOXD13|P35453	NA	NA	NA	NA	NA	NA	7.58	NA	NA	NA	NA	NA	NA	NA	NA	NA
HP1BP3|Q5SSJ5	14.1	NA	NA	NA	NA	3.98	8.32	9.76	8.14	16.46	8.14	7.05	9.76	11.75	7.41	18.08
HPCAL1|P37235	7.25	NA	NA	NA	NA	NA	10.88	10.88	10.88	6.74	10.88	4.15	4.15	10.88	10.88	10.36
HPCAL4|Q9UM19	NA	NA	NA	NA	NA	NA	NA	10.99	10.99	NA	NA	NA	NA	NA	NA	NA
HPF1|Q9NWY4	14.16	NA	NA	NA	NA	3.18	27.46	39.31	19.65	39.02	24.57	28.32	28.32	30.92	25.72	34.1
HPRT1|P00492	63.3	12.84	13.3	24.77	11.47	60.09	69.72	76.15	69.72	69.72	69.72	69.72	63.3	63.3	64.22	76.15
HPS5|Q9UPZ3	NA	NA	NA	NA	NA	NA	NA	NA	NA	NA	NA	NA	2.39	NA	1.15	1.15
HRAS|P01112	5.82	NA	NA	5.82	NA	5.82	12.17	26.98	33.33	5.82	5.82	5.82	20.11	12.17	13.76	32.28
HRNR|Q86YZ3	9.3	1.68	3.51	1.68	6.6	8.11	8.28	4.42	11.23	10.42	9.75	8.07	7.44	8.07	NA	4.42
HS1BP3|Q53T59	NA	NA	NA	NA	NA	NA	4.34	NA	NA	NA	6.89	9.44	4.34	6.89	4.34	NA
HS2ST1|Q7LGA3	8.71	4.21	NA	NA	4.21	4.49	12.92	23.6	8.71	12.08	4.49	6.46	11.24	11.24	11.24	23.6
HSD17B10|Q99714	44.44	NA	3.83	22.61	17.24	32.95	56.32	59	56.7	44.44	60.92	56.7	40.61	49.04	56.7	62.84
HSD17B11|Q8NBQ5	22.33	NA	NA	NA	NA	6	25	25	22.33	25	30.33	25	25	25	16.33	21.67
HSD17B12|Q53GQ0	25.32	NA	NA	5.45	5.45	19.55	28.85	41.99	41.99	40.71	41.99	32.69	32.69	41.99	37.82	52.24
HSD17B4|P51659	19.43	6.11	6.66	8.56	6.25	22.96	38.32	40.62	43.89	41.98	34.1	33.97	34.51	30.98	32.07	49.05
HSD17B7|P56937	3.52	NA	NA	NA	NA	NA	2.64	17.01	6.16	3.52	6.16	6.16	2.64	6.16	6.16	26.69
HSDL1|Q3SXM5	14.55	2.73	NA	NA	2.73	8.79	20.91	33.03	28.18	16.06	31.82	27.58	36.06	31.82	12.42	36.36
HSDL2|Q6YN16	22.25	NA	2.63	NA	NA	12.2	23.92	26.32	17.46	22.73	21.77	17.94	19.62	20.1	15.31	30.14
HSF2|Q03933	NA	NA	NA	NA	NA	NA	5.6	NA	NA	NA	NA	2.05	NA	NA	NA	NA
HSP90AA1|P07900	39.89	15.3	21.72	35.66	15.98	45.77	56.28	55.19	58.2	50.68	51.64	57.65	50.27	60.25	45.36	56.42
HSP90AA2P|Q14568	18.66	3.5	6.41	15.74	9.62	21.57	21.57	21.57	21.57	30.03	21.57	21.57	21.57	21.57	23.91	21.57
HSP90AA4P|Q58FG1	5.74	3.11	NA	3.11	NA	5.74	5.74	5.74	5.74	5.74	5.74	5.74	5.74	6.46	10.29	5.74
HSP90AB1|P08238	47.93	18.92	12.85	45.86	22.51	48.62	54.56	56.63	58.56	55.52	55.8	55.94	57.73	57.46	46.82	56.35
HSP90AB3P|Q58FF7	20.44	9.21	3.69	15.08	7.54	16.92	22.45	25.29	22.28	18.93	22.61	19.26	19.1	24.62	20.77	22.61
HSP90AB4P|Q58FF6	6.53	6.53	2.18	8.71	4.55	8.71	8.71	8.91	8.91	8.71	8.91	6.73	16.04	8.91	8.91	8.91
HSP90B1|P14625	23.79	5.73	4.73	8.59	NA	18.8	37.24	38.36	33.62	34.5	34.25	29.27	32.38	34.37	25.65	41.97
HSPA12A|O43301	4	NA	NA	NA	NA	NA	9.19	5.48	3.56	1.63	1.93	NA	3.56	NA	3.56	7.56
HSPA13|P48723	NA	NA	NA	NA	NA	NA	NA	1.91	5.1	4.03	NA	NA	7.64	2.12	8.28	2.12
HSPA14|Q0VDF9	6.48	NA	NA	NA	NA	NA	15.52	23.77	12.57	12.38	2.75	8.45	14.73	11.39	11.39	23.77
HSPA1A|P0DMV8	52.73	17	13.42	34.01	16.07	39.63	54.45	54.6	54.45	48.52	54.6	54.6	48.52	50.86	47.58	54.45
HSPA1L|P34931	20.44	10.92	12.32	19.34	5.46	21.53	26.37	26.37	26.37	20.44	26.37	26.37	20.44	22.62	24.18	26.37
HSPA2|P54652	10.64	7.36	8.14	11.74	6.57	11.74	17.37	13.15	15.65	12.05	13.15	13.15	12.05	14.4	12.05	13.15
HSPA4|P34932	34.17	3.1	6.9	8.1	3.93	21.55	46.67	53.81	49.76	46.67	40.71	42.26	42.98	46.55	44.88	57.86
HSPA4L|O95757	18.36	NA	4.65	4.89	NA	15.61	27.29	33.61	32.42	33.25	29.08	27.18	29.32	22.77	30.04	32.18
HSPA5|P11021	27.22	1.68	9.79	6.27	2.6	22.32	28.59	30.43	23.85	25.23	23.09	23.09	23.85	28.44	12.54	29.66
HSPA8|P11142	37.93	19.81	19.81	37.46	16.41	44.89	45.67	47.83	49.38	43.03	47.83	49.38	48.3	56.35	43.34	44.43
HSPA9|P38646	18.26	NA	1.33	6.92	1.33	19.73	30.63	24.59	22.24	21.65	16.79	17.97	20.03	24.45	12.96	26.95
HSPB1|P04792	30.24	NA	NA	NA	NA	16.1	16.1	16.1	16.1	16.1	4.88	12.68	7.8	NA	7.8	20.98
HSPBP1|Q9NZL4	16.16	NA	NA	NA	NA	NA	20.61	30.36	30.08	26.46	20.33	23.4	25.91	25.91	23.4	36.49
HSPD1|P10809	47.99	6.46	11.17	10.99	8.03	33.16	41.54	30.37	28.8	31.24	33.86	40.49	32.46	35.78	29.67	36.13
HSPE1|P61604	13.73	NA	13.73	NA	NA	30.39	NA	30.39	NA	NA	NA	NA	NA	NA	NA	NA
HSPG2|P98160	NA	NA	NA	NA	NA	NA	NA	NA	0.3	NA	NA	NA	NA	NA	NA	NA
HSPH1|Q92598	25.64	1.17	9.21	7.46	NA	16.67	33.33	37.76	35.9	40.09	36.71	39.28	44.87	46.97	32.28	47.67
HTATSF1|O43719	11.26	NA	NA	NA	NA	NA	6.75	6.23	9.01	7.28	15.63	18.15	13.11	15.23	2.25	NA
HTT|P42858	0.99	NA	NA	NA	0.92	NA	2.55	10.03	7.1	5.41	2.71	4.17	5.32	7.1	5.76	10.85
HUS1|O60921	NA	NA	NA	NA	NA	NA	NA	NA	NA	NA	NA	NA	NA	NA	NA	5.71
HUWE1|Q7Z6Z7	12.03	1.26	1.81	NA	1.01	5.49	15.39	23.85	24.6	19.48	11.09	14.13	21.19	19.32	17.19	29.31
HYCC1|Q9BYI3	NA	NA	NA	NA	NA	NA	3.26	5.37	2.11	2.11	NA	NA	5.37	2.11	3.26	3.26
HYOU1|Q9Y4L1	2.1	NA	NA	NA	NA	1.8	4.9	6.11	5.41	2.2	NA	NA	2.5	1.1	5.91	6.41
IAH1|Q2TAA2	NA	NA	NA	NA	NA	NA	9.68	30.65	20.97	10.89	NA	NA	NA	NA	NA	10.89
IARS1|P41252	35.66	4.04	10.78	16.72	8.4	28.61	43.74	52.3	49.45	39.86	45.48	38.43	45.64	44.77	45.01	56.02
IARS2|Q9NSE4	24.21	6.13	10.87	11.96	3.16	20.55	24.41	30.73	33.1	25.69	24.7	20.65	29.84	31.92	14.72	37.15
IBA57|Q5T440	7.02	NA	2.81	NA	NA	NA	NA	11.52	4.21	14.61	9.83	4.21	13.2	4.21	11.52	6.74
ICE2|Q659A1	NA	NA	NA	NA	NA	NA	1.22	NA	NA	NA	NA	NA	2.14	0.92	1.22	NA
ICMT|O60725	NA	NA	NA	NA	NA	NA	NA	17.61	3.52	3.52	NA	3.17	3.52	NA	9.86	9.86
IDE|P14735	9.52	1.47	2.26	NA	NA	5.69	19.82	32.68	30.42	22.96	18.06	21.79	21.69	26.5	21.98	36.51
IDH1|O75874	10.14	NA	NA	NA	NA	NA	11.84	14.25	12.8	12.32	1.69	4.35	6.28	1.69	4.83	11.84
[truncated: 3,267 more rows]

## Sheet: Table S5
Table S5: DIA-NN parquet report for peptide characterization
	Run.Index	Run	Channel	Precursor.Id	Modified.Sequence	Stripped.Sequence	Precursor.Charge	Precursor.Lib.Index	Decoy	Proteotypic	Precursor.Mz	Protein.Ids	Protein.Group	Protein.Names	Genes	RT	iRT	Predicted.RT	Predicted.iRT	IM	iIM	Predicted.IM	Predicted.iIM	Precursor.Quantity	Precursor.Normalised	Ms1.Area	Ms1.Normalised	Ms1.Apex.Area	Ms1.Apex.Mz.Delta	Normalisation.Factor	Quantity.Quality	Empirical.Quality	Normalisation.Noise	Ms1.Profile.Corr	Evidence	Mass.Evidence	Channel.Evidence	Ms1.Total.Signal.Before	Ms1.Total.Signal.After	RT.Start	RT.Stop	FWHM	PG.TopN	PG.MaxLFQ	Genes.TopN	Genes.MaxLFQ	Genes.MaxLFQ.Unique	PG.MaxLFQ.Quality	Genes.MaxLFQ.Quality
1	1	sarah_16new_ip02		AAAAAAALQAK2	AAAAAAALQAK	AAAAAAALQAK	2	167	0	1	478.78	P36578	P36578	RL4_HUMAN	RPL4	13.2539	-13.4737	13.2641	-9.96206	0	0.856166	0	0	591945	591945	706335	706335	651798	-0.000518799	0.642867	0.864483	0.870166	0.224786	0.848289	3.13348	1.82724	0.821942	270572576	209795232	13.2166	13.3103	0.0345342	0	16514294	0	16514294	16514294	0.970608	0.970608
2	6	sarah_16new_ip07		AAAAAAALQAK2	AAAAAAALQAK	AAAAAAALQAK	2	167	0	1	478.78	P36578	P36578	RL4_HUMAN	RPL4	12.9831	-13.4737	12.9685	-10.1062	0	0.856166	0	0	7.69543e+06	7.69543e+06	9030430	9030430	8202142	-0.000213623	0.0255542	0.888006	0.910644	-0.284184	0.714554	4.99404	3.34089	0.795034	1400211584	1199457152	12.9273	13.0392	0.0545012	0	499750464	0	499750464	499750464	0.978601	0.978601
3	7	sarah_16new_ip08		AAAAAAALQAK2	AAAAAAALQAK	AAAAAAALQAK	2	167	0	1	478.78	P36578	P36578	RL4_HUMAN	RPL4	13.3358	-13.4737	13.3254	-9.1673	0	0.856166	0	0	1.49535e+06	1.49535e+06	1.76256e+06	1.76256e+06	1.76256e+06	-0.000396729	0.7049	0.893186	0.868777	0.107826	0.964269	5.29492	3.31572	0.908847	130326848	129835288	13.2796	13.3733	0.0355234	0	12347208	0	12347208	12347208	0.96749	0.96749
4	9	sarah_16new_ip10		AAAAAAALQAK2	AAAAAAALQAK	AAAAAAALQAK	2	167	0	1	478.78	P36578	P36578	RL4_HUMAN	RPL4	13.2167	-13.4737	13.2037	-9.36738	0	0.856166	0	0	390246	390246	414614	414614	390463	-0.000518799	0.527941	0.868183	0.886554	-0.0332905	0.916774	3.11595	1.43494	0.896076	183551392	176863808	13.1793	13.2542	0.0282912	0	16755833	0	16755833	16755833	0.969124	0.969124
5	11	sarah_16new_ip12		AAAAAAALQAK2	AAAAAAALQAK	AAAAAAALQAK	2	167	0	1	478.78	P36578	P36578	RL4_HUMAN	RPL4	13.181	-13.4737	13.2018	-9.98271	0	0.856166	0	0	1.62916e+06	1.62916e+06	1.79783e+06	1.79783e+06	1.73786e+06	-0.000762939	0.374838	0.890355	0.962157	-0.194184	0.923679	5.509	3.25049	0.925822	216510560	224350272	13.1246	13.2375	0.034	0	24781366	0	24781366	24781366	0.971578	0.971578
6	14	sarah_16new_ip15		AAAAAAALQAK2	AAAAAAALQAK	AAAAAAALQAK	2	167	0	1	478.78	P36578	P36578	RL4_HUMAN	RPL4	13.2606	-13.4737	13.3448	-10.2676	0	0.856166	0	0	195710	195710	225124	225124	54759.7	-0.000579834	0.834617	0.821827	0.729983	0.245127	0.293133	2.68009	1.63299	0.878599	185293056	155841904	13.223	13.2981	0.0282297	0	13344767	0	13344767	13344767	0.964158	0.964158
7	6	sarah_16new_ip07		AAAAAWEEPSSGNGTAR2	AAAAAWEEPSSGNGTAR	AAAAAWEEPSSGNGTAR	2	557	0	1	823.382	Q9P258	Q9P258	RCC2_HUMAN	RCC2	14.5308	4.80793	14.4461	2.70406	0	1.06776	0	0	1.78381e+06	1.78381e+06	2558012	2558012	2.0556e+06	-0.000305176	0.0255542	0.891008	0.945472	0.138686	0.970878	4.78421	2.30881	0.896867	1299454720	1168896896	14.4748	14.5868	0.050565	0	191636432	0	191636432	191636432	0.973565	0.973565
8	7	sarah_16new_ip08		AAAAAWEEPSSGNGTAR2	AAAAAWEEPSSGNGTAR	AAAAAWEEPSSGNGTAR	2	557	0	1	823.382	Q9P258	Q9P258	RCC2_HUMAN	RCC2	14.9295	4.80793	14.7519	2.00007	0	1.06776	0	0	299686	299686	417536	417536	336846	-0.000549316	0.875372	0.860183	0.918294	0.0928621	0.911489	3.89257	0.468176	0.937792	773704000	696053696	14.8899	15.005	0.029834	0	4898915	0	4898915	4898915	0.959123	0.959123
9	11	sarah_16new_ip12		AAAAAWEEPSSGNGTAR2	AAAAAWEEPSSGNGTAR	AAAAAWEEPSSGNGTAR	2	557	0	1	823.382	Q9P258	Q9P258	RCC2_HUMAN	RCC2	14.7906	4.80793	14.6936	2.29807	0	1.06776	0	0	172455	172455	92982.7	92982.7	33144.9	-0.000549316	0.403305	0.826214	0.620606	-0.138713	0.455754	3.12244	0.283876	0.0443485	486089728	358412800	14.7531	14.847	0.0391082	0	15525507	0	15525507	15525507	0.968308	0.968308
10	6	sarah_16new_ip07		AAAAPAGGNPEQR2	AAAAPAGGNPEQR	AAAAPAGGNPEQR	2	1094	0	1	605.302	Q68DK7	Q68DK7	MSL1_HUMAN	MSL1	10.888	-38.1818	10.7283	-34.8266	0	0.923836	0	0	468718	468718	1.33204e+06	1.33204e+06	565066	6.10352e-05	0.0255542	0.863958	0.885948	-0.0386328	0.870205	3.72406	0.645492	0.972775	562479488	570882240	10.8506	10.9441	0.0413197	0	468718	0	468718	468718	0.863958	0.863958
11	7	sarah_16new_ip08		AAAAPAGGNPEQR2	AAAAPAGGNPEQR	AAAAPAGGNPEQR	2	1094	0	1	605.302	Q68DK7	Q68DK7	MSL1_HUMAN	MSL1	10.9527	-38.1818	10.9927	-37.6671	0	0.923836	0	0	36559.1	36559.1	56318.1	56318.1	22217.1	-0.000671387	0.560874	0.744929	0.654694	-0.141149	0	2.16904	0.408248	0.426706	77382384	74095840	10.9148	10.9903	0.0282869	0	36559.1	0	36559.1	36559.1	0.744929	0.744929
12	8	sarah_16new_ip09		AAAAPAGGNPEQR2	AAAAPAGGNPEQR	AAAAPAGGNPEQR	2	1094	0	1	605.302	Q68DK7	Q68DK7	MSL1_HUMAN	MSL1	10.947	-38.1818	10.7735	-34.6359	0	0.923836	0	0	195289	195289	353867	353867	314941	-0.000549316	0.0664824	0.863348	0.850374	-0.478686	0.953881	4.10998	0.856276	0.874903	317551168	359045280	10.9096	10.9845	0.028096	0	195289	0	195289	195289	0.863348	0.863348
13	6	sarah_16new_ip07		AAAAPFQTSQASASAPR2	AAAAPFQTSQASASAPR	AAAAPFQTSQASASAPR	2	1114	0	1	816.41	Q96L91	Q96L91	EP400_HUMAN	EP400	14.0164	6.79241	14.8873	-1.01239	0	1.08616	0	0	3.15547e+06	3.15547e+06	6159047	6159047	3130234	0	0.0255542	0	0	-0.0592957	0.368613	1.70541	0.506121	0	922261440	906982016	13.9786	14.0538	0.028023	0	4113352	0	4113352	4113352	0.899669	0.899669
14	6	sarah_16new_ip07		AAADFATHGK2	AAADFATHGK	AAADFATHGK	2	1628	0	1	494.746	Q8TDZ2	Q8TDZ2	MICA1_HUMAN	MICAL1	11.4863	-31.2012	11.341	-27.6123	0	0.865777	0	0	69897520	69897520	115666480	115666480	102471536	-0.000213623	0.0255542	0.847717	0.943391	0.261087	0.740837	3.32932	1.67013	0.844945	746297344	774192320	11.3924	11.5423	0.0639801	0	22588558	0	22588558	22588558	0.908939	0.908939
15	8	sarah_16new_ip09		AAADFATHGK2	AAADFATHGK	AAADFATHGK	2	1628	0	1	494.746	Q8TDZ2	Q8TDZ2	MICA1_HUMAN	MICAL1	11.5835	-31.2012	11.4802	-27.5925	0	0.865777	0	0	16342492	16342492	40208368	40208368	5822021	-0.000457764	0.0664824	0.819028	0.866388	-0.278115	0	3.22535	1.35328	0.952868	253917344	271678432	11.5271	11.6209	0.0402534	0	9888511	0	9888511	9888511	0.902165	0.902165
16	1	sarah_16new_ip02		AAAEDVNVTFEDQQK2	AAAEDVNVTFEDQQK	AAAEDVNVTFEDQQK	2	1858	0	1	832.892	Q9NQP4	Q9NQP4	PFD4_HUMAN	PFDN4	16.8461	20.4291	16.8179	17.361	0	1.08868	0	0	485095	485095	830411	830411	379000	0	0.749306	0.803846	0.769479	-0.127327	0.281181	1.70695	0.816497	0.864808	758621440	621914560	16.8085	16.8836	0.0281367	0	485095	0	485095	485095	0.803846	0.803846
17	2	sarah_16new_ip03		AAAEDVNVTFEDQQK2	AAAEDVNVTFEDQQK	AAAEDVNVTFEDQQK	2	1858	0	1	832.892	Q9NQP4	Q9NQP4	PFD4_HUMAN	PFDN4	16.658	20.4291	16.6803	17.4292	0	1.08868	0	0	1.20848e+06	1.20848e+06	1.23101e+06	1.23101e+06	1.13557e+06	-0.00146484	0.560315	0.858745	0.872823	0.0876578	0.796811	2.37011	1.28972	0.862663	944181312	796787200	16.6204	16.7514	0.0316373	0	1.20848e+06	0	1.20848e+06	1.20848e+06	0.858745	0.858745
18	3	sarah_16new_ip04		AAAEDVNVTFEDQQK2	AAAEDVNVTFEDQQK	AAAEDVNVTFEDQQK	2	1858	0	1	832.892	Q9NQP4	Q9NQP4	PFD4_HUMAN	PFDN4	16.8154	20.4291	16.7557	17.3037	0	1.08868	0	0	729664	729664	653676	653676	547397	-0.0010376	1.30145	0.817768	0.833897	-0.0599192	0.447815	3.25268	1.15233	0.871154	537481152	446072928	16.7595	16.8532	0.0417814	0	729664	0	729664	729664	0.817768	0.817768
19	4	sarah_16new_ip05		AAAEDVNVTFEDQQK2	AAAEDVNVTFEDQQK	AAAEDVNVTFEDQQK	2	1858	0	1	832.892	Q9NQP4	Q9NQP4	PFD4_HUMAN	PFDN4	16.6953	20.4291	16.6829	17.8184	0	1.08868	0	0	554848	554848	645006	645006	588705	-0.000671387	0.609272	0.834089	0.86534	0.0694522	0.838254	1.66558	0	0.806027	562361920	549733056	16.6579	16.7516	0.0413998	0	554848	0	554848	554848	0.834089	0.834089
20	5	sarah_16new_ip06		AAAEDVNVTFEDQQK2	AAAEDVNVTFEDQQK	AAAEDVNVTFEDQQK	2	1858	0	1	832.892	Q9NQP4	Q9NQP4	PFD4_HUMAN	PFDN4	16.8432	20.4291	16.8188	17.4954	0	1.08868	0	0	673331	673331	941983	941983	797051	-0.00109863	0.349918	0.844608	0.875182	0.223408	0.772864	1.97841	1.5639	0.665948	565110144	442503872	16.7679	16.8809	0.0299993	0	673331	0	673331	673331	0.844608	0.844608
21	6	sarah_16new_ip07		AAAEDVNVTFEDQQK2	AAAEDVNVTFEDQQK	AAAEDVNVTFEDQQK	2	1858	0	1	832.892	Q9NQP4	Q9NQP4	PFD4_HUMAN	PFDN4	16.5783	20.4291	16.5516	17.6866	0	1.08868	0	0	5372288	5372288	6771495	6771495	5.82361e+06	0	0.0255542	0.902871	0.933796	-0.251278	0.985679	5.49515	2.18509	0.987677	1692781952	1591540736	16.5223	16.6158	0.0408709	0	5372288	0	5372288	5372288	0.902871	0.902871
22	7	sarah_16new_ip08		AAAEDVNVTFEDQQK2	AAAEDVNVTFEDQQK	AAAEDVNVTFEDQQK	2	1858	0	1	832.892	Q9NQP4	Q9NQP4	PFD4_HUMAN	PFDN4	16.833	20.4291	16.7648	17.8865	0	1.08868	0	0	404041	404041	530927	530927	363131	-0.0012207	0.909064	0.818446	0.833779	-0.0338004	0.644347	2.30953	0	0.831103	786510592	527758528	16.7956	16.8706	0.0280094	0	404041	0	404041	404041	0.818446	0.818446
23	8	sarah_16new_ip09		AAAEDVNVTFEDQQK2	AAAEDVNVTFEDQQK	AAAEDVNVTFEDQQK	2	1858	0	1	832.892	Q9NQP4	Q9NQP4	PFD4_HUMAN	PFDN4	16.7995	20.4291	16.7435	17.2658	0	1.08868	0	0	1.51798e+06	1.51798e+06	1.91362e+06	1.91362e+06	1.30874e+06	-0.000366211	0.0790353	0.870928	0.84534	-0.378069	0.935566	3.92558	1.15376	0.806432	703659328	613069440	16.7061	16.8371	0.0432552	0	1.51798e+06	0	1.51798e+06	1.51798e+06	0.870928	0.870928
24	9	sarah_16new_ip10		AAAEDVNVTFEDQQK2	AAAEDVNVTFEDQQK	AAAEDVNVTFEDQQK	2	1858	0	1	832.892	Q9NQP4	Q9NQP4	PFD4_HUMAN	PFDN4	16.8467	20.4291	16.8549	16.5062	0	1.08868	0	0	308173	308173	495331	495331	463814	-0.0010376	0.544966	0.81788	0.629488	0.162872	0.825448	1.87715	0.38432	0.802691	567664064	471405792	16.8091	16.8843	0.0280795	0	308173	0	308173	308173	0.81788	0.81788
25	10	sarah_16new_ip11		AAAEDVNVTFEDQQK2	AAAEDVNVTFEDQQK	AAAEDVNVTFEDQQK	2	1858	0	1	832.892	Q9NQP4	Q9NQP4	PFD4_HUMAN	PFDN4	16.6938	20.4291	16.6629	17.3619	0	1.08868	0	0	1.02625e+06	1.02625e+06	1.25097e+06	1.25097e+06	904852	-0.000854492	0.193465	0.852315	0.890746	0.00111018	0.809562	3.12213	1.82817	0.907629	1056943488	792436992	16.6566	16.7316	0.0281568	0	1.02625e+06	0	1.02625e+06	1.02625e+06	0.852315	0.852315
26	11	sarah_16new_ip12		AAAEDVNVTFEDQQK2	AAAEDVNVTFEDQQK	AAAEDVNVTFEDQQK	2	1858	0	1	832.892	Q9NQP4	Q9NQP4	PFD4_HUMAN	PFDN4	16.735	20.4291	16.6393	17.8668	0	1.08868	0	0	707875	707875	1.19887e+06	1.19887e+06	626969	-0.000549316	0.407281	0.812112	0.875359	-0.266048	0.497628	2.42615	0.127435	0.787472	558293248	442040192	16.6601	16.7725	0.0281596	0	707875	0	707875	707875	0.812112	0.812112
27	6	sarah_16new_ip07		AAAEEEDGGPEGPNR2	AAAEEEDGGPEGPNR	AAAEEEDGGPEGPNR	2	1885	0	1	749.824	Q99942	Q99942	RNF5_HUMAN	RNF5	11.2182	-29.829	11.1211	-30.7476	0	0.998682	0	0	206002	206002	412124	412124	202529	0.000671387	0.0255542	0.753291	0.01	-0.18046	0.755483	2.24958	0.9806	0.737479	989261120	930476800	11.1619	11.2744	0.0628858	0	206002	0	206002	206002	0.753291	0.753291
28	0	sarah_16new_ip01		AAAFEQLQK2	AAAFEQLQK	AAAFEQLQK	2	2284	0	1	503.272	O94826	O94826	TOM70_HUMAN	TOMM70	15.6823	6.76397	15.6111	9.41662	0	0.85713	0	0	1.25979e+06	1.25979e+06	2.16181e+06	2.16181e+06	1.48889e+06	-0.000640869	1.74953	0.844034	0.786193	0.00470329	0.506669	3.57644	1.10489	0.992244	491714112	748414336	15.6449	15.7199	0.0281324	0	1.50925e+06	0	1.50925e+06	1.50925e+06	0.936216	0.936216
29	1	sarah_16new_ip02		AAAFEQLQK2	AAAFEQLQK	AAAFEQLQK	2	2284	0	1	503.272	O94826	O94826	TOM70_HUMAN	TOMM70	15.7337	6.76397	15.7081	8.53621	0	0.85713	0	0	2134079	2134079	3.41283e+06	3.41283e+06	3.1766e+06	-0.000640869	0.81269	0.884235	0.856341	0.0370229	0.817202	4.73737	1.48998	0.944135	1011648064	899058880	15.6773	15.771	0.0400705	0	2449177	0	2449177	2449177	0.946082	0.946082
30	2	sarah_16new_ip03		AAAFEQLQK2	AAAFEQLQK	AAAFEQLQK	2	2284	0	1	503.272	O94826	O94826	TOM70_HUMAN	TOMM70	15.6044	6.76397	15.6768	9.71261	0	0.85713	0	0	3.70162e+06	3.70162e+06	3.72615e+06	3.72615e+06	3602475	-0.000579834	0.546794	0.909351	0.868776	-0.118793	0.953943	5.25669	0.726141	0.933848	755540032	853130688	15.548	15.6418	0.0401846	0	3.41321e+06	0	3.41321e+06	3.41321e+06	0.934195	0.934195
31	3	sarah_16new_ip04		AAAFEQLQK2	AAAFEQLQK	AAAFEQLQK	2	2284	0	1	503.272	O94826	O94826	TOM70_HUMAN	TOMM70	15.7232	6.76397	15.768	9.03794	0	0.85713	0	0	1.67813e+06	1.67813e+06	2.14135e+06	2.14135e+06	1.91174e+06	-0.000793457	1.4675	0.883211	0.94103	-0.148355	0.826558	2.4561	0.757079	0.900799	873040320	546446528	15.6481	15.7606	0.0522008	0	1.58422e+06	0	1.58422e+06	1.58422e+06	0.926098	0.926098
32	4	sarah_16new_ip05		AAAFEQLQK2	AAAFEQLQK	AAAFEQLQK	2	2284	0	1	503.272	O94826	O94826	TOM70_HUMAN	TOMM70	15.6035	6.76397	15.5831	9.45715	0	0.85713	0	0	4.61296e+06	4.61296e+06	5272344	5272344	5232237	-0.000457764	0.682494	0.926726	0.909682	-0.023915	0.98876	5.75149	2.39218	0.871367	560629952	831917824	15.5661	15.641	0.0283034	0	3925510	0	3925510	3925510	0.937684	0.937684
33	5	sarah_16new_ip06		AAAFEQLQK2	AAAFEQLQK	AAAFEQLQK	2	2284	0	1	503.272	O94826	O94826	TOM70_HUMAN	TOMM70	15.6955	6.76397	15.7265	8.91977	0	0.85713	0	0	7.90539e+06	7.90539e+06	9746554	9746554	8538607	-0.000549316	0.347165	0.917105	0.960383	0.129215	0.910036	5.58858	0.84786	0.904354	634277632	965338624	15.6391	15.7705	0.0459831	0	6.05313e+06	0	6.05313e+06	6.05313e+06	0.952911	0.952911
34	6	sarah_16new_ip07		AAAFEQLQK2	AAAFEQLQK	AAAFEQLQK	2	2284	0	1	503.272	O94826	O94826	TOM70_HUMAN	TOMM70	15.341	6.76397	15.3496	8.53093	0	0.85713	0	0	68067424	68067424	84280528	84280528	77514848	-0.000396729	0.0255542	0.931677	0.957151	-0.275901	0.966359	6.63334	2.56937	0.989016	1831122304	1599392256	15.285	15.3968	0.0362302	0	72334720	0	72334720	72334720	0.958899	0.958899
35	7	sarah_16new_ip08		AAAFEQLQK2	AAAFEQLQK	AAAFEQLQK	2	2284	0	1	503.272	O94826	O94826	TOM70_HUMAN	TOMM70	15.798	6.76397	15.7581	9.46559	0	0.85713	0	0	2.38893e+06	2.38893e+06	3.23537e+06	3.23537e+06	2.58596e+06	-0.000488281	0.946189	0.888391	0.907813	0.187354	0.857029	4.56214	1.42899	0.880739	355790976	251478720	15.723	15.8355	0.0587855	0	2837892	0	2837892	2837892	0.946846	0.946846
36	8	sarah_16new_ip09		AAAFEQLQK2	AAAFEQLQK	AAAFEQLQK	2	2284	0	1	503.272	O94826	O94826	TOM70_HUMAN	TOMM70	15.6726	6.76397	15.6541	9.08283	0	0.85713	0	0	38507276	38507276	46412972	46412972	41278344	-0.000244141	0.0664824	0.918347	0.967197	-0.197453	0.937043	6.0996	2.67904	0.957153	772216512	821341440	15.5977	15.7289	0.0486384	0	37540340	0	37540340	37540340	0.958776	0.958776
37	9	sarah_16new_ip10		AAAFEQLQK2	AAAFEQLQK	AAAFEQLQK	2	2284	0	1	503.272	O94826	O94826	TOM70_HUMAN	TOMM70	15.6985	6.76397	15.7379	9.13304	0	0.85713	0	0	4.64631e+06	4.64631e+06	4.79867e+06	4.79867e+06	3.81593e+06	-0.000579834	0.80857	0.884494	0.907188	-0.183724	0.777542	4.51962	1.91287	0.955234	380810496	636601088	15.6423	15.7547	0.0574698	0	3.5137e+06	0	3.5137e+06	3.5137e+06	0.932336	0.932336
38	10	sarah_16new_ip11		AAAFEQLQK2	AAAFEQLQK	AAAFEQLQK	2	2284	0	1	503.272	O94826	O94826	TOM70_HUMAN	TOMM70	15.6028	6.76397	15.5925	9.02078	0	0.85713	0	0	11254150	11254150	15590231	15590231	14533294	-0.000701904	0.190404	0.890341	0.908588	-0.159712	0.844971	4.8456	1.74517	0.963953	1663045760	1674017408	15.5464	15.659	0.0325325	0	11605127	0	11605127	11605127	0.953037	0.953037
39	11	sarah_16new_ip12		AAAFEQLQK2	AAAFEQLQK	AAAFEQLQK	2	2284	0	1	503.272	O94826	O94826	TOM70_HUMAN	TOMM70	15.6057	6.76397	15.6285	9.08513	0	0.85713	0	0	6.64974e+06	6.64974e+06	7551800	7551800	6.10829e+06	-0.000457764	0.407323	0.910953	0.923791	-0.0379827	0.894684	5.94603	1.62074	0.958748	367762560	702107712	15.5681	15.6804	0.0461761	0	6190071	0	6190071	6190071	0.951985	0.951985
40	13	sarah_16new_ip14		AAAFEQLQK2	AAAFEQLQK	AAAFEQLQK	2	2284	0	1	503.272	O94826	O94826	TOM70_HUMAN	TOMM70	15.7384	6.76397	15.6167	8.62445	0	0.85713	0	0	1.41787e+06	1.41787e+06	2.24245e+06	2.24245e+06	2.12218e+06	-0.000762939	1.56408	0.886801	0.816419	-0.185369	0.864901	3.67286	0.854618	0.915702	720013632	832419392	15.6819	15.7947	0.0338934	0	1.63237e+06	0	1.63237e+06	1.63237e+06	0.932834	0.932834
41	14	sarah_16new_ip15		AAAFEQLQK2	AAAFEQLQK	AAAFEQLQK	2	2284	0	1	503.272	O94826	O94826	TOM70_HUMAN	TOMM70	15.7611	6.76397	15.8282	8.82248	0	0.85713	0	0	2.34164e+06	2.34164e+06	2.59359e+06	2.59359e+06	2201650	-0.000671387	1.35597	0.906297	0.922423	0.118402	0.953775	4.30849	1.59637	0.959642	364390080	481505600	15.7234	15.8172	0.045423	0	1.99053e+06	0	1.99053e+06	1.99053e+06	0.928866	0.928866
42	15	sarah_16new_ip16		AAAFEQLQK2	AAAFEQLQK	AAAFEQLQK	2	2284	0	1	503.272	O94826	O94826	TOM70_HUMAN	TOMM70	15.586	6.76397	15.6837	9.88828	0	0.85713	0	0	3.88117e+06	3.88117e+06	3.44289e+06	3.44289e+06	2.81673e+06	-0.000488281	0.813082	0.917581	0.869678	0.0325836	0.951829	5.27397	1.64549	0.925988	209267232	227208144	15.5295	15.6423	0.0467691	0	3.64156e+06	0	3.64156e+06	3.64156e+06	0.950461	0.950461
43	6	sarah_16new_ip07		AAAFPPGFSISEIK2	AAAFPPGFSISEIK	AAAFPPGFSISEIK	2	2349	0	1	717.885	Q9H9Y2	Q9H9Y2	RPF1_HUMAN	RPF1	24.0752	69.2061	24.2092	70.1897	0	1.0341	0	0	4.44008e+06	4.44008e+06	29282556	29282556	4.41993e+06	-0.000854492	0.030751	0	0	0.0940932	0	2.71866	1.09796	0.688335	644782592	660578048	23.9625	24.1879	0.102756	0	3715622	0	3715622	3715622	0.893694	0.893694
44	8	sarah_16new_ip09		AAAFPPGFSISEIK2	AAAFPPGFSISEIK	AAAFPPGFSISEIK	2	2349	0	1	717.885	Q9H9Y2	Q9H9Y2	RPF1_HUMAN	RPF1	24.1241	69.2061	24.3834	69.198	0	1.0341	0	0	1.19298e+06	1.19298e+06	13473688	13473688	1.18075e+06	-0.000183105	0.10641	0	0	-0.467126	0.000461641	2.55768	0	0.73341	254334480	261630096	24.0117	24.237	0.0377446	0	1.58736e+06	0	1.58736e+06	1.58736e+06	0.882811	0.882811
45	10	sarah_16new_ip11		AAAFPPGFSISEIK2	AAAFPPGFSISEIK	AAAFPPGFSISEIK	2	2349	0	1	717.885	Q9H9Y2	Q9H9Y2	RPF1_HUMAN	RPF1	24.0295	69.2061	24.3736	68.2593	0	1.0341	0	0	516083	516083	858159	858159	512510	0.000244141	0.279178	0	0	-0.271079	0.453233	1.73139	0.220543	0.790847	150099024	147477520	23.9542	24.0671	0.028204	0	451853	0	451853	451853	0.814076	0.814076
46	6	sarah_16new_ip07		AAAHIHSSPGRSTC(UniMod:4)LR4	AAAHIHSSPGRSTC(UniMod:4)LR	AAAHIHSSPGRSTCLR	4	3111	0	1	430.972	Q5T011	Q5T011	SZT2_HUMAN	SZT2	10.9308	-34.4983	11.0299	-34.3855	0	0.815582	0	0	271267	271267	267418	267418	267418	-0.000427246	0.0255542	0.772014	0.01	-0.0386328	0.46473	2.47918	0.650769	0.830342	636625088	774889664	10.8936	10.987	0.0419347	0	714931	0	714931	714931	0.758899	0.758899
47	0	sarah_16new_ip01		AAAIGIDLGTTYSC(UniMod:4)VGVFQHGK3	AAAIGIDLGTTYSC(UniMod:4)VGVFQHGK	AAAIGIDLGTTYSCVGVFQHGK	3	3190	0	0	755.716	P0DMV9;P0DMV8	P0DMV8;P0DMV9	HS71A_HUMAN;HS71B_HUMAN	HSPA1A;HSPA1B	23.0451	68.1599	23.3262	64.5305	0	1.02523	0	0	426580	426580	592968	592968	423705	-0.00012207	2.21769	0.67586	0.01	0.107913	0.244023	1.80676	0	0.675772	88190000	80626536	23.0077	23.0825	0.0279794	0	495694	0	495694	0	0.844303	0.844303
48	6	sarah_16new_ip07		AAAILEAWQR2	AAAILEAWQR	AAAILEAWQR	2	3234	0	1	564.812	Q13635	Q13635	PTC1_HUMAN	PTCH1	20.8448	48.0422	20.756	49.3774	0	0.914417	0	0	323750	323750	603192	603192	345604	0.000427246	0.0276699	0.792792	0.790991	-0.124636	0.352283	3.41755	1.32496	0.70154	1199825664	1235155456	20.7885	20.9571	0.0764168	0	323750	0	323750	323750	0.792792	0.792792
49	8	sarah_16new_ip09		AAAILEAWQR2	AAAILEAWQR	AAAILEAWQR	2	3234	0	1	564.812	Q13635	Q13635	PTC1_HUMAN	PTCH1	21.0016	48.0422	21.0074	49.9731	0	0.914417	0	0	155683	155683	333225	333225	157580	0.000671387	0.068404	0.774433	0.976857	0.0477703	0.537089	2.56109	0.425991	0.728459	497389344	482278368	20.8891	21.058	0.0294675	0	155683	0	155683	155683	0.774433	0.774433
50	11	sarah_16new_ip12		AAALASGC(UniMod:4)TVEIK2	AAALASGC(UniMod:4)TVEIK	AAALASGCTVEIK	2	3615	0	1	645.84	Q8IYS1	Q8IYS1	P20D2_HUMAN	PM20D2	16.6203	14.7772	16.553	16.5646	0	0.991969	0	0	41622	41622	173320	173320	37773.6	0.000915527	0.38716	0.764022	0.01	0.121582	0	2.54829	0.661735	0	271922592	288041632	16.5826	16.6767	0.0308947	0	41622	0	41622	41622	0.591492	0.591492
51	1	sarah_16new_ip02		AAALEFLNR2	AAALEFLNR	AAALEFLNR	2	3743	0	1	502.78	P31948	P31948	STIP1_HUMAN	STIP1	20.8159	44.0435	20.5723	48.003	0	0.865913	0	0	902829	902829	1.05462e+06	1.05462e+06	1.01566e+06	-0.000183105	0.61817	0.881412	0.895742	-0.22659	0.905156	4.98615	1.61353	0.882955	541011648	487740928	20.7598	20.8534	0.0354014	0	3.93076e+06	0	3.93076e+06	3.93076e+06	0.942641	0.942641
52	2	sarah_16new_ip03		AAALEFLNR2	AAALEFLNR	AAALEFLNR	2	3743	0	1	502.78	P31948	P31948	STIP1_HUMAN	STIP1	20.6118	44.0435	20.3895	47.7201	0	0.865913	0	0	1226304	1226304	1.39755e+06	1.39755e+06	1169611	-0.000366211	0.603069	0.898828	0.959469	-0.0418389	0.910307	5.65358	1.48213	0.920291	493206816	476041440	20.5554	20.6495	0.0420218	0	5.9689e+06	0	5.9689e+06	5.9689e+06	0.944307	0.944307
53	3	sarah_16new_ip04		AAALEFLNR2	AAALEFLNR	AAALEFLNR	2	3743	0	1	502.78	P31948	P31948	STIP1_HUMAN	STIP1	20.7504	44.0435	20.4611	47.5755	0	0.865913	0	0	506760	506760	658178	658178	484646	-0.000518799	1.62853	0.851565	0.881067	-0.222024	0.763978	2.91151	0.645003	0.894631	398729152	388058400	20.6944	20.8069	0.0499337	0	2.84647e+06	0	2.84647e+06	2.84647e+06	0.934255	0.934255
54	4	sarah_16new_ip05		AAALEFLNR2	AAALEFLNR	AAALEFLNR	2	3743	0	1	502.78	P31948	P31948	STIP1_HUMAN	STIP1	20.7456	44.0435	20.5417	47.4251	0	0.865913	0	0	463493	463493	544868	544868	445290	-0.000610352	0.89266	0.884452	0.922685	-0.15248	0.979142	2.53284	0.442895	0.878535	685251968	560662464	20.7082	20.7833	0.0282841	0	1.95729e+06	0	1.95729e+06	1.95729e+06	0.931444	0.931444
55	5	sarah_16new_ip06		AAALEFLNR2	AAALEFLNR	AAALEFLNR	2	3743	0	1	502.78	P31948	P31948	STIP1_HUMAN	STIP1	20.6872	44.0435	20.424	48.4574	0	0.865913	0	0	1.14647e+06	1.14647e+06	1.5926e+06	1.5926e+06	1.33613e+06	-0.000427246	0.437263	0.875053	0.911433	-0.122195	0.793073	4.28763	1.89629	0.933753	448601280	384520512	20.6309	20.7436	0.0421069	0	5.12352e+06	0	5.12352e+06	5.12352e+06	0.943104	0.943104
56	6	sarah_16new_ip07		AAALEFLNR2	AAALEFLNR	AAALEFLNR	2	3743	0	1	502.78	P31948	P31948	STIP1_HUMAN	STIP1	20.4613	44.0435	20.2988	47.1417	0	0.865913	0	0	6321263	6321263	9345106	9345106	7075028	-0.000701904	0.0278893	0.902371	0.93372	-0.00432088	0.917915	4.77842	1.68851	0.91127	2505957888	2440654336	20.4055	20.5547	0.0581304	0	48137644	0	48137644	48137644	0.957293	0.957293
57	7	sarah_16new_ip08		AAALEFLNR2	AAALEFLNR	AAALEFLNR	2	3743	0	1	502.78	P31948	P31948	STIP1_HUMAN	STIP1	20.7151	44.0435	20.4436	47.354	0	0.865913	0	0	429428	429428	438111	438111	398722	-6.10352e-05	1.17366	0.894351	0.887419	-0.257477	0.975569	3.54425	0.903911	0.94646	453219200	408996192	20.6777	20.7713	0.0389807	0	1.94401e+06	0	1.94401e+06	1.94401e+06	0.939151	0.939151
58	8	sarah_16new_ip09		AAALEFLNR2	AAALEFLNR	AAALEFLNR	2	3743	0	1	502.78	P31948	P31948	STIP1_HUMAN	STIP1	20.6354	44.0435	20.5198	47.8243	0	0.865913	0	0	1.57745e+06	1.57745e+06	2270689	2270689	1.35131e+06	-0.000427246	0.0719417	0.895652	0.892467	0.0437454	0.908867	4.42641	1.67606	0.975792	785041344	842213760	20.5791	20.7104	0.0544718	0	9048823	0	9048823	9048823	0.950653	0.950653
59	9	sarah_16new_ip10		AAALEFLNR2	AAALEFLNR	AAALEFLNR	2	3743	0	1	502.78	P31948	P31948	STIP1_HUMAN	STIP1	20.7844	44.0435	20.5365	47.8477	0	0.865913	0	0	346210	346210	717098	717098	643399	-0.000244141	0.541032	0.837284	0.675279	0.272421	0.729544	2.48643	1.63743	0.789078	514916256	471921856	20.7469	20.841	0.0340337	0	2.61509e+06	0	2.61509e+06	2.61509e+06	0.935516	0.935516
60	10	sarah_16new_ip11		AAALEFLNR2	AAALEFLNR	AAALEFLNR	2	3743	0	1	502.78	P31948	P31948	STIP1_HUMAN	STIP1	20.6489	44.0435	20.3936	47.995	0	0.865913	0	0	1.67261e+06	1.67261e+06	2.20678e+06	2.20678e+06	1.94378e+06	-0.000488281	0.222623	0.907138	0.8793	0.0805621	0.98521	5.28365	1.54517	0.903897	829227072	666972416	20.5928	20.7052	0.0460185	0	7.64883e+06	0	7.64883e+06	7.64883e+06	0.949086	0.949086
61	11	sarah_16new_ip12		AAALEFLNR2	AAALEFLNR	AAALEFLNR	2	3743	0	1	502.78	P31948	P31948	STIP1_HUMAN	STIP1	20.5967	44.0435	20.3104	47.844	0	0.865913	0	0	792166	792166	1.19977e+06	1.19977e+06	973700	-0.000244141	0.481175	0.864454	0.851237	0.0369997	0.567923	3.60517	0.818296	0.906563	687647616	622515200	20.5216	20.6528	0.0418703	0	4332738	0	4332738	4332738	0.94382	0.94382
62	13	sarah_16new_ip14		AAALEFLNR2	AAALEFLNR	AAALEFLNR	2	3743	0	1	502.78	P31948	P31948	STIP1_HUMAN	STIP1	20.7873	44.0435	20.5833	47.7626	0	0.865913	0	0	207941	207941	153337	153337	0	0	1.73459	0.765999	0.738626	0.0268756	0.421902	2.74236	0.48595	0.934679	591240064	440207136	20.7313	20.825	0.0419017	0	1.07041e+06	0	1.07041e+06	1.07041e+06	0.898576	0.898576
63	1	sarah_16new_ip02		AAALVLQTIWGYK2	AAALVLQTIWGYK	AAALVLQTIWGYK	2	4205	0	1	717.411	O60716	O60716	CTND1_HUMAN	CTNND1	26.9768	90.6498	27.0103	91.5195	0	1.04358	0	0	173637	173637	231891	231891	119340	-0.000183105	0.978559	0.83899	0.723191	0.235179	0.654654	2.14636	1.52727	0.787843	462933888	2806633216	26.9392	27.0143	0.0282125	0	907620	0	907620	907620	0.912194	0.912194
64	2	sarah_16new_ip03		AAALVLQTIWGYK2	AAALVLQTIWGYK	AAALVLQTIWGYK	2	4205	0	1	717.411	O60716	O60716	CTND1_HUMAN	CTNND1	26.9411	90.6498	27.0016	90.5953	0	1.04358	0	0	281546	281546	385831	385831	270251	-0.000671387	0.820691	0.875931	0.859307	-0.253865	0.812184	4.0711	2.11814	0.910047	139719408	530638688	26.9036	26.9785	0.0279922	0	1.78635e+06	0	1.78635e+06	1.78635e+06	0.895858	0.895858
65	4	sarah_16new_ip05		AAALVLQTIWGYK2	AAALVLQTIWGYK	AAALVLQTIWGYK	2	4205	0	1	717.411	O60716	O60716	CTND1_HUMAN	CTNND1	26.9653	90.6498	27.0007	91.5492	0	1.04358	0	0	74040.2	74040.2	21107.1	21107.1	21107.1	0	1.24939	0.810814	0.584991	-0.615003	0.654654	1.29279	0.408248	0	122478784	471801856	26.9278	27.0026	0.028234	0	424224	0	424224	424224	0.644163	0.644163
66	5	sarah_16new_ip06		AAALVLQTIWGYK2	AAALVLQTIWGYK	AAALVLQTIWGYK	2	4205	0	1	717.411	O60716	O60716	CTND1_HUMAN	CTNND1	26.9838	90.6498	27.0349	90.6873	0	1.04358	0	0	59035.2	59035.2	106813	106813	99217.2	-0.000427246	0.820553	0.766814	0.784589	0.161197	0.654654	2.18731	0.816497	0.816497	102716896	134212576	26.9462	27.0213	0.0282269	0	1.20737e+06	0	1.20737e+06	1.20737e+06	0.917862	0.917862
67	6	sarah_16new_ip07		AAALVLQTIWGYK2	AAALVLQTIWGYK	AAALVLQTIWGYK	2	4205	0	1	717.411	O60716	O60716	CTND1_HUMAN	CTNND1	26.8894	90.6498	26.9253	91.0215	0	1.04358	0	0	1.51599e+06	1.51599e+06	2.21531e+06	2.21531e+06	2137482	0.000244141	0.030751	0.907551	0.896693	-0.693147	0.974177	5.59269	2.41161	0.979708	385044992	495664992	26.8331	26.9268	0.0352721	0	13260460	0	13260460	13260460	0.946271	0.946271
68	8	sarah_16new_ip09		AAALVLQTIWGYK2	AAALVLQTIWGYK	AAALVLQTIWGYK	2	4205	0	1	717.411	O60716	O60716	CTND1_HUMAN	CTNND1	26.9612	90.6498	26.9288	90.5921	0	1.04358	0	0	444270	444270	586644	586644	492552	0.000427246	0.10641	0.893401	0.88413	-0.236835	0.9518	4.2728	1.68035	0.979526	234006208	885748032	26.9048	27.0173	0.0335208	0	3.78073e+06	0	3.78073e+06	3.78073e+06	0.937746	0.937746
69	6	sarah_16new_ip07		AAAPAPEEEMDEC(UniMod:4)EQALAAEPK3	AAAPAPEEEMDEC(UniMod:4)EQALAAEPK	AAAPAPEEEMDECEQALAAEPK	3	4532	0	1	786.347	P26641	P26641	EF1G_HUMAN	EEF1G	19.4349	44.3601	19.3184	39.2605	0	1.04264	0	0	883606	883606	7.45491e+06	7.45491e+06	2.15329e+06	0.00012207	0.0308144	0.792185	0.741661	-0.149367	0.475808	3.69126	1.10734	0.837312	1595515648	1602179072	19.3231	19.4907	0.0558282	0	686133376	0	686133376	686133376	0.979347	0.979347
70	8	sarah_16new_ip09		AAAPAPEEEMDEC(UniMod:4)EQALAAEPK3	AAAPAPEEEMDEC(UniMod:4)EQALAAEPK	AAAPAPEEEMDECEQALAAEPK	3	4532	0	1	786.347	P26641	P26641	EF1G_HUMAN	EEF1G	19.4586	44.3601	19.3923	38.5372	0	1.04264	0	0	190784	190784	1.48017e+06	1.48017e+06	371408	0.000427246	0.0794339	0.762654	0.9163	0.112411	0.288936	1.79543	0.415904	0.688437	582349952	673324608	19.3653	19.5708	0.041425	0	235423920	0	235423920	235423920	0.969929	0.969929
71	10	sarah_16new_ip11		AAAPAPEEEMDEC(UniMod:4)EQALAAEPK3	AAAPAPEEEMDEC(UniMod:4)EQALAAEPK	AAAPAPEEEMDECEQALAAEPK	3	4532	0	1	786.347	P26641	P26641	EF1G_HUMAN	EEF1G	19.4504	44.3601	19.3696	38.2449	0	1.04264	0	0	108543	108543	791717	791717	412114	0	0.226706	0.756192	0.752431	-0.152607	0.19679	1.70292	0	0.553132	384760384	405567456	19.413	19.5254	0.0423667	0	130223760	0	130223760	130223760	0.967762	0.967762
72	6	sarah_16new_ip07		AAAPGVEDEPLLR2	AAAPGVEDEPLLR	AAAPGVEDEPLLR	2	4684	0	1	669.357	P31350	P31350	RIR2_HUMAN	RRM2	18.6953	31.3501	18.478	34.1652	0	0.995218	0	0	358274	358274	4.0531e+06	4.0531e+06	1.75368e+06	-0.000366211	0.0337837	0.814078	0.798037	0.0966349	0.163005	2.79554	0.755694	0.0278471	1738840064	1292744704	18.6204	18.7887	0.079767	0	4683169	0	4683169	4683151	0.86144	0.86144
73	7	sarah_16new_ip08		AAAPGVEDEPLLR2	AAAPGVEDEPLLR	AAAPGVEDEPLLR	2	4684	0	1	669.357	P31350	P31350	RIR2_HUMAN	RRM2	18.9226	31.3501	18.7532	34.9051	0	0.995218	0	0	126252	126252	139203	139203	57199	0	0.934655	0.817003	0.879826	0.00839975	0	2.59118	0.753784	0	367631456	313270656	18.8666	18.9789	0.0605555	0	456197	0	456197	455505	0.82745	0.82745
74	6	sarah_16new_ip07		AAAPPQPSPPPTK2	AAAPPQPSPPPTK	AAAPPQPSPPPTK	2	4789	0	1	629.843	P49848	P49848	TAF6_HUMAN	TAF6	12.3675	-18.4838	12.5362	-16.9257	0	0.941904	0	0	3.39555e+06	3.39555e+06	6.24163e+06	6.24163e+06	3.27497e+06	-0.000183105	0.0255542	0.868273	0.01	-0.0731691	0.901574	4.15281	1.99298	0.823575	1424896128	1575733120	12.2552	12.4798	0.103042	0	7397924	0	7397924	7397924	0.940682	0.940682
75	8	sarah_16new_ip09		AAAPPQPSPPPTK2	AAAPPQPSPPPTK	AAAPPQPSPPPTK	2	4789	0	1	629.843	P49848	P49848	TAF6_HUMAN	TAF6	12.4852	-18.4838	12.7645	-17.2042	0	0.941904	0	0	495290	495290	1595326	1595326	446305	-0.000366211	0.0664824	0.829079	0.724793	-0.40437	0.719564	2.62068	0.577844	0.775613	442719008	408728416	12.3726	12.5972	0.129616	0	2.62259e+06	0	2.62259e+06	2.62259e+06	0.933741	0.933741
76	0	sarah_16new_ip01		AAAQC(UniMod:4)YIDLIIK2	AAAQC(UniMod:4)YIDLIIK	AAAQCYIDLIIK	2	4993	0	1	689.874	P53618	P53618	COPB_HUMAN	COPB1	25.0084	73.8386	24.8828	77.1784	0	1.01835	0	0	345913	345913	347721	347721	298595	-0.000183105	2.05784	0.865352	0.78946	0.0906759	0.883642	4.01821	0.408248	0.986739	85665144	91210968	24.9711	25.0461	0.028131	0	1.01594e+06	0	1.01594e+06	1.01594e+06	0.919953	0.919953
77	1	sarah_16new_ip02		AAAQC(UniMod:4)YIDLIIK2	AAAQC(UniMod:4)YIDLIIK	AAAQCYIDLIIK	2	4993	0	1	689.874	P53618	P53618	COPB_HUMAN	COPB1	25.1087	73.8386	24.8818	74.1908	0	1.01835	0	0	314111	314111	526838	526838	437815	6.10352e-05	1.09098	0.803136	0.707462	-0.24513	0.694105	1.88848	0	0.894482	106875784	113610168	25.0715	25.2025	0.0323498	0	1.9148e+06	0	1.9148e+06	1.9148e+06	0.93586	0.93586
78	2	sarah_16new_ip03		AAAQC(UniMod:4)YIDLIIK2	AAAQC(UniMod:4)YIDLIIK	AAAQCYIDLIIK	2	4993	0	1	689.874	P53618	P53618	COPB_HUMAN	COPB1	25.0531	73.8386	24.8415	75.4247	0	1.01835	0	0	602726	602726	637530	637530	623654	0.000183105	0.676968	0.876452	0.91001	0.340317	0.953569	2.37342	0.961024	0.897128	125520112	141771840	25.0158	25.091	0.0281582	0	2.62681e+06	0	2.62681e+06	2.62681e+06	0.941573	0.941573
79	4	sarah_16new_ip05		AAAQC(UniMod:4)YIDLIIK2	AAAQC(UniMod:4)YIDLIIK	AAAQCYIDLIIK	2	4993	0	1	689.874	P53618	P53618	COPB_HUMAN	COPB1	25.0781	73.8386	24.9068	76.9793	0	1.01835	0	0	318683	318683	383074	383074	355971	-0.000244141	1.28536	0.865527	0.678307	-0.311925	0.948158	2.37488	0.917596	0.966594	81558056	87921672	25.0407	25.1159	0.0282154	0	1.84015e+06	0	1.84015e+06	1.84015e+06	0.93004	0.93004
80	5	sarah_16new_ip06		AAAQC(UniMod:4)YIDLIIK2	AAAQC(UniMod:4)YIDLIIK	AAAQCYIDLIIK	2	4993	0	1	689.874	P53618	P53618	COPB_HUMAN	COPB1	25.0767	73.8386	25.0104	75.1134	0	1.01835	0	0	326986	326986	435756	435756	380849	-0.00012207	0.760158	0.870336	0.733777	-0.0610873	0.935575	2.65683	0	0.94259	97032440	123901120	25.0388	25.1329	0.0394136	0	2.73005e+06	0	2.73005e+06	2.73005e+06	0.948179	0.948179
81	6	sarah_16new_ip07		AAAQC(UniMod:4)YIDLIIK2	AAAQC(UniMod:4)YIDLIIK	AAAQCYIDLIIK	2	4993	0	1	689.874	P53618	P53618	COPB_HUMAN	COPB1	24.9108	73.8386	24.6696	75.5303	0	1.01835	0	0	8728072	8728072	9128426	9128426	8539729	0.000244141	0.030751	0.914668	0.948751	0.244579	0.987828	6.4505	2.82915	0.97508	526066592	462788864	24.8731	24.9667	0.0410428	0	55002896	0	55002896	55002896	0.957965	0.957965
82	7	sarah_16new_ip08		AAAQC(UniMod:4)YIDLIIK2	AAAQC(UniMod:4)YIDLIIK	AAAQCYIDLIIK	2	4993	0	1	689.874	P53618	P53618	COPB_HUMAN	COPB1	25.0827	73.8386	24.8724	74.1601	0	1.01835	0	0	306573	306573	531174	531174	490521	0.00012207	1.34605	0.809847	0.692448	-0.0634447	0.66337	2.36372	1.2226	0.874037	91102720	86968968	25.0449	25.1203	0.0282197	0	1.96554e+06	0	1.96554e+06	1.96554e+06	0.936832	0.936832
83	8	sarah_16new_ip09		AAAQC(UniMod:4)YIDLIIK2	AAAQC(UniMod:4)YIDLIIK	AAAQCYIDLIIK	2	4993	0	1	689.874	P53618	P53618	COPB_HUMAN	COPB1	25.0553	73.8386	24.9735	76.018	0	1.01835	0	0	5011643	5011643	6.18021e+06	6.18021e+06	5.68651e+06	0.000366211	0.10641	0.902919	0.900003	-0.220307	0.956196	6.10445	2.48842	0.985484	200541056	221616752	24.9989	25.1114	0.0447733	0	28512838	0	28512838	28512838	0.969823	0.969823
84	9	sarah_16new_ip10		AAAQC(UniMod:4)YIDLIIK2	AAAQC(UniMod:4)YIDLIIK	AAAQCYIDLIIK	2	4993	0	1	689.874	P53618	P53618	COPB_HUMAN	COPB1	25.0988	73.8386	24.8983	74.1285	0	1.01835	0	0	582355	582355	680191	680191	602324	-0.00012207	0.859374	0.830527	0.778086	-0.0578332	0.751743	3.10853	1.27101	0.921077	93554072	96324808	25.0613	25.1363	0.0281754	0	2.75371e+06	0	2.75371e+06	2.75371e+06	0.938208	0.938208
85	10	sarah_16new_ip11		AAAQC(UniMod:4)YIDLIIK2	AAAQC(UniMod:4)YIDLIIK	AAAQCYIDLIIK	2	4993	0	1	689.874	P53618	P53618	COPB_HUMAN	COPB1	25.0542	73.8386	24.8557	76.6123	0	1.01835	0	0	2.23686e+06	2.23686e+06	2.52359e+06	2.52359e+06	2.39702e+06	0	0.242136	0.872745	0.945901	0.0730795	0.886756	4.08783	1.76242	0.948707	157031040	172057664	24.9791	25.1105	0.0583805	0	9030380	0	9030380	9030380	0.962124	0.962124
86	11	sarah_16new_ip12		AAAQC(UniMod:4)YIDLIIK2	AAAQC(UniMod:4)YIDLIIK	AAAQCYIDLIIK	2	4993	0	1	689.874	P53618	P53618	COPB_HUMAN	COPB1	25.0061	73.8386	24.8474	74.771	0	1.01835	0	0	1.05685e+06	1.05685e+06	1.06879e+06	1.06879e+06	1.01709e+06	-0.000366211	0.580076	0.898163	0.89912	-0.0629063	0.972713	4.60003	0.760479	0.987155	115439240	126585112	24.9497	25.0436	0.0331688	0	4663186	0	4663186	4663186	0.93858	0.93858
87	13	sarah_16new_ip14		AAAQC(UniMod:4)YIDLIIK2	AAAQC(UniMod:4)YIDLIIK	AAAQCYIDLIIK	2	4993	0	1	689.874	P53618	P53618	COPB_HUMAN	COPB1	25.0787	73.8386	24.8596	74.7727	0	1.01835	0	0	272731	272731	341383	341383	261332	0	1.96312	0.839004	0.862986	0.0193607	0.858442	1.87287	0.380424	0.978441	86061248	90260000	25.0411	25.1163	0.0281553	0	1.30976e+06	0	1.30976e+06	1.30976e+06	0.915936	0.915936
88	14	sarah_16new_ip15		AAAQC(UniMod:4)YIDLIIK2	AAAQC(UniMod:4)YIDLIIK	AAAQCYIDLIIK	2	4993	0	1	689.874	P53618	P53618	COPB_HUMAN	COPB1	25.1086	73.8386	24.8415	74.1001	0	1.01835	0	0	182192	182192	291115	291115	185010	-0.000244141	1.66434	0.847735	0.957021	0.128018	0.882721	2.93146	0.408248	0.950749	83324296	84107024	25.071	25.1463	0.0283413	0	1.21147e+06	0	1.21147e+06	1.21147e+06	0.923568	0.923568
89	15	sarah_16new_ip16		AAAQC(UniMod:4)YIDLIIK2	AAAQC(UniMod:4)YIDLIIK	AAAQCYIDLIIK	2	4993	0	1	689.874	P53618	P53618	COPB_HUMAN	COPB1	25.0425	73.8386	24.8053	75.4172	0	1.01835	0	0	616876	616876	868381	868381	732511	-0.000610352	0.89644	0.833552	0.771673	0.0519098	0.826683	1.84291	1.20279	0.876881	160879456	158066576	25.0049	25.08	0.0281467	0	2828095	0	2828095	2828095	0.94207	0.94207
90	1	sarah_16new_ip02		AAAQQLGEVVK2	AAAQQLGEVVK	AAAQQLGEVVK	2	5124	0	1	557.317	O14981	O14981	BTAF1_HUMAN	BTAF1	15.8558	7.09135	15.7628	9.31749	0	0.908157	0	0	264465	264465	261593	261593	195925	-0.000366211	0.836687	0.820481	0.672332	-0.151546	0.833913	1.77661	1.22474	0.671551	300906496	293523584	15.8179	15.9123	0.0385853	0	230448	0	230448	230448	0.866973	0.866973
91	2	sarah_16new_ip03		AAAQQLGEVVK2	AAAQQLGEVVK	AAAQQLGEVVK	2	5124	0	1	557.317	O14981	O14981	BTAF1_HUMAN	BTAF1	15.726	7.09135	15.6954	9.48063	0	0.908157	0	0	447131	447131	486382	486382	468514	-0.000305176	0.546794	0.867063	0.831351	0.0260662	0.935863	3.79917	0.816497	0.801855	328592928	348301408	15.6885	15.7636	0.0280502	0	460766	0	460766	460766	0.868162	0.868162
92	4	sarah_16new_ip05		AAAQQLGEVVK2	AAAQQLGEVVK	AAAQQLGEVVK	2	5124	0	1	557.317	O14981	O14981	BTAF1_HUMAN	BTAF1	15.7441	7.09135	15.6632	9.64364	0	0.908157	0	0	190917	190917	295840	295840	143727	0.00012207	0.745444	0.840644	0.573177	-0.128846	0.900524	1.72066	0.29206	0.466164	241911120	264888976	15.6879	15.7816	0.038854	0	203963	0	203963	203963	0.83245	0.83245
93	5	sarah_16new_ip06		AAAQQLGEVVK2	AAAQQLGEVVK	AAAQQLGEVVK	2	5124	0	1	557.317	O14981	O14981	BTAF1_HUMAN	BTAF1	15.8739	7.09135	15.774	9.58924	0	0.908157	0	0	555438	555438	775990	775990	656358	-0.000183105	0.347165	0.837307	0.835654	0.0945321	0.793263	3.05211	0.64711	0.9644	338230784	293991680	15.8173	15.9112	0.0415918	0	558042	0	558042	558042	0.917385	0.917385
94	6	sarah_16new_ip07		AAAQQLGEVVK2	AAAQQLGEVVK	AAAQQLGEVVK	2	5124	0	1	557.317	O14981	O14981	BTAF1_HUMAN	BTAF1	15.5185	7.09135	15.3883	10.2875	0	0.908157	0	0	7845086	7845086	7.82114e+06	7.82114e+06	7.45693e+06	0	0.0255542	0.909018	0.957131	0.0268033	0.980963	6.17476	2.46729	0.989111	1250679936	1145932416	15.4624	15.5745	0.0377348	0	8942815	0	8942815	8942815	0.948468	0.948468
95	7	sarah_16new_ip08		AAAQQLGEVVK2	AAAQQLGEVVK	AAAQQLGEVVK	2	5124	0	1	557.317	O14981	O14981	BTAF1_HUMAN	BTAF1	15.9202	7.09135	15.9102	10.0783	0	0.908157	0	0	162350	162350	182194	182194	182194	-0.000305176	0.94583	0.801052	0.875485	0.29881	0.662752	2.14868	0.430113	0.91194	248571200	244366224	15.8826	15.9578	0.0281754	0	204472	0	204472	204472	0.850899	0.850899
96	8	sarah_16new_ip09		AAAQQLGEVVK2	AAAQQLGEVVK	AAAQQLGEVVK	2	5124	0	1	557.317	O14981	O14981	BTAF1_HUMAN	BTAF1	15.8133	7.09135	15.7073	9.40157	0	0.908157	0	0	3790234	3790234	4.56821e+06	4.56821e+06	4414264	6.10352e-05	0.0664824	0.893525	0.917287	0.166072	0.904433	4.61247	2.07949	0.861248	690286272	585367936	15.7571	15.8694	0.0408759	0	4275659	0	4275659	4275659	0.943454	0.943454
97	9	sarah_16new_ip10		AAAQQLGEVVK2	AAAQQLGEVVK	AAAQQLGEVVK	2	5124	0	1	557.317	O14981	O14981	BTAF1_HUMAN	BTAF1	15.8574	7.09135	15.8095	10.0061	0	0.908157	0	0	357103	357103	472880	472880	246978	-0.000427246	0.889825	0.804595	0.802778	-0.194791	0.58348	1.74816	0.626312	0.498125	249633920	266230496	15.8013	15.9138	0.0574255	0	336252	0	336252	336252	0.900251	0.900251
98	10	sarah_16new_ip11		AAAQQLGEVVK2	AAAQQLGEVVK	AAAQQLGEVVK	2	5124	0	1	557.317	O14981	O14981	BTAF1_HUMAN	BTAF1	15.7621	7.09135	15.7071	9.44188	0	0.908157	0	0	1.16579e+06	1.16579e+06	1.47081e+06	1.47081e+06	1.00142e+06	-0.000244141	0.202382	0.846831	0.795343	0.12064	0.863303	2.50689	0.94573	0.922924	396369440	348663136	15.7059	15.7996	0.0379046	0	1.03242e+06	0	1.03242e+06	1.03242e+06	0.92341	0.92341
99	11	sarah_16new_ip12		AAAQQLGEVVK2	AAAQQLGEVVK	AAAQQLGEVVK	2	5124	0	1	557.317	O14981	O14981	BTAF1_HUMAN	BTAF1	15.7648	7.09135	15.7432	9.8252	0	0.908157	0	0	686393	686393	585170	585170	544947	-0.000427246	0.407323	0.846611	0.838097	-0.110964	0.762358	2.25335	1.17759	0.86828	301954912	324841504	15.6709	15.8025	0.0340181	0	620500	0	620500	620500	0.909459	0.909459
100	6	sarah_16new_ip07		AAASGNENIQPPPLAYK2	AAASGNENIQPPPLAYK	AAASGNENIQPPPLAYK	2	5667	0	1	870.949	Q9H2M9	Q9H2M9	RBGPR_HUMAN	RAB3GAP2	18.0728	27.3412	17.7938	28.8773	0	1.12118	0	0	2.17542e+06	2.17542e+06	5631771	5631771	3.79095e+06	0.000244141	0.033445	0.838859	0.757439	-0.0871434	0.803893	3.54878	2.19996	0.911755	1461942144	1329103616	17.9605	18.1661	0.108305	0	3.717e+06	0	3.717e+06	3.717e+06	0.923113	0.923113
101	7	sarah_16new_ip08		AAASGNENIQPPPLAYK2	AAASGNENIQPPPLAYK	AAASGNENIQPPPLAYK	2	5667	0	1	870.949	Q9H2M9	Q9H2M9	RBGPR_HUMAN	RAB3GAP2	18.2969	27.3412	18.1136	29.1816	0	1.12118	0	0	144285	144285	870132	870132	154331	-0.000427246	1.05244	0.72193	0.893621	0.0189357	0.139292	1.51609	0.309558	0.390666	266915632	226292656	18.2034	18.3533	0.0436113	0	204318	0	204318	204318	0.800683	0.800683
102	8	sarah_16new_ip09		AAASGNENIQPPPLAYK2	AAASGNENIQPPPLAYK	AAASGNENIQPPPLAYK	2	5667	0	1	870.949	Q9H2M9	Q9H2M9	RBGPR_HUMAN	RAB3GAP2	18.2229	27.3412	18.0238	29.4402	0	1.12118	0	0	1.86235e+06	1.86235e+06	3.92708e+06	3.92708e+06	1.98016e+06	-0.000183105	0.0772878	0.866518	0.932258	-0.172228	0.954406	3.86691	1.52086	0.896574	933081152	849221504	18.1298	18.3166	0.0848151	0	2.00943e+06	0	2.00943e+06	2.00943e+06	0.920116	0.920116
103	10	sarah_16new_ip11		AAASGNENIQPPPLAYK2	AAASGNENIQPPPLAYK	AAASGNENIQPPPLAYK	2	5667	0	1	870.949	Q9H2M9	Q9H2M9	RBGPR_HUMAN	RAB3GAP2	18.1762	27.3412	17.8985	29.0156	0	1.12118	0	0	644712	644712	1.72965e+06	1.72965e+06	794213	0.00012207	0.244233	0.767848	0.899286	-0.298021	0.389443	1.51729	0.496151	0.864775	739566080	587107520	18.0641	18.2513	0.0901225	0	786112	0	786112	786112	0.89034	0.89034
104	11	sarah_16new_ip12		AAASGNENIQPPPLAYK2	AAASGNENIQPPPLAYK	AAASGNENIQPPPLAYK	2	5667	0	1	870.949	Q9H2M9	Q9H2M9	RBGPR_HUMAN	RAB3GAP2	18.1226	27.3412	17.9534	28.504	0	1.12118	0	0	565271	565271	1.10463e+06	1.10463e+06	799817	-0.00250244	0.42594	0.785227	0.780364	0.0341568	0.722374	2.2129	0.847728	0.67623	939499008	940136448	18.0664	18.1976	0.0341655	0	485262	0	485262	485262	0.828709	0.828709
105	15	sarah_16new_ip16		AAASGNENIQPPPLAYK2	AAASGNENIQPPPLAYK	AAASGNENIQPPPLAYK	2	5667	0	1	870.949	Q9H2M9	Q9H2M9	RBGPR_HUMAN	RAB3GAP2	18.1788	27.3412	17.9916	28.4072	0	1.12118	0	0	344749	344749	782237	782237	527468	-0.00195312	0.641516	0.760625	0.839889	-0.0456168	0.305877	1.71934	0.972448	0.922065	625892288	519499840	18.1414	18.2164	0.0280452	0	441433	0	441433	441433	0.748539	0.748539
106	1	sarah_16new_ip02		AAASLAWVLR2	AAASLAWVLR	AAASLAWVLR	2	5752	0	1	529.311	Q9P1Y5	Q9P1Y5	CAMP3_HUMAN	CAMSAP3	24.158	64.4415	23.9054	68.9152	0	0.88741	0	0	178604	178604	169668	169668	79213.2	-0.000183105	1.09438	0.810435	0.760303	0.228893	0.348175	2.67373	0.408248	0.82786	98802488	96529064	24.1203	24.1954	0.0281539	0	355194	0	355194	355194	0.837578	0.837578
107	2	sarah_16new_ip03		AAASLAWVLR2	AAASLAWVLR	AAASLAWVLR	2	5752	0	1	529.311	Q9P1Y5	Q9P1Y5	CAMP3_HUMAN	CAMSAP3	24.0642	64.4415	23.6138	69.1999	0	0.88741	0	0	239947	239947	197405	197405	158586	-0.000366211	0.596761	0.851234	0.769665	0.379478	0.805038	2.75369	0.809013	0.950187	119731824	112934952	24.0076	24.1016	0.0405624	0	611503	0	611503	611503	0.925753	0.925753
108	3	sarah_16new_ip04		AAASLAWVLR2	AAASLAWVLR	AAASLAWVLR	2	5752	0	1	529.311	Q9P1Y5	Q9P1Y5	CAMP3_HUMAN	CAMSAP3	24.1676	64.4415	23.8418	69.012	0	0.88741	0	0	112951	112951	108181	108181	0	0	2.40392	0.691826	0.01	-0.256035	0	2.81327	1.0081	0.91357	81155304	82346360	24.1299	24.224	0.0404017	0	191695	0	191695	191695	0.872634	0.872634
109	5	sarah_16new_ip06		AAASLAWVLR2	AAASLAWVLR	AAASLAWVLR	2	5752	0	1	529.311	Q9P1Y5	Q9P1Y5	CAMP3_HUMAN	CAMSAP3	24.0687	64.4415	23.9764	68.9768	0	0.88741	0	0	122850	122850	168942	168942	75560.4	-0.00115967	0.659193	0.783424	0.725962	0.0932247	0.268836	3.01624	0.812972	0.66589	98694624	95555984	24.0311	24.1063	0.028111	0	457416	0	457416	457416	0.923582	0.923582
110	6	sarah_16new_ip07		AAASLAWVLR2	AAASLAWVLR	AAASLAWVLR	2	5752	0	1	529.311	Q9P1Y5	Q9P1Y5	CAMP3_HUMAN	CAMSAP3	23.8666	64.4415	23.5835	69.2378	0	0.88741	0	0	2.96092e+06	2.96092e+06	3.56897e+06	3.56897e+06	3.20677e+06	-0.000244141	0.0335778	0.890871	0.926994	-0.0529521	0.975787	5.28447	2.54687	0.981178	711407040	819150144	23.81	23.9416	0.0541676	0	4710017	0	4710017	4710017	0.946302	0.946302
111	8	sarah_16new_ip09		AAASLAWVLR2	AAASLAWVLR	AAASLAWVLR	2	5752	0	1	529.311	Q9P1Y5	Q9P1Y5	CAMP3_HUMAN	CAMSAP3	24.0469	64.4415	23.8166	68.5689	0	0.88741	0	0	1.31139e+06	1.31139e+06	1.36237e+06	1.36237e+06	1.2064e+06	-6.10352e-05	0.106754	0.880074	0.875876	-0.0373233	0.956639	4.25404	0.8024	0.960659	222989456	239355792	23.9721	24.1032	0.0562105	0	1.88898e+06	0	1.88898e+06	1.88898e+06	0.939367	0.939367
112	9	sarah_16new_ip10		AAASLAWVLR2	AAASLAWVLR	AAASLAWVLR	2	5752	0	1	529.311	Q9P1Y5	Q9P1Y5	CAMP3_HUMAN	CAMSAP3	24.1283	64.4415	23.7998	70.0824	0	0.88741	0	0	96529.7	96529.7	122081	122081	32169.4	6.10352e-05	0.983887	0.804837	0.616434	-0.147005	0.525921	3.12227	0.750173	0.823912	98160120	91822760	24.0906	24.1843	0.0369033	0	196628	0	196628	196628	0.888755	0.888755
113	10	sarah_16new_ip11		AAASLAWVLR2	AAASLAWVLR	AAASLAWVLR	2	5752	0	1	529.311	Q9P1Y5	Q9P1Y5	CAMP3_HUMAN	CAMSAP3	24.0463	64.4415	23.9919	68.8083	0	0.88741	0	0	466588	466588	701031	701031	445668	-0.000244141	0.281306	0.822069	0.913948	-0.271079	0.696121	2.44485	0.594814	0.877174	141631296	155297344	23.9897	24.1211	0.0391611	0	999157	0	999157	999157	0.932344	0.932344
114	11	sarah_16new_ip12		AAASLAWVLR2	AAASLAWVLR	AAASLAWVLR	2	5752	0	1	529.311	Q9P1Y5	Q9P1Y5	CAMP3_HUMAN	CAMSAP3	23.9976	64.4415	23.7325	69.1472	0	0.88741	0	0	163534	163534	189948	189948	110134	-0.00012207	0.609429	0.815761	0.794459	-0.0822872	0.480467	3.38775	2.11901	0.799145	116462056	111946096	23.9598	24.0352	0.02843	0	334383	0	334383	334383	0.904835	0.904835
115	6	sarah_16new_ip07		AAASLSQPEEEQK2	AAASLSQPEEEQK	AAASLSQPEEEQK	2	5794	0	1	694.339	Q9UNS1	Q9UNS1	TIM_HUMAN	TIMELESS	12.2468	-16.8741	12.256	-17.5891	0	0.999339	0	0	271678	271678	355007	355007	267531	0.00012207	0.0255542	0.815042	0.01	-0.41452	0.665179	3.08118	0.979532	0.406962	942018560	918724864	12.2094	12.2841	0.0279243	0	4.96577e+06	0	4.96577e+06	4.96577e+06	0.906214	0.906214
116	0	sarah_16new_ip01		AAASTDYYK2	AAASTDYYK	AAASTDYYK	2	5900	0	1	495.232	P08559	P08559	ODPA_HUMAN	PDHA1	12.2052	-20.002	12.1708	-20.5413	0	0.860053	0	0	310288	310288	723631	723631	574125	-9.15527e-05	0.936424	0.831999	0.600266	0.26503	0.79851	2.48259	0.746136	0.799687	136362224	163576768	12.1679	12.2615	0.0375734	0	1790593	0	1790593	1799862	0.889415	0.889415
117	1	sarah_16new_ip02		AAASTDYYK2	AAASTDYYK	AAASTDYYK	2	5900	0	1	495.232	P08559	P08559	ODPA_HUMAN	PDHA1	12.2211	-20.002	12.2082	-20.2711	0	0.860053	0	0	626528	626528	912937	912937	717084	-0.00012207	0.642867	0.84595	0.90334	0.0689766	0.791194	3.25919	0	0.944467	151566704	168900608	12.1835	12.2585	0.0281382	0	2.54679e+06	0	2.54679e+06	2.58624e+06	0.877135	0.877135
118	2	sarah_16new_ip03		AAASTDYYK2	AAASTDYYK	AAASTDYYK	2	5900	0	1	495.232	P08559	P08559	ODPA_HUMAN	PDHA1	12.1676	-20.002	12.1305	-19.6793	0	0.860053	0	0	953381	953381	1.30973e+06	1.30973e+06	1.15471e+06	-0.000396729	0.544911	0.895317	0.855118	-0.0629913	0.963098	3.24601	1.42441	0.617233	208622608	224150320	12.1113	12.2239	0.0390021	0	3.19315e+06	0	3.19315e+06	3225940	0.920327	0.920327
119	3	sarah_16new_ip04		AAASTDYYK2	AAASTDYYK	AAASTDYYK	2	5900	0	1	495.232	P08559	P08559	ODPA_HUMAN	PDHA1	12.245	-20.002	12.1904	-20.6112	0	0.860053	0	0	407161	407161	577404	577404	465056	-6.10352e-05	0.687245	0.820803	0.828737	0.4103	0.693071	1.78965	0.600341	0.557393	143862720	170187408	12.1888	12.2824	0.0323691	0	1.46835e+06	0	1.46835e+06	1.47628e+06	0.892619	0.892619
120	4	sarah_16new_ip05		AAASTDYYK2	AAASTDYYK	AAASTDYYK	2	5900	0	1	495.232	P08559	P08559	ODPA_HUMAN	PDHA1	12.2033	-20.002	12.1675	-20.7494	0	0.860053	0	0	1.1382e+06	1.1382e+06	1.35455e+06	1.35455e+06	1.18432e+06	-0.000213623	0.410445	0.912195	0.953741	0.180066	0.999327	4.59702	0.923335	0.869768	163797616	204380992	12.1657	12.2597	0.0399868	0	4.72944e+06	0	4.72944e+06	4.82631e+06	0.912323	0.912323
121	5	sarah_16new_ip06		AAASTDYYK2	AAASTDYYK	AAASTDYYK	2	5900	0	1	495.232	P08559	P08559	ODPA_HUMAN	PDHA1	12.1999	-20.002	12.1764	-19.4766	0	0.860053	0	0	1.99485e+06	1.99485e+06	2.2064e+06	2.2064e+06	1.94346e+06	-0.000335693	0.364395	0.883934	0.929608	-0.244799	0.886282	3.4464	0.854506	0.838192	233293552	251615904	12.125	12.2563	0.0328658	0	6.15549e+06	0	6.15549e+06	6274238	0.919946	0.919946
122	6	sarah_16new_ip07		AAASTDYYK2	AAASTDYYK	AAASTDYYK	2	5900	0	1	495.232	P08559	P08559	ODPA_HUMAN	PDHA1	12.0661	-20.002	12.0312	-19.9912	0	0.860053	0	0	15553448	15553448	17018992	17018992	16289484	-0.000274658	0.0255542	0.910875	0.958228	-0.484676	0.907115	5.7598	1.88088	0.942071	1651921152	1325032448	12.01	12.1223	0.0383899	0	80159248	0	80159248	79462184	0.949482	0.949482
123	7	sarah_16new_ip08		AAASTDYYK2	AAASTDYYK	AAASTDYYK	2	5900	0	1	495.232	P08559	P08559	ODPA_HUMAN	PDHA1	12.2289	-20.002	12.2354	-19.5069	0	0.860053	0	0	700070	700070	950530	950530	696761	-0.000427246	0.560874	0.855727	0.919813	0.236444	0.753826	3.80646	1.29847	0.913622	101448144	101674216	12.1727	12.3038	0.0443362	0	3475084	0	3475084	3.53643e+06	0.90783	0.90783
124	8	sarah_16new_ip09		AAASTDYYK2	AAASTDYYK	AAASTDYYK	2	5900	0	1	495.232	P08559	P08559	ODPA_HUMAN	PDHA1	12.1829	-20.002	12.1293	-20.164	0	0.860053	0	0	10268419	10268419	10269055	10269055	9975932	-0.000488281	0.0664824	0.919973	0.952119	-0.352663	0.985325	5.5391	0.982751	0.921723	569614272	582932864	12.1267	12.2208	0.0317843	0	39082452	0	39082452	39842996	0.948436	0.948436
125	9	sarah_16new_ip10		AAASTDYYK2	AAASTDYYK	AAASTDYYK	2	5900	0	1	495.232	P08559	P08559	ODPA_HUMAN	PDHA1	12.1674	-20.002	12.1563	-20.6981	0	0.860053	0	0	569331	569331	1.20365e+06	1.20365e+06	538465	-6.10352e-05	0.527941	0.835218	0.605201	-0.0677497	0.554348	2.42305	0.158279	0.939071	143210272	140895216	12.13	12.2422	0.0280194	0	3.34672e+06	0	3.34672e+06	3.4331e+06	0.836686	0.836686
126	10	sarah_16new_ip11		AAASTDYYK2	AAASTDYYK	AAASTDYYK	2	5900	0	1	495.232	P08559	P08559	ODPA_HUMAN	PDHA1	12.2014	-20.002	12.0941	-19.535	0	0.860053	0	0	2546478	2546478	3.03603e+06	3.03603e+06	2.63121e+06	-0.000427246	0.192248	0.907391	0.901788	-0.289042	0.973821	4.8177	1.08479	0.899049	312879872	312757632	12.1267	12.2391	0.043726	0	10551338	0	10551338	10788479	0.941072	0.941072
127	11	sarah_16new_ip12		AAASTDYYK2	AAASTDYYK	AAASTDYYK	2	5900	0	1	495.232	P08559	P08559	ODPA_HUMAN	PDHA1	12.1869	-20.002	12.1566	-20.4442	0	0.860053	0	0	1.62203e+06	1.62203e+06	2122057	2122057	1.95509e+06	-0.000549316	0.374838	0.877102	0.843131	-0.109694	0.789067	4.0019	1.55715	0.742173	282922976	304842176	12.1307	12.2244	0.0411091	0	6537103	0	6537103	6.72139e+06	0.889095	0.889095
128	13	sarah_16new_ip14		AAASTDYYK2	AAASTDYYK	AAASTDYYK	2	5900	0	1	495.232	P08559	P08559	ODPA_HUMAN	PDHA1	12.1876	-20.002	12.0912	-20.3534	0	0.860053	0	0	556059	556059	865624	865624	525992	3.05176e-05	0.742959	0.805534	0.792558	0.244357	0.579745	2.26708	0.472717	0.77848	114505920	143453808	12.1313	12.2627	0.0319396	0	1.89683e+06	0	1.89683e+06	1.90706e+06	0.903133	0.903133
129	14	sarah_16new_ip15		AAASTDYYK2	AAASTDYYK	AAASTDYYK	2	5900	0	1	495.232	P08559	P08559	ODPA_HUMAN	PDHA1	12.2268	-20.002	12.2002	-20.0191	0	0.860053	0	0	361759	361759	651477	651477	528024	-0.000274658	0.557622	0.841542	0.751499	0.328751	0.804594	2.64388	0.757548	0.693532	186792320	227952384	12.1706	12.2644	0.0388267	0	2060752	0	2060752	2.08233e+06	0.891742	0.891742
130	15	sarah_16new_ip16		AAASTDYYK2	AAASTDYYK	AAASTDYYK	2	5900	0	1	495.232	P08559	P08559	ODPA_HUMAN	PDHA1	12.1481	-20.002	12.1019	-20.3052	0	0.860053	0	0	728475	728475	1.17567e+06	1.17567e+06	903015	-0.000274658	0.448479	0.880359	0.793512	0.0661949	0.94905	3.07657	0.63134	0.914206	257289904	278516224	12.1107	12.204	0.0409715	0	2996822	0	2996822	3014927	0.917828	0.917828
131	0	sarah_16new_ip01		AAATPESQEPQAK2	AAATPESQEPQAK	AAATPESQEPQAK	2	6171	0	1	664.328	P49006	P49006	MRP_HUMAN	MARCKSL1	11.1278	-34.926	11.0819	-33.0884	0	0.967315	0	0	490088	490088	576244	576244	558288	-0.000976562	0.936424	0.924636	0.757949	0.219916	0.9955	3.945	1.31219	0.968959	112669656	118746304	11.0902	11.1656	0.0283985	0	486082	0	486082	486082	0.918672	0.918672
132	1	sarah_16new_ip02		AAATPESQEPQAK2	AAATPESQEPQAK	AAATPESQEPQAK	2	6171	0	1	664.328	P49006	P49006	MRP_HUMAN	MARCKSL1	11.1249	-34.926	11.104	-33.662	0	0.967315	0	0	1877881	1877881	2.50413e+06	2.50413e+06	1.88303e+06	-0.000793457	0.642867	0.9221	0.919017	-0.438382	0.938012	5.34897	1.55802	0.959768	121124968	120380576	11.0872	11.1815	0.0419726	0	1.82157e+06	0	1.82157e+06	1.82157e+06	0.924549	0.924549
133	2	sarah_16new_ip03		AAATPESQEPQAK2	AAATPESQEPQAK	AAATPESQEPQAK	2	6171	0	1	664.328	P49006	P49006	MRP_HUMAN	MARCKSL1	11.0714	-34.926	11.0911	-32.8823	0	0.967315	0	0	3.22316e+06	3.22316e+06	3844067	3844067	3380291	-0.000976562	0.544911	0.915134	0.957943	-0.520098	0.912663	5.29082	1.73003	0.972104	122247288	123300752	11.0149	11.1467	0.0502682	0	3.00324e+06	0	3.00324e+06	3.00324e+06	0.919349	0.919349
134	3	sarah_16new_ip04		AAATPESQEPQAK2	AAATPESQEPQAK	AAATPESQEPQAK	2	6171	0	1	664.328	P49006	P49006	MRP_HUMAN	MARCKSL1	11.1495	-34.926	11.1397	-33.1294	0	0.967315	0	0	1.66043e+06	1.66043e+06	2.36702e+06	2.36702e+06	1.76553e+06	-0.000793457	0.687245	0.921786	0.952265	0.00309619	0.963627	5.88936	1.59988	0.970566	133988472	104220224	11.1121	11.2248	0.0451444	0	1.61263e+06	0	1.61263e+06	1.61263e+06	0.922197	0.922197
135	4	sarah_16new_ip05		AAATPESQEPQAK2	AAATPESQEPQAK	AAATPESQEPQAK	2	6171	0	1	664.328	P49006	P49006	MRP_HUMAN	MARCKSL1	11.1444	-34.926	11.0755	-33.1535	0	0.967315	0	0	848585	848585	1.01095e+06	1.01095e+06	958867	-0.000427246	0.410445	0.897136	0.888097	0.047358	0.873963	5.12871	1.41225	0.969021	112427000	104930488	11.0883	11.1822	0.0365542	0	859957	0	859957	859957	0.907155	0.907155
136	5	sarah_16new_ip06		AAATPESQEPQAK2	AAATPESQEPQAK	AAATPESQEPQAK	2	6171	0	1	664.328	P49006	P49006	MRP_HUMAN	MARCKSL1	11.1028	-34.926	11.1262	-33.9608	0	0.967315	0	0	2.68999e+06	2.68999e+06	3763518	3763518	3.22022e+06	-0.000244141	0.364395	0.932116	0.861892	-0.177776	0.98808	5.63782	1.83525	0.989579	134048128	162347632	11.0464	11.1967	0.0332042	0	2.55308e+06	0	2.55308e+06	2.55308e+06	0.929594	0.929594
137	6	sarah_16new_ip07		AAATPESQEPQAK2	AAATPESQEPQAK	AAATPESQEPQAK	2	6171	0	1	664.328	P49006	P49006	MRP_HUMAN	MARCKSL1	11.0479	-34.926	11.0088	-32.1723	0	0.967315	0	0	17696148	17696148	23571536	23571536	16186403	0	0.0255542	0.929973	0.927374	-0.0689081	0.953948	6.56853	1.92218	0.98725	587954624	637069632	10.9915	11.1228	0.0466301	0	19441272	0	19441272	19441272	0.934408	0.934408
138	7	sarah_16new_ip08		AAATPESQEPQAK2	AAATPESQEPQAK	AAATPESQEPQAK	2	6171	0	1	664.328	P49006	P49006	MRP_HUMAN	MARCKSL1	11.1316	-34.926	11.0281	-32.48	0	0.967315	0	0	1.12826e+06	1.12826e+06	1.49725e+06	1.49725e+06	1.25981e+06	-0.000793457	0.560874	0.916224	0.907416	-0.240498	0.976479	3.13542	1.71203	0.9604	88873096	95045952	11.0755	11.188	0.0367472	0	1.06606e+06	0	1.06606e+06	1.06606e+06	0.916737	0.916737
139	8	sarah_16new_ip09		AAATPESQEPQAK2	AAATPESQEPQAK	AAATPESQEPQAK	2	6171	0	1	664.328	P49006	P49006	MRP_HUMAN	MARCKSL1	11.0881	-34.926	10.9848	-33.617	0	0.967315	0	0	4.16153e+06	4.16153e+06	5373166	5373166	4.20526e+06	-0.000793457	0.0664824	0.919187	0.948181	-0.43145	0.935409	5.81278	1.78935	0.965425	240819968	225112880	11.0319	11.1634	0.0471919	0	4023959	0	4023959	4023959	0.921931	0.921931
140	9	sarah_16new_ip10		AAATPESQEPQAK2	AAATPESQEPQAK	AAATPESQEPQAK	2	6171	0	1	664.328	P49006	P49006	MRP_HUMAN	MARCKSL1	11.1086	-34.926	11.0062	-32.8742	0	0.967315	0	0	1.01201e+06	1.01201e+06	1.334e+06	1.334e+06	1.07792e+06	-0.000915527	0.527941	0.921995	0.945639	0.273615	0.984426	4.9406	1.63195	0.988217	95029504	105083656	11.0711	11.2026	0.0319185	0	995533	0	995533	995533	0.92221	0.92221
141	10	sarah_16new_ip11		AAATPESQEPQAK2	AAATPESQEPQAK	AAATPESQEPQAK	2	6171	0	1	664.328	P49006	P49006	MRP_HUMAN	MARCKSL1	11.1234	-34.926	11.1434	-33.3522	0	0.967315	0	0	2.56334e+06	2.56334e+06	2.94562e+06	2.94562e+06	2762513	-0.000610352	0.192248	0.925381	0.946442	-0.128369	0.951475	5.41413	1.77782	0.996664	148307648	133292344	11.0671	11.1987	0.0439254	0	2.45897e+06	0	2.45897e+06	2.45897e+06	0.925826	0.925826
142	11	sarah_16new_ip12		AAATPESQEPQAK2	AAATPESQEPQAK	AAATPESQEPQAK	2	6171	0	1	664.328	P49006	P49006	MRP_HUMAN	MARCKSL1	11.0907	-34.926	11.1488	-33.1585	0	0.967315	0	0	1.42041e+06	1.42041e+06	1.47777e+06	1.47777e+06	1.31659e+06	-0.000976562	0.374838	0.916956	0.890622	0.0802244	0.949396	4.99064	1.65227	0.986017	109627112	120425104	11.0532	11.1284	0.0282676	0	1433961	0	1433961	1433961	0.918992	0.918992
143	12	sarah_16new_ip13		AAATPESQEPQAK2	AAATPESQEPQAK	AAATPESQEPQAK	2	6171	0	1	664.328	P49006	P49006	MRP_HUMAN	MARCKSL1	11.0346	-34.926	11.0352	-34.2778	0	0.967315	0	0	94881.3	94881.3	76605	76605	37342.6	-0.000671387	8.29269	0.838328	0.651178	-0.693147	0.594225	3.13187	0.816497	0.846761	83445400	84537240	10.997	11.0724	0.0282483	0	94105.6	0	94105.6	94105.6	0.836175	0.836175
144	13	sarah_16new_ip14		AAATPESQEPQAK2	AAATPESQEPQAK	AAATPESQEPQAK	2	6171	0	1	664.328	P49006	P49006	MRP_HUMAN	MARCKSL1	11.0919	-34.926	10.9962	-33.0183	0	0.967315	0	0	276222	276222	386626	386626	318377	-0.000610352	0.742959	0.855007	0.857287	0.570024	0.904895	1.99178	1.23173	0.949926	106608816	102165608	11.054	11.1672	0.0286217	0	273964	0	273964	273964	0.852468	0.852468
145	14	sarah_16new_ip15		AAATPESQEPQAK2	AAATPESQEPQAK	AAATPESQEPQAK	2	6171	0	1	664.328	P49006	P49006	MRP_HUMAN	MARCKSL1	11.1307	-34.926	11.0363	-33.2087	0	0.967315	0	0	324234	324234	372683	372683	350527	-0.000915527	0.557622	0.870223	0.911817	0.408897	0.832491	2.81853	1.64416	0.889778	111407760	123512992	11.093	11.1685	0.0294137	0	321583	0	321583	321583	0.867241	0.867241
146	15	sarah_16new_ip16		AAATPESQEPQAK2	AAATPESQEPQAK	AAATPESQEPQAK	2	6171	0	1	664.328	P49006	P49006	MRP_HUMAN	MARCKSL1	11.0715	-34.926	11.0189	-33.2576	0	0.967315	0	0	523911	523911	554490	554490	554490	-0.000976562	0.448479	0.91088	0.962097	-0.0936469	0.979686	3.39933	1.09035	0.962539	146881712	133991936	11.0339	11.1088	0.0280516	0	519110	0	519110	519110	0.910548	0.910548
147	2	sarah_16new_ip03		AAATSIFETIDR2	AAATSIFETIDR	AAATSIFETIDR	2	6226	0	1	647.836	O95342	O95342	ABCBB_HUMAN	ABCB11	21.8974	55.5564	21.8519	56.9296	0	0.972179	0	0	115366	115366	233422	233422	114844	0.000549316	0.778514	0	0	0.23085	0.898441	2.12844	1.1454	0.971734	294411104	365182976	21.8598	21.9347	0.0282326	0	115366	0	115366	115366	0.01	0.01
148	1	sarah_16new_ip02		AAAVQADDVEVLK2	AAAVQADDVEVLK	AAAVQADDVEVLK	2	6595	0	1	664.856	Q8N201	Q8N201	INT1_HUMAN	INTS1	17.9576	23.5306	17.7327	25.2422	0	1.00894	0	0	235885	235885	340211	340211	150546	0	0.809596	0.83241	0.710855	0.199668	0.650068	3.0917	1.58644	0.408248	1224431488	937112320	17.9201	17.9951	0.0281553	0	272057	0	272057	272057	0.872719	0.872719
149	2	sarah_16new_ip03		AAAVQADDVEVLK2	AAAVQADDVEVLK	AAAVQADDVEVLK	2	6595	0	1	664.856	Q8N201	Q8N201	INT1_HUMAN	INTS1	17.7331	23.5306	17.4915	24.9728	0	1.00894	0	0	248093	248093	342169	342169	169807	-0.000915527	0.611711	0.887896	0.698471	-0.116418	0.979789	3.3755	1.13727	0.625392	1129893888	902648832	17.6773	17.7705	0.0323849	0	311964	0	311964	311964	0.897905	0.897905
150	4	sarah_16new_ip05		AAAVQADDVEVLK2	AAAVQADDVEVLK	AAAVQADDVEVLK	2	6595	0	1	664.856	Q8N201	Q8N201	INT1_HUMAN	INTS1	17.8278	23.5306	17.5282	24.8681	0	1.00894	0	0	541668	541668	487422	487422	387462	0.00012207	0.765175	0.888882	0.840397	0.116515	0.947941	3.52469	1.16351	0.735273	617270848	689641472	17.7719	17.8842	0.0329958	0	405610	0	405610	405610	0.905127	0.905127
151	5	sarah_16new_ip06		AAAVQADDVEVLK2	AAAVQADDVEVLK	AAAVQADDVEVLK	2	6595	0	1	664.856	Q8N201	Q8N201	INT1_HUMAN	INTS1	17.9016	23.5306	17.6983	25.5754	0	1.00894	0	0	1.10645e+06	1.10645e+06	908056	908056	851345	0.000549316	0.426407	0.86856	0.900318	-0.229254	0.749712	3.89294	1.18621	0.85572	1243060224	1086183552	17.8456	17.9577	0.0503994	0	921162	0	921162	921162	0.920735	0.920735
152	6	sarah_16new_ip07		AAAVQADDVEVLK2	AAAVQADDVEVLK	AAAVQADDVEVLK	2	6595	0	1	664.856	Q8N201	Q8N201	INT1_HUMAN	INTS1	17.6492	23.5306	17.4552	25.2976	0	1.00894	0	0	8874771	8874771	11161347	11161347	8590028	0	0.0333172	0.90547	0.955959	-0.203495	0.859599	6.25492	1.93371	0.974365	2588164352	2433249792	17.5931	17.7235	0.0505077	0	11089599	0	11089599	11089599	0.942681	0.942681
153	7	sarah_16new_ip08		AAAVQADDVEVLK2	AAAVQADDVEVLK	AAAVQADDVEVLK	2	6595	0	1	664.856	Q8N201	Q8N201	INT1_HUMAN	INTS1	17.928	23.5306	17.6683	26.0797	0	1.00894	0	0	333970	333970	455177	455177	350715	-6.10352e-05	1.16281	0.82512	0.74313	0.0558717	0.602318	1.87681	0.778003	0.855247	646735872	600876544	17.8162	18.0032	0.0630133	0	374691	0	374691	374691	0.857345	0.857345
154	8	sarah_16new_ip09		AAAVQADDVEVLK2	AAAVQADDVEVLK	AAAVQADDVEVLK	2	6595	0	1	664.856	Q8N201	Q8N201	INT1_HUMAN	INTS1	17.8559	23.5306	17.695	25.0913	0	1.00894	0	0	7275020	7275020	7.24922e+06	7.24922e+06	6794582	-0.00012207	0.0744211	0.908946	0.94815	0.135205	0.884556	6.2237	1.872	0.944078	1424754688	1368752640	17.8184	17.9119	0.0425397	0	6573846	0	6573846	6573846	0.941097	0.941097
155	9	sarah_16new_ip10		AAAVQADDVEVLK2	AAAVQADDVEVLK	AAAVQADDVEVLK	2	6595	0	1	664.856	Q8N201	Q8N201	INT1_HUMAN	INTS1	17.9415	23.5306	17.739	25.5624	0	1.00894	0	0	500143	500143	639357	639357	498760	-0.000366211	0.688662	0.843819	0.801479	0.140592	0.77289	2.0875	1.04646	0.938674	780678720	669584896	17.8482	17.9979	0.0500097	0	530843	0	530843	530843	0.902093	0.902093
156	10	sarah_16new_ip11		AAAVQADDVEVLK2	AAAVQADDVEVLK	AAAVQADDVEVLK	2	6595	0	1	664.856	Q8N201	Q8N201	INT1_HUMAN	INTS1	17.8074	23.5306	17.542	25.6766	0	1.00894	0	0	2.47341e+06	2.47341e+06	2.63431e+06	2.63431e+06	2.63431e+06	-0.00012207	0.190736	0.907503	0.890841	0.000935117	0.972648	5.31735	1.72049	0.945907	982636992	973030144	17.77	17.8448	0.0280867	0	2.27215e+06	0	2.27215e+06	2.27215e+06	0.93294	0.93294
157	11	sarah_16new_ip12		AAAVQADDVEVLK2	AAAVQADDVEVLK	AAAVQADDVEVLK	2	6595	0	1	664.856	Q8N201	Q8N201	INT1_HUMAN	INTS1	17.792	23.5306	17.5866	24.7574	0	1.00894	0	0	754687	754687	1491000	1491000	1.32401e+06	-0.000427246	0.424945	0.864641	0.80014	0.163071	0.748615	3.36853	0.461563	0.858167	1320368896	1002103744	17.736	17.8479	0.0328942	0	817105	0	817105	817105	0.913796	0.913796
158	15	sarah_16new_ip16		AAAVQADDVEVLK2	AAAVQADDVEVLK	AAAVQADDVEVLK	2	6595	0	1	664.856	Q8N201	Q8N201	INT1_HUMAN	INTS1	17.83	23.5306	17.5311	25.0966	0	1.00894	0	0	361529	361529	567382	567382	516935	-0.000305176	0.62216	0.873971	0.773852	0.222282	0.868441	3.21135	0.402595	0.926546	817921216	775503680	17.7924	17.8675	0.0281324	0	364989	0	364989	364989	0.909912	0.909912
159	6	sarah_16new_ip07		AAAVSLENVLLDVK2	AAAVSLENVLLDVK	AAAVSLENVLLDVK	2	6647	0	0	721.417	Q8IVF7;Q96PY5	Q96PY5	FMNL2_HUMAN	FMNL2	26.505	88.8287	26.6934	88.3017	0	1.06123	0	0	549053	549053	1.31188e+06	1.31188e+06	1.23874e+06	-0.00012207	0.030751	0.862311	0.842811	0.0682097	0.747476	3.99133	0.627371	0.873819	513452224	506602112	26.4294	26.58	0.0678962	0	10171539	0	10171539	0	0.955232	0.955232
160	8	sarah_16new_ip09		AAAVSLENVLLDVK2	AAAVSLENVLLDVK	AAAVSLENVLLDVK	2	6647	0	0	721.417	Q8IVF7;Q96PY5	Q96PY5	FMNL2_HUMAN	FMNL2	26.5764	88.8287	26.7965	88.2524	0	1.06123	0	0	241079	241079	246958	246958	0	0	0.10641	0.831716	0.916561	-0.252201	0.379463	3.50961	1.5052	0.564487	191494272	214378368	26.5389	26.633	0.0364388	0	4.86239e+06	0	4.86239e+06	0	0.951585	0.951585
161	10	sarah_16new_ip11		AAAVSLENVLLDVK2	AAAVSLENVLLDVK	AAAVSLENVLLDVK	2	6647	0	0	721.417	Q8IVF7;Q96PY5	Q96PY5	FMNL2_HUMAN	FMNL2	26.5936	88.8287	26.7979	88.3312	0	1.06123	0	0	108547	108547	66633.9	66633.9	66633.9	6.10352e-05	0.242136	0.839932	0.765141	0.0360792	0.642825	3.32262	0.806539	0.806539	148262384	128052504	26.5559	26.6312	0.0284905	0	1.5539e+06	0	1.5539e+06	0	0.941726	0.941726
162	11	sarah_16new_ip12		AAAVSLENVLLDVK2	AAAVSLENVLLDVK	AAAVSLENVLLDVK	2	6647	0	0	721.417	Q8IVF7;Q96PY5	Q96PY5	FMNL2_HUMAN	FMNL2	26.5277	88.8287	26.7159	86.6953	0	1.06123	0	0	64591.7	64591.7	91001.7	91001.7	91001.7	0	0.582434	0.802506	0.741435	0.0584745	0.711169	1.72488	0	0	124241152	116999232	26.4712	26.5845	0.0467551	0	702465	0	702465	0	0.920114	0.920114
163	6	sarah_16new_ip07		AAAYDLLVEMVK2	AAAYDLLVEMVK	AAAYDLLVEMVK	2	6817	0	1	661.855	Q70CQ2	Q70CQ2	UBP34_HUMAN	USP34	27.0014	91.0049	26.9226	92.0838	0	1.00094	0	0	724159	724159	784811	784811	715561	0.000305176	0.030751	0.830668	0.01	-0.0962047	0.807537	2.62791	2.38717	0.777974	431306144	392291488	26.945	27.0389	0.0295047	0	3.53228e+06	0	3.53228e+06	3.53228e+06	0.910902	0.910902
164	7	sarah_16new_ip08		AAAYSAQVQPVDGATR2	AAAYSAQVQPVDGATR	AAAYSAQVQPVDGATR	2	6877	0	1	802.905	Q9H7E9	Q9H7E9	CH033_HUMAN	C8orf33	14.852	4.37175	14.8756	1.79597	0	1.0704	0	0	53122.9	53122.9	118082	118082	52368.9	0	0.848781	0	0	0.0546609	0.332899	1.70643	0	0.307187	121332688	118506080	14.796	14.8895	0.0373201	0	53122.9	0	53122.9	53122.9	0.01	0.01
165	1	sarah_16new_ip02		AAC(UniMod:4)LPLPGYR2	AAC(UniMod:4)LPLPGYR	AACLPLPGYR	2	7395	0	1	559.295	P13796	P13796	PLSL_HUMAN	LCP1	19.8606	36.3973	19.6051	40.5148	0	0.905038	0	0	441915	441915	1001287	1001287	434536	0.000976562	0.978866	0	0	0.214039	0	2.21636	0.292155	0.549903	233081360	237803680	19.8042	19.9188	0.0443818	0	441915	0	441915	441915	0.01	0.01
166	6	sarah_16new_ip07		AAC(UniMod:4)QEAQVFGNQLIPPNAQVK3	AAC(UniMod:4)QEAQVFGNQLIPPNAQVK	AACQEAQVFGNQLIPPNAQVK	3	7515	0	1	761.723	Q53H12	Q53H12	AGK_HUMAN	AGK	21.1846	53.3368	20.9585	52.0645	0	0.970628	0	0	863382	863382	4.7284e+06	4.7284e+06	1.8142e+06	-0.00012207	0.0276776	0.792208	0.867984	-0.024845	0.748111	3.0643	0	0.93643	1552823424	1613800576	21.11	21.2968	0.0478337	0	24707280	0	24707280	24707280	0.929662	0.929662
167	8	sarah_16new_ip09		AAC(UniMod:4)QEAQVFGNQLIPPNAQVK3	AAC(UniMod:4)QEAQVFGNQLIPPNAQVK	AACQEAQVFGNQLIPPNAQVK	3	7515	0	1	761.723	Q53H12	Q53H12	AGK_HUMAN	AGK	21.268	53.3368	21.0629	51.7549	0	0.970628	0	0	309128	309128	1.92215e+06	1.92215e+06	591546	6.10352e-05	0.0679163	0.769933	0.777598	-0.0946531	0.569156	2.34811	0	0.90914	525871008	492408544	21.2116	21.3801	0.0342779	0	8840334	0	8840334	8840334	0.920442	0.920442
168	10	sarah_16new_ip11		AAC(UniMod:4)QEAQVFGNQLIPPNAQVK3	AAC(UniMod:4)QEAQVFGNQLIPPNAQVK	AACQEAQVFGNQLIPPNAQVK	3	7515	0	1	761.723	Q53H12	Q53H12	AGK_HUMAN	AGK	21.3001	53.3368	21.0132	51.5882	0	0.970628	0	0	164567	164567	397534	397534	130867	0	0.222895	0.775014	0.831683	-0.253226	0.401864	2.519	0	0.475639	578361856	646923264	21.2437	21.3752	0.0663659	0	2.46212e+06	0	2.46212e+06	2.46212e+06	0.896905	0.896905
169	6	sarah_16new_ip07		AAC(UniMod:4)SAAAMEEDSEASSSR2	AAC(UniMod:4)SAAAMEEDSEASSSR	AACSAAAMEEDSEASSSR	2	7616	0	1	915.367	Q05086	Q05086	UBE3A_HUMAN	UBE3A	12.8499	-6.12607	12.815	-11.3817	0	1.13152	0	0	1.42832e+06	1.42832e+06	1.4211e+06	1.4211e+06	1.4211e+06	-0.00012207	0.0255542	0.831098	0.01	0.220477	0.793185	3.37707	0	0.813935	1202112512	1379131648	12.7937	12.9059	0.0373412	0	12915964	0	12915964	12915964	0.936444	0.936444
170	1	sarah_16new_ip02		AADAEAEVASLNR2	AADAEAEVASLNR	AADAEAEVASLNR	2	7838	0	1	658.826	P06753	P06753	TPM3_HUMAN	TPM3	15.2002	13.7443	16.3065	4.83724	0	0.980887	0	0	98394.6	98394.6	350636	350636	139594	0	0.816626	0.816349	0.851795	-0.0634789	0.511171	3.27904	1.3903	0.830781	196675200	159661488	15.1626	15.2564	0.0365166	0	1.49841e+06	0	1.49841e+06	877622	0.928993	0.928993
171	2	sarah_16new_ip03		AADAEAEVASLNR2	AADAEAEVASLNR	AADAEAEVASLNR	2	7838	0	1	658.826	P06753	P06753	TPM3_HUMAN	TPM3	15.0893	13.7443	16.0916	6.25309	0	0.980887	0	0	97070.5	97070.5	301599	301599	237366	-0.000488281	0.546794	0.798787	0.700204	-0.0657376	0.757646	2.64603	2.08039	0.740029	295766848	266747120	15.0516	15.1269	0.0282211	0	1412313	0	1412313	877203	0.926575	0.926575
172	3	sarah_16new_ip04		AADAEAEVASLNR2	AADAEAEVASLNR	AADAEAEVASLNR	2	7838	0	1	658.826	P06753	P06753	TPM3_HUMAN	TPM3	15.2084	13.7443	16.2868	5.66773	0	0.980887	0	0	73575	73575	83580.2	83580.2	83580.2	0.000610352	1.45007	0.821676	0.862956	-0.555873	0.599657	2.73721	1.20222	0.737448	166883872	183397408	15.1519	15.246	0.0388711	0	676510	0	676510	483297	0.916588	0.916588
173	6	sarah_16new_ip07		AADAEAEVASLNR2	AADAEAEVASLNR	AADAEAEVASLNR	2	7838	0	1	658.826	P06753	P06753	TPM3_HUMAN	TPM3	14.8637	13.7443	15.9401	5.41938	0	0.980887	0	0	579743	579743	3.69375e+06	3.69375e+06	3.081e+06	0.00128174	0.0255542	0.828017	0.686865	0.0696451	0.808806	3.45757	1.84693	0.862878	1265259392	1282802048	14.8075	14.9011	0.0424615	0	3.38698e+06	0	3.38698e+06	1.77561e+06	0.932376	0.932376
174	9	sarah_16new_ip10		AADAEAEVASLNR2	AADAEAEVASLNR	AADAEAEVASLNR	2	7838	0	1	658.826	P06753	P06753	TPM3_HUMAN	TPM3	15.2024	13.7443	16.2777	5.43018	0	0.980887	0	0	57796.4	57796.4	340144	340144	178375	-0.000793457	0.781986	0.788124	0.722738	-0.132482	0.612979	1.74441	1.50451	0.768956	152170848	143422448	15.1271	15.2781	0.028372	0	729621	0	729621	419167	0.91898	0.91898
175	6	sarah_16new_ip07		AADC(UniMod:4)ISEPVNR2	AADC(UniMod:4)ISEPVNR	AADCISEPVNR	2	7994	0	1	616.29	P43304	P43304	GPDM_HUMAN	GPD2	13.1536	-7.62454	13.1775	-8.06637	0	0.930985	0	0	266888	266888	505673	505673	258475	0.000854492	0.0255542	0.806206	0.01	-0.498993	0.546659	2.76893	1.54503	0.254729	919833280	972104192	13.0974	13.2097	0.0458161	0	12290393	0	12290393	12290393	0.938578	0.938578
176	0	sarah_16new_ip01		AADEEAFEDNSEEYIR2	AADEEAFEDNSEEYIR	AADEEAFEDNSEEYIR	2	8136	0	1	944.398	P55060	P55060	XPO2_HUMAN	CSE1L	18.2314	32.9396	17.6361	29.9587	0	1.15054	0	0	2326494	2326494	2.511e+06	2.511e+06	2.46987e+06	-6.10352e-05	1.8752	0.931826	0.927521	-0.248728	0.978783	5.69377	0.289889	0.996532	260396720	281949632	18.1748	18.2689	0.039304	0	2.32225e+06	0	2.32225e+06	2.32225e+06	0.955455	0.955455
177	1	sarah_16new_ip02		AADEEAFEDNSEEYIR2	AADEEAFEDNSEEYIR	AADEEAFEDNSEEYIR	2	8136	0	1	944.398	P55060	P55060	XPO2_HUMAN	CSE1L	18.3758	32.9396	17.8667	28.3723	0	1.15054	0	0	3.73275e+06	3.73275e+06	3.86315e+06	3.86315e+06	3.76269e+06	0.00012207	1.12199	0.929262	0.924889	-0.0139985	0.969988	5.15236	1.3027	0.927793	302275392	253976480	18.3197	18.4133	0.0370657	0	4123446	0	4123446	4123446	0.96254	0.96254
178	2	sarah_16new_ip03		AADEEAFEDNSEEYIR2	AADEEAFEDNSEEYIR	AADEEAFEDNSEEYIR	2	8136	0	1	944.398	P55060	P55060	XPO2_HUMAN	CSE1L	18.1323	32.9396	17.6157	29.4072	0	1.15054	0	0	4.96527e+06	4.96527e+06	6.86828e+06	6.86828e+06	6674119	0.000427246	0.622781	0.916313	0.892131	0.22712	0.898607	5.33383	1.37479	0.980803	353651104	340485600	18.0761	18.1698	0.0365903	0	5.22219e+06	0	5.22219e+06	5.22219e+06	0.963342	0.963342
179	3	sarah_16new_ip04		AADEEAFEDNSEEYIR2	AADEEAFEDNSEEYIR	AADEEAFEDNSEEYIR	2	8136	0	1	944.398	P55060	P55060	XPO2_HUMAN	CSE1L	18.2898	32.9396	17.7857	28.7471	0	1.15054	0	0	1613586	1613586	2664380	2664380	1493010	0.00012207	1.29144	0.886722	0.861036	0.0948507	0.789114	3.77869	1.39905	0.903017	334732736	306539008	18.2525	18.3648	0.0281582	0	2.14002e+06	0	2.14002e+06	2.14002e+06	0.949315	0.949315
180	4	sarah_16new_ip05		AADEEAFEDNSEEYIR2	AADEEAFEDNSEEYIR	AADEEAFEDNSEEYIR	2	8136	0	1	944.398	P55060	P55060	XPO2_HUMAN	CSE1L	18.2458	32.9396	17.5927	28.5183	0	1.15054	0	0	4938480	4938480	5.10856e+06	5.10856e+06	4856937	0.000244141	0.94916	0.940205	0.973845	-0.103097	0.989761	5.58101	1.64835	0.95805	315465408	303873312	18.1896	18.2836	0.03073	0	4620562	0	4620562	4620562	0.963928	0.963928
181	5	sarah_16new_ip06		AADEEAFEDNSEEYIR2	AADEEAFEDNSEEYIR	AADEEAFEDNSEEYIR	2	8136	0	1	944.398	P55060	P55060	XPO2_HUMAN	CSE1L	18.3007	32.9396	17.7033	29.896	0	1.15054	0	0	10655505	10655505	10848887	10848887	10338568	0.000427246	0.429494	0.939477	0.967536	-0.122205	0.95628	6.31892	1.37772	0.959541	304392832	328978880	18.2446	18.357	0.0437894	0	9034598	0	9034598	9034598	0.968858	0.968858
182	6	sarah_16new_ip07		AADEEAFEDNSEEYIR2	AADEEAFEDNSEEYIR	AADEEAFEDNSEEYIR	2	8136	0	1	944.398	P55060	P55060	XPO2_HUMAN	CSE1L	18.1404	32.9396	17.6589	29.6463	0	1.15054	0	0	114625784	114625784	131438440	131438440	122136456	-6.10352e-05	0.0337613	0.952431	0.968788	0.213124	0.979989	6.7791	1.94428	0.991135	1929078016	1780699648	18.0844	18.1964	0.0507243	0	135496432	0	135496432	135496432	0.975287	0.975287
183	7	sarah_16new_ip08		AADEEAFEDNSEEYIR2	AADEEAFEDNSEEYIR	AADEEAFEDNSEEYIR	2	8136	0	1	944.398	P55060	P55060	XPO2_HUMAN	CSE1L	18.2897	32.9396	17.7319	29.1823	0	1.15054	0	0	4.69454e+06	4.69454e+06	5078979	5078979	5017143	0.000183105	1.05244	0.928867	0.922405	-0.220659	0.959305	5.23584	1.67854	0.970211	327192192	266915632	18.2336	18.3274	0.0306992	0	4131718	0	4131718	4131718	0.962109	0.962109
184	8	sarah_16new_ip09		AADEEAFEDNSEEYIR2	AADEEAFEDNSEEYIR	AADEEAFEDNSEEYIR	2	8136	0	1	944.398	P55060	P55060	XPO2_HUMAN	CSE1L	18.2726	32.9396	17.7477	29.9167	0	1.15054	0	0	65249764	65249764	66980808	66980808	64915296	0.000549316	0.0772878	0.943774	0.971791	-0.30161	0.950883	6.33324	1.87407	0.952822	741783232	821693120	18.2163	18.3099	0.0435879	0	62458552	0	62458552	62458552	0.97298	0.97298
185	9	sarah_16new_ip10		AADEEAFEDNSEEYIR2	AADEEAFEDNSEEYIR	AADEEAFEDNSEEYIR	2	8136	0	1	944.398	P55060	P55060	XPO2_HUMAN	CSE1L	18.3413	32.9396	17.7688	29.0781	0	1.15054	0	0	6160291	6160291	6.80019e+06	6.80019e+06	6386301	0.00012207	0.775645	0.932882	0.94067	-0.0891675	0.942911	6.21964	1.63735	0.97264	289257696	288973536	18.2852	18.3978	0.0352259	0	5.71185e+06	0	5.71185e+06	5.71185e+06	0.964516	0.964516
186	10	sarah_16new_ip11		AADEEAFEDNSEEYIR2	AADEEAFEDNSEEYIR	AADEEAFEDNSEEYIR	2	8136	0	1	944.398	P55060	P55060	XPO2_HUMAN	CSE1L	18.207	32.9396	17.6384	28.9803	0	1.15054	0	0	20919546	20919546	24571758	24571758	22887578	0.000488281	0.244233	0.939791	0.951444	-0.362854	0.944786	6.32644	1.75626	0.970346	439488128	444925952	18.151	18.2634	0.0370931	0	20207078	0	20207078	20207078	0.970346	0.970346
187	11	sarah_16new_ip12		AADEEAFEDNSEEYIR2	AADEEAFEDNSEEYIR	AADEEAFEDNSEEYIR	2	8136	0	1	944.398	P55060	P55060	XPO2_HUMAN	CSE1L	18.1904	32.9396	17.7029	28.8979	0	1.15054	0	0	10006063	10006063	12075094	12075094	9526636	0.000244141	0.42594	0.945131	0.964114	0.0295111	0.990759	5.83107	1.55478	0.985586	300492992	335848352	18.153	18.2468	0.0419106	0	9534215	0	9534215	9534215	0.967016	0.967016
188	12	sarah_16new_ip13		AADEEAFEDNSEEYIR2	AADEEAFEDNSEEYIR	AADEEAFEDNSEEYIR	2	8136	0	1	944.398	P55060	P55060	XPO2_HUMAN	CSE1L	18.196	32.9396	17.7852	28.8734	0	1.15054	0	0	703136	703136	728716	728716	687272	-0.000732422	8.53761	0.913673	0.890354	0.215265	0.966287	3.5041	0	0.883622	259940512	264587824	18.1397	18.2334	0.0412089	0	703442	0	703442	703442	0.911366	0.911366
189	13	sarah_16new_ip14		AADEEAFEDNSEEYIR2	AADEEAFEDNSEEYIR	AADEEAFEDNSEEYIR	2	8136	0	1	944.398	P55060	P55060	XPO2_HUMAN	CSE1L	18.3627	32.9396	17.7587	29.2511	0	1.15054	0	0	2.24792e+06	2.24792e+06	2.78059e+06	2.78059e+06	1.94932e+06	0.000183105	1.55206	0.924356	0.863467	0.0669654	0.967694	4.16093	1.25556	0.983106	249053392	252632096	18.3065	18.4193	0.05089	0	2.15818e+06	0	2.15818e+06	2.15818e+06	0.95393	0.95393
190	14	sarah_16new_ip15		AADEEAFEDNSEEYIR2	AADEEAFEDNSEEYIR	AADEEAFEDNSEEYIR	2	8136	0	1	944.398	P55060	P55060	XPO2_HUMAN	CSE1L	18.3653	32.9396	17.7784	29.0676	0	1.15054	0	0	4030229	4030229	4387359	4387359	4.2175e+06	-0.00012207	1.42875	0.925249	0.913992	-0.246814	0.953609	5.2271	1.36561	0.951456	272678176	279482784	18.3092	18.4028	0.0367146	0	3.6029e+06	0	3.6029e+06	3.6029e+06	0.958185	0.958185
191	15	sarah_16new_ip16		AADEEAFEDNSEEYIR2	AADEEAFEDNSEEYIR	AADEEAFEDNSEEYIR	2	8136	0	1	944.398	P55060	P55060	XPO2_HUMAN	CSE1L	18.2284	32.9396	17.718	28.6717	0	1.15054	0	0	4206967	4206967	5335890	5335890	3.56194e+06	0.00012207	0.684015	0.922166	0.918223	0.537289	0.902408	4.68098	0.760697	0.978937	299829792	298944832	18.1909	18.3037	0.0444969	0	5184285	0	5184285	5184285	0.963228	0.963228
192	6	sarah_16new_ip07		AADFIDQALAQK2	AADFIDQALAQK	AADFIDQALAQK	2	8327	0	1	645.838	P51452	P51452	DUS3_HUMAN	DUSP3	21.1177	47.1223	20.4752	52.0028	0	0.982098	0	0	802631	802631	1037226	1037226	788832	-0.000366211	0.0276776	0.839168	0.01	-0.0731885	0.642045	3.88215	1.94822	0.806586	2032441344	2151247104	21.0619	21.1737	0.0554501	0	5.75578e+06	0	5.75578e+06	5.75578e+06	0.871766	0.871766
193	6	sarah_16new_ip07		AADFQLHTHVNDGTEFGGSIYQK3	AADFQLHTHVNDGTEFGGSIYQK	AADFQLHTHVNDGTEFGGSIYQK	3	8385	0	1	845.735	Q9Y277	Q9Y277	VDAC3_HUMAN	VDAC3	18.3521	37.6818	18.4496	31.5468	0	1.00637	0	0	4719561	4719561	5496208	5496208	4668524	0.00012207	0.0305586	0.858442	0.909587	0.14647	0.849879	2.63914	1.23887	0.932897	1735338880	1710221696	18.3149	18.3895	0.028654	0	509055232	0	509055232	509055232	0.979966	0.979966
194	8	sarah_16new_ip09		AADFQLHTHVNDGTEFGGSIYQK3	AADFQLHTHVNDGTEFGGSIYQK	AADFQLHTHVNDGTEFGGSIYQK	3	8385	0	1	845.735	Q9Y277	Q9Y277	VDAC3_HUMAN	VDAC3	18.4846	37.6818	18.5598	30.6855	0	1.00637	0	0	2.99089e+06	2.99089e+06	3.32578e+06	3.32578e+06	3.32578e+06	0.000305176	0.0772878	0.911158	0.901311	0.388897	0.99499	5.42758	1.704	0.907206	694774720	763011648	18.4472	18.5221	0.0281296	0	310418368	0	310418368	310418368	0.979324	0.979324
195	9	sarah_16new_ip10		AADFQLHTHVNDGTEFGGSIYQK3	AADFQLHTHVNDGTEFGGSIYQK	AADFQLHTHVNDGTEFGGSIYQK	3	8385	0	1	845.735	Q9Y277	Q9Y277	VDAC3_HUMAN	VDAC3	18.5734	37.6818	18.6732	31.4198	0	1.00637	0	0	429049	429049	329752	329752	289814	0.00158691	0.964576	0.831278	0.617487	-0.305948	0.793651	2.67088	0.799145	0.887855	259524480	266939008	18.536	18.6111	0.0281911	0	38323676	0	38323676	38323676	0.975589	0.975589
196	10	sarah_16new_ip11		AADFQLHTHVNDGTEFGGSIYQK3	AADFQLHTHVNDGTEFGGSIYQK	AADFQLHTHVNDGTEFGGSIYQK	3	8385	0	1	845.735	Q9Y277	Q9Y277	VDAC3_HUMAN	VDAC3	18.4388	37.6818	18.5311	30.892	0	1.00637	0	0	907363	907363	1070095	1070095	908384	0.000915527	0.231664	0.89774	0.903258	0.0462892	0.985804	3.4157	0.814112	0.519464	447678464	388703488	18.4011	18.4762	0.0283141	0	125486088	0	125486088	125486088	0.97741	0.97741
197	11	sarah_16new_ip12		AADFQLHTHVNDGTEFGGSIYQK3	AADFQLHTHVNDGTEFGGSIYQK	AADFQLHTHVNDGTEFGGSIYQK	3	8385	0	1	845.735	Q9Y277	Q9Y277	VDAC3_HUMAN	VDAC3	18.4219	37.6818	18.4442	31.0698	0	1.00637	0	0	445846	445846	302888	302888	225328	-0.00189209	0.42255	0.845783	0.584044	0.0624608	0.844364	2.47408	0.891927	0.910413	328990496	282380928	18.3656	18.4596	0.0409693	0	66276096	0	66276096	66276096	0.977488	0.977488
198	15	sarah_16new_ip16		AADFQLHTHVNDGTEFGGSIYQK3	AADFQLHTHVNDGTEFGGSIYQK	AADFQLHTHVNDGTEFGGSIYQK	3	8385	0	1	845.735	Q9Y277	Q9Y277	VDAC3_HUMAN	VDAC3	18.4602	37.6818	18.4546	30.8712	0	1.00637	0	0	388942	388942	524506	524506	447355	-6.10352e-05	0.818914	0.838582	0.80335	0.0583082	0.793097	2.35193	0.408248	0.408248	600290496	504929024	18.4226	18.4978	0.028111	0	32636276	0	32636276	32636276	0.975177	0.975177
199	6	sarah_16new_ip07		AADFQLHTHVNDGTEFGGSIYQK4	AADFQLHTHVNDGTEFGGSIYQK	AADFQLHTHVNDGTEFGGSIYQK	4	8386	0	1	634.553	Q9Y277	Q9Y277	VDAC3_HUMAN	VDAC3	18.3491	37.6818	18.4496	31.4833	0	0.942856	0	0	4.75551e+06	4.75551e+06	6.6138e+06	6.6138e+06	4917136	-0.00012207	0.0305586	0.849112	0.972001	-0.146105	0.84387	2.76466	0.0894384	0.868066	1742221056	1735338880	18.312	18.424	0.0450929	0	509055232	0	509055232	509055232	0.979966	0.979966
200	8	sarah_16new_ip09		AADFQLHTHVNDGTEFGGSIYQK4	AADFQLHTHVNDGTEFGGSIYQK	AADFQLHTHVNDGTEFGGSIYQK	4	8386	0	1	634.553	Q9Y277	Q9Y277	VDAC3_HUMAN	VDAC3	18.4822	37.6818	18.5598	30.659	0	0.942856	0	0	3.98657e+06	3.98657e+06	4.1903e+06	4.1903e+06	3945384	6.10352e-05	0.0772878	0.860528	0.98297	0.388897	0.926289	3.86369	0.949222	0.993117	694774720	763011648	18.4446	18.5383	0.0317787	0	310418368	0	310418368	310418368	0.979324	0.979324
201	10	sarah_16new_ip11		AADFQLHTHVNDGTEFGGSIYQK4	AADFQLHTHVNDGTEFGGSIYQK	AADFQLHTHVNDGTEFGGSIYQK	4	8386	0	1	634.553	Q9Y277	Q9Y277	VDAC3_HUMAN	VDAC3	18.455	37.6818	18.5311	30.7888	0	0.942856	0	0	1.08512e+06	1.08512e+06	1384874	1384874	1.28897e+06	0.00012207	0.231664	0.800542	0.712223	0.028159	0.746117	2.05243	0	0.959523	418777568	402935968	18.4173	18.4926	0.028121	0	125486088	0	125486088	125486088	0.97741	0.97741
202	15	sarah_16new_ip16		AADFQLHTHVNDGTEFGGSIYQK4	AADFQLHTHVNDGTEFGGSIYQK	AADFQLHTHVNDGTEFGGSIYQK	4	8386	0	1	634.553	Q9Y277	Q9Y277	VDAC3_HUMAN	VDAC3	18.4577	37.6818	18.4546	30.8718	0	0.942856	0	0	398697	398697	504601	504601	457927	-0.000183105	0.809953	0.734955	0.365598	0.0583082	0.742536	1.54916	0	0.911907	600290496	504929024	18.42	18.4953	0.0281825	0	32636276	0	32636276	32636276	0.975177	0.975177
203	6	sarah_16new_ip07		AADIAEALYSVPR2	AADIAEALYSVPR	AADIAEALYSVPR	2	8578	0	0	688.364	Q9H4W6;Q9HAK2;Q9UH73	Q9H4W6	COE3_HUMAN	EBF3	22.3044	59.4127	22.3418	59.644	0	1.01973	0	0	384908	384908	362040	362040	362040	-0.00250244	0.0278846	0.825413	0.01	0.0653379	0.642025	3.32992	1.11555	0.705728	813484864	775989184	22.2671	22.3419	0.0278506	0	15079367	0	15079367	0	0.93597	0.93597
204	6	sarah_16new_ip07		AADIAEALYSVPR3	AADIAEALYSVPR	AADIAEALYSVPR	3	8579	0	0	459.245	Q9H4W6;Q9HAK2;Q9UH73	Q9H4W6	COE3_HUMAN	EBF3	22.319	59.4127	22.3418	59.0613	0	0.823915	0	0	821336	821336	1.02844e+06	1.02844e+06	803955	-0.000518799	0.0278846	0.833305	0.01	0.0434415	0.915162	3.82358	0.399061	0.958449	838784576	941509504	22.2631	22.375	0.043529	0	15079367	0	15079367	0	0.93597	0.93597
205	8	sarah_16new_ip09		AADIAEALYSVPR3	AADIAEALYSVPR	AADIAEALYSVPR	3	8579	0	0	459.245	Q9H4W6;Q9HAK2;Q9UH73	Q9H4W6	COE3_HUMAN	EBF3	22.4608	59.4127	22.4611	59.1514	0	0.823915	0	0	120780	120780	293323	293323	125623	-9.15527e-05	0.0789404	0.739809	0.758581	0.0195617	0.145786	1.91987	0.360619	0.734093	319106656	317453984	22.386	22.5542	0.0416914	0	4719253	0	4719253	0	0.931074	0.931074
206	0	sarah_16new_ip01		AADIDQEVK2	AADIDQEVK	AADIDQEVK	2	8603	0	1	494.751	Q86VP6	Q86VP6	CAND1_HUMAN	CAND1	12.8997	-13.4909	12.8518	-13.142	0	0.861888	0	0	4524311	4524311	5.33416e+06	5.33416e+06	5077154	-0.000701904	1.15246	0.925475	0.925835	0.0724878	0.931909	5.71733	2.20356	0.976114	230940320	217300832	12.8432	12.9565	0.0430809	0	4865097	0	4865097	4865097	0.970722	0.970722
207	1	sarah_16new_ip02		AADIDQEVK2	AADIDQEVK	AADIDQEVK	2	8603	0	1	494.751	Q86VP6	Q86VP6	CAND1_HUMAN	CAND1	12.9154	-13.4909	12.9293	-13.6407	0	0.861888	0	0	8292197	8292197	8413320	8413320	7.58123e+06	-0.000610352	0.642867	0.936721	0.936194	-0.00314605	0.934931	5.91104	2.57732	0.928424	305160032	335513728	12.8778	12.9908	0.0447206	0	8141355	0	8141355	8141355	0.974395	0.974395
208	2	sarah_16new_ip03		AADIDQEVK2	AADIDQEVK	AADIDQEVK	2	8603	0	1	494.751	Q86VP6	Q86VP6	CAND1_HUMAN	CAND1	12.8429	-13.4909	12.851	-13.1299	0	0.861888	0	0	10362229	10362229	11736083	11736083	8.3145e+06	-0.000549316	0.544911	0.916727	0.905125	-0.0229687	0.859976	5.0806	2.7031	0.959707	350623936	373593760	12.8055	12.9179	0.0461451	0	10301048	0	10301048	10301048	0.975431	0.975431
209	3	sarah_16new_ip04		AADIDQEVK2	AADIDQEVK	AADIDQEVK	2	8603	0	1	494.751	Q86VP6	Q86VP6	CAND1_HUMAN	CAND1	12.9392	-13.4909	12.985	-13.297	0	0.861888	0	0	4.77656e+06	4.77656e+06	5.78853e+06	5.78853e+06	5410978	-0.000579834	0.687245	0.930053	0.906979	0.299736	0.969259	5.39179	2.30556	0.975069	345489024	263853040	12.8828	12.9768	0.0415457	0	4577848	0	4577848	4577848	0.970741	0.970741
210	4	sarah_16new_ip05		AADIDQEVK2	AADIDQEVK	AADIDQEVK	2	8603	0	1	494.751	Q86VP6	Q86VP6	CAND1_HUMAN	CAND1	12.8972	-13.4909	12.8514	-12.1977	0	0.861888	0	0	11620812	11620812	11707934	11707934	11315041	-0.000305176	0.410445	0.934334	0.958681	0.279523	0.936821	5.91359	1.91529	0.929392	259112848	256900240	12.841	12.9537	0.0433514	0	10454113	0	10454113	10454113	0.977207	0.977207
211	5	sarah_16new_ip06		AADIDQEVK2	AADIDQEVK	AADIDQEVK	2	8603	0	1	494.751	Q86VP6	Q86VP6	CAND1_HUMAN	CAND1	12.8752	-13.4909	12.915	-13.026	0	0.861888	0	0	19749356	19749356	22321900	22321900	17209014	-0.000396729	0.364395	0.935834	0.950846	-0.23572	0.932745	6.23098	2.6578	0.970481	265735312	307044768	12.8379	12.9502	0.0440813	0	16579612	0	16579612	16579612	0.978108	0.978108
212	6	sarah_16new_ip07		AADIDQEVK2	AADIDQEVK	AADIDQEVK	2	8603	0	1	494.751	Q86VP6	Q86VP6	CAND1_HUMAN	CAND1	12.7029	-13.4909	12.7411	-13.1101	0	0.861888	0	0	218561600	218561600	280775488	280775488	269801088	-0.000152588	0.0255542	0.943038	0.941821	-0.0818501	0.963978	6.20632	2.6958	0.904429	1295288192	1171023488	12.6467	12.7593	0.0436991	0	290210944	0	290210944	290210944	0.983778	0.983778
213	7	sarah_16new_ip08		AADIDQEVK2	AADIDQEVK	AADIDQEVK	2	8603	0	1	494.751	Q86VP6	Q86VP6	CAND1_HUMAN	CAND1	12.9418	-13.4909	12.9495	-13.0831	0	0.861888	0	0	9055689	9055689	10302142	10302142	7286620	-0.000152588	0.594916	0.910667	0.931301	0.258083	0.866285	5.42366	2.35917	0.931487	133310240	155606512	12.8856	13.0355	0.0470522	0	7760747	0	7760747	7760747	0.975351	0.975351
214	8	sarah_16new_ip09		AADIDQEVK2	AADIDQEVK	AADIDQEVK	2	8603	0	1	494.751	Q86VP6	Q86VP6	CAND1_HUMAN	CAND1	12.8766	-13.4909	12.9015	-12.9026	0	0.861888	0	0	128106232	128106232	149218640	149218640	145110320	-0.000427246	0.0664824	0.935331	0.965405	-5.18574e-05	0.929922	6.21916	2.84325	0.921027	525287712	489176384	12.8204	12.933	0.0436659	0	141322208	0	141322208	141322208	0.98215	0.98215
215	9	sarah_16new_ip10		AADIDQEVK2	AADIDQEVK	AADIDQEVK	2	8603	0	1	494.751	Q86VP6	Q86VP6	CAND1_HUMAN	CAND1	12.8798	-13.4909	12.9188	-12.6863	0	0.861888	0	0	14789387	14789387	14330317	14330317	13779145	-0.000518799	0.527941	0.94365	0.958038	-0.0213353	0.969149	6.32931	2.56201	0.973646	259697008	247654000	12.8235	12.9362	0.039204	0	12773779	0	12773779	12773779	0.979085	0.979085
216	10	sarah_16new_ip11		AADIDQEVK2	AADIDQEVK	AADIDQEVK	2	8603	0	1	494.751	Q86VP6	Q86VP6	CAND1_HUMAN	CAND1	12.8776	-13.4909	12.8976	-13.1614	0	0.861888	0	0	47834716	47834716	53321544	53321544	51100848	-0.000488281	0.192248	0.942769	0.972725	0.0178211	0.940533	6.52361	2.42012	0.927173	387259488	288511936	12.8214	12.934	0.0460692	0	47124156	0	47124156	47124156	0.981421	0.981421
217	11	sarah_16new_ip12		AADIDQEVK2	AADIDQEVK	AADIDQEVK	2	8603	0	1	494.751	Q86VP6	Q86VP6	CAND1_HUMAN	CAND1	12.8618	-13.4909	12.8483	-12.7628	0	0.861888	0	0	23753626	23753626	23086894	23086894	22436466	-0.000518799	0.374838	0.938919	0.970821	-0.0546895	0.920563	6.35898	2.10929	0.939027	280582944	212469488	12.8056	12.9181	0.0437145	0	21704068	0	21704068	21704068	0.98004	0.98004
218	12	sarah_16new_ip13		AADIDQEVK2	AADIDQEVK	AADIDQEVK	2	8603	0	1	494.751	Q86VP6	Q86VP6	CAND1_HUMAN	CAND1	12.8456	-13.4909	12.8406	-12.7758	0	0.861888	0	0	1.2187e+06	1.2187e+06	1.39195e+06	1.39195e+06	1.19325e+06	-0.000732422	8.29269	0.876873	0.892054	-0.45229	0.778946	3.54423	0.782915	0.867981	130857472	109769880	12.7707	12.883	0.0543376	0	940888	0	940888	940888	0.960453	0.960453
219	13	sarah_16new_ip14		AADIDQEVK2	AADIDQEVK	AADIDQEVK	2	8603	0	1	494.751	Q86VP6	Q86VP6	CAND1_HUMAN	CAND1	12.9011	-13.4909	12.8787	-13.1266	0	0.861888	0	0	7.56862e+06	7.56862e+06	7.73147e+06	7.73147e+06	7.4672e+06	-0.000610352	1.00384	0.93753	0.964205	0.178992	0.966504	6.2311	2.69834	0.94393	217983184	216452080	12.8447	12.9572	0.0379181	0	6229916	0	6229916	6229916	0.974464	0.974464
220	14	sarah_16new_ip15		AADIDQEVK2	AADIDQEVK	AADIDQEVK	2	8603	0	1	494.751	Q86VP6	Q86VP6	CAND1_HUMAN	CAND1	12.9231	-13.4909	12.9798	-13.4305	0	0.861888	0	0	8514509	8514509	8955742	8955742	8234172	-0.000640869	0.726084	0.938224	0.944291	0.307271	0.975059	5.90586	1.81448	0.978857	189008240	205745472	12.8853	12.979	0.0387543	0	8195638	0	8195638	8195638	0.976082	0.976082
221	15	sarah_16new_ip16		AADIDQEVK2	AADIDQEVK	AADIDQEVK	2	8603	0	1	494.751	Q86VP6	Q86VP6	CAND1_HUMAN	CAND1	12.8239	-13.4909	12.8311	-12.6285	0	0.861888	0	0	16094930	16094930	15973638	15973638	14393350	-0.000305176	0.448479	0.936299	0.949932	0.224451	0.962401	5.95494	2.76368	0.92623	324276032	284898240	12.7861	12.8801	0.0427024	0	15952319	0	15952319	15952319	0.979037	0.979037
222	1	sarah_16new_ip02		AADIIDGLRK2	AADIIDGLRK	AADIIDGLRK	2	8638	0	1	536.311	Q96ST3	Q96ST3	SIN3A_HUMAN	SIN3A	17.3192	15.3285	17.0511	20.8246	0	0.91484	0	0	140709	140709	152606	152606	97199.2	0	0.729307	0.787747	0.7249	-0.0552347	0.550581	2.58425	0.408248	0	218364752	223624672	17.2818	17.3566	0.0280037	0	926903	0	926903	926903	0.915494	0.915494
223	2	sarah_16new_ip03		AADIIDGLRK2	AADIIDGLRK	AADIIDGLRK	2	8638	0	1	536.311	Q96ST3	Q96ST3	SIN3A_HUMAN	SIN3A	17.0941	15.3285	16.8627	21.5001	0	0.91484	0	0	493481	493481	553289	553289	448095	0	0.568752	0.838466	0.921045	0.0885965	0.740879	2.64233	0.972324	0.891158	276206048	261185808	17.0566	17.169	0.0280237	0	1585564	0	1585564	1585564	0.823617	0.823617
224	6	sarah_16new_ip07		AADIIDGLRK2	AADIIDGLRK	AADIIDGLRK	2	8638	0	1	536.311	Q96ST3	Q96ST3	SIN3A_HUMAN	SIN3A	16.9567	15.3285	16.7324	20.2468	0	0.91484	0	0	1.6276e+06	1.6276e+06	1909634	1909634	1.6898e+06	-0.000183105	0.0255542	0.883969	0.883902	-0.135249	0.942513	4.70014	1.98627	0.836401	1512641920	1499940992	16.9007	17.0127	0.0418321	0	30733854	0	30733854	30733854	0.956979	0.956979
225	8	sarah_16new_ip09		AADIIDGLRK2	AADIIDGLRK	AADIIDGLRK	2	8638	0	1	536.311	Q96ST3	Q96ST3	SIN3A_HUMAN	SIN3A	17.2165	15.3285	17.0697	20.9198	0	0.91484	0	0	1.02307e+06	1.02307e+06	1.09722e+06	1.09722e+06	963491	6.10352e-05	0.0829814	0.835671	0.856964	-0.207064	0.970833	2.43346	1.10228	0.985841	516418208	481780576	17.1603	17.2539	0.0331202	0	13953988	0	13953988	13953988	0.948823	0.948823
226	15	sarah_16new_ip16		AADIIDGLRK2	AADIIDGLRK	AADIIDGLRK	2	8638	0	1	536.311	Q96ST3	Q96ST3	SIN3A_HUMAN	SIN3A	17.1526	15.3285	16.8747	20.8983	0	0.91484	0	0	199343	199343	170668	170668	141020	-6.10352e-05	0.646097	0.853638	0.741364	0.0637275	0.906015	2.93549	0.890548	0.994292	265667696	271039200	17.1152	17.19	0.0281868	0	978956	0	978956	978956	0.916819	0.916819
227	15	sarah_16new_ip16		AADISLDNLVEGK2	AADISLDNLVEGK	AADISLDNLVEGK	2	8677	0	1	672.854	Q12888	Q12888	TP53B_HUMAN	TP53BP1	21.932	54.2462	21.6386	56.1977	0	1.0056	0	0	114013	114013	224955	224955	110811	0	1.03454	0	0	0.147641	0.311359	1.4114	0.798832	0	131572216	154863520	21.8944	21.9883	0.0418411	0	306024	0	306024	306024	0.851184	0.851184
228	2	sarah_16new_ip03		AADLLVNPLDPR2	AADLLVNPLDPR	AADLLVNPLDPR	2	8924	0	1	647.362	P78362	P78362	SRPK2_HUMAN	SRPK2	23.4831	57.9711	22.4178	65.2984	0	0.995418	0	0	296586	296586	462745	462745	140205	0.00012207	0.865647	0.818862	0.692375	0.0849666	0.497246	2.25458	1.81241	0.761342	157820000	172055056	23.4085	23.5393	0.0421872	0	296122	0	296122	296122	0.806551	0.806551
229	5	sarah_16new_ip06		AADLLVNPLDPR2	AADLLVNPLDPR	AADLLVNPLDPR	2	8924	0	1	647.362	P78362	P78362	SRPK2_HUMAN	SRPK2	23.5264	57.9711	22.42	64.6056	0	0.995418	0	0	570323	570323	1.36766e+06	1.36766e+06	569512	-0.000183105	0.577744	0.822833	0.775774	-0.046279	0.610596	2.42982	1.45377	0.915132	157890528	180102880	23.414	23.564	0.0314053	0	488492	0	488492	488492	0.720599	0.720599
230	6	sarah_16new_ip07		AADLLVNPLDPR2	AADLLVNPLDPR	AADLLVNPLDPR	2	8924	0	1	647.362	P78362	P78362	SRPK2_HUMAN	SRPK2	23.3623	57.9711	22.3823	65.9604	0	0.995418	0	0	9437675	9437675	21269848	21269848	10601264	0.000183105	0.0363045	0.899277	0.959817	-0.333734	0.933908	6.13359	4.00556	0.969898	711988864	617504896	23.2502	23.4559	0.0737618	0	9023893	0	9023893	9023893	0.903737	0.903737
231	7	sarah_16new_ip08		AADLLVNPLDPR2	AADLLVNPLDPR	AADLLVNPLDPR	2	8924	0	1	647.362	P78362	P78362	SRPK2_HUMAN	SRPK2	23.5686	57.9711	22.6705	65.4238	0	0.995418	0	0	330480	330480	667257	667257	185416	-0.000183105	1.34901	0.810315	0.762553	0.269001	0.305436	2.24967	0.367025	0.871114	118774280	136378704	23.4936	23.6245	0.0491852	0	329962	0	329962	329962	0.798865	0.798865
232	8	sarah_16new_ip09		AADLLVNPLDPR2	AADLLVNPLDPR	AADLLVNPLDPR	2	8924	0	1	647.362	P78362	P78362	SRPK2_HUMAN	SRPK2	23.5054	57.9711	22.4735	65.5636	0	0.995418	0	0	4827028	4827028	9997906	9997906	4.89973e+06	0.000305176	0.0983721	0.889505	0.954325	0.327795	0.923034	4.64507	3.44252	0.951316	228478016	228497520	23.4115	23.5994	0.0876042	0	4.93306e+06	0	4.93306e+06	4.93306e+06	0.89959	0.89959
233	10	sarah_16new_ip11		AADLLVNPLDPR2	AADLLVNPLDPR	AADLLVNPLDPR	2	8924	0	1	647.362	P78362	P78362	SRPK2_HUMAN	SRPK2	23.4847	57.9711	22.5423	65.3908	0	0.995418	0	0	1.41996e+06	1.41996e+06	3.32931e+06	3.32931e+06	1560057	0.000183105	0.250825	0.864544	0.890353	-0.177542	0.8585	3.53192	1.2129	0.949819	173718576	166450208	23.3725	23.5976	0.0866966	0	1.4027e+06	0	1.4027e+06	1.4027e+06	0.884581	0.884581
234	11	sarah_16new_ip12		AADLLVNPLDPR2	AADLLVNPLDPR	AADLLVNPLDPR	2	8924	0	1	647.362	P78362	P78362	SRPK2_HUMAN	SRPK2	23.4171	57.9711	22.3531	65.1931	0	0.995418	0	0	506774	506774	1.43932e+06	1.43932e+06	442476	-0.00012207	0.586664	0.840547	0.855754	-0.239253	0.717256	2.35794	1.86689	0.884954	157243248	146486496	23.3229	23.5298	0.0380879	0	525191	0	525191	525191	0.860293	0.860293
235	6	sarah_16new_ip07		AADLLYAMC(UniMod:4)DR2	AADLLYAMC(UniMod:4)DR	AADLLYAMCDR	2	8935	0	1	649.797	O95782	O95782	AP2A1_HUMAN	AP2A1	21.071	50.1389	20.6751	51.8059	0	0.981517	0	0	1381059	1381059	1.50996e+06	1.50996e+06	1.3635e+06	0	0.0276776	0.85142	0.01	-0.034142	0.908169	3.6948	1.42044	0.92217	2409902848	2902947840	20.9961	21.1266	0.0585766	0	89319376	0	89319376	14632648	0.967034	0.967034
236	2	sarah_16new_ip03		AADPPAENSSAPEAEQGGAE2	AADPPAENSSAPEAEQGGAE	AADPPAENSSAPEAEQGGAE	2	9157	0	1	949.406	P67809	P67809	YBOX1_HUMAN	YBX1	12.4837	-9.3503	12.5273	-16.7612	0	1.13857	0	0	208721	208721	381493	381493	227489	-0.000854492	0.544911	0.782873	0.887697	-0.333105	0.590525	1.83629	1.26188	0.68516	475198464	375028192	12.4467	12.5777	0.040379	0	207633	0	207633	199562	0.786704	0.786704
237	5	sarah_16new_ip06		AADPPAENSSAPEAEQGGAE2	AADPPAENSSAPEAEQGGAE	AADPPAENSSAPEAEQGGAE	2	9157	0	1	949.406	P67809	P67809	YBOX1_HUMAN	YBX1	12.4983	-9.3503	12.5374	-16.8914	0	1.13857	0	0	204556	204556	393172	393172	235666	-0.000793457	0.364395	0.713237	0.589117	-0.197618	0.203495	1.73289	0.0713923	0.504427	265236608	393907360	12.461	12.5357	0.0281131	0	270624	0	270624	211984	0.845909	0.845909
238	6	sarah_16new_ip07		AADPPAENSSAPEAEQGGAE2	AADPPAENSSAPEAEQGGAE	AADPPAENSSAPEAEQGGAE	2	9157	0	1	949.406	P67809	P67809	YBOX1_HUMAN	YBX1	12.4571	-9.3503	12.4502	-14.6373	0	1.13857	0	0	611609	611609	1210733	1210733	698319	0.000549316	0.0255542	0.820789	0.867407	-0.233567	0.877175	2.47726	1.507	0.0983204	1002261376	1015012416	12.4196	12.5506	0.0308014	0	1.30698e+06	0	1.30698e+06	1.35953e+06	0.884111	0.884111
239	7	sarah_16new_ip08		AADPPAENSSAPEAEQGGAE2	AADPPAENSSAPEAEQGGAE	AADPPAENSSAPEAEQGGAE	2	9157	0	1	949.406	P67809	P67809	YBOX1_HUMAN	YBX1	12.5833	-9.3503	12.5078	-14.655	0	1.13857	0	0	79104.2	79104.2	350626	350626	150294	-0.000671387	0.560874	0.724506	0.694257	0.168271	0	2.0634	0.408248	0.928343	213633072	179065888	12.546	12.6207	0.0280459	0	108890	0	108890	103897	0.822938	0.822938
240	11	sarah_16new_ip12		AADPPAENSSAPEAEQGGAE2	AADPPAENSSAPEAEQGGAE	AADPPAENSSAPEAEQGGAE	2	9157	0	1	949.406	P67809	P67809	YBOX1_HUMAN	YBX1	12.4844	-9.3503	12.519	-16.3859	0	1.13857	0	0	55450.4	55450.4	168818	168818	61544	-0.00183105	0.374838	0.741006	0.934231	-0.189201	0.71144	1.77696	0.599244	0.732362	314719648	353614112	12.4468	12.5593	0.028244	0	138009	0	138009	131785	0.826305	0.826305
241	6	sarah_16new_ip07		AADTQVSETLK2	AADTQVSETLK	AADTQVSETLK	2	9540	0	1	581.801	Q92616	Q92616	GCN1_HUMAN	GCN1	13.5733	-6.60516	13.5104	-5.60916	0	0.930372	0	0	400144	400144	1.0018e+06	1.0018e+06	737864	-0.000366211	0.0255542	0.811724	0.792161	-0.306102	0.480707	2.53293	0.799549	0.615433	1028808256	1219544960	13.5358	13.6294	0.0355063	0	77922608	0	77922608	77922608	0.981305	0.981305
242	8	sarah_16new_ip09		AADTQVSETLK2	AADTQVSETLK	AADTQVSETLK	2	9540	0	1	581.801	Q92616	Q92616	GCN1_HUMAN	GCN1	13.8057	-6.60516	13.7178	-5.22243	0	0.930372	0	0	314213	314213	705529	705529	327502	-0.000305176	0.0664824	0.836243	0.90944	-0.148265	0.862681	3.86011	1.53373	0.904978	626132736	613347904	13.768	13.862	0.0414633	0	44104780	0	44104780	44104780	0.981198	0.981198
243	6	sarah_16new_ip07		AADVENVPPVISTPHHYLISIYR3	AADVENVPPVISTPHHYLISIYR	AADVENVPPVISTPHHYLISIYR	3	9579	0	1	864.459	Q9Y2T2	Q9Y2T2	AP3M1_HUMAN	AP3M1	22.2519	60.2501	22.0569	58.9	0	1.03134	0	0	19568.1	19568.1	286518	286518	0	0	0.0278846	0.67784	0.01	-0.0139048	0.561228	2.24429	0.846357	0.618549	960585920	902002624	22.1772	22.3078	0.0721667	0	19443438	0	19443438	19443438	0.909465	0.909465
244	8	sarah_16new_ip09		AADVENVPPVISTPHHYLISIYR3	AADVENVPPVISTPHHYLISIYR	AADVENVPPVISTPHHYLISIYR	3	9579	0	1	864.459	Q9Y2T2	Q9Y2T2	AP3M1_HUMAN	AP3M1	22.3373	60.2501	22.1644	58.3134	0	1.03134	0	0	8437.27	8437.27	396733	396733	0	0	0.0721048	0.645263	0.70136	0.162714	0.183571	1.51866	0.429581	0.465317	316457760	351566912	22.2622	22.4307	0.0281568	0	6727266	0	6727266	6727266	0.901723	0.901723
245	6	sarah_16new_ip07		AAEAAINILK2	AAEAAINILK	AAEAAINILK	2	9846	0	1	507.303	O75569	O75569	PRKRA_HUMAN	PRKRA	19.2534	33.2774	19.0509	38.3735	0	0.875806	0	0	794062	794062	1466951	1466951	943151	-0.000335693	0.0341163	0.822015	0.878632	-0.0116176	0.371829	3.73479	1.81947	0.766231	1202061440	1232376704	19.216	19.3094	0.0403208	0	7966695	0	7966695	7966695	0.905291	0.905291
246	8	sarah_16new_ip09		AAEAAINILK2	AAEAAINILK	AAEAAINILK	2	9846	0	1	507.303	O75569	O75569	PRKRA_HUMAN	PRKRA	19.4448	33.2774	19.2466	38.9633	0	0.875806	0	0	375139	375139	707662	707662	429199	-0.000335693	0.0794339	0.782073	0.791855	0.104632	0.572413	2.49208	1.20135	0.736527	577699072	582349952	19.4077	19.4825	0.027925	0	1.46156e+06	0	1.46156e+06	1.46156e+06	0.882584	0.882584
247	10	sarah_16new_ip11		AAEAAINILK2	AAEAAINILK	AAEAAINILK	2	9846	0	1	507.303	O75569	O75569	PRKRA_HUMAN	PRKRA	19.4365	33.2774	19.2256	37.9667	0	0.875806	0	0	224083	224083	738396	738396	602554	9.15527e-05	0.226706	0.787776	0.822745	-0.152607	0.810305	2.61358	1.37501	0.700637	361978592	384760384	19.3992	19.493	0.0372961	0	992769	0	992769	992769	0.85858	0.85858
248	0	sarah_16new_ip01		AAEC(UniMod:4)NIVVTQPR2	AAEC(UniMod:4)NIVVTQPR	AAECNIVVTQPR	2	10233	0	1	679.348	Q08211	Q08211	DHX9_HUMAN	DHX9	15.2993	4.84915	15.2244	6.56908	0	0.999514	0	0	4871046	4871046	4301939	4301939	3.78944e+06	-0.000488281	1.61557	0.943364	0.931201	0.000850673	0.972182	5.37697	2.72586	0.958449	127272248	127996616	15.224	15.3556	0.0410066	0	4.5658e+06	0	4.5658e+06	4.5658e+06	0.966861	0.966861
249	1	sarah_16new_ip02		AAEC(UniMod:4)NIVVTQPR2	AAEC(UniMod:4)NIVVTQPR	AAECNIVVTQPR	2	10233	0	1	679.348	Q08211	Q08211	DHX9_HUMAN	DHX9	15.313	4.84915	15.2443	5.6345	0	0.999514	0	0	8959437	8959437	9187088	9187088	7.86841e+06	-0.000244141	0.824766	0.952284	0.965803	-0.0812478	0.991094	6.42057	3.39273	0.96586	174896512	176601440	15.2381	15.3695	0.0487258	0	9704145	0	9704145	9704145	0.972666	0.972666
250	2	sarah_16new_ip03		AAEC(UniMod:4)NIVVTQPR2	AAEC(UniMod:4)NIVVTQPR	AAECNIVVTQPR	2	10233	0	1	679.348	Q08211	Q08211	DHX9_HUMAN	DHX9	15.1839	4.84915	15.0943	6.17788	0	0.999514	0	0	13111361	13111361	14034253	14034253	12019562	-0.000427246	0.546794	0.95159	0.965354	-0.0290016	0.956093	6.62422	3.49109	0.96797	276720000	298835872	15.1085	15.2402	0.0517176	0	13717213	0	13717213	13717213	0.974769	0.974769
251	3	sarah_16new_ip04		AAEC(UniMod:4)NIVVTQPR2	AAEC(UniMod:4)NIVVTQPR	AAECNIVVTQPR	2	10233	0	1	679.348	Q08211	Q08211	DHX9_HUMAN	DHX9	15.2838	4.84915	15.2292	5.62855	0	0.999514	0	0	4678731	4678731	5472340	5472340	4698417	-0.000366211	1.43741	0.935174	0.953839	0.00720971	0.945533	5.40783	3.01788	0.988363	172299600	180236144	15.2275	15.34	0.045397	0	5052988	0	5052988	5052988	0.968463	0.968463
252	4	sarah_16new_ip05		AAEC(UniMod:4)NIVVTQPR2	AAEC(UniMod:4)NIVVTQPR	AAECNIVVTQPR	2	10233	0	1	679.348	Q08211	Q08211	DHX9_HUMAN	DHX9	15.2199	4.84915	15.0957	6.4983	0	0.999514	0	0	7.4418e+06	7.4418e+06	7589464	7589464	6.64038e+06	0	0.702305	0.949721	0.961436	0.0141356	0.981947	5.91072	3.13686	0.954571	186509792	187584240	15.145	15.2764	0.0471676	0	8340159	0	8340159	8340159	0.972582	0.972582
253	5	sarah_16new_ip06		AAEC(UniMod:4)NIVVTQPR2	AAEC(UniMod:4)NIVVTQPR	AAECNIVVTQPR	2	10233	0	1	679.348	Q08211	Q08211	DHX9_HUMAN	DHX9	15.294	4.84915	15.1995	6.73665	0	0.999514	0	0	17300762	17300762	17046368	17046368	15478141	6.10352e-05	0.379717	0.956607	0.968671	0.131613	0.987882	6.67885	3.6652	0.994479	234884176	234632704	15.2377	15.3507	0.0436059	0	13907665	0	13907665	13907665	0.975622	0.975622
254	6	sarah_16new_ip07		AAEC(UniMod:4)NIVVTQPR2	AAEC(UniMod:4)NIVVTQPR	AAECNIVVTQPR	2	10233	0	1	679.348	Q08211	Q08211	DHX9_HUMAN	DHX9	14.9977	4.84915	14.9257	6.87023	0	0.999514	0	0	214486464	214486464	287689088	287689088	231533440	0	0.0255542	0.964112	0.969296	-0.0855693	0.974208	6.89512	3.95379	0.980672	1414857728	1472746496	14.9223	15.0722	0.0695669	0	209182848	0	209182848	209182848	0.979226	0.979226
255	7	sarah_16new_ip08		AAEC(UniMod:4)NIVVTQPR2	AAEC(UniMod:4)NIVVTQPR	AAECNIVVTQPR	2	10233	0	1	679.348	Q08211	Q08211	DHX9_HUMAN	DHX9	15.3963	4.84915	15.3222	6.89492	0	0.999514	0	0	8332577	8332577	7641934	7641934	6.41347e+06	-0.000305176	0.927175	0.930816	0.940263	0.232661	0.880394	6.26302	3.50138	0.96385	139720544	127768752	15.3213	15.4526	0.0375982	0	7.4334e+06	0	7.4334e+06	7.4334e+06	0.970533	0.970533
256	8	sarah_16new_ip09		AAEC(UniMod:4)NIVVTQPR2	AAEC(UniMod:4)NIVVTQPR	AAECNIVVTQPR	2	10233	0	1	679.348	Q08211	Q08211	DHX9_HUMAN	DHX9	15.2913	4.84915	15.24	6.65399	0	0.999514	0	0	111548552	111548552	140237664	140237664	123841168	6.10352e-05	0.0664824	0.962731	0.97327	-0.125741	0.95617	6.8905	3.94774	0.982483	704567104	704508032	15.2164	15.3476	0.0589148	0	109821008	0	109821008	109821008	0.971775	0.971775
257	9	sarah_16new_ip10		AAEC(UniMod:4)NIVVTQPR2	AAEC(UniMod:4)NIVVTQPR	AAECNIVVTQPR	2	10233	0	1	679.348	Q08211	Q08211	DHX9_HUMAN	DHX9	15.2973	4.84915	15.2397	6.57557	0	0.999514	0	0	9297835	9297835	9516193	9516193	7.40577e+06	-0.000305176	0.81955	0.949461	0.942876	-0.0754523	0.975592	5.19183	3.20327	0.968706	156718912	170819296	15.2406	15.3723	0.0581688	0	8712364	0	8712364	8712364	0.971647	0.971647
258	10	sarah_16new_ip11		AAEC(UniMod:4)NIVVTQPR2	AAEC(UniMod:4)NIVVTQPR	AAECNIVVTQPR	2	10233	0	1	679.348	Q08211	Q08211	DHX9_HUMAN	DHX9	15.2012	4.84915	15.1354	6.18179	0	0.999514	0	0	41203748	41203748	41471560	41471560	37615460	0	0.190428	0.959767	0.968814	0.131771	0.984936	6.76763	3.88621	0.982276	364283712	336695936	15.1447	15.2577	0.0468102	0	33060572	0	33060572	33060572	0.974629	0.974629
259	11	sarah_16new_ip12		AAEC(UniMod:4)NIVVTQPR2	AAEC(UniMod:4)NIVVTQPR	AAECNIVVTQPR	2	10233	0	1	679.348	Q08211	Q08211	DHX9_HUMAN	DHX9	15.2036	4.84915	15.1358	5.38996	0	0.999514	0	0	15087572	15087572	16202822	16202822	12571169	-0.000427246	0.403476	0.945137	0.961233	0.0436394	0.94829	6.33889	3.43863	0.990824	212191232	237111344	15.1472	15.2786	0.0487496	0	15541581	0	15541581	15541581	0.974891	0.974891
260	12	sarah_16new_ip13		AAEC(UniMod:4)NIVVTQPR2	AAEC(UniMod:4)NIVVTQPR	AAECNIVVTQPR	2	10233	0	1	679.348	Q08211	Q08211	DHX9_HUMAN	DHX9	15.2241	4.84915	15.0302	5.95181	0	0.999514	0	0	1.00959e+06	1.00959e+06	979764	979764	801109	-0.000671387	8.29269	0.913765	0.861675	-0.158554	0.871996	4.44793	1.68007	0.636657	79312168	78827224	15.1677	15.3177	0.0412717	0	838053	0	838053	838053	0.931023	0.931023
261	13	sarah_16new_ip14		AAEC(UniMod:4)NIVVTQPR2	AAEC(UniMod:4)NIVVTQPR	AAECNIVVTQPR	2	10233	0	1	679.348	Q08211	Q08211	DHX9_HUMAN	DHX9	15.3365	4.84915	15.2629	6.89847	0	0.999514	0	0	3.79058e+06	3.79058e+06	3.61965e+06	3.61965e+06	3.19078e+06	-0.000610352	1.50308	0.934944	0.950629	0.0529594	0.928069	5.67783	2.52168	0.968296	124185664	125245504	15.2616	15.3929	0.0611586	0	3.59941e+06	0	3.59941e+06	3.59941e+06	0.965935	0.965935
262	14	sarah_16new_ip15		AAEC(UniMod:4)NIVVTQPR2	AAEC(UniMod:4)NIVVTQPR	AAECNIVVTQPR	2	10233	0	1	679.348	Q08211	Q08211	DHX9_HUMAN	DHX9	15.3599	4.84915	15.3262	6.69301	0	0.999514	0	0	5.20385e+06	5.20385e+06	5378307	5378307	4570424	-0.000610352	1.2682	0.950709	0.966938	-0.0126365	0.993658	5.61743	2.99556	0.961792	134555024	137268768	15.3036	15.4162	0.0524669	0	5480206	0	5480206	5480206	0.969247	0.969247
263	15	sarah_16new_ip16		AAEC(UniMod:4)NIVVTQPR2	AAEC(UniMod:4)NIVVTQPR	AAECNIVVTQPR	2	10233	0	1	679.348	Q08211	Q08211	DHX9_HUMAN	DHX9	15.1849	4.84915	15.1499	6.86794	0	0.999514	0	0	7.54254e+06	7.54254e+06	7659260	7659260	6.769e+06	-0.000427246	0.779209	0.94085	0.96672	0.0525424	0.914973	5.97278	3.11682	0.983193	204452064	223078928	15.1096	15.2413	0.0618701	0	9381745	0	9381745	9381745	0.971503	0.971503
264	7	sarah_16new_ip08		AAEDDEDDDVDTK2	AAEDDEDDDVDTK	AAEDDEDDDVDTK	2	10277	0	1	719.279	P06454	P06454	PTMA_HUMAN	PTMA	11.1418	-30.5266	10.9558	-32.6889	0	1.00841	0	0	150472	150472	240746	240746	148768	-0.000793457	0.560874	0.865446	0.01	-0.240498	0.97304	2.83562	0.408248	0.987794	95045952	97004704	11.1042	11.1793	0.0282111	0	150472	0	150472	150472	0.865446	0.865446
265	0	sarah_16new_ip01		AAEDLFVNIR2	AAEDLFVNIR	AAEDLFVNIR	2	10340	0	1	574.309	Q9Y2A7	Q9Y2A7	NCKP1_HUMAN	NCKAP1	21.6803	53.412	21.5935	54.9277	0	0.922981	0	0	623178	623178	824778	824778	660514	-0.000427246	1.95803	0.892106	0.925024	0.22797	0.921953	4.09398	2.59018	0.976741	137487824	139783088	21.6239	21.7557	0.0396555	0	695188	0	695188	695188	0.901629	0.901629
266	1	sarah_16new_ip02		AAEDLFVNIR2	AAEDLFVNIR	AAEDLFVNIR	2	10340	0	1	574.309	Q9Y2A7	Q9Y2A7	NCKP1_HUMAN	NCKAP1	21.84	53.412	21.7783	55.2805	0	0.922981	0	0	1.16767e+06	1.16767e+06	1.31371e+06	1.31371e+06	1.13891e+06	-0.00012207	0.913501	0.910245	0.88178	-0.0187567	0.959436	4.86428	3.16709	0.893847	167249776	138363264	21.7838	21.8961	0.0477918	0	1032703	0	1032703	1032703	0.932579	0.932579
267	2	sarah_16new_ip03		AAEDLFVNIR2	AAEDLFVNIR	AAEDLFVNIR	2	10340	0	1	574.309	Q9Y2A7	Q9Y2A7	NCKP1_HUMAN	NCKAP1	21.6525	53.412	21.6698	55.1266	0	0.922981	0	0	1.705e+06	1.705e+06	2.05237e+06	2.05237e+06	1.65881e+06	-0.000244141	0.707461	0.919765	0.954952	0.0921477	0.973118	4.67335	2.15789	0.992152	184332528	162926544	21.5961	21.7274	0.0632574	0	1.59751e+06	0	1.59751e+06	1.59751e+06	0.900174	0.900174
268	3	sarah_16new_ip04		AAEDLFVNIR2	AAEDLFVNIR	AAEDLFVNIR	2	10340	0	1	574.309	Q9Y2A7	Q9Y2A7	NCKP1_HUMAN	NCKAP1	21.7925	53.412	21.7307	55.4864	0	0.922981	0	0	826821	826821	772229	772229	635861	-0.000305176	1.88557	0.889978	0.869792	-0.0595759	0.857282	4.18066	2.36429	0.944138	137721888	134821440	21.7176	21.8302	0.052215	0	643134	0	643134	643134	0.922722	0.922722
269	4	sarah_16new_ip05		AAEDLFVNIR2	AAEDLFVNIR	AAEDLFVNIR	2	10340	0	1	574.309	Q9Y2A7	Q9Y2A7	NCKP1_HUMAN	NCKAP1	21.7877	53.412	21.8382	55.2576	0	0.922981	0	0	1.15922e+06	1.15922e+06	1.58724e+06	1.58724e+06	1.3154e+06	-0.00012207	1.10001	0.896395	0.887332	-0.199401	0.923226	4.30945	1.75205	0.973973	159890544	138357616	21.7502	21.8816	0.0287497	0	1.23334e+06	0	1.23334e+06	1.23334e+06	0.932284	0.932284
270	5	sarah_16new_ip06		AAEDLFVNIR2	AAEDLFVNIR	AAEDLFVNIR	2	10340	0	1	574.309	Q9Y2A7	Q9Y2A7	NCKP1_HUMAN	NCKAP1	21.6921	53.412	21.6702	54.9933	0	0.922981	0	0	2.37552e+06	2.37552e+06	2829555	2829555	2.4913e+06	0	0.442245	0.931948	0.929222	0.0038414	0.988217	5.73005	2.80844	0.982033	169153808	164082032	21.6357	21.7671	0.0370526	0	2.26779e+06	0	2.26779e+06	2.26779e+06	0.949403	0.949403
271	6	sarah_16new_ip07		AAEDLFVNIR2	AAEDLFVNIR	AAEDLFVNIR	2	10340	0	1	574.309	Q9Y2A7	Q9Y2A7	NCKP1_HUMAN	NCKAP1	21.536	53.412	21.5441	55.2136	0	0.922981	0	0	22360926	22360926	29131048	29131048	26601622	-0.000366211	0.0278781	0.92721	0.939154	0.293377	0.913785	6.15267	3.67127	0.940403	907822272	1166821120	21.4799	21.6109	0.0486118	0	38480496	0	38480496	38480496	0.963411	0.963411
272	7	sarah_16new_ip08		AAEDLFVNIR2	AAEDLFVNIR	AAEDLFVNIR	2	10340	0	1	574.309	Q9Y2A7	Q9Y2A7	NCKP1_HUMAN	NCKAP1	21.7375	53.412	21.7287	54.6923	0	0.922981	0	0	612106	612106	1.60269e+06	1.60269e+06	440081	-0.000366211	1.20145	0.864043	0.796668	-0.0546675	0.746089	3.90565	1.40315	0.881664	152675088	153482256	21.6625	21.8497	0.0606032	0	776556	0	776556	776556	0.933752	0.933752
273	8	sarah_16new_ip09		AAEDLFVNIR2	AAEDLFVNIR	AAEDLFVNIR	2	10340	0	1	574.309	Q9Y2A7	Q9Y2A7	NCKP1_HUMAN	NCKAP1	21.6955	53.412	21.6792	55.6597	0	0.922981	0	0	16122414	16122414	17871374	17871374	16464261	0.00012207	0.0687554	0.930733	0.967847	0.117283	0.960998	6.05348	3.56725	0.992568	492142752	529438048	21.6391	21.7518	0.0510917	0	17676944	0	17676944	17676944	0.962782	0.962782
274	9	sarah_16new_ip10		AAEDLFVNIR2	AAEDLFVNIR	AAEDLFVNIR	2	10340	0	1	574.309	Q9Y2A7	Q9Y2A7	NCKP1_HUMAN	NCKAP1	21.8085	53.412	21.7318	55.576	0	0.922981	0	0	1.75723e+06	1.75723e+06	2.03209e+06	2.03209e+06	1.77652e+06	-0.000183105	0.770267	0.929745	0.953534	-0.0264653	0.988543	4.98722	1.67982	0.990147	168563088	163631536	21.7525	21.8837	0.0412173	0	1.57319e+06	0	1.57319e+06	1.57319e+06	0.946321	0.946321
275	10	sarah_16new_ip11		AAEDLFVNIR2	AAEDLFVNIR	AAEDLFVNIR	2	10340	0	1	574.309	Q9Y2A7	Q9Y2A7	NCKP1_HUMAN	NCKAP1	21.6911	53.412	21.6627	55.0458	0	0.922981	0	0	5993448	5993448	6915105	6915105	6137099	0.00012207	0.223199	0.92334	0.912099	0.0716177	0.956452	5.16015	2.91102	0.954289	273263968	280079808	21.6348	21.766	0.0572851	0	5617769	0	5617769	5617769	0.956173	0.956173
276	11	sarah_16new_ip12		AAEDLFVNIR2	AAEDLFVNIR	AAEDLFVNIR	2	10340	0	1	574.309	Q9Y2A7	Q9Y2A7	NCKP1_HUMAN	NCKAP1	21.6206	53.412	21.5787	54.734	0	0.922981	0	0	2.02837e+06	2.02837e+06	2.88197e+06	2.88197e+06	2.18525e+06	-0.000183105	0.462366	0.917346	0.901926	-0.031275	0.962744	5.27029	3.21346	0.995604	211383248	214102320	21.5643	21.6775	0.0497198	0	2333804	0	2333804	2333804	0.947392	0.947392
277	12	sarah_16new_ip13		AAEDLFVNIR2	AAEDLFVNIR	AAEDLFVNIR	2	10340	0	1	574.309	Q9Y2A7	Q9Y2A7	NCKP1_HUMAN	NCKAP1	21.6669	53.412	21.6126	53.6501	0	0.922981	0	0	219901	219901	260245	260245	203161	-0.00012207	9.40075	0.892953	0.831246	0.0102484	0.945424	3.80777	0	0.929734	137887392	117758840	21.6293	21.7045	0.0283256	0	239477	0	239477	239477	0.88906	0.88906
278	13	sarah_16new_ip14		AAEDLFVNIR2	AAEDLFVNIR	AAEDLFVNIR	2	10340	0	1	574.309	Q9Y2A7	Q9Y2A7	NCKP1_HUMAN	NCKAP1	21.8092	53.412	21.8127	55.0172	0	0.922981	0	0	783554	783554	796616	796616	577959	-0.000244141	2.01454	0.898648	0.823889	-0.191466	0.901096	4.77888	2.05337	0.968841	143263952	136909216	21.753	21.8841	0.0524382	0	679924	0	679924	679924	0.929849	0.929849
279	14	sarah_16new_ip15		AAEDLFVNIR2	AAEDLFVNIR	AAEDLFVNIR	2	10340	0	1	574.309	Q9Y2A7	Q9Y2A7	NCKP1_HUMAN	NCKAP1	21.8163	53.412	21.7861	55.3015	0	0.922981	0	0	1.38667e+06	1.38667e+06	1.40448e+06	1.40448e+06	1291558	-0.000366211	1.44409	0.898893	0.904881	0.194173	0.981224	3.8879	2.32389	0.986286	139359792	135862000	21.7599	21.8541	0.0401519	0	1.18246e+06	0	1.18246e+06	1.18246e+06	0.93145	0.93145
280	15	sarah_16new_ip16		AAEDLFVNIR2	AAEDLFVNIR	AAEDLFVNIR	2	10340	0	1	574.309	Q9Y2A7	Q9Y2A7	NCKP1_HUMAN	NCKAP1	21.7141	53.412	21.6515	55.8451	0	0.922981	0	0	1.49928e+06	1.49928e+06	1.85696e+06	1.85696e+06	1.55706e+06	-0.000427246	1.01159	0.910634	0.847992	-0.290803	0.921245	5.38951	2.43488	0.954513	212853952	206695504	21.6578	21.7703	0.0507807	0	1.65995e+06	0	1.65995e+06	1.65995e+06	0.945594	0.945594
281	2	sarah_16new_ip03		AAEETTSNNVFPFK2	AAEETTSNNVFPFK	AAEETTSNNVFPFK	2	10936	0	1	777.875	P78314	P78314	3BP2_HUMAN	SH3BP2	20.3252	43.3622	19.8524	46.084	0	1.05798	0	0	91669.8	91669.8	226907	226907	39234	0	0.603069	0.764208	0.793787	0.204715	0.462962	2.34177	0	0.582999	312087520	357877888	20.2314	20.3627	0.0290983	0	91669.8	0	91669.8	91669.8	0.723264	0.723264
282	3	sarah_16new_ip04		AAEETTSNNVFPFK2	AAEETTSNNVFPFK	AAEETTSNNVFPFK	2	10936	0	1	777.875	P78314	P78314	3BP2_HUMAN	SH3BP2	20.4455	43.3622	20.0592	45.4781	0	1.05798	0	0	102982	102982	214727	214727	149636	-0.00170898	1.58883	0.748974	0.870735	-0.0728657	0.57211	2.39387	0.563853	0.773632	229464384	226451664	20.408	20.4829	0.028151	0	102982	0	102982	102982	0.712053	0.712053
283	5	sarah_16new_ip06		AAEETTSNNVFPFK2	AAEETTSNNVFPFK	AAEETTSNNVFPFK	2	10936	0	1	777.875	P78314	P78314	3BP2_HUMAN	SH3BP2	20.4009	43.3622	20.0509	45.7533	0	1.05798	0	0	257369	257369	422227	422227	285999	-0.000976562	0.449723	0.771561	0.658516	-0.0848655	0.734686	2.28511	0	0.620963	283336384	324702496	20.326	20.4383	0.044721	0	257369	0	257369	257369	0.728525	0.728525
284	6	sarah_16new_ip07		AAEETTSNNVFPFK2	AAEETTSNNVFPFK	AAEETTSNNVFPFK	2	10936	0	1	777.875	P78314	P78314	3BP2_HUMAN	SH3BP2	20.1948	43.3622	19.9291	44.9736	0	1.05798	0	0	815418	815418	1.29466e+06	1.29466e+06	679192	0.000305176	0.0293614	0.796938	0.829283	0.164965	0.450188	3.18419	0.0916194	0.786278	949598912	1151196928	20.1198	20.2323	0.0281911	0	815418	0	815418	815418	0.752483	0.752483
285	8	sarah_16new_ip09		AAEETTSNNVFPFK2	AAEETTSNNVFPFK	AAEETTSNNVFPFK	2	10936	0	1	777.875	P78314	P78314	3BP2_HUMAN	SH3BP2	20.3679	43.3622	20.0333	45.9607	0	1.05798	0	0	189132	189132	430516	430516	217943	0.000366211	0.0794751	0.769017	0.766056	-0.121907	0.536388	3.26872	0	0.88308	746054592	698922048	20.3121	20.4055	0.0388735	0	189132	0	189132	189132	0.726716	0.726716
286	11	sarah_16new_ip12		AAEETTSNNVFPFK2	AAEETTSNNVFPFK	AAEETTSNNVFPFK	2	10936	0	1	777.875	P78314	P78314	3BP2_HUMAN	SH3BP2	20.2912	43.3622	19.8966	45.6474	0	1.05798	0	0	149635	149635	162027	162027	87280.9	-0.000732422	0.458114	0.738447	0.749101	-0.156066	0.443695	2.43494	0	0.904889	315213888	315875840	20.2537	20.3287	0.0281181	0	149635	0	149635	149635	0.704076	0.704076
287	1	sarah_16new_ip02		AAEFNSNLNR2	AAEFNSNLNR	AAEFNSNLNR	2	11060	0	1	568.278	Q8WUB8	Q8WUB8	PHF10_HUMAN	PHF10	14.1279	-3.25707	14.09	-3.64545	0	0.910983	0	0	193677	193677	628981	628981	264488	-0.000732422	0.663106	0.809014	0.783213	-0.241559	0.563469	2.83034	0.669337	0.891164	247456768	233407312	14.0903	14.2027	0.0279958	0	193677	0	193677	193677	0.809014	0.809014
288	2	sarah_16new_ip03		AAEFNSNLNR2	AAEFNSNLNR	AAEFNSNLNR	2	11060	0	1	568.278	Q8WUB8	Q8WUB8	PHF10_HUMAN	PHF10	14.0545	-3.25707	14.062	-3.09053	0	0.910983	0	0	533019	533019	658076	658076	653443	-0.000610352	0.532829	0.86795	0.881414	-0.0334807	0.921458	3.28332	0.692107	0.760643	310201600	247865296	14.0171	14.1484	0.0410283	0	533019	0	533019	533019	0.86795	0.86795
289	3	sarah_16new_ip04		AAEFNSNLNR2	AAEFNSNLNR	AAEFNSNLNR	2	11060	0	1	568.278	Q8WUB8	Q8WUB8	PHF10_HUMAN	PHF10	14.1337	-3.25707	14.0583	-3.34523	0	0.910983	0	0	306628	306628	445867	445867	398678	-0.000854492	1.01636	0.876341	0.743368	0.125297	0.978326	3.22835	0.816497	0.915882	190996016	166403088	14.0959	14.1901	0.0306225	0	306628	0	306628	306628	0.876341	0.876341
290	5	sarah_16new_ip06		AAEFNSNLNR2	AAEFNSNLNR	AAEFNSNLNR	2	11060	0	1	568.278	Q8WUB8	Q8WUB8	PHF10_HUMAN	PHF10	14.1059	-3.25707	14.0529	-3.07161	0	0.910983	0	0	274921	274921	386320	386320	342634	-0.000244141	0.364395	0.822159	0.805833	0.110731	0.840152	1.91307	0.146011	0.783562	294539712	254600544	14.0682	14.1435	0.029305	0	274921	0	274921	274921	0.822159	0.822159
291	6	sarah_16new_ip07		AAEFNSNLNR2	AAEFNSNLNR	AAEFNSNLNR	2	11060	0	1	568.278	Q8WUB8	Q8WUB8	PHF10_HUMAN	PHF10	13.8344	-3.25707	13.7437	-2.77573	0	0.910983	0	0	790322	790322	1.36907e+06	1.36907e+06	880108	-0.000732422	0.0255542	0.881776	0.943153	-0.120007	0.964565	3.38307	0.736827	0.856527	2064836992	2011484288	13.7786	13.8903	0.0375923	0	790322	0	790322	790322	0.881776	0.881776
292	8	sarah_16new_ip09		AAEFNSNLNR2	AAEFNSNLNR	AAEFNSNLNR	2	11060	0	1	568.278	Q8WUB8	Q8WUB8	PHF10_HUMAN	PHF10	14.0871	-3.25707	13.996	-3.27472	0	0.910983	0	0	223318	223318	452696	452696	204672	-0.000488281	0.0664824	0.822516	0.688423	0.136424	0.67294	2.7628	0.519905	0.783102	1052857664	1052344384	14.0494	14.1243	0.0280945	0	223318	0	223318	223318	0.822516	0.822516
293	10	sarah_16new_ip11		AAEFNSNLNR2	AAEFNSNLNR	AAEFNSNLNR	2	11060	0	1	568.278	Q8WUB8	Q8WUB8	PHF10_HUMAN	PHF10	14.033	-3.25707	14.0227	-3.73011	0	0.910983	0	0	169735	169735	299016	299016	136029	0.000183105	0.183119	0.831592	0.682347	0.0452693	0.770657	2.68479	0.578838	0.84987	460273984	429112608	13.9582	14.1081	0.0578772	0	169735	0	169735	169735	0.831592	0.831592
294	2	sarah_16new_ip03		AAEFYINYVTR2	AAEFYINYVTR	AAEFYINYVTR	2	11081	0	1	673.841	Q9NVR2	Q9NVR2	INT10_HUMAN	INTS10	21.2136	50.8463	20.9337	51.8382	0	0.995396	0	0	191454	191454	260959	260959	192268	-0.000366211	0.611588	0.799678	0.829493	0.137186	0.808053	2.4015	0.89279	0.967718	202456000	222778816	21.1576	21.2513	0.0413826	0	191007	0	191007	191007	0.786504	0.786504
295	6	sarah_16new_ip07		AAEFYINYVTR2	AAEFYINYVTR	AAEFYINYVTR	2	11081	0	1	673.841	Q9NVR2	Q9NVR2	INT10_HUMAN	INTS10	21.118	50.8463	20.8637	52.0057	0	0.995396	0	0	4.05022e+06	4.05022e+06	5240081	5240081	4.75889e+06	-0.000183105	0.0276776	0.892503	0.957004	-0.0731885	0.920875	4.92857	1.257	0.93504	2032441344	2151247104	21.0622	21.174	0.0504117	0	4306825	0	4306825	4306825	0.915949	0.915949
296	7	sarah_16new_ip08		AAEFYINYVTR2	AAEFYINYVTR	AAEFYINYVTR	2	11081	0	1	673.841	Q9NVR2	Q9NVR2	INT10_HUMAN	INTS10	21.2985	50.8463	21.0331	51.8042	0	0.995396	0	0	193903	193903	50558.4	50558.4	0	0	1.18217	0.775206	0.660418	-0.0996062	0	2.09887	1.09915	0	137070416	131377512	21.2611	21.336	0.027988	0	193451	0	193451	193451	0.764377	0.764377
297	8	sarah_16new_ip09		AAEFYINYVTR2	AAEFYINYVTR	AAEFYINYVTR	2	11081	0	1	673.841	Q9NVR2	Q9NVR2	INT10_HUMAN	INTS10	21.2384	50.8463	20.9561	51.6469	0	0.995396	0	0	2.19191e+06	2.19191e+06	2.95828e+06	2.95828e+06	2171327	0.000305176	0.0679163	0.870599	0.887432	-0.302918	0.833928	4.28407	1.51297	0.931706	752073216	639971264	21.2009	21.3321	0.0282454	0	1.97391e+06	0	1.97391e+06	1.97391e+06	0.900875	0.900875
298	9	sarah_16new_ip10		AAEFYINYVTR2	AAEFYINYVTR	AAEFYINYVTR	2	11081	0	1	673.841	Q9NVR2	Q9NVR2	INT10_HUMAN	INTS10	21.3695	50.8463	20.9936	52.1152	0	0.995396	0	0	133477	133477	307633	307633	91213.5	0.000183105	0.528756	0.777373	0.704229	0.466498	0.633064	1.84909	0.414325	0.518222	174588528	165523952	21.2946	21.4446	0.0280509	0	166649	0	166649	166649	0.808995	0.808995
299	10	sarah_16new_ip11		AAEFYINYVTR2	AAEFYINYVTR	AAEFYINYVTR	2	11081	0	1	673.841	Q9NVR2	Q9NVR2	INT10_HUMAN	INTS10	21.2518	50.8463	20.9618	51.5888	0	0.995396	0	0	959715	959715	800096	800096	621634	0.000671387	0.222809	0.851876	0.835407	-0.157618	0.687783	3.50455	0.888615	0.864557	270793504	300822272	21.1957	21.3081	0.0482732	0	966431	0	966431	966431	0.891881	0.891881
300	15	sarah_16new_ip16		AAEFYINYVTR2	AAEFYINYVTR	AAEFYINYVTR	2	11081	0	1	673.841	Q9NVR2	Q9NVR2	INT10_HUMAN	INTS10	21.2938	50.8463	20.9724	51.6665	0	0.995396	0	0	151595	151595	196834	196834	59019.4	0.000854492	0.853466	0.830667	0.576079	-0.153329	0.79285	1.83515	1.09512	0.421706	192263296	198594688	21.2374	21.3315	0.0405939	0	151241	0	151241	151241	0.813601	0.813601
301	6	sarah_16new_ip07		AAEHEVPLQER2	AAEHEVPLQER	AAEHEVPLQER	2	11321	0	1	639.826	Q9P260	Q9P260	RELCH_HUMAN	RELCH	12.5638	-14.0483	12.6876	-14.4679	0	0.973015	0	0	283929	283929	701656	701656	273066	-0.000183105	0.0255542	0.81907	0.01	-0.20526	0.569083	4.10352	2.04391	0.0444843	998747904	927149184	12.5263	12.6201	0.0422413	0	8306833	0	8306833	8306833	0.942883	0.942883
302	6	sarah_16new_ip07		AAEINGEVDDDDAGGEWR2	AAEINGEVDDDDAGGEWR	AAEINGEVDDDDAGGEWR	2	11498	0	1	959.906	Q92614	Q92614	MY18A_HUMAN	MYO18A	17.0282	26.9957	16.9296	20.8356	0	1.1462	0	0	583580	583580	1117109	1117109	1.00934e+06	6.10352e-05	0.0258336	0.797026	0.656525	-0.120121	0.58317	2.67321	0	0.964612	1189221248	1246364672	16.9535	17.0839	0.0316519	0	8649794	0	8649794	8649794	0.935708	0.935708
303	8	sarah_16new_ip09		AAEINGEVDDDDAGGEWR2	AAEINGEVDDDDAGGEWR	AAEINGEVDDDDAGGEWR	2	11498	0	1	959.906	Q92614	Q92614	MY18A_HUMAN	MYO18A	17.1949	26.9957	17.0918	20.5625	0	1.1462	0	0	125259	125259	120960	120960	61792.6	-0.000976562	0.0829814	0.818509	0.917421	-0.215133	0.780349	3.16736	0.495066	0.711188	609963328	511205280	17.12	17.2511	0.0411895	0	4.60955e+06	0	4.60955e+06	4.60955e+06	0.933369	0.933369
304	1	sarah_16new_ip02		AAEIYGVTHTR2	AAEIYGVTHTR	AAEIYGVTHTR	2	11594	0	1	609.317	Q9HCS7	Q9HCS7	SYF1_HUMAN	XAB2	13.9693	-8.52341	13.5642	-3.99248	0	0.974268	0	0	842173	842173	1.19692e+06	1.19692e+06	785993	-0.000671387	0.765202	0.887875	0.907524	-0.020095	0.939511	3.99295	1.18922	0.933051	258067952	275631744	13.9316	14.0443	0.0440453	0	3.38035e+06	0	3.38035e+06	3.38035e+06	0.963644	0.963644
305	2	sarah_16new_ip03		AAEIYGVTHTR2	AAEIYGVTHTR	AAEIYGVTHTR	2	11594	0	1	609.317	Q9HCS7	Q9HCS7	SYF1_HUMAN	XAB2	13.8965	-8.52341	13.4532	-3.75636	0	0.974268	0	0	1.65494e+06	1.65494e+06	2.06423e+06	2.06423e+06	1.39002e+06	-0.0012207	0.544911	0.888528	0.900758	0.0337353	0.916922	4.09793	1.51115	0.90191	315210944	388895680	13.8401	13.9525	0.0438706	0	5.87621e+06	0	5.87621e+06	5.87621e+06	0.965047	0.965047
306	3	sarah_16new_ip04		AAEIYGVTHTR2	AAEIYGVTHTR	AAEIYGVTHTR	2	11594	0	1	609.317	Q9HCS7	Q9HCS7	SYF1_HUMAN	XAB2	13.9936	-8.52341	13.5202	-4.3455	0	0.974268	0	0	1.00724e+06	1.00724e+06	1.25702e+06	1.25702e+06	1.13199e+06	-0.000854492	0.971672	0.881545	0.862382	0.124795	0.908916	2.91326	1.4755	0.914015	334905920	337049664	13.9372	14.05	0.0432215	0	3.75197e+06	0	3.75197e+06	3.75197e+06	0.961879	0.961879
307	5	sarah_16new_ip06		AAEIYGVTHTR2	AAEIYGVTHTR	AAEIYGVTHTR	2	11594	0	1	609.317	Q9HCS7	Q9HCS7	SYF1_HUMAN	XAB2	13.9468	-8.52341	13.5568	-3.89588	0	0.974268	0	0	1.32118e+06	1.32118e+06	1.44434e+06	1.44434e+06	1.24374e+06	-0.000427246	0.364395	0.886335	0.965019	-0.0629878	0.893456	4.37765	1.78887	0.983074	323734304	355191040	13.9089	13.9844	0.0283706	0	3778938	0	3778938	3778938	0.959061	0.959061
308	6	sarah_16new_ip07		AAEIYGVTHTR2	AAEIYGVTHTR	AAEIYGVTHTR	2	11594	0	1	609.317	Q9HCS7	Q9HCS7	SYF1_HUMAN	XAB2	13.6211	-8.52341	13.2531	-5.40058	0	0.974268	0	0	4.18827e+06	4.18827e+06	5.90361e+06	5.90361e+06	5.08045e+06	-0.000305176	0.0255542	0.893416	0.928203	-0.340283	0.518946	5.53135	1.79143	0.935821	1868518272	1326348160	13.5651	13.6585	0.0396495	0	25254698	0	25254698	25254698	0.961284	0.961284
309	8	sarah_16new_ip09		AAEIYGVTHTR2	AAEIYGVTHTR	AAEIYGVTHTR	2	11594	0	1	609.317	Q9HCS7	Q9HCS7	SYF1_HUMAN	XAB2	13.9098	-8.52341	13.5459	-4.01783	0	0.974268	0	0	2.66347e+06	2.66347e+06	3.05719e+06	3.05719e+06	2.814e+06	-0.000976562	0.0664824	0.897274	0.940733	-0.419587	0.922192	4.61281	1.74966	0.9422	456924032	544593280	13.8533	13.966	0.0355098	0	11061327	0	11061327	11061327	0.967776	0.967776
310	9	sarah_16new_ip10		AAEIYGVTHTR2	AAEIYGVTHTR	AAEIYGVTHTR	2	11594	0	1	609.317	Q9HCS7	Q9HCS7	SYF1_HUMAN	XAB2	13.9326	-8.52341	13.5271	-3.70235	0	0.974268	0	0	439576	439576	515581	515581	374915	-0.000793457	0.602809	0.869214	0.856626	-0.221134	0.808573	3.53438	1.22474	0.865812	225375728	270811776	13.8948	14.0267	0.0373501	0	1.68212e+06	0	1.68212e+06	1.68212e+06	0.958009	0.958009
311	10	sarah_16new_ip11		AAEIYGVTHTR2	AAEIYGVTHTR	AAEIYGVTHTR	2	11594	0	1	609.317	Q9HCS7	Q9HCS7	SYF1_HUMAN	XAB2	13.8932	-8.52341	13.4684	-3.98309	0	0.974268	0	0	2.34079e+06	2.34079e+06	3054295	3054295	2784954	-0.000854492	0.183119	0.892484	0.907828	0.0231696	0.952559	4.82845	1.82491	0.965285	398255744	491947072	13.837	13.9499	0.0388768	0	7271990	0	7271990	7271990	0.966511	0.966511
312	11	sarah_16new_ip12		AAEIYGVTHTR2	AAEIYGVTHTR	AAEIYGVTHTR	2	11594	0	1	609.317	Q9HCS7	Q9HCS7	SYF1_HUMAN	XAB2	13.8958	-8.52341	13.5942	-4.84007	0	0.974268	0	0	1018521	1018521	1.10962e+06	1.10962e+06	994935	-0.000793457	0.374838	0.87515	0.92718	-0.233384	0.751923	3.30806	1.65351	0.911702	325579776	372056032	13.8395	13.9709	0.0418875	0	3.22815e+06	0	3.22815e+06	3.22815e+06	0.959664	0.959664
313	14	sarah_16new_ip15		AAEIYGVTHTR2	AAEIYGVTHTR	AAEIYGVTHTR	2	11594	0	1	609.317	Q9HCS7	Q9HCS7	SYF1_HUMAN	XAB2	14.0141	-8.52341	13.5531	-5.63967	0	0.974268	0	0	204367	204367	211961	211961	155574	-0.000976562	1.06994	0.846932	0.800092	-0.134595	0.735165	3.85066	0	0.816497	249469696	246413040	13.9766	14.0515	0.0282197	0	592541	0	592541	592541	0.922595	0.922595
314	15	sarah_16new_ip16		AAEIYGVTHTR2	AAEIYGVTHTR	AAEIYGVTHTR	2	11594	0	1	609.317	Q9HCS7	Q9HCS7	SYF1_HUMAN	XAB2	13.8595	-8.52341	13.4172	-4.35156	0	0.974268	0	0	215003	215003	171763	171763	0	0	0.598038	0.807797	0.730785	-0.291764	0.445744	2.79406	1.17776	0.697641	357266464	351648352	13.8217	13.8967	0.0280244	0	1067167	0	1067167	1067167	0.94176	0.94176
315	6	sarah_16new_ip07		AAELEEELK2	AAELEEELK	AAELEEELK	2	11842	0	1	516.266	Q9BZL4	Q9BZL4	PP12C_HUMAN	PPP1R12C	16.0325	11.8989	15.952	14.0279	0	0.889492	0	0	325307	325307	556757	556757	319381	-0.000305176	0.0255542	0	0	0.0259575	0.450143	2.58157	1.59037	0.182261	1736759552	1564878976	15.9764	16.07	0.0293651	0	325307	0	325307	325307	0.01	0.01
316	6	sarah_16new_ip07		AAELETDIR2	AAELETDIR	AAELETDIR	2	11906	0	1	509.264	O94906	O94906	PRP6_HUMAN	PRPF6	15.1438	7.03466	15.1724	7.16897	0	0.876537	0	0	203160	203160	505317	505317	197797	0	0.0255542	0	0	0.255077	0	2.64927	1.25954	0.296041	996849152	877148480	15.1066	15.1814	0.0279593	0	51599768	0	51599768	51599768	0.963139	0.963139
317	1	sarah_16new_ip02		AAELIANSLATAGDGLIELR3	AAELIANSLATAGDGLIELR	AAELIANSLATAGDGLIELR	3	11984	0	1	666.7	P35232	P35232	PHB1_HUMAN	PHB1	27.0975	94.9299	27.0314	93.5676	0	0.995316	0	0	323623	323623	395716	395716	359991	-0.000671387	0.978559	0.860805	0.814073	0.227351	0.868068	3.34353	0	0.835256	456544288	447483520	27.06	27.1351	0.0281711	0	4.30569e+06	0	4.30569e+06	4.30569e+06	0.96098	0.96098
318	4	sarah_16new_ip05		AAELIANSLATAGDGLIELR3	AAELIANSLATAGDGLIELR	AAELIANSLATAGDGLIELR	3	11984	0	1	666.7	P35232	P35232	PHB1_HUMAN	PHB1	27.086	94.9299	27.0282	92.954	0	0.995316	0	0	119071	119071	93797.6	93797.6	64810.3	-0.00012207	1.24939	0.821409	0.561402	-0.28236	0.795148	2.44949	0	0	335321760	285152288	27.0486	27.1235	0.0281224	0	5200682	0	5200682	5200682	0.958251	0.958251
319	5	sarah_16new_ip06		AAELIANSLATAGDGLIELR3	AAELIANSLATAGDGLIELR	AAELIANSLATAGDGLIELR	3	11984	0	1	666.7	P35232	P35232	PHB1_HUMAN	PHB1	27.086	94.9299	27.0484	91.5815	0	0.995316	0	0	135487	135487	146416	146416	96650.4	-0.0010376	0.820553	0.82344	0.689617	-0.100682	0.785021	2.42506	0	0.816497	190787440	197726640	27.0486	27.1235	0.0281539	0	10645590	0	10645590	10645590	0.963702	0.963702
320	6	sarah_16new_ip07		AAELIANSLATAGDGLIELR3	AAELIANSLATAGDGLIELR	AAELIANSLATAGDGLIELR	3	11984	0	1	666.7	P35232	P35232	PHB1_HUMAN	PHB1	27.048	94.9299	27.0628	91.9537	0	0.995316	0	0	7585625	7585625	8564698	8564698	8334188	0.000305176	0.030751	0.911596	0.968916	-0.22837	0.942699	5.86243	0	0.981637	356820448	359897376	26.9918	27.1043	0.0415136	0	144679200	0	144679200	144679200	0.97128	0.97128
321	7	sarah_16new_ip08		AAELIANSLATAGDGLIELR3	AAELIANSLATAGDGLIELR	AAELIANSLATAGDGLIELR	3	11984	0	1	666.7	P35232	P35232	PHB1_HUMAN	PHB1	27.108	94.9299	27.022	93.156	0	0.995316	0	0	1.14936e+06	1.14936e+06	1.7283e+06	1.7283e+06	1.65467e+06	-0.000183105	1.13786	0.882975	0.844752	0.141282	0.907855	3.96618	0	0.937749	309175040	286962368	27.052	27.1454	0.0388405	0	5308450	0	5308450	5308450	0.963715	0.963715
322	8	sarah_16new_ip09		AAELIANSLATAGDGLIELR3	AAELIANSLATAGDGLIELR	AAELIANSLATAGDGLIELR	3	11984	0	1	666.7	P35232	P35232	PHB1_HUMAN	PHB1	27.0822	94.9299	27.0619	92.0869	0	0.995316	0	0	1.73813e+06	1.73813e+06	2149259	2149259	1.82629e+06	0.000244141	0.10641	0.902003	0.94175	-0.370074	0.938464	5.3452	0	0.921918	290050176	297494144	27.0445	27.1381	0.041555	0	50789980	0	50789980	50789980	0.969581	0.969581
323	9	sarah_16new_ip10		AAELIANSLATAGDGLIELR3	AAELIANSLATAGDGLIELR	AAELIANSLATAGDGLIELR	3	11984	0	1	666.7	P35232	P35232	PHB1_HUMAN	PHB1	27.1254	94.9299	27.0285	93.728	0	0.995316	0	0	482765	482765	742757	742757	695507	-0.000366211	0.791506	0.864818	0.792754	-0.0693508	0.886686	3.63859	0	0.957566	312207104	310706080	27.069	27.1629	0.0299309	0	7.87642e+06	0	7.87642e+06	7.87642e+06	0.965621	0.965621
324	10	sarah_16new_ip11		AAELIANSLATAGDGLIELR3	AAELIANSLATAGDGLIELR	AAELIANSLATAGDGLIELR	3	11984	0	1	666.7	P35232	P35232	PHB1_HUMAN	PHB1	27.0819	94.9299	27.0417	90.966	0	0.995316	0	0	450392	450392	661036	661036	281958	-0.00012207	0.242136	0.841777	0.725644	-0.165961	0.661545	2.57153	0	0.79996	282985248	288394144	27.0444	27.138	0.0414483	0	20151764	0	20151764	20151764	0.963687	0.963687
325	11	sarah_16new_ip12		AAELIANSLATAGDGLIELR3	AAELIANSLATAGDGLIELR	AAELIANSLATAGDGLIELR	3	11984	0	1	666.7	P35232	P35232	PHB1_HUMAN	PHB1	27.0148	94.9299	26.8937	92.0549	0	0.995316	0	0	86736.2	86736.2	283193	283193	83571.8	-0.000305176	0.582434	0.770398	0.767931	0.012164	0.302472	2.04961	0	0.89291	371011712	323165856	26.9773	27.0524	0.0281281	0	10261467	0	10261467	10261467	0.964133	0.964133
326	15	sarah_16new_ip16		AAELIANSLATAGDGLIELR3	AAELIANSLATAGDGLIELR	AAELIANSLATAGDGLIELR	3	11984	0	1	666.7	P35232	P35232	PHB1_HUMAN	PHB1	27.0873	94.9299	27.0298	92.9759	0	0.995316	0	0	256603	256603	313814	313814	273040	-0.000183105	0.704387	0.815919	0.846187	0.0241827	0.486578	2.51784	0	0.847637	450131328	474534912	27.0311	27.125	0.0407389	0	4949504	0	4949504	4949504	0.96208	0.96208
327	6	sarah_16new_ip07		AAELLMSC(UniMod:4)FR2	AAELLMSC(UniMod:4)FR	AAELLMSCFR	2	12037	0	1	599.291	Q5JVF3	Q5JVF3	PCID2_HUMAN	PCID2	21.8354	55.0971	21.756	56.5178	0	0.936831	0	0	301801	301801	430869	430869	296638	-0.000366211	0.0276776	0.746022	0.01	0.245021	0.600492	2.37234	0.41338	0.614127	1420773888	1429043072	21.7607	21.892	0.0619474	0	18082338	0	18082338	18082338	0.918196	0.918196
328	10	sarah_16new_ip11		AAELLMSC(UniMod:4)FR2	AAELLMSC(UniMod:4)FR	AAELLMSCFR	2	12037	0	1	599.291	Q5JVF3	Q5JVF3	PCID2_HUMAN	PCID2	21.9918	55.0971	21.9262	57.3574	0	0.936831	0	0	195634	195634	108500	108500	24929	-0.00164795	0.223199	0.717033	0.565269	0.134454	0.0350732	2.09015	1.26844	0.816497	266346000	282521760	21.9542	22.0291	0.0281067	0	2.8334e+06	0	2.8334e+06	2.8334e+06	0.907402	0.907402
329	6	sarah_16new_ip07		AAEMEHLLER2	AAEMEHLLER	AAEMEHLLER	2	12294	0	1	599.798	Q86TM6	Q86TM6	SYVN1_HUMAN	SYVN1	16.9395	21.0887	17.2243	20.4597	0	0.953249	0	0	923494	923494	944835	944835	690138	-0.00012207	0.0255542	0.813135	0.75896	-0.01437	0.721813	2.02176	1.23426	0.762448	1266535936	1567055104	16.8834	16.9767	0.0310707	0	923493	0	923493	923493	0.802242	0.802242
330	8	sarah_16new_ip09		AAEMEHLLER2	AAEMEHLLER	AAEMEHLLER	2	12294	0	1	599.798	Q86TM6	Q86TM6	SYVN1_HUMAN	SYVN1	17.1992	21.0887	17.4948	20.6433	0	0.953249	0	0	460779	460779	245256	245256	109478	0.000732422	0.0829814	0.793432	0.748904	-0.215133	0.725553	2.478	0.742374	0.687204	609963328	511205280	17.1429	17.2552	0.0575789	0	460779	0	460779	460779	0.70254	0.70254
331	6	sarah_16new_ip07		AAEPLLTLER2	AAEPLLTLER	AAEPLLTLER	2	12612	0	1	556.819	O60524	O60524	NEMF_HUMAN	NEMF	20.3961	40.6167	19.989	47.3142	0	0.91468	0	0	1.78132e+06	1.78132e+06	4639237	4639237	1.73613e+06	-0.00109863	0.0278893	0.85747	0.01	0.062092	0.560684	4.62966	2.90182	0.803499	4682816000	4613872640	20.2842	20.4708	0.0427661	0	16125817	0	16125817	16125817	0.942538	0.942538
332	10	sarah_16new_ip11		AAEPLLTLER2	AAEPLLTLER	AAEPLLTLER	2	12612	0	1	556.819	O60524	O60524	NEMF_HUMAN	NEMF	20.5834	40.6167	20.1691	46.7284	0	0.91468	0	0	496777	496777	768229	768229	456110	-0.000366211	0.222644	0.816807	0.850856	0.0114007	0.402606	3.88837	1.28992	0.959153	1281886080	1044150912	20.4899	20.6395	0.0500119	0	2.08651e+06	0	2.08651e+06	2.08651e+06	0.931606	0.931606
333	6	sarah_16new_ip07		AAEQAHLWAELVFLYDK3	AAEQAHLWAELVFLYDK	AAEQAHLWAELVFLYDK	3	12748	0	0	668.679	P53675;Q00610	Q00610	CLH1_HUMAN	CLTC	27.4042	108.667	28.0146	97.3622	0	0.918533	0	0	431596	431596	518126	518126	428334	0.000610352	0.030751	0.812526	0.01	-0.34632	0.594242	4.04332	2.01773	0.880993	275223424	265984224	27.3667	27.4417	0.0280738	0	574682368	0	574682368	0	0.987264	0.987264
334	6	sarah_16new_ip07		AAEQEAQLLSQLK2	AAEQEAQLLSQLK	AAEQEAQLLSQLK	2	12777	0	1	714.888	P51957	P51957	NEK4_HUMAN	NEK4	20.1378	45.2591	20.1327	44.5001	0	1.03846	0	0	344559	344559	431380	431380	339682	0.000915527	0.0293006	0.797278	0.01	-0.237385	0.321476	2.71766	0.996755	0.570228	1342091648	1126874496	20.1004	20.1939	0.0424138	0	344559	0	344559	344559	0.797278	0.797278
335	6	sarah_16new_ip07		AAEVWMDEFK2	AAEVWMDEFK	AAEVWMDEFK	2	13691	0	1	613.282	Q8IXK2	Q8IXK2	GLT12_HUMAN	GALNT12	21.9109	58.4942	22.1642	57.2747	0	0.948121	0	0	93080.5	93080.5	345376	345376	82905.4	-0.00128174	0.0278893	0	0	0.123731	0.121927	2.73431	0.426403	0	1147231616	1532039808	21.8545	21.9671	0.0396123	0	5302843	0	5302843	5302843	0.879832	0.879832
336	6	sarah_16new_ip07		AAEVWMDEYK2	AAEVWMDEYK	AAEVWMDEYK	2	13701	0	0	621.279	Q10471;Q8N4A0	Q10471	GALT2_HUMAN	GALNT2	18.8627	36.7943	18.9529	35.3979	0	0.954924	0	0	680599	680599	1.74027e+06	1.74027e+06	1.10342e+06	0.00012207	0.0337837	0.855397	0.83408	-0.0238622	0.793519	4.89384	1.43277	0.925703	1115278848	1239524864	18.7879	18.9376	0.030377	0	22303406	0	22303406	0	0.929968	0.929968
337	8	sarah_16new_ip09		AAEVWMDEYK2	AAEVWMDEYK	AAEVWMDEYK	2	13701	0	0	621.279	Q10471;Q8N4A0	Q10471	GALT2_HUMAN	GALNT2	18.9969	36.7943	19.1301	35.4203	0	0.954924	0	0	129473	129473	377483	377483	170109	-0.000610352	0.0771251	0.824179	0.805562	-0.0631881	0.594173	2.80446	1.12029	0.869195	386896064	431008448	18.884	19.0532	0.0455108	0	11665916	0	11665916	0	0.925642	0.925642
338	6	sarah_16new_ip07		AAEYHLR2	AAEYHLR	AAEYHLR	2	13792	0	1	430.225	Q86YR5	Q86YR5	GPSM1_HUMAN	GPSM1	11.9792	-22.4576	12.0466	-21.1489	0	0.830667	0	0	2.47506e+06	2.47506e+06	3284855	3284855	2.44566e+06	-0.000335693	0.0255542	0.860191	0.01	-0.479092	0.938379	3.29312	2.02045	0.882093	1014754368	1005733632	11.8858	12.0728	0.0483638	0	2.47506e+06	0	2.47506e+06	2.47506e+06	0.813773	0.813773
339	9	sarah_16new_ip10		AAEYHLR2	AAEYHLR	AAEYHLR	2	13792	0	1	430.225	Q86YR5	Q86YR5	GPSM1_HUMAN	GPSM1	12.1368	-22.4576	12.1733	-20.731	0	0.830667	0	0	660642	660642	1446083	1446083	1.28133e+06	-0.000579834	0.527941	0.830807	0.327536	-0.0677497	0.91671	3.03485	0	0.915553	119993288	141784816	12.0992	12.1742	0.0280752	0	660642	0	660642	660642	0.748615	0.748615
340	6	sarah_16new_ip07		AAFALGGLGSGFASNR2	AAFALGGLGSGFASNR	AAFALGGLGSGFASNR	2	13919	0	1	748.386	P27708	P27708	PYR1_HUMAN	CAD	23.0832	66.35	23.3745	64.3722	0	1.06451	0	0	24913046	24913046	48546920	48546920	24892008	-0.000610352	0.0281719	0.80889	0.01	0.0351711	0.635928	2.69918	1.02977	0.472524	650303616	654452480	22.971	23.177	0.0869846	0	135010944	0	135010944	135010944	0.979012	0.979012
341	7	sarah_16new_ip08		AAFALGGLGSGFASNR2	AAFALGGLGSGFASNR	AAFALGGLGSGFASNR	2	13919	0	1	748.386	P27708	P27708	PYR1_HUMAN	CAD	23.288	66.35	23.6379	64.35	0	1.06451	0	0	1.8624e+06	1.8624e+06	901818	901818	274272	0	1.3271	0.736394	0.621402	0.0290768	0	1.61705	1.86411	0	103358600	129441760	23.2131	23.3258	0.0282884	0	4336672	0	4336672	4336672	0.968305	0.968305
342	6	sarah_16new_ip07		AAFAMVTHVK2	AAFAMVTHVK	AAFAMVTHVK	2	13926	0	1	537.792	Q9Y4A5	Q9Y4A5	TRRAP_HUMAN	TRRAP	16.3507	12.2847	16.3829	15.7429	0	0.924574	0	0	447829	447829	682531	682531	229240	-0.000793457	0.0255542	0.682547	0.687138	-0.0485549	0	1.10562	0.457271	0.406104	1161716096	1092549888	16.2761	16.3882	0.0279522	0	8861871	0	8861871	8861871	0.951449	0.951449
343	8	sarah_16new_ip09		AAFAMVTHVK2	AAFAMVTHVK	AAFAMVTHVK	2	13926	0	1	537.792	Q9Y4A5	Q9Y4A5	TRRAP_HUMAN	TRRAP	16.7959	12.2847	16.752	17.1145	0	0.924574	0	0	687462	687462	770480	770480	683772	-0.000305176	0.0790353	0.807431	0.01	-0.378069	0.803016	2.33161	0.493694	0.816497	770920256	703659328	16.7585	16.8333	0.0279837	0	4.90126e+06	0	4.90126e+06	4.90126e+06	0.956099	0.956099
344	6	sarah_16new_ip07		AAFDDAIAELDTLSEESYK3	AAFDDAIAELDTLSEESYK	AAFDDAIAELDTLSEESYK	3	13973	0	1	696.66	P62258	P62258	1433E_HUMAN	YWHAE	27.3861	106.103	27.4534	97.5763	0	0.993504	0	0	6997739	6997739	8593132	8593132	8202063	0.000427246	0.030751	0.90155	0.927479	-0.34632	0.918505	5.61028	0.940797	0.960578	261917984	271820704	27.3486	27.4423	0.0401487	0	367673408	0	367673408	347689120	0.977723	0.977723
345	8	sarah_16new_ip09		AAFDDAIAELDTLSEESYK3	AAFDDAIAELDTLSEESYK	AAFDDAIAELDTLSEESYK	3	13973	0	1	696.66	P62258	P62258	1433E_HUMAN	YWHAE	27.4199	106.103	27.5275	97.0939	0	0.993504	0	0	1291385	1291385	1.2644e+06	1.2644e+06	1.1393e+06	0	0.10641	0.877255	0.821059	-0.673986	0.881817	3.95023	0.587293	0.97264	128604752	136641184	27.3824	27.4764	0.0401621	0	110228104	0	110228104	106545312	0.976083	0.976083
346	11	sarah_16new_ip12		AAFDDAIAELDTLSEESYK3	AAFDDAIAELDTLSEESYK	AAFDDAIAELDTLSEESYK	3	13973	0	1	696.66	P62258	P62258	1433E_HUMAN	YWHAE	27.3535	106.103	27.4261	96.3888	0	0.993504	0	0	246561	246561	21767.3	21767.3	0	0	0.582434	0.770022	0.707087	-0.121813	0.559265	1.89171	0	0.761143	129975288	116578184	27.3161	27.4099	0.0351088	0	37739060	0	37739060	39769408	0.971923	0.971923
347	2	sarah_16new_ip03		AAFEELEK2	AAFEELEK	AAFEELEK	2	14047	0	1	468.737	Q13439	Q13439	GOGA4_HUMAN	GOLGA4	16.3428	13.2345	16.3341	15.0833	0	0.842319	0	0	246950	246950	450500	450500	233000	-0.000305176	0.560315	0.796374	0.71015	0.0594015	0.582219	2.46369	0.356943	0.965306	386995424	370927136	16.2865	16.3803	0.0306087	0	943074	0	943074	943074	0.739635	0.739635
348	5	sarah_16new_ip06		AAFEELEK2	AAFEELEK	AAFEELEK	2	14047	0	1	468.737	Q13439	Q13439	GOGA4_HUMAN	GOLGA4	16.4715	13.2345	16.4644	14.0383	0	0.842319	0	0	109012	109012	228941	228941	173017	-9.15527e-05	0.36819	0.839151	0.713206	0.0926432	0.96507	2.28717	0.313739	0.796271	256078112	259569344	16.4343	16.5092	0.0280652	0	391578	0	391578	391578	0.825619	0.825619
349	6	sarah_16new_ip07		AAFEELEK2	AAFEELEK	AAFEELEK	2	14047	0	1	468.737	Q13439	Q13439	GOGA4_HUMAN	GOLGA4	16.1331	13.2345	16.1467	14.4636	0	0.842319	0	0	697875	697875	1.4698e+06	1.4698e+06	1.0265e+06	-0.000335693	0.0255542	0.807425	0.96892	-0.158729	0.636249	3.01568	0	0.904592	1289640832	1361342208	16.0772	16.1895	0.0412275	0	2109706	0	2109706	2109706	0.843778	0.843778
350	10	sarah_16new_ip11		AAFEELEK2	AAFEELEK	AAFEELEK	2	14047	0	1	468.737	Q13439	Q13439	GOGA4_HUMAN	GOLGA4	16.3603	13.2345	16.4262	14.1808	0	0.842319	0	0	90778.2	90778.2	232447	232447	133130	-9.15527e-05	0.193328	0.812341	0.871252	0.0857272	0.848208	2.90362	0.816497	0.575741	319850304	317934304	16.3228	16.3978	0.0282083	0	539637	0	539637	539637	0.802614	0.802614
351	2	sarah_16new_ip03		AAFGGSGGRGSSSGGGYSSGSSSYGSGGR3	AAFGGSGGRGSSSGGGYSSGSSSYGSGGR	AAFGGSGGRGSSSGGGYSSGSSSYGSGGR	3	14245	0	0	834.361	cRAP-P35908;P35908	P35908;cRAP-P35908	K22E_HUMAN;cRAP-K22E_HUMAN	KRT2;cRAP-KRT2	13.4402	-9.31071	12.1418	-6.9792	0	0.955561	0	0	43151	43151	53494.3	53494.3	25796.9	0.000427246	0.544911	0	0	-0.320784	0.730366	4.3678	0	0.758846	214443232	219168928	13.3839	13.4965	0.0344855	0	370164000	0	370164000	0	0.986397	0.986397
352	3	sarah_16new_ip04		AAFGGSGGRGSSSGGGYSSGSSSYGSGGR3	AAFGGSGGRGSSSGGGYSSGSSSYGSGGR	AAFGGSGGRGSSSGGGYSSGSSSYGSGGR	3	14245	0	0	834.361	cRAP-P35908;P35908	P35908;cRAP-P35908	K22E_HUMAN;cRAP-K22E_HUMAN	KRT2;cRAP-KRT2	13.5176	-9.31071	12.3062	-7.17507	0	0.955561	0	0	28576.8	28576.8	0	0	0	0	0.772431	0	0	0.0580492	0	3.4808	0	0	183524944	169942512	13.4612	13.5554	0.030981	0	446268320	0	446268320	0	0.984034	0.984034
353	4	sarah_16new_ip05		AAFGGSGGRGSSSGGGYSSGSSSYGSGGR3	AAFGGSGGRGSSSGGGYSSGSSSYGSGGR	AAFGGSGGRGSSSGGGYSSGSSSYGSGGR	3	14245	0	0	834.361	cRAP-P35908;P35908	P35908;cRAP-P35908	K22E_HUMAN;cRAP-K22E_HUMAN	KRT2;cRAP-KRT2	13.4949	-9.31071	12.2349	-8.0059	0	0.955561	0	0	28937.4	28937.4	0	0	0	0	0.485934	0	0	0.148192	0	3.81392	0	0	166177712	164481376	13.4574	13.551	0.0419517	0	470506144	0	470506144	0	0.974764	0.974764
354	6	sarah_16new_ip07		AAFGGSGGRGSSSGGGYSSGSSSYGSGGR3	AAFGGSGGRGSSSGGGYSSGSSSYGSGGR	AAFGGSGGRGSSSGGGYSSGSSSYGSGGR	3	14245	0	0	834.361	cRAP-P35908;P35908	P35908;cRAP-P35908	K22E_HUMAN;cRAP-K22E_HUMAN	KRT2;cRAP-KRT2	13.2788	-9.31071	12.0628	-7.27882	0	0.955561	0	0	8620.19	8620.19	80922.8	80922.8	0	0	0.0255542	0	0	0.510331	0.382758	3.73305	0	0.0479131	1590368000	1215846528	13.2414	13.3539	0.0573569	0	451870176	0	451870176	0	0.96774	0.96774
355	8	sarah_16new_ip09		AAFGGSGGRGSSSGGGYSSGSSSYGSGGR3	AAFGGSGGRGSSSGGGYSSGSSSYGSGGR	AAFGGSGGRGSSSGGGYSSGSSSYGSGGR	3	14245	0	0	834.361	cRAP-P35908;P35908	P35908;cRAP-P35908	K22E_HUMAN;cRAP-K22E_HUMAN	KRT2;cRAP-KRT2	13.5096	-9.31071	12.2468	-7.48726	0	0.955561	0	0	26343.3	26343.3	29065.4	29065.4	0	0	0.0664824	0	0	0.031751	0	4.41817	0	0.00449691	418453024	423994176	13.4724	13.5661	0.0382535	0	307907584	0	307907584	0	0.979723	0.979723
356	14	sarah_16new_ip15		AAFGGSGGRGSSSGGGYSSGSSSYGSGGR3	AAFGGSGGRGSSSGGGYSSGSSSYGSGGR	AAFGGSGGRGSSSGGGYSSGSSSYGSGGR	3	14245	0	0	834.361	cRAP-P35908;P35908	P35908;cRAP-P35908	K22E_HUMAN;cRAP-K22E_HUMAN	KRT2;cRAP-KRT2	13.5568	-9.31071	12.248	-7.52214	0	0.955561	0	0	22078.1	22078.1	0	0	0	0	0.933721	0	0	-0.122013	0	3.08608	0	0	129526064	139345408	13.5003	13.5944	0.0358379	0	372501312	0	372501312	0	0.984036	0.984036
357	15	sarah_16new_ip16		AAFGGSGGRGSSSGGGYSSGSSSYGSGGR3	AAFGGSGGRGSSSGGGYSSGSSSYGSGGR	AAFGGSGGRGSSSGGGYSSGSSSYGSGGR	3	14245	0	0	834.361	cRAP-P35908;P35908	P35908;cRAP-P35908	K22E_HUMAN;cRAP-K22E_HUMAN	KRT2;cRAP-KRT2	13.4402	-9.31071	12.4032	-7.34595	0	0.955561	0	0	21280	21280	0	0	0	0	0.489543	0	0	0.269563	0	3.68284	0	0.0335075	178124368	188958848	13.3836	13.4965	0.0321347	0	559934592	0	559934592	0	0.983645	0.983645
358	6	sarah_16new_ip07		AAFGLSEAGFNTAC(UniMod:4)VTK2	AAFGLSEAGFNTAC(UniMod:4)VTK	AAFGLSEAGFNTACVTK	2	14300	0	1	872.422	P31040	P31040	SDHA_HUMAN	SDHA	21.2512	54.2781	21.3014	52.237	0	1.13793	0	0	152096	152096	1.07522e+06	1.07522e+06	148695	0.00299072	0.0278893	0.789906	0.01	0.0778624	0.631477	2.97085	0.325224	0.877161	1177782272	1028411136	21.1949	21.3073	0.046799	0	46057892	0	46057892	46057892	0.953259	0.953259
359	6	sarah_16new_ip07		AAFITYLQAK2	AAFITYLQAK	AAFITYLQAK	2	14444	0	1	563.319	Q96T58	Q96T58	MINT_HUMAN	SPEN	21.3678	46.6607	20.6829	53.9162	0	0.925164	0	0	707827	707827	2.50191e+06	2.50191e+06	699684	0.00012207	0.0276776	0	0	0.00816401	0.512363	1.99537	1.00818	0.902688	964175360	966137600	21.3118	21.4239	0.0514681	0	897672	0	897672	897672	0.803861	0.803861
360	6	sarah_16new_ip07		AAFLHVVK2	AAFLHVVK	AAFLHVVK	2	14571	0	1	442.771	Q5T5Y3	Q5T5Y3	CAMP1_HUMAN	CAMSAP1	16.1702	10.25	16.277	14.4459	0	0.83992	0	0	751148	751148	1.326e+06	1.326e+06	1.20294e+06	-0.000457764	0.0255542	0.839306	0.819129	0.493029	0.886938	3.10076	1.85767	0.875835	974751296	863073344	16.1138	16.2264	0.0560884	0	449254	0	449254	449254	0.817988	0.817988
361	10	sarah_16new_ip11		AAFLHVVK2	AAFLHVVK	AAFLHVVK	2	14571	0	1	442.771	Q5T5Y3	Q5T5Y3	CAMP1_HUMAN	CAMSAP1	16.4721	10.25	16.5552	15.5371	0	0.83992	0	0	129192	129192	430201	430201	257842	-0.000274658	0.193465	0.78941	0.786092	-0.102574	0.5792	3.22076	1.5091	0.8072	334962912	320902528	16.4347	16.5096	0.0281425	0	195523	0	195523	195523	0.811232	0.811232
362	6	sarah_16new_ip07		AAFLNFFR2	AAFLNFFR	AAFLNFFR	2	14644	0	1	493.266	Q5JTZ9	Q5JTZ9	SYAM_HUMAN	AARS2	26.2565	84.5056	26.4658	85.7306	0	0.860362	0	0	461107	461107	639518	639518	454397	-0.000640869	0.030751	0.83012	0.01	-0.0269742	0.66306	3.95971	1.58531	0.854533	662111424	625869568	26.2193	26.2942	0.028899	0	12803405	0	12803405	12803405	0.93972	0.93972
363	7	sarah_16new_ip08		AAFLNFFR2	AAFLNFFR	AAFLNFFR	2	14644	0	1	493.266	Q5JTZ9	Q5JTZ9	SYAM_HUMAN	AARS2	26.4102	84.5056	26.5856	84.7027	0	0.860362	0	0	89337.2	89337.2	89564.9	89564.9	44434	-0.000183105	1.1937	0.779371	0.715995	0.00163517	0.666321	2.00424	0.567975	0.120986	130054992	138322192	26.3724	26.4478	0.028194	0	768807	0	768807	768807	0.839205	0.839205
364	0	sarah_16new_ip01		AAFQLGSPWR2	AAFQLGSPWR	AAFQLGSPWR	2	14936	0	1	566.799	P05091	P05091	ALDH2_HUMAN	ALDH2	21.8118	54.6673	21.907	56.194	0	0.906722	0	0	504365	504365	962103	962103	764773	-0.000183105	2.01693	0.844792	0.669529	-0.161197	0.83099	3.47385	1.02293	0.908876	113729392	108832888	21.7556	21.868	0.0320541	0	1.11391e+06	0	1.11391e+06	1.11391e+06	0.922473	0.922473
365	1	sarah_16new_ip02		AAFQLGSPWR2	AAFQLGSPWR	AAFQLGSPWR	2	14936	0	1	566.799	P05091	P05091	ALDH2_HUMAN	ALDH2	21.9713	54.6673	22.0467	56.7931	0	0.906722	0	0	649165	649165	726140	726140	543648	0.000366211	0.934702	0.861327	0.733139	0.269615	0.795545	4.07533	0.614672	0.891685	120448840	113037072	21.9148	22.009	0.0409871	0	952835	0	952835	952835	0.910235	0.910235
366	2	sarah_16new_ip03		AAFQLGSPWR2	AAFQLGSPWR	AAFQLGSPWR	2	14936	0	1	566.799	P05091	P05091	ALDH2_HUMAN	ALDH2	21.7835	54.6673	21.8801	56.1503	0	0.906722	0	0	601385	601385	930238	930238	519923	6.10352e-05	0.726953	0.874561	0.775963	-0.164212	0.774663	4.04245	0.801257	0.900015	144303984	130603760	21.7461	21.8395	0.0415935	0	1.27438e+06	0	1.27438e+06	1.27438e+06	0.915404	0.915404
367	3	sarah_16new_ip04		AAFQLGSPWR2	AAFQLGSPWR	AAFQLGSPWR	2	14936	0	1	566.799	P05091	P05091	ALDH2_HUMAN	ALDH2	21.9239	54.6673	21.9963	56.1421	0	0.906722	0	0	416830	416830	516776	516776	436406	-0.000183105	2.07528	0.861123	0.745578	0.00577721	0.812345	3.80087	0.92593	0.822706	107114952	109844136	21.8864	21.9616	0.0281081	0	671992	0	671992	671992	0.888889	0.888889
368	4	sarah_16new_ip05		AAFQLGSPWR2	AAFQLGSPWR	AAFQLGSPWR	2	14936	0	1	566.799	P05091	P05091	ALDH2_HUMAN	ALDH2	21.9191	54.6673	21.9877	55.5813	0	0.906722	0	0	1.39518e+06	1.39518e+06	1.61105e+06	1.61105e+06	1.40522e+06	-0.00012207	1.12869	0.892511	0.978912	-0.241632	0.911448	3.36193	1.41037	0.98896	112728840	122353520	21.844	21.9753	0.0451189	0	3.21433e+06	0	3.21433e+06	3.21433e+06	0.859213	0.859213
369	5	sarah_16new_ip06		AAFQLGSPWR2	AAFQLGSPWR	AAFQLGSPWR	2	14936	0	1	566.799	P05091	P05091	ALDH2_HUMAN	ALDH2	21.8231	54.6673	21.839	55.3244	0	0.906722	0	0	2.3758e+06	2.3758e+06	2913298	2913298	2.56081e+06	-0.00012207	0.55276	0.907324	0.911426	-0.13605	0.953264	5.39187	2.53384	0.945171	132297912	129237336	21.767	21.8795	0.0346612	0	3.78017e+06	0	3.78017e+06	3.78017e+06	0.93297	0.93297
370	6	sarah_16new_ip07		AAFQLGSPWR2	AAFQLGSPWR	AAFQLGSPWR	2	14936	0	1	566.799	P05091	P05091	ALDH2_HUMAN	ALDH2	21.6667	54.6673	21.7601	55.827	0	0.906722	0	0	26879574	26879574	31517036	31517036	27417920	-0.000244141	0.0278893	0.92161	0.966388	-0.147491	0.977787	6.47447	2.79479	0.943169	896013312	910831680	21.6108	21.7414	0.0552289	0	57779928	0	57779928	57779928	0.958237	0.958237
371	7	sarah_16new_ip08		AAFQLGSPWR2	AAFQLGSPWR	AAFQLGSPWR	2	14936	0	1	566.799	P05091	P05091	ALDH2_HUMAN	ALDH2	21.887	54.6673	21.9661	55.8426	0	0.906722	0	0	1.3254e+06	1.3254e+06	1.47873e+06	1.47873e+06	1.2387e+06	0.00012207	1.20727	0.889278	0.898635	-0.105311	0.946779	4.19151	1.72794	0.985183	115879232	117542576	21.8496	21.9433	0.0388115	0	2910740	0	2910740	2910740	0.938058	0.938058
372	8	sarah_16new_ip09		AAFQLGSPWR2	AAFQLGSPWR	AAFQLGSPWR	2	14936	0	1	566.799	P05091	P05091	ALDH2_HUMAN	ALDH2	21.808	54.6673	21.9241	56.0924	0	0.906722	0	0	7.89668e+06	7.89668e+06	9679005	9679005	6.14335e+06	0.000305176	0.0687554	0.879264	0.881533	-0.0596961	0.817673	5.5817	2.49934	0.983961	265330320	317866976	21.7517	21.8827	0.0593845	0	19252702	0	19252702	19252702	0.920282	0.920282
373	9	sarah_16new_ip10		AAFQLGSPWR2	AAFQLGSPWR	AAFQLGSPWR	2	14936	0	1	566.799	P05091	P05091	ALDH2_HUMAN	ALDH2	21.9398	54.6673	21.9858	56.0222	0	0.906722	0	0	1.28001e+06	1.28001e+06	1.69056e+06	1.69056e+06	1.48711e+06	-6.10352e-05	0.771447	0.893331	0.856975	-0.0360809	0.94783	3.02391	1.32635	0.974924	137293664	133032128	21.8836	21.9962	0.0451612	0	2.49021e+06	0	2.49021e+06	2.49021e+06	0.937408	0.937408
374	10	sarah_16new_ip11		AAFQLGSPWR2	AAFQLGSPWR	AAFQLGSPWR	2	14936	0	1	566.799	P05091	P05091	ALDH2_HUMAN	ALDH2	21.8221	54.6673	21.9366	55.8241	0	0.906722	0	0	3.65752e+06	3.65752e+06	4218712	4218712	3.55305e+06	0.00012207	0.223199	0.916234	0.91752	0.0503833	0.988276	5.46405	1.88743	0.976659	201510352	214572128	21.7659	21.8786	0.0478768	0	6728968	0	6728968	6728968	0.931866	0.931866
375	11	sarah_16new_ip12		AAFQLGSPWR2	AAFQLGSPWR	AAFQLGSPWR	2	14936	0	1	566.799	P05091	P05091	ALDH2_HUMAN	ALDH2	21.771	54.6673	21.9618	55.6894	0	0.906722	0	0	2085266	2085266	2.56528e+06	2.56528e+06	2.13737e+06	-0.00012207	0.408485	0.90752	0.948932	0.0430577	0.942518	5.31123	1.65784	0.957362	159899840	149129824	21.7147	21.8275	0.0438122	0	4.46583e+06	0	4.46583e+06	4.46583e+06	0.946013	0.946013
376	13	sarah_16new_ip14		AAFQLGSPWR2	AAFQLGSPWR	AAFQLGSPWR	2	14936	0	1	566.799	P05091	P05091	ALDH2_HUMAN	ALDH2	21.94	54.6673	22.0553	55.7027	0	0.906722	0	0	473873	473873	584436	584436	423491	-0.000244141	1.88186	0.869064	0.861447	-0.083933	0.891048	3.30313	1.35568	0.932452	120461872	106929936	21.8841	21.9961	0.0376598	0	947593	0	947593	947593	0.924849	0.924849
377	14	sarah_16new_ip15		AAFQLGSPWR2	AAFQLGSPWR	AAFQLGSPWR	2	14936	0	1	566.799	P05091	P05091	ALDH2_HUMAN	ALDH2	21.9293	54.6673	21.9708	56.4593	0	0.906722	0	0	468182	468182	783307	783307	466995	-0.000244141	1.46635	0.849522	0.75307	-0.216557	0.810896	4.16026	1.41408	0.920618	119278520	116031304	21.8728	22.0046	0.0569027	0	961381	0	961381	961381	0.908395	0.908395
378	15	sarah_16new_ip16		AAFQLGSPWR2	AAFQLGSPWR	AAFQLGSPWR	2	14936	0	1	566.799	P05091	P05091	ALDH2_HUMAN	ALDH2	21.8455	54.6673	21.9402	56.1611	0	0.906722	0	0	818374	818374	1.18018e+06	1.18018e+06	857268	-0.000183105	1.06994	0.899713	0.898102	-0.380558	0.963892	2.49962	1.70187	0.764846	138437168	133507408	21.7889	21.9019	0.0578679	0	2.4199e+06	0	2.4199e+06	2.4199e+06	0.881069	0.881069
379	1	sarah_16new_ip02		AAFQYGIK2	AAFQYGIK	AAFQYGIK	2	14980	0	1	449.245	Q13123	Q13123	RED_HUMAN	IK	17.2055	16.1784	17.2099	19.9401	0	0.818595	0	0	781140	781140	815826	815826	785068	-0.000274658	0.874106	0.871334	0.955444	-0.160994	0.94434	3.84982	0	0.99797	319534880	286811488	17.1681	17.2428	0.028101	0	2.01379e+06	0	2.01379e+06	2.01379e+06	0.930233	0.930233
380	2	sarah_16new_ip03		AAFQYGIK2	AAFQYGIK	AAFQYGIK	2	14980	0	1	449.245	Q13123	Q13123	RED_HUMAN	IK	16.9986	16.1784	16.94	18.6948	0	0.818595	0	0	1.15381e+06	1.15381e+06	1.11098e+06	1.11098e+06	1.05957e+06	-0.000457764	0.537705	0.866792	0.855141	0.0489687	0.954204	4.32182	0.756428	0.980267	464997184	349572544	16.9612	17.0363	0.0281267	0	4.17634e+06	0	4.17634e+06	4.17634e+06	0.934333	0.934333
381	5	sarah_16new_ip06		AAFQYGIK2	AAFQYGIK	AAFQYGIK	2	14980	0	1	449.245	Q13123	Q13123	RED_HUMAN	IK	17.1663	16.1784	17.0918	19.5662	0	0.818595	0	0	498668	498668	759093	759093	676563	-0.00012207	0.426407	0.844756	0.745912	0.0271307	0.874345	2.97517	0.490072	0.93803	287818336	276885312	17.1098	17.2039	0.0306892	0	1.57192e+06	0	1.57192e+06	1.57192e+06	0.921389	0.921389
382	6	sarah_16new_ip07		AAFQYGIK2	AAFQYGIK	AAFQYGIK	2	14980	0	1	449.245	Q13123	Q13123	RED_HUMAN	IK	16.8427	16.1784	16.7588	18.76	0	0.818595	0	0	1.82984e+06	1.82984e+06	2.40338e+06	2.40338e+06	1.96299e+06	-0.000366211	0.0266128	0.839847	0.857904	0.0502219	0.634931	3.07666	0	0.911236	1463085312	1320872320	16.8054	16.9176	0.028008	0	6.20229e+06	0	6.20229e+06	6.20229e+06	0.934199	0.934199
383	10	sarah_16new_ip11		AAFQYGIK2	AAFQYGIK	AAFQYGIK	2	14980	0	1	449.245	Q13123	Q13123	RED_HUMAN	IK	17.0356	16.1784	17.0111	19.4884	0	0.818595	0	0	708776	708776	732153	732153	558713	-9.15527e-05	0.193465	0.791796	0.776725	0.238304	0.510832	2.65442	0.630783	0.813562	404825664	411812512	16.9792	17.0731	0.0403384	0	2.17101e+06	0	2.17101e+06	2.17101e+06	0.928121	0.928121
384	11	sarah_16new_ip12		AAFQYGIK2	AAFQYGIK	AAFQYGIK	2	14980	0	1	449.245	Q13123	Q13123	RED_HUMAN	IK	17.0384	16.1784	16.9058	19.3338	0	0.818595	0	0	293332	293332	358274	358274	272516	-0.000183105	0.391014	0.813328	0.799731	0.0689089	0.779655	3.34189	0.738488	0.922985	310265184	315919520	17.0008	17.0949	0.0385957	0	879885	0	879885	879885	0.913125	0.913125
385	1	sarah_16new_ip02		AAFTEC(UniMod:4)C(UniMod:4)QAADK2	AAFTEC(UniMod:4)C(UniMod:4)QAADK	AAFTECCQAADK	2	15183	0	0	686.287	cRAP-P02768;P02768	P02768;cRAP-P02768	ALBU_HUMAN;cRAP-ALBU_HUMAN	ALB;cRAP-ALB	13.0119	-11.2963	12.9125	-12.5162	0	0.979454	0	0	454269	454269	557662	557662	556826	-0.000671387	0.642867	0.752922	0.397992	-0.0446052	0.850903	2.21218	0	0.914114	186109488	190126160	12.9555	13.0497	0.0316935	0	3.99775e+06	0	3.99775e+06	0	0.940104	0.940104
386	8	sarah_16new_ip09		AAFTEC(UniMod:4)C(UniMod:4)QAADK2	AAFTEC(UniMod:4)C(UniMod:4)QAADK	AAFTECCQAADK	2	15183	0	0	686.287	cRAP-P02768;P02768	P02768;cRAP-P02768	ALBU_HUMAN;cRAP-ALBU_HUMAN	ALB;cRAP-ALB	12.9727	-11.2963	12.9199	-12.4746	0	0.979454	0	0	343453	343453	418333	418333	360688	-0.000244141	0.0664824	0.834922	0.837622	-0.341834	0.937938	2.77019	0	0.894079	344525600	310652608	12.9166	13.0103	0.0333886	0	3.05289e+06	0	3.05289e+06	0	0.919787	0.919787
387	9	sarah_16new_ip10		AAFTEC(UniMod:4)C(UniMod:4)QAADK2	AAFTEC(UniMod:4)C(UniMod:4)QAADK	AAFTECCQAADK	2	15183	0	0	686.287	cRAP-P02768;P02768	P02768;cRAP-P02768	ALBU_HUMAN;cRAP-ALBU_HUMAN	ALB;cRAP-ALB	12.9574	-11.2963	12.851	-11.8097	0	0.979454	0	0	587623	587623	630267	630267	537236	-0.000671387	0.527941	0.829919	0.85648	-0.023654	0.892704	1.99095	0.597585	0.943786	151966960	160100336	12.9198	13.0135	0.0391228	0	2.6849e+06	0	2.6849e+06	0	0.933663	0.933663
388	10	sarah_16new_ip11		AAFTEC(UniMod:4)C(UniMod:4)QAADK2	AAFTEC(UniMod:4)C(UniMod:4)QAADK	AAFTECCQAADK	2	15183	0	0	686.287	cRAP-P02768;P02768	P02768;cRAP-P02768	ALBU_HUMAN;cRAP-ALBU_HUMAN	ALB;cRAP-ALB	12.9365	-11.2963	12.8874	-12.5883	0	0.979454	0	0	165160	165160	241437	241437	97601.3	-0.000305176	0.192248	0.758884	0.609736	-0.206772	0.416755	2.43033	0	0.729291	232422944	258142224	12.8988	12.9739	0.028151	0	1.83532e+06	0	1.83532e+06	0	0.926693	0.926693
389	15	sarah_16new_ip16		AAFTEC(UniMod:4)C(UniMod:4)QAADK2	AAFTEC(UniMod:4)C(UniMod:4)QAADK	AAFTECCQAADK	2	15183	0	0	686.287	cRAP-P02768;P02768	P02768;cRAP-P02768	ALBU_HUMAN;cRAP-ALBU_HUMAN	ALB;cRAP-ALB	12.9202	-11.2963	12.8566	-11.9843	0	0.979454	0	0	284207	284207	443592	443592	352056	-0.000488281	0.448479	0.811023	0.759877	0.230339	0.748992	3.07093	0	0.893611	154009968	154694944	12.8825	12.9577	0.0282505	0	2.00083e+06	0	2.00083e+06	0	0.930196	0.930196
390	6	sarah_16new_ip07		AAFYHQPWAQEAVGR2	AAFYHQPWAQEAVGR	AAFYHQPWAQEAVGR	2	15330	0	1	865.924	Q92925	Q92925	SMRD2_HUMAN	SMARCD2	18.0829	33.7003	18.4703	29.2108	0	1.12062	0	0	3760981	3760981	4.18496e+06	4.18496e+06	2.20125e+06	0.000488281	0.033445	0.84592	0.818822	-0.0498501	0.958682	3.17691	1.20133	0.738875	1329103616	1419355520	18.0271	18.1762	0.0642501	0	4295835	0	4295835	3.5064e+06	0.880637	0.880637
391	8	sarah_16new_ip09		AAFYHQPWAQEAVGR2	AAFYHQPWAQEAVGR	AAFYHQPWAQEAVGR	2	15330	0	1	865.924	Q92925	Q92925	SMRD2_HUMAN	SMARCD2	18.2894	33.7003	18.6366	29.4856	0	1.12062	0	0	1.1217e+06	1.1217e+06	1.37483e+06	1.37483e+06	925909	-0.000427246	0.0772878	0.806996	0.88335	-0.295496	0.575714	3.02361	1.69341	0.838436	987328896	1011722880	18.2523	18.3457	0.0426077	0	1.60522e+06	0	1.60522e+06	1.40699e+06	0.866182	0.866182
392	5	sarah_16new_ip06		AAGAGTAGPASGPGVVR2	AAGAGTAGPASGPGVVR	AAGAGTAGPASGPGVVR	2	15566	0	1	698.371	Q15554	Q15554	TERF2_HUMAN	TERF2	13.4881	-6.95387	13.7619	-8.01045	0	0.990485	0	0	138009	138009	213500	213500	143446	-0.000244141	0.364395	0.814979	0.923843	-0.0876275	0.930208	2.61536	0	0.95157	237685152	208045360	13.4506	13.5445	0.0405971	0	138009	0	138009	138009	0.705285	0.705285
393	6	sarah_16new_ip07		AAGAGTAGPASGPGVVR2	AAGAGTAGPASGPGVVR	AAGAGTAGPASGPGVVR	2	15566	0	1	698.371	Q15554	Q15554	TERF2_HUMAN	TERF2	13.2578	-6.95387	13.5917	-7.60138	0	0.990485	0	0	1.34345e+06	1.34345e+06	3.6093e+06	3.6093e+06	2359783	-0.00012207	0.0255542	0.81465	0.726804	-0.184387	0.728643	2.71313	0.631144	0.810185	1660679424	1596905856	13.1454	13.2952	0.0427318	0	1.34345e+06	0	1.34345e+06	1.34345e+06	0.778206	0.778206
394	6	sarah_16new_ip07		AAGFERPSPVQLK2	AAGFERPSPVQLK	AAGFERPSPVQLK	2	16282	0	1	700.388	Q9UHI6	Q9UHI6	DDX20_HUMAN	DDX20	16.2874	14.4444	16.6669	15.4612	0	1.03769	0	0	3.6005e+06	3.6005e+06	4757396	4757396	3587791	0.000244141	0.0255542	0.826757	0.01	0.12839	0.771839	3.68801	4.92857	0.908976	1043911552	1004504832	16.2126	16.3248	0.0279965	0	8.20004e+06	0	8.20004e+06	8.20004e+06	0.927975	0.927975
395	1	sarah_16new_ip02		AAGIEIQK2	AAGIEIQK	AAGIEIQK	2	16976	0	1	415.243	Q99459	Q99459	CDC5L_HUMAN	CDC5L	14.004	-9.75317	13.7209	-3.97492	0	0.794185	0	0	409449	409449	409837	409837	365276	-0.00088501	0.750607	0.776939	0.902022	0.0048249	0.703446	3.44706	1.35758	0.884769	308957856	292565472	13.9479	14.0416	0.0413246	0	667270	0	667270	667270	0.909254	0.909254
396	6	sarah_16new_ip07		AAGIEIQK2	AAGIEIQK	AAGIEIQK	2	16976	0	1	415.243	Q99459	Q99459	CDC5L_HUMAN	CDC5L	13.656	-9.75317	13.4245	-3.56446	0	0.794185	0	0	2.35884e+06	2.35884e+06	4.32689e+06	4.32689e+06	2332883	-0.000335693	0.0255542	0.805854	0.01	-0.349955	0.492421	3.4206	1.50775	0.908564	1051174720	1051710336	13.5811	13.7121	0.0572673	0	6.51836e+06	0	6.51836e+06	6.51836e+06	0.934821	0.934821
397	10	sarah_16new_ip11		AAGIEIQK2	AAGIEIQK	AAGIEIQK	2	16976	0	1	415.243	Q99459	Q99459	CDC5L_HUMAN	CDC5L	13.9284	-9.75317	13.5681	-4.1708	0	0.794185	0	0	455638	455638	835489	835489	448560	-0.000549316	0.183119	0.75614	0.681118	0.0231696	0.620461	2.68014	1.49169	0.87224	410559232	388416928	13.8719	13.9847	0.0454801	0	550838	0	550838	550838	0.89778	0.89778
398	2	sarah_16new_ip03		AAGLLEQK2	AAGLLEQK	AAGLLEQK	2	17343	0	1	415.243	Q68DC2	Q68DC2	ANKS6_HUMAN	ANKS6	13.9124	-4.53905	14.3153	-4.47345	0	0.807542	0	0	502069	502069	566147	566147	497128	-0.000640869	0.532829	0.873801	0.01	0.0380265	0.970423	3.08273	1.19349	0.835016	388895680	397486848	13.8751	13.9685	0.0319868	0	502069	0	502069	502069	0.873801	0.873801
399	5	sarah_16new_ip06		AAGLLEQK2	AAGLLEQK	AAGLLEQK	2	17343	0	1	415.243	Q68DC2	Q68DC2	ANKS6_HUMAN	ANKS6	13.9633	-4.53905	14.3041	-3.915	0	0.807542	0	0	280740	280740	500521	500521	420712	-0.000396729	0.364395	0.792388	0.611092	-0.0629878	0.95056	2.16104	1.10342	0.804382	355534144	316704416	13.9067	14.0199	0.0493147	0	280740	0	280740	280740	0.792388	0.792388
400	6	sarah_16new_ip07		AAGPLLTDEC(UniMod:4)R2	AAGPLLTDEC(UniMod:4)R	AAGPLLTDECR	2	17844	0	1	601.795	Q9BQ69	Q9BQ69	MACD1_HUMAN	MACROD1	15.9493	11.4289	15.8302	13.2258	0	0.941216	0	0	868922	868922	1.94085e+06	1.94085e+06	1.3363e+06	-0.000549316	0.0255542	0.773619	0.665727	0.00388475	0.82073	3.57878	0.487372	0.917583	2850334464	2324721408	15.8743	16.0051	0.0411928	0	798695	0	798695	798695	0.710411	0.710411
401	7	sarah_16new_ip08		AAGPLLTDEC(UniMod:4)R2	AAGPLLTDEC(UniMod:4)R	AAGPLLTDECR	2	17844	0	1	601.795	Q9BQ69	Q9BQ69	MACD1_HUMAN	MACROD1	16.3702	11.4289	16.1873	13.5091	0	0.941216	0	0	213023	213023	274675	274675	208405	-0.000366211	0.90563	0.758684	0.01	0.0699451	0.621255	2.94838	0.79835	0.8456	241555920	252485168	16.3139	16.4266	0.0415903	0	195806	0	195806	195806	0.626401	0.626401
402	5	sarah_16new_ip06		AAGTC(UniMod:4)GVLLR2	AAGTC(UniMod:4)GVLLR	AAGTCGVLLR	2	18594	0	1	509.279	Q5T653	Q5T653	RM02_HUMAN	MRPL2	16.6596	12.3289	16.4515	15.8825	0	0.87215	0	0	519753	519753	427068	427068	277994	3.05176e-05	0.346537	0.802767	0.793056	0.034409	0.411695	1.90677	0.701282	0.686401	309786144	378358464	16.6034	16.7156	0.0497871	0	720344	0	720344	720344	0.896714	0.896714
403	6	sarah_16new_ip07		AAGTC(UniMod:4)GVLLR2	AAGTC(UniMod:4)GVLLR	AAGTCGVLLR	2	18594	0	1	509.279	Q5T653	Q5T653	RM02_HUMAN	MRPL2	16.2839	12.3289	16.1479	15.3417	0	0.87215	0	0	3.41535e+06	3.41535e+06	4564654	4564654	3.26585e+06	-0.000213623	0.0255542	0.85985	0.942078	0.12839	0.671161	3.37389	0.968692	0.603079	1043911552	1004504832	16.2279	16.3587	0.0408465	0	9628253	0	9628253	9628253	0.925611	0.925611
404	8	sarah_16new_ip09		AAGTC(UniMod:4)GVLLR2	AAGTC(UniMod:4)GVLLR	AAGTCGVLLR	2	18594	0	1	509.279	Q5T653	Q5T653	RM02_HUMAN	MRPL2	16.6166	12.3289	16.4974	16.2993	0	0.87215	0	0	1.61866e+06	1.61866e+06	1.77942e+06	1.77942e+06	1.52209e+06	-3.05176e-05	0.0790353	0.847781	0.955264	0.321981	0.885912	4.03608	0.177961	0.704601	442325024	519395488	16.5415	16.6541	0.0300105	0	4199747	0	4199747	4199747	0.920228	0.920228
405	10	sarah_16new_ip11		AAGTC(UniMod:4)GVLLR2	AAGTC(UniMod:4)GVLLR	AAGTCGVLLR	2	18594	0	1	509.279	Q5T653	Q5T653	RM02_HUMAN	MRPL2	16.5671	12.3289	16.4226	16.042	0	0.87215	0	0	783045	783045	997275	997275	620188	-0.000305176	0.193465	0.795409	0.772683	-0.11606	0.14926	2.73331	0	0.75101	705759616	662699072	16.511	16.6233	0.058362	0	1183043	0	1183043	1183043	0.905571	0.905571
406	8	sarah_16new_ip09		AAGTDGSDFQHR2	AAGTDGSDFQHR	AAGTDGSDFQHR	2	18607	0	1	631.281	Q8N5M9	Q8N5M9	JAGN1_HUMAN	JAGN1	11.2102	-33.0896	11.0131	-31.4297	0	0.96563	0	0	307312	307312	378683	378683	303731	-0.000671387	0.0664824	0.875132	0.01	-0.145157	0.972246	2.74006	0	0.945339	301346528	300717056	11.1725	11.2472	0.028106	0	21564166	0	21564166	21564166	0.915685	0.915685
407	5	sarah_16new_ip06		AAGTLYTYPENWR2	AAGTLYTYPENWR	AAGTLYTYPENWR	2	18697	0	1	771.373	P26641	P26641	EF1G_HUMAN	EEF1G	20.1577	45.1793	20.1725	43.5539	0	1.05772	0	0	116906	116906	173933	173933	91576.9	-6.10352e-05	0.47916	0.818065	0.812997	0.0479962	0.569023	2.69236	0.280491	0.613263	371011648	271120864	20.0825	20.2139	0.0364144	0	58874904	0	58874904	58874904	0.9739	0.9739
408	6	sarah_16new_ip07		AAGTLYTYPENWR2	AAGTLYTYPENWR	AAGTLYTYPENWR	2	18697	0	1	771.373	P26641	P26641	EF1G_HUMAN	EEF1G	20.0074	45.1793	19.9205	43.1873	0	1.05772	0	0	1.8284e+06	1.8284e+06	2.31027e+06	2.31027e+06	2.03966e+06	0.000976562	0.0293006	0.881718	0.94088	-0.136243	0.976841	4.32842	1.5631	0.918453	1134878080	1091601792	19.97	20.0638	0.0416997	0	686133376	0	686133376	686133376	0.979347	0.979347
409	8	sarah_16new_ip09		AAGTLYTYPENWR2	AAGTLYTYPENWR	AAGTLYTYPENWR	2	18697	0	1	771.373	P26641	P26641	EF1G_HUMAN	EEF1G	20.1431	45.1793	20.0846	43.5371	0	1.05772	0	0	313708	313708	521960	521960	265648	0.000976562	0.0794339	0.812916	0.728991	-0.121889	0.0764697	2.3165	0.680103	0.796709	538780160	658954688	20.0681	20.1804	0.0281539	0	235423920	0	235423920	235423920	0.969929	0.969929
410	10	sarah_16new_ip11		AAGTLYTYPENWR2	AAGTLYTYPENWR	AAGTLYTYPENWR	2	18697	0	1	771.373	P26641	P26641	EF1G_HUMAN	EEF1G	20.1003	45.1793	20.1276	43.4147	0	1.05772	0	0	186702	186702	399177	399177	0	0	0.221441	0.71841	0.576787	-0.0282606	0	2.12613	0.531399	0.225436	364019776	437845120	20.0628	20.1567	0.0376411	0	130223760	0	130223760	130223760	0.967762	0.967762
411	11	sarah_16new_ip12		AAGTLYTYPENWR2	AAGTLYTYPENWR	AAGTLYTYPENWR	2	18697	0	1	771.373	P26641	P26641	EF1G_HUMAN	EEF1G	20.0661	45.1793	19.9847	43.314	0	1.05772	0	0	106649	106649	182150	182150	0	0	0.458335	0.786026	0.669982	-0.0225106	0	2.19503	0.392753	0.0710603	560885120	538550464	20.0096	20.1035	0.0311855	0	63873360	0	63873360	63873360	0.975396	0.975396
412	6	sarah_16new_ip07		AAGVNVEPFWPGLFAK2	AAGVNVEPFWPGLFAK	AAGVNVEPFWPGLFAK	2	18910	0	1	851.951	P05386	P05386	RLA1_HUMAN	RPLP1	27.7639	102.834	27.8628	102.887	0	1.12266	0	0	1.95079e+06	1.95079e+06	2.64361e+06	2.64361e+06	2.47773e+06	-0.000244141	0.030751	0.873545	0.941603	-0.329925	0.805802	4.50044	2.2121	0.913265	248379312	249508272	27.7266	27.839	0.0576068	0	1950791	0	1950791	1950791	0.873545	0.873545
413	7	sarah_16new_ip08		AAGVNVEPFWPGLFAK2	AAGVNVEPFWPGLFAK	AAGVNVEPFWPGLFAK	2	18910	0	1	851.951	P05386	P05386	RLA1_HUMAN	RPLP1	27.8057	102.834	27.9283	102.102	0	1.12266	0	0	538959	538959	789208	789208	680302	0.000610352	1.13786	0.859777	0.902419	-0.011423	0.921395	3.54689	2.41897	0.937704	131915848	120859816	27.7493	27.8621	0.0321781	0	538959	0	538959	538959	0.859777	0.859777
414	11	sarah_16new_ip12		AAGVNVEPFWPGLFAK2	AAGVNVEPFWPGLFAK	AAGVNVEPFWPGLFAK	2	18910	0	1	851.951	P05386	P05386	RLA1_HUMAN	RPLP1	27.7322	102.834	27.8674	103.096	0	1.12266	0	0	183787	183787	364853	364853	224729	-0.0010376	0.582434	0.818417	0.892715	-0.265788	0.79726	2.32039	0.970502	0.825532	115880376	104208288	27.6946	27.7882	0.0408348	0	183787	0	183787	183787	0.818417	0.818417
415	0	sarah_16new_ip01		AAGYNFYGTER2	AAGYNFYGTER	AAGYNFYGTER	2	19088	0	1	624.786	Q9H9Y6	Q9H9Y6	RPA2_HUMAN	POLR1B	16.6673	18.5998	16.7716	16.8889	0	0.949201	0	0	307726	307726	348636	348636	185043	-0.000427246	1.7451	0.816883	0.616035	0.0927412	0.777737	3.30239	0.605688	0.679403	242402880	226355072	16.6296	16.7235	0.0378657	0	448239	0	448239	448239	0.897242	0.897242
416	1	sarah_16new_ip02		AAGYNFYGTER2	AAGYNFYGTER	AAGYNFYGTER	2	19088	0	1	624.786	Q9H9Y6	Q9H9Y6	RPA2_HUMAN	POLR1B	16.7584	18.5998	16.8429	17.231	0	0.949201	0	0	622111	622111	1.01627e+06	1.01627e+06	753660	-0.00012207	0.824001	0.853091	0.791652	0.12445	0.833781	2.52714	1.60151	0.829104	280998496	263619280	16.6455	16.796	0.0426048	0	1.18236e+06	0	1.18236e+06	1.18236e+06	0.92318	0.92318
417	2	sarah_16new_ip03		AAGYNFYGTER2	AAGYNFYGTER	AAGYNFYGTER	2	19088	0	1	624.786	Q9H9Y6	Q9H9Y6	RPA2_HUMAN	POLR1B	16.5706	18.5998	16.6901	16.9663	0	0.949201	0	0	762655	762655	1.52774e+06	1.52774e+06	1.13567e+06	-0.000183105	0.560315	0.835518	0.807534	0.105325	0.699198	2.69136	0.559004	0.980412	334367584	291247168	16.5142	16.6267	0.0413719	0	1.46951e+06	0	1.46951e+06	1.46951e+06	0.926327	0.926327
418	3	sarah_16new_ip04		AAGYNFYGTER2	AAGYNFYGTER	AAGYNFYGTER	2	19088	0	1	624.786	Q9H9Y6	Q9H9Y6	RPA2_HUMAN	POLR1B	16.6907	18.5998	16.7689	16.4029	0	0.949201	0	0	347743	347743	588641	588641	532765	0	1.16162	0.836569	0.751321	-0.0343543	0.604759	2.61938	1.17682	0.809499	403329536	355299872	16.653	16.7282	0.0281568	0	671861	0	671861	671861	0.903799	0.903799
419	4	sarah_16new_ip05		AAGYNFYGTER2	AAGYNFYGTER	AAGYNFYGTER	2	19088	0	1	624.786	Q9H9Y6	Q9H9Y6	RPA2_HUMAN	POLR1B	16.5891	18.5998	16.6912	16.5989	0	0.949201	0	0	351784	351784	370895	370895	328075	-0.000244141	0.619329	0.836824	0.900806	-0.0788542	0.645251	2.48449	1.55921	0.771027	287908576	280981728	16.5137	16.6264	0.0292048	0	783300	0	783300	783300	0.917569	0.917569
420	5	sarah_16new_ip06		AAGYNFYGTER2	AAGYNFYGTER	AAGYNFYGTER	2	19088	0	1	624.786	Q9H9Y6	Q9H9Y6	RPA2_HUMAN	POLR1B	16.7177	18.5998	16.8202	16.8544	0	0.949201	0	0	1.0054e+06	1.0054e+06	1.70636e+06	1.70636e+06	1.48321e+06	0.000183105	0.34928	0.878594	0.786848	0.0194992	0.932327	3.49445	1.78034	0.952959	287987008	247246720	16.6616	16.793	0.0638523	0	1.58577e+06	0	1.58577e+06	1.58577e+06	0.934931	0.934931
421	6	sarah_16new_ip07		AAGYNFYGTER2	AAGYNFYGTER	AAGYNFYGTER	2	19088	0	1	624.786	Q9H9Y6	Q9H9Y6	RPA2_HUMAN	POLR1B	16.3981	18.5998	16.4251	16.141	0	0.949201	0	0	15927365	15927365	21140388	21140388	17370910	-6.10352e-05	0.0255542	0.915462	0.947581	-0.0797592	0.948299	6.54351	2.34139	0.981488	1454246144	1379280384	16.3421	16.4731	0.0589259	0	24341000	0	24341000	24341000	0.954633	0.954633
422	7	sarah_16new_ip08		AAGYNFYGTER2	AAGYNFYGTER	AAGYNFYGTER	2	19088	0	1	624.786	Q9H9Y6	Q9H9Y6	RPA2_HUMAN	POLR1B	16.7646	18.5998	16.8266	17.1078	0	0.949201	0	0	429163	429163	599976	599976	497986	-0.000427246	0.862818	0.871485	0.840575	0.0263247	0.928927	3.56027	1.81901	0.873901	192361200	238130144	16.7083	16.8022	0.0386692	0	622657	0	622657	622657	0.898213	0.898213
423	8	sarah_16new_ip09		AAGYNFYGTER2	AAGYNFYGTER	AAGYNFYGTER	2	19088	0	1	624.786	Q9H9Y6	Q9H9Y6	RPA2_HUMAN	POLR1B	16.6748	18.5998	16.7021	16.6179	0	0.949201	0	0	9188416	9188416	10466400	10466400	9575630	0.000305176	0.0785355	0.913927	0.97412	-0.287947	0.964958	6.44307	2.60212	0.94905	526546176	493322048	16.5999	16.7311	0.048094	0	12866685	0	12866685	12866685	0.953395	0.953395
424	9	sarah_16new_ip10		AAGYNFYGTER2	AAGYNFYGTER	AAGYNFYGTER	2	19088	0	1	624.786	Q9H9Y6	Q9H9Y6	RPA2_HUMAN	POLR1B	16.7403	18.5998	16.8742	15.8826	0	0.949201	0	0	535783	535783	741765	741765	605480	-0.000427246	0.676405	0.876764	0.87204	-0.195569	0.916715	4.10335	1.27951	0.716263	283004896	253015248	16.7029	16.7966	0.0354042	0	915486	0	915486	915486	0.926039	0.926039
425	10	sarah_16new_ip11		AAGYNFYGTER2	AAGYNFYGTER	AAGYNFYGTER	2	19088	0	1	624.786	Q9H9Y6	Q9H9Y6	RPA2_HUMAN	POLR1B	16.5879	18.5998	16.6567	16.838	0	0.949201	0	0	1.79392e+06	1.79392e+06	3.21127e+06	3.21127e+06	1354899	-6.10352e-05	0.193465	0.878319	0.854662	-0.0849252	0.743953	4.85867	1.38447	0.84894	586384768	499064320	16.5318	16.6815	0.0690069	0	3.49018e+06	0	3.49018e+06	3.49018e+06	0.941661	0.941661
426	11	sarah_16new_ip12		AAGYNFYGTER2	AAGYNFYGTER	AAGYNFYGTER	2	19088	0	1	624.786	Q9H9Y6	Q9H9Y6	RPA2_HUMAN	POLR1B	16.6098	18.5998	16.6293	16.7328	0	0.949201	0	0	924773	924773	1.14237e+06	1.14237e+06	1.01505e+06	-0.000305176	0.38716	0.888263	0.949246	-0.0387973	0.916228	4.50074	1.90405	0.905815	310375104	298527232	16.5722	16.6663	0.0438876	0	1.59209e+06	0	1.59209e+06	1.59209e+06	0.934101	0.934101
427	13	sarah_16new_ip14		AAGYNFYGTER2	AAGYNFYGTER	AAGYNFYGTER	2	19088	0	1	624.786	Q9H9Y6	Q9H9Y6	RPA2_HUMAN	POLR1B	16.7429	18.5998	16.8118	17.1326	0	0.949201	0	0	138785	138785	363557	363557	173965	-0.000549316	1.41724	0.776841	0.843188	-0.0557393	0.134038	2.18208	0.54092	0.602467	275544416	240156576	16.7054	16.8181	0.0648573	0	391354	0	391354	391354	0.865794	0.865794
428	14	sarah_16new_ip15		AAGYNFYGTER2	AAGYNFYGTER	AAGYNFYGTER	2	19088	0	1	624.786	Q9H9Y6	Q9H9Y6	RPA2_HUMAN	POLR1B	16.7844	18.5998	16.9002	16.4216	0	0.949201	0	0	458339	458339	493482	493482	335965	-0.000427246	1.22039	0.842592	0.847417	0.0992483	0.306643	3.03961	0.644496	0.835968	287545216	250864688	16.747	16.8595	0.0350739	0	668633	0	668633	668633	0.900837	0.900837
429	15	sarah_16new_ip16		AAGYNFYGTER2	AAGYNFYGTER	AAGYNFYGTER	2	19088	0	1	624.786	Q9H9Y6	Q9H9Y6	RPA2_HUMAN	POLR1B	16.609	18.5998	16.7018	17.0382	0	0.949201	0	0	436116	436116	538804	538804	298208	-0.000488281	0.565788	0.859037	0.821949	0.0498698	0.726201	3.55439	1.94779	0.670727	416009696	377677888	16.5715	16.6655	0.0391916	0	856274	0	856274	856274	0.9179	0.9179
430	6	sarah_16new_ip07		AAHELC(UniMod:4)DSILQSR2	AAHELC(UniMod:4)DSILQSR	AAHELCDSILQSR	2	19256	0	1	750.367	Q8TF46	Q8TF46	DI3L1_HUMAN	DIS3L	16.8484	19.6198	16.8238	18.7308	0	1.05834	0	0	1.15802e+06	1.15802e+06	1.21333e+06	1.21333e+06	612884	0.00158691	0.0266128	0.807418	0.865014	0.0502219	0.800622	3.05812	1.62587	0.843466	1320872320	1379813760	16.7366	16.8859	0.054032	0	4299207	0	4299207	4299207	0.916848	0.916848
431	8	sarah_16new_ip09		AAHELC(UniMod:4)DSILQSR2	AAHELC(UniMod:4)DSILQSR	AAHELCDSILQSR	2	19256	0	1	750.367	Q8TF46	Q8TF46	DI3L1_HUMAN	DIS3L	17.0895	19.6198	17.0908	19.072	0	1.05834	0	0	398783	398783	612480	612480	430541	0.00158691	0.0830666	0.788943	0.700835	-0.20147	0.719529	2.9616	1.92559	0.904073	656933888	647478336	17.0519	17.1269	0.0282969	0	828682	0	828682	828682	0.725424	0.725424
432	6	sarah_16new_ip07		AAHFDIDWGK3	AAHFDIDWGK	AAHFDIDWGK	3	19306	0	1	387.189	O14646	O14646	CHD1_HUMAN	CHD1	19.0568	33.6069	18.7729	36.6341	0	0.759238	0	0	1.17852e+06	1.17852e+06	2.09218e+06	2.09218e+06	1.39199e+06	-0.000213623	0.0337837	0.844903	0.94495	-0.161502	0.877406	3.2464	1.97288	0.97839	1343405824	1443957120	18.9819	19.1126	0.0516463	0	4697610	0	4697610	4591867	0.92491	0.92491
433	8	sarah_16new_ip09		AAHFDIDWGK3	AAHFDIDWGK	AAHFDIDWGK	3	19306	0	1	387.189	O14646	O14646	CHD1_HUMAN	CHD1	19.1917	33.6069	18.8686	36.0386	0	0.759238	0	0	406382	406382	542430	542430	307814	-0.000274658	0.0794339	0.772962	0.681138	-0.0888579	0.487521	2.34022	0.34139	0.708121	827177216	771491136	19.1166	19.2666	0.043422	0	1.85963e+06	0	1.85963e+06	1.88284e+06	0.92078	0.92078
434	6	sarah_16new_ip07		AAHFLHGC(UniMod:4)NSK2	AAHFLHGC(UniMod:4)NSK	AAHFLHGCNSK	2	19333	0	1	621.296	Q9UJX2	Q9UJX2	CDC23_HUMAN	CDC23	11.066	-35.0542	11.0294	-32.5719	0	0.960589	0	0	118723	118723	225313	225313	115631	-0.000183105	0.0255542	0.742782	0.01	-0.162361	0.55422	2.11948	1.81324	0.825354	654981248	709982016	11.0284	11.141	0.0281818	0	11151563	0	11151563	11151563	0.953061	0.953061
435	6	sarah_16new_ip07		AAHFLHGC(UniMod:4)NSK3	AAHFLHGC(UniMod:4)NSK	AAHFLHGCNSK	3	19334	0	1	414.533	Q9UJX2	Q9UJX2	CDC23_HUMAN	CDC23	11.0732	-35.0542	11.0294	-32.7959	0	0.785021	0	0	4.10368e+06	4.10368e+06	4124530	4124530	3.80023e+06	-0.000366211	0.0255542	0.89732	0.729596	-0.162361	0.968205	4.12137	1.46136	0.863707	709982016	722292864	11.0358	11.1108	0.030424	0	11151563	0	11151563	11151563	0.953061	0.953061
436	8	sarah_16new_ip09		AAHFLHGC(UniMod:4)NSK3	AAHFLHGC(UniMod:4)NSK	AAHFLHGCNSK	3	19334	0	1	414.533	Q9UJX2	Q9UJX2	CDC23_HUMAN	CDC23	11.1511	-35.0542	11.1239	-31.794	0	0.785021	0	0	1.70254e+06	1.70254e+06	2.03273e+06	2.03273e+06	1.91508e+06	-0.000671387	0.0664824	0.900868	0.612619	-0.172613	0.984941	3.36897	1.17964	0.814728	307619168	290170624	11.1136	11.2075	0.0374834	0	5.58073e+06	0	5.58073e+06	5.58073e+06	0.949119	0.949119
437	10	sarah_16new_ip11		AAHFLHGC(UniMod:4)NSK3	AAHFLHGC(UniMod:4)NSK	AAHFLHGCNSK	3	19334	0	1	414.533	Q9UJX2	Q9UJX2	CDC23_HUMAN	CDC23	11.1866	-35.0542	11.2395	-32.2416	0	0.785021	0	0	837049	837049	888056	888056	878032	-0.000396729	0.192248	0.878356	0.875847	-0.128369	0.94574	2.61904	2.00423	0.843152	204780512	195794672	11.1299	11.2241	0.0368052	0	1810573	0	1810573	1810573	0.938071	0.938071
438	6	sarah_16new_ip07		AAHLC(UniMod:4)AEAALR2	AAHLC(UniMod:4)AEAALR	AAHLCAEAALR	2	19564	0	1	591.806	Q9UQ80	Q9UQ80	PA2G4_HUMAN	PA2G4	14.1628	-1.78007	14.2766	-0.534138	0	0.946735	0	0	2.10201e+06	2.10201e+06	4.51056e+06	4.51056e+06	2087747	-0.0012207	0.0255542	0.775237	0.01	-0.0692379	0.156818	3.02245	1.85395	0.851849	2974894336	2976302848	14.107	14.1999	0.0402964	0	334669920	0	334669920	334669920	0.973237	0.973237
439	10	sarah_16new_ip11		AAHLC(UniMod:4)AEAALR2	AAHLC(UniMod:4)AEAALR	AAHLCAEAALR	2	19564	0	1	591.806	Q9UQ80	Q9UQ80	PA2G4_HUMAN	PA2G4	14.4747	-1.78007	14.4153	0.103771	0	0.946735	0	0	208427	208427	234459	234459	184113	-0.00128174	0.163507	0.619768	0.01	-0.231073	0.886574	2.98667	0.837761	0.826893	557031744	420109728	14.4186	14.5123	0.0310399	0	50364584	0	50364584	50364584	0.967712	0.967712
440	0	sarah_16new_ip01		AAHLC(UniMod:4)AEAALR3	AAHLC(UniMod:4)AEAALR	AAHLCAEAALR	3	19565	0	1	394.873	Q9UQ80	Q9UQ80	PA2G4_HUMAN	PA2G4	14.559	-1.78007	14.6194	0.3982	0	0.775765	0	0	1.0744e+06	1.0744e+06	1.22022e+06	1.22022e+06	877261	-0.000457764	1.5378	0.889508	0.838125	-0.0837831	0.935592	3.97317	1.49641	0.95546	247162576	211123920	14.4839	14.5968	0.0568632	0	6.95753e+06	0	6.95753e+06	6.95753e+06	0.962553	0.962553
441	1	sarah_16new_ip02		AAHLC(UniMod:4)AEAALR3	AAHLC(UniMod:4)AEAALR	AAHLCAEAALR	3	19565	0	1	394.873	Q9UQ80	Q9UQ80	PA2G4_HUMAN	PA2G4	14.5929	-1.78007	14.5894	0.309743	0	0.775765	0	0	1.77893e+06	1.77893e+06	2.6716e+06	2.6716e+06	1835086	-0.000579834	0.813371	0.877704	0.929621	-0.0281116	0.848099	4.37813	2.50051	0.964233	355688384	307215488	14.5367	14.6303	0.0348924	0	12148485	0	12148485	12148485	0.964089	0.964089
442	2	sarah_16new_ip03		AAHLC(UniMod:4)AEAALR3	AAHLC(UniMod:4)AEAALR	AAHLCAEAALR	3	19565	0	1	394.873	Q9UQ80	Q9UQ80	PA2G4_HUMAN	PA2G4	14.4631	-1.78007	14.5254	1.14837	0	0.775765	0	0	2.39894e+06	2.39894e+06	4.00058e+06	4.00058e+06	2.70718e+06	-0.000946045	0.546794	0.886862	0.910586	0.0128415	0.879905	4.50441	2.31688	0.982536	1752228736	1303498240	14.4259	14.5192	0.0430756	0	16494571	0	16494571	16494571	0.964977	0.964977
443	3	sarah_16new_ip04		AAHLC(UniMod:4)AEAALR3	AAHLC(UniMod:4)AEAALR	AAHLCAEAALR	3	19565	0	1	394.873	Q9UQ80	Q9UQ80	PA2G4_HUMAN	PA2G4	14.562	-1.78007	14.6271	0.0235637	0	0.775765	0	0	910644	910644	1.33908e+06	1.33908e+06	892358	-0.000732422	1.17996	0.880184	0.960231	-0.00392856	0.920702	2.41282	0.439396	0.900058	906336128	648818368	14.5059	14.6372	0.0771474	0	7.88539e+06	0	7.88539e+06	7.88539e+06	0.962258	0.962258
444	4	sarah_16new_ip05		AAHLC(UniMod:4)AEAALR3	AAHLC(UniMod:4)AEAALR	AAHLCAEAALR	3	19565	0	1	394.873	Q9UQ80	Q9UQ80	PA2G4_HUMAN	PA2G4	14.4809	-1.78007	14.4679	0.199514	0	0.775765	0	0	1996395	1996395	2.66412e+06	2.66412e+06	2152398	-0.000640869	0.686083	0.893085	0.890281	-0.0180113	0.899756	4.43439	2.00743	0.95563	1336792832	899115456	14.4436	14.5559	0.0280616	0	18059230	0	18059230	18059230	0.967731	0.967731
445	5	sarah_16new_ip06		AAHLC(UniMod:4)AEAALR3	AAHLC(UniMod:4)AEAALR	AAHLCAEAALR	3	19565	0	1	394.873	Q9UQ80	Q9UQ80	PA2G4_HUMAN	PA2G4	14.554	-1.78007	14.6061	0.309375	0	0.775765	0	0	3.00465e+06	3.00465e+06	4.86436e+06	4.86436e+06	3.53541e+06	-0.000488281	0.364395	0.87327	0.857951	-0.172979	0.831728	4.37455	1.85635	0.948295	509588224	394288064	14.4599	14.6292	0.107408	0	24886690	0	24886690	24886690	0.968204	0.968204
446	6	sarah_16new_ip07		AAHLC(UniMod:4)AEAALR3	AAHLC(UniMod:4)AEAALR	AAHLCAEAALR	3	19565	0	1	394.873	Q9UQ80	Q9UQ80	PA2G4_HUMAN	PA2G4	14.1681	-1.78007	14.2766	-0.500668	0	0.775765	0	0	67923824	67923824	102379120	102379120	70982360	-0.000732422	0.0255542	0.92516	0.956115	-0.0692379	0.938022	6.63252	4.74709	0.976615	2976302848	3120648960	14.0936	14.2424	0.0726312	0	334669920	0	334669920	334669920	0.973237	0.973237
447	7	sarah_16new_ip08		AAHLC(UniMod:4)AEAALR3	AAHLC(UniMod:4)AEAALR	AAHLCAEAALR	3	19565	0	1	394.873	Q9UQ80	Q9UQ80	PA2G4_HUMAN	PA2G4	14.657	-1.78007	14.6421	1.03806	0	0.775765	0	0	2.04289e+06	2.04289e+06	1.91953e+06	1.91953e+06	1.59776e+06	-0.000427246	0.809104	0.878719	0.8231	-0.0682983	0.887176	3.28983	1.78785	0.948069	209688480	198880368	14.6197	14.7321	0.027998	0	10428639	0	10428639	10428639	0.963197	0.963197
448	8	sarah_16new_ip09		AAHLC(UniMod:4)AEAALR3	AAHLC(UniMod:4)AEAALR	AAHLCAEAALR	3	19565	0	1	394.873	Q9UQ80	Q9UQ80	PA2G4_HUMAN	PA2G4	14.515	-1.78007	14.5029	0.417804	0	0.775765	0	0	16955468	16955468	18250624	18250624	16392260	-0.000579834	0.0664824	0.922412	0.974875	-0.268938	0.975607	6.36134	4.32406	0.997801	1324152832	977296576	14.459	14.571	0.0444926	0	84802184	0	84802184	84802184	0.972771	0.972771
449	9	sarah_16new_ip10		AAHLC(UniMod:4)AEAALR3	AAHLC(UniMod:4)AEAALR	AAHLCAEAALR	3	19565	0	1	394.873	Q9UQ80	Q9UQ80	PA2G4_HUMAN	PA2G4	14.5574	-1.78007	14.5403	0.389387	0	0.775765	0	0	2.04158e+06	2.04158e+06	3.10339e+06	3.10339e+06	2.32403e+06	-0.000579834	0.650056	0.875902	0.922195	-0.0763399	0.766964	4.42058	2.05116	0.941497	255258096	222378992	14.5012	14.6139	0.0641199	0	17973110	0	17973110	17973110	0.967176	0.967176
450	10	sarah_16new_ip11		AAHLC(UniMod:4)AEAALR3	AAHLC(UniMod:4)AEAALR	AAHLCAEAALR	3	19565	0	1	394.873	Q9UQ80	Q9UQ80	PA2G4_HUMAN	PA2G4	14.4609	-1.78007	14.4153	0.231254	0	0.775765	0	0	10608892	10608892	12976351	12976351	10441466	-0.000549316	0.190428	0.916675	0.957319	-0.236856	0.953965	6.00735	3.67714	0.994904	1058660928	692681920	14.4049	14.5362	0.0539912	0	50364584	0	50364584	50364584	0.967712	0.967712
451	11	sarah_16new_ip12		AAHLC(UniMod:4)AEAALR3	AAHLC(UniMod:4)AEAALR	AAHLCAEAALR	3	19565	0	1	394.873	Q9UQ80	Q9UQ80	PA2G4_HUMAN	PA2G4	14.4817	-1.78007	14.5659	0.243486	0	0.775765	0	0	4.11933e+06	4.11933e+06	5019833	5019833	3.8366e+06	-0.000762939	0.403305	0.906086	0.968306	0.23912	0.93621	5.3451	2.77818	0.98317	587845568	428346688	14.407	14.5382	0.0486055	0	25124256	0	25124256	25124256	0.967557	0.967557
452	13	sarah_16new_ip14		AAHLC(UniMod:4)AEAALR3	AAHLC(UniMod:4)AEAALR	AAHLCAEAALR	3	19565	0	1	394.873	Q9UQ80	Q9UQ80	PA2G4_HUMAN	PA2G4	14.5776	-1.78007	14.5639	0.404038	0	0.775765	0	0	1.01052e+06	1.01052e+06	1.21409e+06	1.21409e+06	845006	-0.000518799	1.43286	0.851052	0.78724	-0.0639238	0.766005	2.35815	1.5338	0.892532	339205408	248536464	14.503	14.653	0.0651256	0	8.22198e+06	0	8.22198e+06	8.22198e+06	0.9631	0.9631
453	15	sarah_16new_ip16		AAHLC(UniMod:4)AEAALR3	AAHLC(UniMod:4)AEAALR	AAHLCAEAALR	3	19565	0	1	394.873	Q9UQ80	Q9UQ80	PA2G4_HUMAN	PA2G4	14.4266	-1.78007	14.4617	-0.408179	0	0.775765	0	0	1.93655e+06	1.93655e+06	2.89887e+06	2.89887e+06	2041863	-0.000915527	0.731951	0.89485	0.900007	-0.102862	0.887326	4.67902	1.31452	0.97556	1924237440	1457381888	14.3337	14.4827	0.0470944	0	15767683	0	15767683	15767683	0.967227	0.967227
454	6	sarah_16new_ip07		AAHYC(UniMod:4)HSTLK2	AAHYC(UniMod:4)HSTLK	AAHYCHSTLK	2	20046	0	1	594.285	Q96EK5	Q96EK5	KBP_HUMAN	KIFBP	10.4851	-43.2129	10.5493	-41.4259	0	0.9423	0	0	123797	123797	228640	228640	120653	-0.000671387	0.0255542	0.773482	0.01	0.40591	0.247588	2.47397	1.61536	0.586591	370179584	423754496	10.4287	10.5223	0.0385857	0	9952857	0	9952857	9952857	0.859736	0.859736
455	2	sarah_16new_ip03		AAIAQALAGEVSVVPPSR3	AAIAQALAGEVSVVPPSR	AAIAQALAGEVSVVPPSR	3	20151	0	1	579.328	Q2TAY7	Q2TAY7	SMU1_HUMAN	SMU1	22.3281	63.3464	23.1158	59.3258	0	0.929903	0	0	167704	167704	461802	461802	83240.4	-0.000183105	0.895024	0.794387	0.733944	-0.212137	0.115353	1.77033	0	0.525365	203115312	197731616	22.2533	22.4409	0.116505	0	1.65777e+06	0	1.65777e+06	1.65777e+06	0.920835	0.920835
456	5	sarah_16new_ip06		AAIAQALAGEVSVVPPSR3	AAIAQALAGEVSVVPPSR	AAIAQALAGEVSVVPPSR	3	20151	0	1	579.328	Q2TAY7	Q2TAY7	SMU1_HUMAN	SMU1	22.3121	63.3464	23.2083	58.076	0	0.929903	0	0	172215	172215	285589	285589	139048	-0.000366211	0.716487	0.816627	0.707391	-0.261033	0.759135	3.30159	0	0.35236	207751840	182614816	22.2744	22.35	0.0282955	0	1.31233e+06	0	1.31233e+06	1.31233e+06	0.903168	0.903168
457	6	sarah_16new_ip07		AAIAQALAGEVSVVPPSR3	AAIAQALAGEVSVVPPSR	AAIAQALAGEVSVVPPSR	3	20151	0	1	579.328	Q2TAY7	Q2TAY7	SMU1_HUMAN	SMU1	22.284	63.3464	23.1477	58.8872	0	0.929903	0	0	5.35814e+06	5.35814e+06	15511653	15511653	5.97671e+06	-0.000427246	0.0278846	0.893806	0.943075	-0.0171623	0.94074	4.98184	0.694418	0.958881	704428480	780219264	22.1719	22.396	0.136191	0	37056292	0	37056292	37056292	0.953795	0.953795
458	7	sarah_16new_ip08		AAIAQALAGEVSVVPPSR3	AAIAQALAGEVSVVPPSR	AAIAQALAGEVSVVPPSR	3	20151	0	1	579.328	Q2TAY7	Q2TAY7	SMU1_HUMAN	SMU1	22.3938	63.3464	23.1649	59.3179	0	0.929903	0	0	168817	168817	414786	414786	237520	-0.000488281	1.32563	0.818331	0.906867	0.0260369	0.442449	1.54788	0	0.636815	185317072	159104432	22.3563	22.5065	0.0304241	0	1.82321e+06	0	1.82321e+06	1.82321e+06	0.889157	0.889157
459	8	sarah_16new_ip09		AAIAQALAGEVSVVPPSR3	AAIAQALAGEVSVVPPSR	AAIAQALAGEVSVVPPSR	3	20151	0	1	579.328	Q2TAY7	Q2TAY7	SMU1_HUMAN	SMU1	22.3511	63.3464	23.2327	57.7993	0	0.929903	0	0	2.38023e+06	2.38023e+06	6.21248e+06	6.21248e+06	2773008	0.000366211	0.0721048	0.88643	0.95529	0.162714	0.877133	4.72687	0	0.974676	389468864	400906944	22.2758	22.4445	0.105456	0	14735467	0	14735467	14735467	0.9508	0.9508
460	10	sarah_16new_ip11		AAIAQALAGEVSVVPPSR3	AAIAQALAGEVSVVPPSR	AAIAQALAGEVSVVPPSR	3	20151	0	1	579.328	Q2TAY7	Q2TAY7	SMU1_HUMAN	SMU1	22.3478	63.3464	23.3089	58.9338	0	0.929903	0	0	657492	657492	1.95273e+06	1.95273e+06	444073	-0.000244141	0.247479	0.849634	0.877754	-0.0259893	0.47761	3.1087	0.508916	0.87037	203909952	217815728	22.2539	22.4606	0.0523797	0	3.86578e+06	0	3.86578e+06	3.86578e+06	0.939299	0.939299
461	11	sarah_16new_ip12		AAIAQALAGEVSVVPPSR3	AAIAQALAGEVSVVPPSR	AAIAQALAGEVSVVPPSR	3	20151	0	1	579.328	Q2TAY7	Q2TAY7	SMU1_HUMAN	SMU1	22.2968	63.3464	23.2078	59.2159	0	0.929903	0	0	365453	365453	774696	774696	399802	-0.000366211	0.572278	0.815884	0.908257	0.0784307	0.247204	2.44873	0	0.776714	157357616	154456640	22.2405	22.3719	0.0413969	0	1.67301e+06	0	1.67301e+06	1.67301e+06	0.912592	0.912592
462	6	sarah_16new_ip07		AAIDAVDNK2	AAIDAVDNK	AAIDAVDNK	2	20222	0	1	458.74	Q9P2G1	Q9P2G1	AKIB1_HUMAN	ANKIB1	12.5228	-16.8189	12.4732	-14.4302	0	0.826252	0	0	567295	567295	3.16573e+06	3.16573e+06	965075	-0.00012207	0.0255542	0.799993	0.816423	-0.183538	0.111298	2.40025	1.44889	0.387918	1067992448	1055773312	12.4666	12.5979	0.0320136	0	3.28368e+06	0	3.28368e+06	3.28368e+06	0.808553	0.808553
463	8	sarah_16new_ip09		AAIDAVDNK2	AAIDAVDNK	AAIDAVDNK	2	20222	0	1	458.74	Q9P2G1	Q9P2G1	AKIB1_HUMAN	ANKIB1	12.6778	-16.8189	12.6324	-14.5977	0	0.826252	0	0	101598	101598	6.44092e+06	6.44092e+06	792693	-0.000457764	0.0664824	0.712049	0.71894	-0.145304	0	2.13701	0.284351	0.127592	450860512	478501312	12.6404	12.7341	0.0328355	0	588080	0	588080	588080	0.650785	0.650785
464	10	sarah_16new_ip11		AAIDAVDNK2	AAIDAVDNK	AAIDAVDNK	2	20222	0	1	458.74	Q9P2G1	Q9P2G1	AKIB1_HUMAN	ANKIB1	12.6786	-16.8189	12.5932	-14.2992	0	0.826252	0	0	101260	101260	588939	588939	395917	-0.000793457	0.192248	0.747732	0.764076	-0.220126	0	1.62601	0.816497	0.0888583	545818112	513252416	12.6409	12.7162	0.0281861	0	586126	0	586126	586126	0.672002	0.672002
465	1	sarah_16new_ip02		AAIDWFDGK2	AAIDWFDGK	AAIDWFDGK	2	20292	0	0	511.751	Q92804;P35637	Q92804	RBP56_HUMAN	TAF15	21.8577	53.006	21.7144	55.5756	0	0.860379	0	0	68299.7	68299.7	87518	87518	46811.6	9.15527e-05	0.932453	0.707655	0.640158	-0.0187567	0.223277	1.972	0.230743	0.658614	158241360	157653168	21.8202	21.9138	0.0405581	0	6.39068e+06	0	6.39068e+06	0	0.88418	0.88418
466	2	sarah_16new_ip03		AAIDWFDGK2	AAIDWFDGK	AAIDWFDGK	2	20292	0	0	511.751	Q92804;P35637	Q92804	RBP56_HUMAN	TAF15	21.6701	53.006	21.5988	55.5592	0	0.860379	0	0	163713	163713	216920	216920	159782	-0.000152588	0.655902	0.749356	0.01	-0.150228	0.67256	2.46074	0	0.680533	181458256	168758720	21.6138	21.7264	0.0580961	0	11389302	0	11389302	0	0.876546	0.876546
467	5	sarah_16new_ip06		AAIDWFDGK2	AAIDWFDGK	AAIDWFDGK	2	20292	0	0	511.751	Q92804;P35637	Q92804	RBP56_HUMAN	TAF15	21.7098	53.006	21.6234	55.0505	0	0.860379	0	0	78808	78808	78237.4	78237.4	41642.9	0.000427246	0.45969	0.680534	0.578176	0.0575105	0.0222246	1.91962	0	0.561538	167567808	177233616	21.6533	21.766	0.0580662	0	3595694	0	3595694	0	0.855432	0.855432
468	0	sarah_16new_ip01		AAIISAEGDSK2	AAIISAEGDSK	AAIISAEGDSK	2	20737	0	1	531.277	P35232	P35232	PHB1_HUMAN	PHB1	13.7453	-10.2269	13.456	-5.16268	0	0.887511	0	0	1.81133e+06	1.81133e+06	2379151	2379151	1.74952e+06	-0.000610352	1.35956	0.934281	0.938989	-0.234109	0.974657	4.42948	1.77498	0.930243	218314752	256256560	13.689	13.8017	0.0526667	0	2.81377e+06	0	2.81377e+06	2.81377e+06	0.95694	0.95694
469	1	sarah_16new_ip02		AAIISAEGDSK2	AAIISAEGDSK	AAIISAEGDSK	2	20737	0	1	531.277	P35232	P35232	PHB1_HUMAN	PHB1	13.7807	-10.2269	13.2836	-4.93528	0	0.887511	0	0	2.89717e+06	2.89717e+06	3.35512e+06	3.35512e+06	3.03536e+06	-0.000610352	0.642867	0.943054	0.953497	-0.0319243	0.980238	5.84582	1.68801	0.989613	119887936	115175616	13.7245	13.837	0.0495746	0	4.30569e+06	0	4.30569e+06	4.30569e+06	0.96098	0.96098
470	2	sarah_16new_ip03		AAIISAEGDSK2	AAIISAEGDSK	AAIISAEGDSK	2	20737	0	1	531.277	P35232	P35232	PHB1_HUMAN	PHB1	13.7082	-10.2269	13.2819	-5.58819	0	0.887511	0	0	3.7618e+06	3.7618e+06	4265629	4265629	3.59742e+06	-0.000549316	0.544911	0.938275	0.929438	0.0809449	0.967576	4.99257	1.63509	0.973023	135836816	152210176	13.6517	13.783	0.0489014	0	4.98367e+06	0	4.98367e+06	4.98367e+06	0.957366	0.957366
471	3	sarah_16new_ip04		AAIISAEGDSK2	AAIISAEGDSK	AAIISAEGDSK	2	20737	0	1	531.277	P35232	P35232	PHB1_HUMAN	PHB1	13.8048	-10.2269	13.3526	-4.90893	0	0.887511	0	0	1355959	1355959	1.67058e+06	1.67058e+06	1.43724e+06	-0.000854492	0.885158	0.942669	0.942353	0.480591	0.992423	4.74409	1.4477	0.96793	129179936	147276528	13.7295	13.8613	0.0467864	0	2.02353e+06	0	2.02353e+06	2.02353e+06	0.953761	0.953761
472	4	sarah_16new_ip05		AAIISAEGDSK2	AAIISAEGDSK	AAIISAEGDSK	2	20737	0	1	531.277	P35232	P35232	PHB1_HUMAN	PHB1	13.7437	-10.2269	13.3577	-4.63739	0	0.887511	0	0	3.75184e+06	3.75184e+06	4450333	4450333	4219581	-0.000427246	0.555737	0.91995	0.962567	0.421195	0.878346	5.96247	1.62927	0.994914	115088440	106639648	13.6873	13.7812	0.0369597	0	5200682	0	5200682	5200682	0.958251	0.958251
473	5	sarah_16new_ip06		AAIISAEGDSK2	AAIISAEGDSK	AAIISAEGDSK	2	20737	0	1	531.277	P35232	P35232	PHB1_HUMAN	PHB1	13.7584	-10.2269	13.316	-5.76618	0	0.887511	0	0	8653479	8653479	10135820	10135820	8786049	-0.000244141	0.364395	0.946678	0.971728	-0.156412	0.966941	6.3505	1.93548	0.949909	141864576	158925856	13.7022	13.8331	0.0566831	0	10645590	0	10645590	10645590	0.963702	0.963702
474	6	sarah_16new_ip07		AAIISAEGDSK2	AAIISAEGDSK	AAIISAEGDSK	2	20737	0	1	531.277	P35232	P35232	PHB1_HUMAN	PHB1	13.4888	-10.2269	13.1075	-5.92772	0	0.887511	0	0	92728512	92728512	121080632	121080632	110600736	-0.00012207	0.0255542	0.952785	0.949597	-0.178029	0.98381	6.72276	1.95723	0.949339	1264676096	1257708288	13.4328	13.5452	0.0492831	0	144679200	0	144679200	144679200	0.97128	0.97128
475	7	sarah_16new_ip08		AAIISAEGDSK2	AAIISAEGDSK	AAIISAEGDSK	2	20737	0	1	531.277	P35232	P35232	PHB1_HUMAN	PHB1	13.8435	-10.2269	13.3544	-4.62766	0	0.887511	0	0	3920926	3920926	3925044	3925044	3718885	-0.000427246	0.799662	0.942102	0.939956	-0.0076518	0.989541	5.66257	1.81579	0.96787	98662120	99373816	13.787	13.8999	0.0394153	0	5308450	0	5308450	5308450	0.963715	0.963715
476	8	sarah_16new_ip09		AAIISAEGDSK2	AAIISAEGDSK	AAIISAEGDSK	2	20737	0	1	531.277	P35232	P35232	PHB1_HUMAN	PHB1	13.7211	-10.2269	13.2804	-5.92547	0	0.887511	0	0	36921232	36921232	45380820	45380820	34003624	-0.000244141	0.0664824	0.942077	0.96849	-0.120429	0.951609	6.52729	1.95085	0.971412	368884480	405753248	13.6837	13.7962	0.0564558	0	50789980	0	50789980	50789980	0.969581	0.969581
477	9	sarah_16new_ip10		AAIISAEGDSK2	AAIISAEGDSK	AAIISAEGDSK	2	20737	0	1	531.277	P35232	P35232	PHB1_HUMAN	PHB1	13.7434	-10.2269	13.2728	-5.12168	0	0.887511	0	0	5086117	5086117	5551135	5551135	5.12294e+06	-0.000427246	0.527941	0.940511	0.953599	0.0616458	0.984947	5.2961	1.81625	0.989167	115227792	134650384	13.6865	13.7999	0.0421239	0	7.87642e+06	0	7.87642e+06	7.87642e+06	0.965621	0.965621
478	10	sarah_16new_ip11		AAIISAEGDSK2	AAIISAEGDSK	AAIISAEGDSK	2	20737	0	1	531.277	P35232	P35232	PHB1_HUMAN	PHB1	13.7047	-10.2269	13.2877	-5.96562	0	0.887511	0	0	15364672	15364672	16436319	16436319	12972557	-0.000427246	0.183119	0.942289	0.941383	-0.182076	0.955643	6.5361	1.76247	0.9895	186709696	209019104	13.6484	13.7611	0.0470145	0	20151764	0	20151764	20151764	0.963687	0.963687
479	11	sarah_16new_ip12		AAIISAEGDSK2	AAIISAEGDSK	AAIISAEGDSK	2	20737	0	1	531.277	P35232	P35232	PHB1_HUMAN	PHB1	13.7073	-10.2269	13.2129	-5.02897	0	0.887511	0	0	7.21967e+06	7.21967e+06	7706554	7706554	6880749	-0.000671387	0.374838	0.943182	0.968431	-0.0984194	0.950924	6.26728	1.89362	0.930875	131813064	136936400	13.651	13.7824	0.0468122	0	10261467	0	10261467	10261467	0.964133	0.964133
480	12	sarah_16new_ip13		AAIISAEGDSK2	AAIISAEGDSK	AAIISAEGDSK	2	20737	0	1	531.277	P35232	P35232	PHB1_HUMAN	PHB1	13.6906	-10.2269	13.3331	-3.33913	0	0.887511	0	0	348128	348128	476968	476968	391556	-0.000915527	8.29269	0.91032	0.734677	-0.0173775	0.975773	2.681	0	0.961751	87502792	104173040	13.6529	13.7281	0.0282505	0	473228	0	473228	473228	0.92907	0.92907
481	13	sarah_16new_ip14		AAIISAEGDSK2	AAIISAEGDSK	AAIISAEGDSK	2	20737	0	1	531.277	P35232	P35232	PHB1_HUMAN	PHB1	13.7641	-10.2269	13.3242	-6.54967	0	0.887511	0	0	2.28618e+06	2.28618e+06	2.8598e+06	2.8598e+06	2.37444e+06	-0.000488281	1.17993	0.941699	0.971113	0.0464913	0.986023	5.42548	1.65417	0.97717	101007816	106096368	13.708	13.8395	0.0475897	0	3205748	0	3205748	3205748	0.95968	0.95968
482	14	sarah_16new_ip15		AAIISAEGDSK2	AAIISAEGDSK	AAIISAEGDSK	2	20737	0	1	531.277	P35232	P35232	PHB1_HUMAN	PHB1	13.806	-10.2269	13.4555	-6.39494	0	0.887511	0	0	2.26682e+06	2.26682e+06	2.35126e+06	2.35126e+06	2.16689e+06	-0.000732422	1.04574	0.937931	0.932769	-0.0248062	0.976603	5.20819	1.66015	0.953062	99113600	116896992	13.7497	13.8624	0.0537597	0	2.94808e+06	0	2.94808e+06	2.94808e+06	0.955624	0.955624
483	15	sarah_16new_ip16		AAIISAEGDSK2	AAIISAEGDSK	AAIISAEGDSK	2	20737	0	1	531.277	P35232	P35232	PHB1_HUMAN	PHB1	13.6894	-10.2269	13.2741	-5.77253	0	0.887511	0	0	3.91414e+06	3.91414e+06	3.74472e+06	3.74472e+06	3461702	-0.000305176	0.514947	0.939758	0.921994	0.260991	0.967581	5.75476	1.8783	0.980486	151790384	166215584	13.6141	13.7269	0.0466126	0	4949504	0	4949504	4949504	0.96208	0.96208
484	6	sarah_16new_ip07		AAILGFTSPVWAVR2	AAILGFTSPVWAVR	AAILGFTSPVWAVR	2	20895	0	1	744.422	Q6YHU6	Q6YHU6	THADA_HUMAN	THADA	27.1523	89.3411	26.8046	95.061	0	1.05778	0	0	531804	531804	690135	690135	632716	0.000854492	0.030751	0.833574	0.94021	-0.130752	0.756873	3.17458	2.10331	0.819035	342061600	298701056	27.0962	27.2273	0.0474371	0	2.58667e+06	0	2.58667e+06	2.58667e+06	0.892573	0.892573
485	8	sarah_16new_ip09		AAILGFTSPVWAVR2	AAILGFTSPVWAVR	AAILGFTSPVWAVR	2	20895	0	1	744.422	Q6YHU6	Q6YHU6	THADA_HUMAN	THADA	27.1863	89.3411	26.8612	94.4609	0	1.05778	0	0	192167	192167	280941	280941	153579	-0.000183105	0.10641	0.820383	0.734584	0.0178418	0.73088	2.86247	1.25342	0	200707648	187494032	27.1298	27.2426	0.0589335	0	1.15097e+06	0	1.15097e+06	1.15097e+06	0.882264	0.882264
486	0	sarah_16new_ip01		AAILPTSIFLTNK2	AAILPTSIFLTNK	AAILPTSIFLTNK	2	20981	0	1	694.911	O14744	O14744	ANM5_HUMAN	PRMT5	26.1913	78.6258	25.8058	83.7949	0	1.02664	0	0	495106	495106	461584	461584	306150	-6.10352e-05	1.73232	0.846019	0.79176	0.00341262	0.582467	2.66183	1.02956	0.808029	148150656	158996032	26.1348	26.2664	0.0654716	0	490795	0	490795	490795	0.842395	0.842395
487	1	sarah_16new_ip02		AAILPTSIFLTNK2	AAILPTSIFLTNK	AAILPTSIFLTNK	2	20981	0	1	694.911	O14744	O14744	ANM5_HUMAN	PRMT5	26.2533	78.6258	25.9232	83.8983	0	1.02664	0	0	1.12247e+06	1.12247e+06	1.39409e+06	1.39409e+06	855020	-0.000305176	1.022	0.848493	0.778592	0.154322	0.766277	3.46483	1.37809	0.951046	178275600	165852752	26.1967	26.3283	0.0803588	0	972804	0	972804	972804	0.874593	0.874593
488	2	sarah_16new_ip03		AAILPTSIFLTNK2	AAILPTSIFLTNK	AAILPTSIFLTNK	2	20981	0	1	694.911	O14744	O14744	ANM5_HUMAN	PRMT5	26.2172	78.6258	25.8045	83.5595	0	1.02664	0	0	1.85471e+06	1.85471e+06	2.12671e+06	2.12671e+06	1.85738e+06	-0.000488281	0.768431	0.911251	0.933225	0.101771	0.981256	3.68952	1.56871	0.988025	199991296	197334240	26.1611	26.2736	0.0429431	0	1.74872e+06	0	1.74872e+06	1.74872e+06	0.913974	0.913974
489	3	sarah_16new_ip04		AAILPTSIFLTNK2	AAILPTSIFLTNK	AAILPTSIFLTNK	2	20981	0	1	694.911	O14744	O14744	ANM5_HUMAN	PRMT5	26.2855	78.6258	26.0185	84.0447	0	1.02664	0	0	630891	630891	942934	942934	613217	-0.000244141	2.6282	0.880198	0.875019	-0.220633	0.90312	3.34975	1.16741	0.967241	173106192	181639552	26.2479	26.3793	0.0410462	0	664501	0	664501	664501	0.899326	0.899326
490	4	sarah_16new_ip05		AAILPTSIFLTNK2	AAILPTSIFLTNK	AAILPTSIFLTNK	2	20981	0	1	694.911	O14744	O14744	ANM5_HUMAN	PRMT5	26.2428	78.6258	26.0156	84.0107	0	1.02664	0	0	1.2321e+06	1.2321e+06	1.58148e+06	1.58148e+06	1.26768e+06	-0.000305176	1.26301	0.894063	0.90074	-0.236026	0.907371	3.10612	0.786912	0.965286	143839600	143681600	26.168	26.3364	0.0724445	0	1.11758e+06	0	1.11758e+06	1.11758e+06	0.899273	0.899273
491	5	sarah_16new_ip06		AAILPTSIFLTNK2	AAILPTSIFLTNK	AAILPTSIFLTNK	2	20981	0	1	694.911	O14744	O14744	ANM5_HUMAN	PRMT5	26.2602	78.6258	26.0498	83.7543	0	1.02664	0	0	2124637	2124637	2.52929e+06	2.52929e+06	1.76402e+06	-0.000244141	0.788758	0.91333	0.855107	0.0443145	0.959388	3.75603	1.20298	0.988577	184705520	170959648	26.2037	26.3354	0.0573861	0	2.21247e+06	0	2.21247e+06	2.21247e+06	0.918592	0.918592
492	6	sarah_16new_ip07		AAILPTSIFLTNK2	AAILPTSIFLTNK	AAILPTSIFLTNK	2	20981	0	1	694.911	O14744	O14744	ANM5_HUMAN	PRMT5	26.1293	78.6258	25.7402	85.1646	0	1.02664	0	0	20632402	20632402	24599520	24599520	21030296	0.000244141	0.030751	0.925457	0.968192	0.112929	0.959866	6.19414	1.87651	0.977178	658384896	678859072	26.0732	26.2042	0.0493748	0	21857838	0	21857838	21857838	0.934739	0.934739
493	7	sarah_16new_ip08		AAILPTSIFLTNK2	AAILPTSIFLTNK	AAILPTSIFLTNK	2	20981	0	1	694.911	O14744	O14744	ANM5_HUMAN	PRMT5	26.2635	78.6258	25.9416	83.7873	0	1.02664	0	0	1.16316e+06	1.16316e+06	1.2685e+06	1.2685e+06	1.14188e+06	6.10352e-05	1.17574	0.894343	0.962799	-0.00521965	0.925218	3.44974	1.20421	0.987955	130963736	112035608	26.1882	26.3197	0.0484448	0	960313	0	960313	960313	0.906036	0.906036
494	8	sarah_16new_ip09		AAILPTSIFLTNK2	AAILPTSIFLTNK	AAILPTSIFLTNK	2	20981	0	1	694.911	O14744	O14744	ANM5_HUMAN	PRMT5	26.2192	78.6258	25.8764	84.0225	0	1.02664	0	0	11360998	11360998	14321217	14321217	9761165	0.000183105	0.10641	0.916711	0.922212	-0.0892593	0.936027	5.86622	1.87282	0.996307	258576400	265515344	26.1622	26.2943	0.0550093	0	11897431	0	11897431	11897431	0.929073	0.929073
495	9	sarah_16new_ip10		AAILPTSIFLTNK2	AAILPTSIFLTNK	AAILPTSIFLTNK	2	20981	0	1	694.911	O14744	O14744	ANM5_HUMAN	PRMT5	26.262	78.6258	25.9792	82.7784	0	1.02664	0	0	1540896	1540896	1.83163e+06	1.83163e+06	1.52492e+06	-0.00012207	0.772395	0.895122	0.97894	-0.190381	0.897022	4.54638	1.52549	0.943535	152541888	154507264	26.2056	26.3557	0.0478909	0	1.30011e+06	0	1.30011e+06	1.30011e+06	0.90632	0.90632
496	10	sarah_16new_ip11		AAILPTSIFLTNK2	AAILPTSIFLTNK	AAILPTSIFLTNK	2	20981	0	1	694.911	O14744	O14744	ANM5_HUMAN	PRMT5	26.2357	78.6258	25.9251	83.3138	0	1.02664	0	0	5236748	5236748	6213977	6213977	5.19986e+06	-0.000305176	0.242136	0.926847	0.943338	-0.0298415	0.977047	5.97195	1.79224	0.954488	181107568	181833200	26.1608	26.2921	0.0413284	0	5.36663e+06	0	5.36663e+06	5.36663e+06	0.932028	0.932028
497	11	sarah_16new_ip12		AAILPTSIFLTNK2	AAILPTSIFLTNK	AAILPTSIFLTNK	2	20981	0	1	694.911	O14744	O14744	ANM5_HUMAN	PRMT5	26.17	78.6258	25.8202	83.9371	0	1.02664	0	0	2.93589e+06	2.93589e+06	3900899	3900899	3.04205e+06	-0.000366211	0.582434	0.911073	0.93189	-0.283661	0.954714	3.8326	1.45987	0.980421	175376208	153987120	26.0948	26.2453	0.0598282	0	2.80103e+06	0	2.80103e+06	2.80103e+06	0.917875	0.917875
498	13	sarah_16new_ip14		AAILPTSIFLTNK2	AAILPTSIFLTNK	AAILPTSIFLTNK	2	20981	0	1	694.911	O14744	O14744	ANM5_HUMAN	PRMT5	26.2235	78.6258	25.8006	83.3066	0	1.02664	0	0	777322	777322	832985	832985	673365	-0.000244141	1.9192	0.862035	0.883292	-0.0450957	0.709137	3.54889	1.63299	0.945648	149997296	159368496	26.186	26.2799	0.0359935	0	803300	0	803300	803300	0.886017	0.886017
499	14	sarah_16new_ip15		AAILPTSIFLTNK2	AAILPTSIFLTNK	AAILPTSIFLTNK	2	20981	0	1	694.911	O14744	O14744	ANM5_HUMAN	PRMT5	26.2746	78.6258	25.957	83.9922	0	1.02664	0	0	1.0838e+06	1.0838e+06	1.31971e+06	1.31971e+06	1.05839e+06	-0.000488281	1.62305	0.870376	0.970034	-0.0548168	0.862393	2.76813	1.2397	0.937212	144020208	133364488	26.1995	26.3686	0.0692718	0	824242	0	824242	824242	0.889006	0.889006
500	15	sarah_16new_ip16		AAILPTSIFLTNK2	AAILPTSIFLTNK	AAILPTSIFLTNK	2	20981	0	1	694.911	O14744	O14744	ANM5_HUMAN	PRMT5	26.2248	78.6258	25.8189	84.6175	0	1.02664	0	0	2.0222e+06	2.0222e+06	2.36266e+06	2.36266e+06	2.0532e+06	-0.000671387	0.750784	0.911284	0.96753	0.17761	0.934078	4.32159	1.41041	0.947179	239942768	244118992	26.1685	26.2998	0.0501556	0	1.79576e+06	0	1.79576e+06	1.79576e+06	0.821983	0.821983
501	6	sarah_16new_ip07		AAILPTSIFLTNK3	AAILPTSIFLTNK	AAILPTSIFLTNK	3	20982	0	1	463.61	O14744	O14744	ANM5_HUMAN	PRMT5	26.1437	78.6258	25.7402	85.0996	0	0.817994	0	0	118772	118772	273409	273409	116802	-0.000701904	0.030751	0	0	0.112929	0.684721	1.88897	0.351331	0.67857	559342464	530934144	26.1066	26.1814	0.028151	0	21857838	0	21857838	21857838	0.934739	0.934739
502	1	sarah_16new_ip02		AAILQTEVDALR2	AAILQTEVDALR	AAILQTEVDALR	2	21001	0	0	650.367	Q8IUD2;O15083	Q8IUD2	RB6I2_HUMAN	ERC1	21.2212	49.8261	21.23	50.1932	0	0.997461	0	0	5397584	5397584	3.36679e+06	3.36679e+06	3.23773e+06	6.10352e-05	0.753326	0.836285	0.640338	0.490402	0.962357	2.53	0.286633	0.976495	212565840	183459984	21.1836	21.2587	0.0281138	0	3.0622e+06	0	3.0622e+06	0	0.623058	0.623058
503	2	sarah_16new_ip03		AAILQTEVDALR2	AAILQTEVDALR	AAILQTEVDALR	2	21001	0	0	650.367	Q8IUD2;O15083	Q8IUD2	RB6I2_HUMAN	ERC1	21.0161	49.8261	20.9908	50.4462	0	0.997461	0	0	10757191	10757191	5361304	5361304	4.15786e+06	0.00012207	0.598466	0.791477	0.604558	-0.101723	0.653566	2.05188	0.653299	0.828073	188719616	201788096	20.9601	21.0913	0.0414785	0	5057592	0	5057592	0	0.546617	0.546617
504	10	sarah_16new_ip11		AAILQTEVDALR2	AAILQTEVDALR	AAILQTEVDALR	2	21001	0	0	650.367	Q8IUD2;O15083	Q8IUD2	RB6I2_HUMAN	ERC1	21.073	49.8261	21.0952	49.5888	0	0.997461	0	0	16397580	16397580	15289562	15289562	13087249	0.000305176	0.222809	0.831526	0.897825	-0.14146	0.934652	2.97822	0.797414	0.969628	237269760	236512368	21.0355	21.1294	0.0328061	0	5.25942e+06	0	5.25942e+06	0	0.623482	0.623482
505	2	sarah_16new_ip03		AAIQSQLDGVR2	AAIQSQLDGVR	AAIQSQLDGVR	2	21347	0	1	579.317	O60645	O60645	EXOC3_HUMAN	EXOC3	15.839	13.1417	16.2326	10.7663	0	0.928573	0	0	218479	218479	256561	256561	39525	-0.00012207	0.537705	0.796018	0.679811	0.302237	0.0876311	1.84378	0.397576	0.584921	768413376	2868452352	15.7828	15.9137	0.0420385	0	220884	0	220884	220884	0.786536	0.786536
506	5	sarah_16new_ip06		AAIQSQLDGVR2	AAIQSQLDGVR	AAIQSQLDGVR	2	21347	0	1	579.317	O60645	O60645	EXOC3_HUMAN	EXOC3	16.0051	13.1417	16.3971	12.0029	0	0.928573	0	0	737617	737617	1.02247e+06	1.02247e+06	708939	-0.0012207	0.346537	0.837139	0.711045	0.078523	0.666774	3.02073	1.59525	0.86207	5437150208	4453016064	15.9679	16.061	0.0293184	0	745736	0	745736	745736	0.823655	0.823655
507	6	sarah_16new_ip07		AAIQSQLDGVR2	AAIQSQLDGVR	AAIQSQLDGVR	2	21347	0	1	579.317	O60645	O60645	EXOC3_HUMAN	EXOC3	15.6687	13.1417	15.9846	11.2648	0	0.928573	0	0	11540021	11540021	13979379	13979379	13520327	-0.000305176	0.0255542	0.904256	0.957555	0.11965	0.922105	6.25431	2.561	0.958882	1711359616	1975886336	15.6312	15.7246	0.0333217	0	11289537	0	11289537	11289537	0.926588	0.926588
508	8	sarah_16new_ip09		AAIQSQLDGVR2	AAIQSQLDGVR	AAIQSQLDGVR	2	21347	0	1	579.317	O60645	O60645	EXOC3_HUMAN	EXOC3	15.9447	13.1417	16.2969	10.985	0	0.928573	0	0	4.73431e+06	4.73431e+06	7.07304e+06	7.07304e+06	5542226	-0.0012207	0.0785211	0.89777	0.939224	-0.210681	0.933352	5.1467	2.09463	0.925722	1742762624	3677044480	15.8888	16.0191	0.0590057	0	4.64342e+06	0	4.64342e+06	4.64342e+06	0.922067	0.922067
509	9	sarah_16new_ip10		AAIQSQLDGVR2	AAIQSQLDGVR	AAIQSQLDGVR	2	21347	0	1	579.317	O60645	O60645	EXOC3_HUMAN	EXOC3	16.0084	13.1417	16.3839	12.2464	0	0.928573	0	0	342390	342390	245552	245552	0	0	0.936087	0.812029	0.809146	-0.348292	0.517899	2.84906	0.995804	0.726427	5315210240	5032412160	15.9711	16.064	0.0374316	0	346159	0	346159	346159	0.801189	0.801189
510	10	sarah_16new_ip11		AAIQSQLDGVR2	AAIQSQLDGVR	AAIQSQLDGVR	2	21347	0	1	579.317	O60645	O60645	EXOC3_HUMAN	EXOC3	15.8936	13.1417	16.2821	11.9679	0	0.928573	0	0	1.217e+06	1.217e+06	2.44002e+06	2.44002e+06	1.50179e+06	-0.0010376	0.192554	0.85199	0.831361	0.31148	0.586906	3.77586	1.44334	0.968453	5751123968	4790528512	15.8187	15.931	0.0417733	0	1.43459e+06	0	1.43459e+06	1.43459e+06	0.896898	0.896898
511	11	sarah_16new_ip12		AAIQSQLDGVR2	AAIQSQLDGVR	AAIQSQLDGVR	2	21347	0	1	579.317	O60645	O60645	EXOC3_HUMAN	EXOC3	15.8969	13.1417	16.2556	11.8116	0	0.928573	0	0	641823	641823	712727	712727	302812	-0.000793457	0.407323	0.819734	0.791257	0.0815606	0.108976	3.3906	0.767286	0.887837	5370806784	5502855168	15.8595	15.9338	0.0285983	0	648888	0	648888	648888	0.808157	0.808157
512	15	sarah_16new_ip16		AAIQSQLDGVR2	AAIQSQLDGVR	AAIQSQLDGVR	2	21347	0	1	579.317	O60645	O60645	EXOC3_HUMAN	EXOC3	15.8584	13.1417	16.2347	11.4808	0	0.928573	0	0	214092	214092	73882.8	73882.8	73882.8	-0.000549316	0.806231	0.817854	0.695562	-0.131873	0.602206	1.35499	1.71016	0.239364	765152576	2524292352	15.8024	15.8957	0.0301152	0	395033	0	395033	395033	0.844273	0.844273
513	6	sarah_16new_ip07		AAIVVGVELPVYDITK2	AAIVVGVELPVYDITK	AAIVVGVELPVYDITK	2	21806	0	0	843.987	Q5SVS4;O95258	Q5SVS4	KMCP1_HUMAN	SLC25A30	26.666	84.951	26.3208	90.1364	0	1.12818	0	0	321128	321128	572152	572152	476606	0.000488281	0.030751	0.865926	0.738932	0.129809	0.985081	2.74489	1.11461	0.646566	436625184	468718432	26.6282	26.7034	0.0282612	0	6.35657e+06	0	6.35657e+06	0	0.830371	0.830371
514	8	sarah_16new_ip09		AAIVVGVELPVYDITK2	AAIVVGVELPVYDITK	AAIVVGVELPVYDITK	2	21806	0	0	843.987	Q5SVS4;O95258	Q5SVS4	KMCP1_HUMAN	SLC25A30	26.7185	84.951	26.4866	88.9598	0	1.12818	0	0	81882.9	81882.9	225119	225119	108348	0.000671387	0.10641	0.81961	0.929167	-0.59981	0.763578	3.52267	0.816497	0.575971	148523424	154009600	26.6625	26.7559	0.0407415	0	2411414	0	2411414	0	0.81476	0.81476
515	8	sarah_16new_ip09		AAIVVHSR2	AAIVVHSR	AAIVVHSR	2	21813	0	0	426.756	Q6P1M0;Q6PCB7	Q6P1M0	S27A4_HUMAN	SLC27A4	11.5714	-29.8838	11.7005	-27.5456	0	0.831193	0	0	437622	437622	464130	464130	433923	-0.000427246	0.0664824	0.813193	0.01	0.00530182	0.878095	3.51973	1.4901	0.851874	295546528	286429440	11.5339	11.6275	0.0378162	0	5.06148e+06	0	5.06148e+06	0	0.921882	0.921882
516	11	sarah_16new_ip12		AAIVVHSR2	AAIVVHSR	AAIVVHSR	2	21813	0	0	426.756	Q6P1M0;Q6PCB7	Q6P1M0	S27A4_HUMAN	SLC27A4	11.5752	-29.8838	11.701	-27.6447	0	0.831193	0	0	126889	126889	22331.2	22331.2	22331.2	-0.000549316	0.374838	0.74036	0.267796	-0.100863	0.654654	3.41502	0.849894	0.816497	135913968	140615184	11.5374	11.6126	0.0281382	0	707192	0	707192	0	0.854768	0.854768
517	1	sarah_16new_ip02		AAIVYHTK2	AAIVYHTK	AAIVYHTK	2	21832	0	1	451.758	Q7Z417	Q7Z417	NUFP2_HUMAN	NUFIP2	11.8342	-26.7717	12.0077	-25.3548	0	0.841558	0	0	354515	354515	392181	392181	365784	-0.000610352	0.642867	0.852505	0.918657	-0.301471	0.867404	3.79455	0.922362	0.850898	128188136	122983376	11.7782	11.8718	0.0332764	0	1.97308e+06	0	1.97308e+06	1.97308e+06	0.866171	0.866171
518	2	sarah_16new_ip03		AAIVYHTK2	AAIVYHTK	AAIVYHTK	2	21832	0	1	451.758	Q7Z417	Q7Z417	NUFP2_HUMAN	NUFIP2	11.7617	-26.7717	11.9888	-26.0091	0	0.841558	0	0	817680	817680	1.03513e+06	1.03513e+06	951078	-0.000518799	0.544911	0.875099	0.795753	-0.479323	0.968946	3.68468	1.03254	0.847864	142125776	134811552	11.7055	11.8179	0.0400308	0	4.66813e+06	0	4.66813e+06	4.66813e+06	0.919383	0.919383
519	5	sarah_16new_ip06		AAIVYHTK2	AAIVYHTK	AAIVYHTK	2	21832	0	1	451.758	Q7Z417	Q7Z417	NUFP2_HUMAN	NUFIP2	11.7938	-26.7717	11.9872	-25.0852	0	0.841558	0	0	342441	342441	437749	437749	414506	-0.000457764	0.364395	0.833698	0.836648	-0.179489	0.832299	2.72259	1.62201	0.774984	134323680	119324616	11.7559	11.8501	0.030189	0	1.38793e+06	0	1.38793e+06	1.38793e+06	0.892707	0.892707
520	6	sarah_16new_ip07		AAIVYHTK2	AAIVYHTK	AAIVYHTK	2	21832	0	1	451.758	Q7Z417	Q7Z417	NUFP2_HUMAN	NUFIP2	11.6431	-26.7717	11.82	-25.8099	0	0.841558	0	0	1.04554e+06	1.04554e+06	1.45896e+06	1.45896e+06	1.14865e+06	-0.000396729	0.0255542	0.839463	0.931746	-0.0419678	0.765846	4.015	1.53928	0.859648	713961856	730564992	11.6058	11.6992	0.0435263	0	3.20283e+06	0	3.20283e+06	3.20283e+06	0.874736	0.874736
521	10	sarah_16new_ip11		AAIVYHTK2	AAIVYHTK	AAIVYHTK	2	21832	0	1	451.758	Q7Z417	Q7Z417	NUFP2_HUMAN	NUFIP2	11.7961	-26.7717	11.9671	-25.1149	0	0.841558	0	0	297037	297037	372090	372090	281565	-0.000366211	0.192248	0.841007	0.826803	-0.028089	0.901546	2.42032	1.45345	0.814577	179061472	174711792	11.7587	11.8524	0.0415337	0	1.45452e+06	0	1.45452e+06	1.45452e+06	0.857806	0.857806
522	8	sarah_16new_ip09		AAIYQTQAFYAK2	AAIYQTQAFYAK	AAIYQTQAFYAK	2	21873	0	1	687.856	Q96B67	Q96B67	ARRD3_HUMAN	ARRDC3	18.3235	29.4681	18.2893	30.0091	0	1.02655	0	0	67074.2	67074.2	368878	368878	62695.9	0	0.0772878	0	0	-0.219348	0.260998	2.09976	1.07131	0.587305	816563264	790516288	18.2676	18.4359	0.110693	0	0	0	0	0	0	0
523	1	sarah_16new_ip02		AALAATLEEYK2	AALAATLEEYK	AALAATLEEYK	2	23526	0	1	590.316	Q69YQ0	Q69YQ0	CYTSA_HUMAN	SPECC1L	19.41	34.9179	19.3087	36.9715	0	0.953247	0	0	344181	344181	445106	445106	274562	-0.000610352	1.10007	0.811393	0.743563	-0.0557543	0.726105	2.36142	0.924976	0.747245	1428573824	954645632	19.3539	19.5037	0.0456841	0	260633	0	260633	260633	0.826267	0.826267
524	2	sarah_16new_ip03		AALAATLEEYK2	AALAATLEEYK	AALAATLEEYK	2	23526	0	1	590.316	Q69YQ0	Q69YQ0	CYTSA_HUMAN	SPECC1L	19.186	34.9179	19.0386	37.3141	0	0.953247	0	0	523276	523276	649475	649475	503541	-0.000305176	0.764535	0.852053	0.810488	0.100831	0.909012	2.02422	0.69056	0.836408	698069056	402910880	19.1301	19.2423	0.0489024	0	470681	0	470681	470681	0.873934	0.873934
525	5	sarah_16new_ip06		AALAATLEEYK2	AALAATLEEYK	AALAATLEEYK	2	23526	0	1	590.316	Q69YQ0	Q69YQ0	CYTSA_HUMAN	SPECC1L	19.3174	34.9179	19.1882	37.2579	0	0.953247	0	0	306305	306305	347935	347935	320370	0.00012207	0.478797	0.838268	0.822953	-0.199455	0.757573	3.55857	1.30111	0.912837	900022272	659536128	19.28	19.3551	0.0281181	0	300240	0	300240	300240	0.814746	0.814746
526	6	sarah_16new_ip07		AALAATLEEYK2	AALAATLEEYK	AALAATLEEYK	2	23526	0	1	590.316	Q69YQ0	Q69YQ0	CYTSA_HUMAN	SPECC1L	19.1336	34.9179	18.9898	36.9327	0	0.953247	0	0	2.42838e+06	2.42838e+06	3.30814e+06	3.30814e+06	3.06436e+06	-0.000671387	0.0337837	0.87255	0.888509	0.0677092	0.810645	3.69549	2.07144	0.957658	1705812992	1565132928	19.0778	19.1897	0.0399164	0	2.39131e+06	0	2.39131e+06	2.39131e+06	0.89883	0.89883
527	8	sarah_16new_ip09		AALAATLEEYK2	AALAATLEEYK	AALAATLEEYK	2	23526	0	1	590.316	Q69YQ0	Q69YQ0	CYTSA_HUMAN	SPECC1L	19.2876	34.9179	19.1431	37.0816	0	0.953247	0	0	539348	539348	736965	736965	623884	-0.00115967	0.0777492	0.862214	0.891606	0.0569508	0.946213	3.43813	1.84239	0.810381	2663833856	1771378432	19.2504	19.3251	0.0279694	0	535062	0	535062	535062	0.878956	0.878956
528	10	sarah_16new_ip11		AALAATLEEYK2	AALAATLEEYK	AALAATLEEYK	2	23526	0	1	590.316	Q69YQ0	Q69YQ0	CYTSA_HUMAN	SPECC1L	19.2604	34.9179	19.1246	37.0754	0	0.953247	0	0	684002	684002	977798	977798	691331	-0.000610352	0.230744	0.824928	0.901859	-0.145799	0.72302	2.50652	0.669665	0.888952	1430913152	946864384	19.2047	19.298	0.0297219	0	550552	0	550552	550552	0.865424	0.865424
529	10	sarah_16new_ip11		AALADVLR2	AALADVLR	AALADVLR	2	23567	0	1	414.751	Q9HC35	Q9HC35	EMAL4_HUMAN	EML4	19.184	31.7956	19.0885	36.1638	0	0.809967	0	0	39158.8	39158.8	521561	521561	36288.5	0	0.231617	0.678578	0.01	-0.0372649	0	2.32084	0.914439	0.769149	537643648	710376256	19.109	19.2213	0.0280838	0	5289433	0	5289433	5289433	0.94546	0.94546
530	6	sarah_16new_ip07		AALAFGFLDLLK2	AALAFGFLDLLK	AALAFGFLDLLK	2	23602	0	1	639.876	Q96SY0	Q96SY0	INT14_HUMAN	INTS14	29.2073	129.794	29.106	134.22	0	1.00426	0	0	970986	970986	1.58136e+06	1.58136e+06	1.58136e+06	-0.00012207	0.030751	0.877511	0.905631	-0.290294	0.863125	5.15262	1.68503	0.937058	72395136	85522912	29.1697	29.2448	0.0281453	0	26970362	0	26970362	26970362	0.902316	0.902316
531	8	sarah_16new_ip09		AALAFGFLDLLK2	AALAFGFLDLLK	AALAFGFLDLLK	2	23602	0	1	639.876	Q96SY0	Q96SY0	INT14_HUMAN	INTS14	29.182	129.794	29.1934	131.377	0	1.00426	0	0	467049	467049	481919	481919	232182	-0.000305176	0.10641	0.869586	0.78692	-0.494315	0.778078	4.61818	1.3854	0.805074	46195748	49671212	29.1445	29.2383	0.0373769	0	11447454	0	11447454	11447454	0.89466	0.89466
532	15	sarah_16new_ip16		AALAFGFLDLLK2	AALAFGFLDLLK	AALAFGFLDLLK	2	23602	0	1	639.876	Q96SY0	Q96SY0	INT14_HUMAN	INTS14	29.1923	129.794	28.9645	121.794	0	1.00426	0	0	68454.1	68454.1	51695	51695	29172.8	-0.000793457	0.704387	0.748545	0.626745	-0.0393852	0.0772134	1.83383	0	0.816497	50012000	48929284	29.1545	29.2298	0.0282011	0	1.82689e+06	0	1.82689e+06	1.82689e+06	0.735066	0.735066
533	6	sarah_16new_ip07		AALAGGTTMIIDHVVPEPESSLTEAYEK3	AALAGGTTMIIDHVVPEPESSLTEAYEK	AALAGGTTMIIDHVVPEPESSLTEAYEK	3	23621	0	1	977.155	Q14195	Q14195	DPYL3_HUMAN	DPYSL3	24.3787	76.301	24.1181	71.6209	0	1.08715	0	0	2.86311e+06	2.86311e+06	4.7814e+06	4.7814e+06	2.81943e+06	6.10352e-05	0.030751	0.882305	0.01	-0.0752703	0.906743	5.08667	1.56233	0.899711	464016864	467444992	24.2852	24.4912	0.0713066	0	115487384	0	115487384	115487384	0.963929	0.963929
534	8	sarah_16new_ip09		AALAGGTTMIIDHVVPEPESSLTEAYEK3	AALAGGTTMIIDHVVPEPESSLTEAYEK	AALAGGTTMIIDHVVPEPESSLTEAYEK	3	23621	0	1	977.155	Q14195	Q14195	DPYL3_HUMAN	DPYSL3	24.5216	76.301	24.2437	71.7439	0	1.08715	0	0	483969	483969	245034	245034	203440	0.000244141	0.10641	0.79309	0.726077	0.107989	0.311825	1.28757	0.384063	0.551615	187013328	202301760	24.4089	24.5964	0.0709956	0	30850666	0	30850666	30850666	0.962315	0.962315
535	2	sarah_16new_ip03		AALAHPFFQDVTK2	AALAHPFFQDVTK	AALAHPFFQDVTK	2	23682	0	1	722.883	P24941	P24941	CDK2_HUMAN	CDK2	19.3002	37.6077	19.5457	37.7494	0	1.06746	0	0	3.16331e+06	3.16331e+06	8887627	8887627	3793900	-0.00164795	0.857127	0.763789	0.744249	-0.0511364	0.0336712	2.55206	1.99431	0.618845	347627136	373035552	19.2439	19.3566	0.052858	0	882276	0	882276	836538	0.829939	0.829939
536	4	sarah_16new_ip05		AALAHPFFQDVTK2	AALAHPFFQDVTK	AALAHPFFQDVTK	2	23682	0	1	722.883	P24941	P24941	CDK2_HUMAN	CDK2	19.4528	37.6077	19.7709	38.5745	0	1.06746	0	0	940399	940399	3.87516e+06	3.87516e+06	2.07006e+06	-0.00152588	0.8409	0.776345	0.731579	0.0871077	0	2.32964	1.63299	0.527107	308427776	318628800	19.4153	19.4903	0.0281796	0	799320	0	799320	782163	0.811722	0.811722
537	5	sarah_16new_ip06		AALAHPFFQDVTK2	AALAHPFFQDVTK	AALAHPFFQDVTK	2	23682	0	1	722.883	P24941	P24941	CDK2_HUMAN	CDK2	19.4321	37.6077	19.599	37.3166	0	1.06746	0	0	1.2038e+06	1.2038e+06	9842885	9842885	5.45842e+06	-0.00140381	0.502554	0.750422	0.621687	-0.0149853	0.0418269	2.06817	1.3973	0.537978	356311424	361233408	19.3944	19.5447	0.0478534	0	1.41623e+06	0	1.41623e+06	1.49222e+06	0.75479	0.75479
538	6	sarah_16new_ip07		AALAHPFFQDVTK2	AALAHPFFQDVTK	AALAHPFFQDVTK	2	23682	0	1	722.883	P24941	P24941	CDK2_HUMAN	CDK2	19.2102	37.6077	19.4308	37.5838	0	1.06746	0	0	36913012	36913012	165696928	165696928	16223215	-0.0012207	0.0337837	0.857155	0.982027	-0.374214	0	4.21736	3.91066	0.369564	2477857024	2211049984	19.1727	19.285	0.0467269	0	22385114	0	22385114	20293222	0.938876	0.938876
539	8	sarah_16new_ip09		AALAHPFFQDVTK2	AALAHPFFQDVTK	AALAHPFFQDVTK	2	23682	0	1	722.883	P24941	P24941	CDK2_HUMAN	CDK2	19.3831	37.6077	19.562	37.6082	0	1.06746	0	0	14086597	14086597	44592960	44592960	41609668	-0.00164795	0.0731913	0.838608	0.915599	0.0954856	0.924214	3.86129	2.22236	0.982336	668491776	634758464	19.3268	19.439	0.0441525	0	10049842	0	10049842	9304322	0.938186	0.938186
540	15	sarah_16new_ip16		AALAHPFFQDVTK2	AALAHPFFQDVTK	AALAHPFFQDVTK	2	23682	0	1	722.883	P24941	P24941	CDK2_HUMAN	CDK2	19.3972	37.6077	19.6944	37.7673	0	1.06746	0	0	2.10993e+06	2.10993e+06	4617619	4617619	3.10542e+06	-0.00170898	0.888607	0.785241	0.589355	-0.102819	0.0502244	2.86088	0.706886	0.703668	295570080	331881696	19.3596	19.4534	0.0376754	0	856653	0	856653	833059	0.888567	0.888567
541	6	sarah_16new_ip07		AALALQITNLLTR2	AALALQITNLLTR	AALALQITNLLTR	2	23764	0	1	699.427	P54098	P54098	DPOG1_HUMAN	POLG	27.6114	95.1986	27.4368	99.5567	0	1.04728	0	0	47415.8	47415.8	78521.8	78521.8	45132.8	0	0.030751	0	0	-0.329925	0.441222	2.0879	0.772913	0.338286	205636160	191190192	27.555	27.6489	0.0408917	0	0	0	0	0	0	0
542	6	sarah_16new_ip07		AALAPLPPLPAQFK2	AALAPLPPLPAQFK	AALAPLPPLPAQFK	2	23800	0	1	717.429	Q9NP79	Q9NP79	VTA1_HUMAN	VTA1	24.9763	73.0293	25.2215	76.6799	0	1.04083	0	0	107811	107811	254466	254466	102264	0	0.030751	0.762628	0.01	-0.271526	0.434871	2.72857	1.01044	0.332433	486736800	556811008	24.939	25.0511	0.0311549	0	11273651	0	11273651	11273651	0.938826	0.938826
543	8	sarah_16new_ip09		AALASEEPR2	AALASEEPR	AALASEEPR	2	23893	0	1	472.246	Q6ZMZ3	Q6ZMZ3	SYNE3_HUMAN	SYNE3	12.3597	-19.7859	12.3599	-17.6678	0	0.853673	0	0	867569	867569	1.0109e+06	1.0109e+06	865030	-0.000396729	0.0664824	0.758314	0.01	-0.528078	0.705429	2.49531	0.485574	0.961421	358436032	358238368	12.3222	12.3974	0.0281739	0	184711	0	184711	184711	0.685812	0.685812
544	1	sarah_16new_ip02		AALC(UniMod:4)AVHVIR2	AALC(UniMod:4)AVHVIR	AALCAVHVIR	2	24012	0	1	555.316	O43747	O43747	AP1G1_HUMAN	AP1G1	16.3998	10.8575	16.4952	13.8061	0	0.94158	0	0	238275	238275	286272	286272	276086	0.000183105	0.792812	0.843053	0.902833	-0.0673456	0.756507	1.75724	0.412032	0.816497	303143776	307241184	16.3623	16.4376	0.0281239	0	832137	0	832137	832137	0.898789	0.898789
545	2	sarah_16new_ip03		AALC(UniMod:4)AVHVIR2	AALC(UniMod:4)AVHVIR	AALCAVHVIR	2	24012	0	1	555.316	O43747	O43747	AP1G1_HUMAN	AP1G1	16.2316	10.8575	16.3046	13.5268	0	0.94158	0	0	391982	391982	426084	426084	282117	-0.000427246	0.560315	0.848914	0.722434	-0.0298157	0.787646	2.30617	0	0.792658	351694784	350773760	16.194	16.3254	0.0304147	0	1.38394e+06	0	1.38394e+06	1.38394e+06	0.919683	0.919683
546	5	sarah_16new_ip06		AALC(UniMod:4)AVHVIR2	AALC(UniMod:4)AVHVIR	AALCAVHVIR	2	24012	0	1	555.316	O43747	O43747	AP1G1_HUMAN	AP1G1	16.3982	10.8575	16.4541	13.3742	0	0.94158	0	0	385666	385666	535782	535782	497940	-0.00012207	0.36819	0.87589	0.76221	0.00317771	0.931497	3.16786	0.31509	0.851534	305078144	334409888	16.3607	16.4357	0.0281782	0	1875435	0	1875435	1875435	0.917942	0.917942
547	6	sarah_16new_ip07		AALC(UniMod:4)AVHVIR2	AALC(UniMod:4)AVHVIR	AALCAVHVIR	2	24012	0	1	555.316	O43747	O43747	AP1G1_HUMAN	AP1G1	16.0228	10.8575	16.1133	14.3685	0	0.94158	0	0	9578455	9578455	11253009	11253009	10425471	-0.000305176	0.0255542	0.922712	0.951331	-0.0453322	0.960528	6.2676	2.51047	0.952287	1984592256	1736759552	15.9669	16.079	0.0396795	0	29545922	0	29545922	29545922	0.944532	0.944532
548	8	sarah_16new_ip09		AALC(UniMod:4)AVHVIR2	AALC(UniMod:4)AVHVIR	AALCAVHVIR	2	24012	0	1	555.316	O43747	O43747	AP1G1_HUMAN	AP1G1	16.3549	10.8575	16.4805	13.5747	0	0.94158	0	0	4.5452e+06	4.5452e+06	4581467	4581467	4.19439e+06	-6.10352e-05	0.0684273	0.914828	0.937886	0.29755	0.922584	5.47442	1.62692	0.9452	591881344	585770304	16.2989	16.4111	0.0345271	0	13256245	0	13256245	13256245	0.937485	0.937485
549	9	sarah_16new_ip10		AALC(UniMod:4)AVHVIR2	AALC(UniMod:4)AVHVIR	AALCAVHVIR	2	24012	0	1	555.316	O43747	O43747	AP1G1_HUMAN	AP1G1	16.4384	10.8575	16.5504	14.2282	0	0.94158	0	0	332138	332138	353619	353619	326440	-0.000427246	0.702392	0.865364	0.862449	-0.255583	0.716207	3.38933	2.00112	0.956593	312182624	300363456	16.401	16.4761	0.028121	0	1.48452e+06	0	1.48452e+06	1.48452e+06	0.915285	0.915285
550	10	sarah_16new_ip11		AALC(UniMod:4)AVHVIR2	AALC(UniMod:4)AVHVIR	AALCAVHVIR	2	24012	0	1	555.316	O43747	O43747	AP1G1_HUMAN	AP1G1	16.2866	10.8575	16.426	14.1175	0	0.94158	0	0	1.83696e+06	1.83696e+06	2.47231e+06	2.47231e+06	2.10523e+06	-6.10352e-05	0.192554	0.912232	0.932118	0.112475	0.924167	5.9477	1.09217	0.932484	395653408	406915456	16.2491	16.3429	0.0409463	0	6.19216e+06	0	6.19216e+06	6.19216e+06	0.936433	0.936433
551	11	sarah_16new_ip12		AALC(UniMod:4)AVHVIR2	AALC(UniMod:4)AVHVIR	AALCAVHVIR	2	24012	0	1	555.316	O43747	O43747	AP1G1_HUMAN	AP1G1	16.308	10.8575	16.353	13.2957	0	0.94158	0	0	665867	665867	597813	597813	463043	-0.000183105	0.385885	0.876383	0.80269	0.0258185	0.758645	3.25706	0.748348	0.94689	312540064	323513792	16.2518	16.3457	0.0401177	0	2.43328e+06	0	2.43328e+06	2.43328e+06	0.923453	0.923453
552	13	sarah_16new_ip14		AALC(UniMod:4)AVHVIR2	AALC(UniMod:4)AVHVIR	AALCAVHVIR	2	24012	0	1	555.316	O43747	O43747	AP1G1_HUMAN	AP1G1	16.4413	10.8575	16.557	14.4699	0	0.94158	0	0	175188	175188	108447	108447	85105.8	-0.000671387	1.44894	0.848874	0.612704	0.0668408	0.795083	2.21076	0.816497	0.849938	290154656	280106112	16.4036	16.4788	0.0282412	0	414882	0	414882	414882	0.897142	0.897142
553	14	sarah_16new_ip15		AALC(UniMod:4)AVHVIR2	AALC(UniMod:4)AVHVIR	AALCAVHVIR	2	24012	0	1	555.316	O43747	O43747	AP1G1_HUMAN	AP1G1	16.4635	10.8575	16.5695	13.6952	0	0.94158	0	0	176736	176736	173783	173783	100238	-0.000610352	1.29582	0.829997	0.863909	-0.177079	0.222266	3.24314	0.408248	0.858219	257440672	272259808	16.4262	16.5013	0.0281582	0	804301	0	804301	804301	0.910675	0.910675
554	15	sarah_16new_ip16		AALC(UniMod:4)AVHVIR2	AALC(UniMod:4)AVHVIR	AALCAVHVIR	2	24012	0	1	555.316	O43747	O43747	AP1G1_HUMAN	AP1G1	16.2697	10.8575	16.3648	13.8463	0	0.94158	0	0	269928	269928	357136	357136	334587	-6.10352e-05	0.617004	0.835462	0.780291	0.305551	0.733141	2.7103	0.816497	0.908686	306358720	273599904	16.2323	16.3074	0.0282412	0	1.41031e+06	0	1.41031e+06	1.41031e+06	0.910602	0.910602
555	6	sarah_16new_ip07		AALDC(UniMod:4)STSHLDEFYSDPHAVAGALK3	AALDC(UniMod:4)STSHLDEFYSDPHAVAGALK	AALDCSTSHLDEFYSDPHAVAGALK	3	24153	0	1	892.418	Q68EM7	Q68EM7	RHG17_HUMAN	ARHGAP17	20.1593	51.2062	20.12	44.6726	0	1.09056	0	0	969403	969403	1.412e+06	1.412e+06	961084	-0.000244141	0.0293006	0.824424	0.01	0.117715	0.753856	2.55999	0.572181	0.756669	1279961728	1130251008	20.1032	20.2342	0.0417096	0	4.16444e+06	0	4.16444e+06	4.16444e+06	0.902661	0.902661
556	6	sarah_16new_ip07		AALDC(UniMod:4)STSHLDEFYSDPHAVAGALK4	AALDC(UniMod:4)STSHLDEFYSDPHAVAGALK	AALDCSTSHLDEFYSDPHAVAGALK	4	24154	0	1	669.566	Q68EM7	Q68EM7	RHG17_HUMAN	ARHGAP17	20.1741	51.2062	20.12	44.6393	0	0.962775	0	0	1.45506e+06	1.45506e+06	1.16335e+06	1.16335e+06	1.02192e+06	0.000732422	0.0278945	0.769649	0.834758	0.229794	0.68497	2.64855	0	0.866749	988013568	992134144	20.0993	20.2119	0.0280838	0	4.16444e+06	0	4.16444e+06	4.16444e+06	0.902661	0.902661
557	8	sarah_16new_ip09		AALDC(UniMod:4)STSHLDEFYSDPHAVAGALK4	AALDC(UniMod:4)STSHLDEFYSDPHAVAGALK	AALDCSTSHLDEFYSDPHAVAGALK	4	24154	0	1	669.566	Q68EM7	Q68EM7	RHG17_HUMAN	ARHGAP17	20.2349	51.2062	20.2479	43.9244	0	0.962775	0	0	523790	523790	443845	443845	443845	0.000305176	0.0725279	0.750798	0.912036	-0.106171	0.785699	2.10263	0	0.877882	585510400	667680512	20.1974	20.2725	0.0281682	0	1.26863e+06	0	1.26863e+06	1.26863e+06	0.886036	0.886036
558	6	sarah_16new_ip07		AALDEAQGVGLDSTGYYDQEIYGGSDSR3	AALDEAQGVGLDSTGYYDQEIYGGSDSR	AALDEAQGVGLDSTGYYDQEIYGGSDSR	3	24170	0	1	979.772	O75533	O75533	SF3B1_HUMAN	SF3B1	20.9644	61.2168	20.4512	50.4848	0	1.06459	0	0	5811.92	5811.92	0	0	0	0	0.0278893	0	0	-0.0556278	0	1.65903	0	0	992059136	1035003520	20.9084	21.0393	0.0387124	0	79105408	0	79105408	79105408	0.97779	0.97779
559	0	sarah_16new_ip01		AALEALGSC(UniMod:4)LNNK2	AALEALGSC(UniMod:4)LNNK	AALEALGSCLNNK	2	24445	0	1	680.848	P34897	P34897	GLYM_HUMAN	SHMT2	18.6765	34.7082	18.8577	33.9561	0	1.01387	0	0	4498439	4498439	4214071	4214071	4214071	0.000366211	2.14417	0.933659	0.928325	0.0804716	0.9326	4.99479	3.09044	0.886343	255187248	242667840	18.62	18.7138	0.0306437	0	8595203	0	8595203	8602925	0.960959	0.960959
560	1	sarah_16new_ip02		AALEALGSC(UniMod:4)LNNK2	AALEALGSC(UniMod:4)LNNK	AALEALGSCLNNK	2	24445	0	1	680.848	P34897	P34897	GLYM_HUMAN	SHMT2	18.8398	34.7082	19.0588	33.7019	0	1.01387	0	0	6714632	6714632	7.48204e+06	7.48204e+06	7.05259e+06	0.000488281	1.23722	0.940392	0.947967	-0.282296	0.920441	5.43709	3.40162	0.921387	356173312	399621376	18.7836	18.896	0.0444211	0	14732683	0	14732683	14745934	0.967425	0.967425
561	2	sarah_16new_ip03		AALEALGSC(UniMod:4)LNNK2	AALEALGSC(UniMod:4)LNNK	AALEALGSCLNNK	2	24445	0	1	680.848	P34897	P34897	GLYM_HUMAN	SHMT2	18.5963	34.7082	18.8181	32.7306	0	1.01387	0	0	9662798	9662798	8.29839e+06	8.29839e+06	7.85541e+06	0.000183105	0.640772	0.941693	0.932039	0.114099	0.950374	5.51124	3.62973	0.981313	420709728	424941664	18.5399	18.6525	0.0445073	0	19766736	0	19766736	19784396	0.967408	0.967408
562	3	sarah_16new_ip04		AALEALGSC(UniMod:4)LNNK2	AALEALGSC(UniMod:4)LNNK	AALEALGSCLNNK	2	24445	0	1	680.848	P34897	P34897	GLYM_HUMAN	SHMT2	18.7532	34.7082	19.0819	32.6856	0	1.01387	0	0	4.29467e+06	4.29467e+06	4351738	4351738	3.9372e+06	0	1.96396	0.936465	0.940951	-0.0459043	0.93115	5.5613	3.59772	0.910351	326249408	282286752	18.7156	18.8095	0.0427492	0	8110981	0	8110981	8.11839e+06	0.964091	0.964091
563	4	sarah_16new_ip05		AALEALGSC(UniMod:4)LNNK2	AALEALGSC(UniMod:4)LNNK	AALEALGSCLNNK	2	24445	0	1	680.848	P34897	P34897	GLYM_HUMAN	SHMT2	18.7098	34.7082	19.0118	32.3566	0	1.01387	0	0	11566371	11566371	11173657	11173657	10722213	0.000366211	1.03786	0.94512	0.970041	0.0656219	0.94923	6.15437	3.79165	0.98798	338045408	298438368	18.6723	18.7851	0.0425821	0	20218336	0	20218336	20236874	0.967713	0.967713
564	5	sarah_16new_ip06		AALEALGSC(UniMod:4)LNNK2	AALEALGSC(UniMod:4)LNNK	AALEALGSCLNNK	2	24445	0	1	680.848	P34897	P34897	GLYM_HUMAN	SHMT2	18.7458	34.7082	19.116	32.6211	0	1.01387	0	0	19437016	19437016	19353310	19353310	18711494	0.000610352	0.485674	0.952547	0.968674	-0.0223935	0.974407	6.28526	3.81092	0.965888	313330816	363197408	18.6898	18.8021	0.0403292	0	35075332	0	35075332	35277108	0.957117	0.957117
565	6	sarah_16new_ip07		AALEALGSC(UniMod:4)LNNK2	AALEALGSC(UniMod:4)LNNK	AALEALGSCLNNK	2	24445	0	1	680.848	P34897	P34897	GLYM_HUMAN	SHMT2	18.5458	34.7082	18.8143	32.3826	0	1.01387	0	0	154729536	154729536	226175168	226175168	192786272	0	0.03331	0.953416	0.957361	0.137878	0.951338	6.43439	3.87437	0.932893	2686631936	2423780096	18.5087	18.6207	0.0460679	0	301574752	0	301574752	300699392	0.973623	0.973623
566	7	sarah_16new_ip08		AALEALGSC(UniMod:4)LNNK2	AALEALGSC(UniMod:4)LNNK	AALEALGSCLNNK	2	24445	0	1	680.848	P34897	P34897	GLYM_HUMAN	SHMT2	18.7727	34.7082	18.9362	33.927	0	1.01387	0	0	6.81251e+06	6.81251e+06	6.28407e+06	6.28407e+06	6062910	0.000366211	1.26373	0.942842	0.942276	0.118556	0.94064	5.83472	3.74892	0.968562	237420080	232098416	18.735	18.8293	0.0370661	0	14251284	0	14251284	14264023	0.964966	0.964966
[truncated: 152,860 more rows]
[truncated: 22 more columns]
