# Supplementary material for: Proximity Labeling of the Tau Repeat Domain Enriches RNA-Binding Proteins That Are Altered in Alzheimer's Disease and Related Tauopathies
Source: Mol Cell Proteomics. 2025 Nov 7;25(1):101458. doi: 10.1016/j.mcpro.2025.101458 (PMC12796112; doi:10.1016/j.mcpro.2025.101458)
Supplement: Table S13–S23 [file mmc11.xlsx]

## Sheet: Table of Contents
Table of Contents: File 1- HEKx16 Streptavidin Affinity Purification Proteomics
Table No.	Title
Table S13	Protein unique peptide counts
Table S14	Peptide probability scores
Table S15	Unique peptide identifications for annotation
Table S16	Peptide Characteristics (m/z, charge, modifications)
Table S17	Protein total peptide count
Table S18	Biotinylated peptide characteristics
Table S19	Modified peptides for Tau and sTurbo TauRD fragments
Table S20	Summary of HEK293T cellular traits for analysis
Table S21	Differential protein abundance between Mock & sTurbo TauRD P301L
Table S22	Gene ontology z-scores for sTurbo TauRD and Mock enriched proteins
Table S23	HEK sTurbo TauRD interactors overlap with FUS and TDP-43 SA-APs

## Sheet: Table S13
Table S13: Protein unique peptide counts
	ip_01_Mock_1_1/protein.tsv Unique Peptides	ip_04_Mock_1_4/protein.tsv Unique Peptides	ip_05_Mock_2_1/protein.tsv Unique Peptides	ip_06_Mock_2_2/protein.tsv Unique Peptides	ip_08_Mock_2_4/protein.tsv Unique Peptides	ip_09_Mock_3_1/protein.tsv Unique Peptides	ip_11_P301L_1_1/protein.tsv Unique Peptides	ip_12_P301L_1_2/protein.tsv Unique Peptides	ip_13_P301L_1_3/protein.tsv Unique Peptides	ip_14_P301L_1_4/protein.tsv Unique Peptides	ip_15_P301L_2_1/protein.tsv Unique Peptides	ip_16_P301L_2_2/protein.tsv Unique Peptides	ip_17_P301L_2_3/protein.tsv Unique Peptides	ip_18_P301L_2_4/protein.tsv Unique Peptides	ip_19_P301L_3_2/protein.tsv Unique Peptides	ip_20_P301L_3_1/protein.tsv Unique Peptides
|C-sTurbo	1	NA	NA	NA	NA	NA	15	14	16	15	18	19	18	19	15	12
|N-sTurbo	NA	NA	NA	NA	NA	NA	4	5	6	5	6	6	5	6	4	4
|Q6ZSR9	NA	NA	NA	NA	NA	NA	3	3	3	3	4	5	3	4	3	NA
|V5-tag	NA	NA	NA	NA	NA	NA	NA	NA	NA	NA	NA	NA	NA	1	NA	NA
A2M|P01023	1	NA	NA	NA	NA	NA	NA	NA	NA	NA	1	1	1	2	NA	2
AAAS|Q9NRG9	4	NA	NA	NA	1	2	8	11	9	10	8	8	6	8	7	10
AACS|Q86V21	2	NA	NA	NA	NA	NA	1	2	5	3	3	4	5	6	NA	4
AAGAB|Q6PD74	NA	NA	NA	NA	NA	NA	NA	1	NA	1	NA	NA	NA	NA	NA	1
AAK1|Q2M2I8	NA	NA	NA	NA	NA	NA	5	4	2	6	12	11	8	7	3	1
AAMDC|Q9H7C9	3	2	3	2	NA	4	1	NA	2	1	NA	2	1	NA	NA	NA
AAMP|Q13685	1	NA	NA	NA	NA	NA	2	1	5	4	NA	3	1	NA	1	5
AAR2|Q9Y312	1	NA	NA	NA	NA	NA	2	4	4	2	4	3	3	7	1	8
AARS1|P49588	24	7	9	10	7	24	30	32	34	28	30	32	29	35	27	38
AARS2|Q5JTZ9	11	3	2	2	1	10	7	12	9	9	4	5	7	5	6	17
AASDHPPT|Q9NRN7	4	1	NA	2	NA	3	4	8	8	5	6	6	6	6	5	11
AASS|Q9UDR5	7	NA	NA	NA	1	NA	3	7	5	3	NA	3	3	2	1	8
AATF|Q9NY61	NA	NA	NA	NA	NA	NA	NA	NA	NA	NA	1	NA	1	NA	NA	NA
ABAT|P80404	NA	NA	NA	NA	NA	NA	NA	1	NA	NA	NA	NA	NA	NA	NA	1
ABCB1|P08183	NA	NA	NA	NA	NA	NA	NA	1	NA	NA	0	NA	NA	1	NA	NA
ABCB10|Q9NRK6	7	NA	2	NA	NA	4	3	10	9	5	6	8	7	8	7	13
ABCB11|O95342	NA	NA	NA	NA	NA	NA	1	NA	NA	NA	NA	1	NA	NA	1	1
ABCB7|O75027	5	NA	2	1	NA	4	4	10	6	7	3	4	6	5	4	8
ABCB8|Q9NUT2	1	NA	NA	NA	NA	NA	1	2	0	2	0	1	3	NA	1	3
ABCC1|P33527	NA	NA	NA	NA	NA	NA	1	9	2	2	1	3	3	NA	3	14
ABCC4|O15439	1	NA	NA	NA	NA	NA	NA	7	NA	2	NA	2	1	1	1	7
ABCC5|O15440	NA	NA	NA	NA	NA	NA	NA	1	NA	NA	NA	NA	NA	NA	NA	NA
ABCD1|P33897	3	NA	1	NA	NA	NA	3	11	NA	1	5	4	NA	NA	NA	NA
ABCD3|P28288	12	1	3	3	1	8	13	18	16	15	15	14	16	15	10	22
ABCE1|P61221	16	1	5	3	1	9	17	25	21	21	20	19	19	18	18	22
ABCF1|Q8NE71	14	1	2	NA	1	6	13	17	20	16	15	18	15	15	11	17
ABCF2|Q9UG63	7	NA	1	1	NA	1	4	13	13	10	15	10	15	12	5	18
ABCF3|Q9NUQ8	NA	NA	NA	NA	NA	NA	3	2	1	3	5	5	3	5	2	NA
ABCG2|Q9UNQ0	NA	NA	NA	NA	NA	NA	NA	NA	NA	NA	NA	NA	NA	NA	NA	1
ABHD10|Q9NUJ1	4	NA	NA	NA	NA	3	6	8	8	5	3	5	4	2	5	7
ABHD12|Q8N2K0	1	NA	NA	NA	NA	NA	1	3	3	3	2	2	4	1	1	5
ABHD14B|Q96IU4	1	NA	NA	NA	NA	1	1	4	2	1	1	1	1	1	1	5
ABHD16A|O95870	NA	NA	NA	NA	NA	NA	NA	1	NA	NA	NA	1	1	NA	NA	1
ABHD6|Q9BV23	NA	NA	NA	NA	NA	NA	NA	1	NA	1	NA	NA	NA	NA	NA	2
ABI1|Q8IZP0	NA	NA	NA	NA	NA	NA	1	NA	NA	0	2	1	1	1	1	NA
ABI2|Q9NYB9	NA	NA	NA	NA	NA	NA	0	NA	NA	0	1	0	1	1	NA	NA
ABL2|P42684	NA	NA	NA	NA	NA	NA	NA	NA	NA	1	2	1	NA	2	NA	1
ABLIM1|O14639	NA	NA	NA	NA	NA	NA	NA	NA	NA	NA	2	NA	1	NA	NA	NA
ABR|Q12979	0	NA	NA	NA	NA	NA	0	NA	1	0	0	0	0	0	0	0
ABRAXAS2|Q15018	5	NA	NA	NA	NA	NA	3	4	4	5	5	6	4	4	2	5
ABTB2|Q8N961	1	NA	NA	NA	NA	NA	NA	1	NA	NA	NA	NA	NA	NA	NA	1
ACAA1|P09110	NA	NA	NA	NA	NA	NA	1	NA	NA	1	NA	NA	2	NA	1	NA
ACAA2|P42765	4	NA	NA	NA	NA	1	2	3	2	2	2	1	NA	NA	1	3
ACACA|Q13085	19	NA	7	10	3	9	17	43	34	20	16	31	21	28	16	38
ACAD10|Q6JQN1	NA	NA	NA	NA	NA	NA	NA	1	NA	2	NA	NA	NA	NA	NA	1
ACAD11|Q709F0	3	NA	NA	NA	NA	NA	3	5	4	5	2	3	2	2	2	3
ACAD9|Q9H845	16	5	3	5	2	14	10	18	18	15	13	16	21	13	12	20
ACADM|P11310	3	NA	NA	NA	NA	2	4	7	7	7	NA	3	6	5	5	9
ACADSB|P45954	1	NA	NA	NA	NA	NA	2	NA	1	1	1	NA	NA	NA	NA	2
ACADVL|P49748	4	NA	NA	NA	NA	3	6	9	10	8	1	NA	5	NA	8	11
ACAP2|Q15057	NA	NA	NA	NA	NA	NA	1	3	2	1	3	3	1	NA	NA	1
ACAT1|P24752	6	NA	2	1	NA	6	7	9	9	8	8	9	6	11	4	11
ACAT2|Q9BWD1	5	NA	1	1	1	3	7	10	10	10	8	8	9	8	6	12
ACBD3|Q9H3P7	6	1	1	1	NA	1	6	7	11	10	12	9	14	14	8	13
ACBD5|Q5T8D3	NA	NA	NA	NA	NA	NA	NA	NA	NA	NA	NA	NA	NA	0	NA	NA
ACIN1|Q9UKV3	6	NA	NA	NA	NA	NA	21	14	20	23	22	23	24	25	9	4
ACLY|P53396	33	11	8	15	11	28	42	46	48	39	45	42	44	46	35	49
ACO1|P21399	7	NA	NA	NA	NA	3	8	16	12	13	4	6	7	6	8	19
ACO2|Q99798	18	NA	5	5	NA	15	23	26	21	24	17	15	19	12	16	25
ACOT1|Q86TX2	0	0	0	0	NA	0	0	0	0	0	0	0	0	0	0	0
ACOT13|Q9NPJ3	2	NA	NA	NA	NA	NA	2	1	2	3	NA	NA	NA	NA	1	1
ACOT7|O00154	3	NA	NA	1	2	3	6	8	7	8	6	7	8	6	8	8
ACOT8|O14734	NA	NA	NA	NA	NA	NA	2	4	3	1	1	NA	1	NA	2	2
ACOT9|Q9Y305	3	NA	NA	NA	1	2	3	7	6	5	3	3	5	3	4	13
ACOX1|Q15067	2	NA	NA	NA	NA	NA	2	7	5	3	1	5	4	2	4	9
ACOX3|O15254	NA	NA	NA	NA	NA	NA	2	5	2	NA	1	NA	2	1	3	4
ACP1|P24666	2	NA	NA	NA	NA	1	4	3	4	4	4	4	4	4	3	3
ACP2|P11117	NA	NA	NA	NA	NA	NA	NA	1	NA	NA	NA	NA	NA	NA	NA	1
ACP6|Q9NPH0	NA	NA	NA	NA	NA	NA	NA	NA	NA	NA	NA	NA	NA	NA	NA	1
ACSF2|Q96CM8	5	2	NA	NA	NA	3	2	5	4	2	NA	NA	NA	NA	3	4
ACSF3|Q4G176	NA	NA	NA	NA	NA	NA	NA	4	2	NA	NA	NA	NA	NA	1	4
ACSL1|P33121	3	NA	NA	NA	NA	NA	2	4	3	3	2	1	3	3	2	3
ACSL3|O95573	10	NA	3	1	1	2	14	19	18	13	17	15	15	17	9	19
ACSL4|O60488	2	NA	NA	NA	NA	0	4	8	3	4	5	5	4	2	2	5
ACSS1|Q9NUB1	5	NA	NA	NA	NA	NA	NA	2	1	2	NA	NA	NA	NA	NA	5
ACSS2|Q9NR19	NA	NA	NA	NA	NA	NA	NA	1	1	1	1	1	NA	1	NA	1
ACSS3|Q9H6R3	NA	NA	NA	NA	NA	NA	1	2	NA	NA	NA	NA	NA	NA	NA	NA
ACTA1|P68133	0	0	0	0	1	0	1	0	2	1	1	0	1	2	1	0
ACTB|P60709	1	1	1	1	1	1	1	1	1	1	1	1	1	1	1	1
ACTBL2|Q562R1	4	0	0	0	0	1	5	4	4	5	2	3	4	5	6	2
ACTC1|P68032	0	0	0	0	0	0	0	0	0	0	0	0	0	0	0	0
ACTG1|P63261	1	1	0	1	1	1	1	1	1	1	1	1	1	1	1	1
ACTL6A|O96019	3	NA	0	0	NA	0	3	6	4	4	4	3	4	3	4	9
ACTN1|P12814	9	NA	1	1	1	5	14	21	18	14	15	16	14	13	13	19
ACTN4|O43707	29	2	9	5	2	24	28	29	32	30	29	32	28	30	24	28
ACTR10|Q9NZ32	3	NA	1	NA	NA	1	4	7	9	6	6	6	7	7	5	7
ACTR1A|P61163	4	2	1	1	2	5	5	6	6	5	5	5	4	6	4	7
ACTR1B|P42025	0	0	0	NA	0	0	2	2	3	2	1	1	1	1	3	2
ACTR2|P61160	6	1	1	1	NA	4	7	8	10	6	9	6	7	8	6	10
ACTR3|P61158	9	1	1	2	2	6	10	12	13	11	10	11	14	13	10	15
ACTR3B|Q9P1U1	0	0	NA	0	0	0	0	0	0	0	0	0	0	0	NA	0
ACTR6|Q9GZN1	2	NA	NA	NA	NA	NA	3	2	2	4	2	2	2	1	2	1
ACTR8|Q9H981	NA	NA	NA	NA	NA	NA	NA	1	NA	1	1	1	1	NA	NA	1
ADAM10|O14672	NA	NA	NA	NA	NA	NA	NA	NA	1	1	NA	1	NA	NA	NA	1
ADAM9|Q13443	NA	NA	NA	NA	NA	NA	NA	NA	NA	NA	NA	NA	NA	NA	NA	1
ADAMTS1|Q9UHI8	NA	NA	NA	NA	NA	NA	NA	1	NA	NA	NA	NA	NA	NA	NA	NA
ADAR|P55265	16	NA	2	1	NA	8	16	27	26	23	20	20	21	23	12	32
ADARB1|P78563	NA	NA	NA	NA	NA	NA	NA	1	1	NA	NA	NA	2	1	1	1
ADAT1|Q9BUB4	NA	NA	NA	NA	NA	NA	NA	NA	NA	NA	1	NA	NA	NA	NA	NA
ADCK5|Q3MIX3	1	NA	NA	NA	1	1	1	NA	NA	NA	NA	NA	NA	NA	NA	NA
ADD1|P35611	6	NA	1	NA	NA	2	6	10	9	10	6	6	9	7	6	9
ADD2|P35612	NA	NA	NA	NA	NA	NA	1	2	1	3	2	2	1	NA	1	2
ADD3|Q9UEY8	NA	NA	NA	NA	NA	NA	2	6	4	3	4	8	4	6	5	5
ADH5|P11766	8	3	3	4	NA	8	8	11	11	10	10	8	10	11	7	11
ADIPOR1|Q96A54	NA	NA	NA	NA	NA	NA	NA	1	NA	NA	NA	NA	NA	NA	NA	2
ADISSP|Q9GZN8	1	NA	NA	NA	NA	1	1	1	1	1	1	1	1	1	1	1
ADK|P55263	3	NA	NA	NA	NA	3	4	6	6	4	3	2	2	3	3	9
ADNP|Q9H2P0	7	NA	NA	NA	NA	NA	10	11	15	19	21	20	16	23	8	2
ADO|Q96SZ5	NA	NA	NA	NA	NA	NA	1	NA	NA	1	1	NA	1	1	NA	2
ADPGK|Q9BRR6	NA	NA	NA	NA	NA	1	2	5	6	3	4	4	5	2	1	7
ADPRS|Q9NX46	2	NA	NA	NA	NA	NA	3	2	2	3	2	1	2	1	3	3
ADRM1|Q16186	1	NA	NA	NA	NA	1	3	4	3	3	2	2	2	3	2	3
ADSL|P30566	10	1	1	3	2	8	12	15	15	14	12	11	13	12	13	20
ADSS2|P30520	10	NA	1	1	NA	7	11	15	13	11	13	14	14	14	10	14
AFDN|P55196	10	NA	NA	NA	1	1	27	31	27	27	32	35	30	45	22	39
AFF4|Q9UHB7	NA	NA	NA	NA	NA	NA	1	NA	NA	NA	1	1	2	3	1	NA
AFG3L2|Q9Y4W6	10	1	NA	2	1	6	13	15	12	10	8	8	13	8	8	17
AFTPH|Q6ULP2	NA	NA	NA	NA	NA	NA	1	NA	NA	NA	NA	2	1	NA	NA	NA
AGAP1|Q9UPQ3	NA	NA	NA	NA	NA	NA	NA	0	0	1	NA	NA	0	0	NA	0
AGAP3|Q96P47	1	NA	NA	NA	NA	NA	2	4	4	3	2	3	1	3	3	5
AGFG1|P52594	NA	NA	NA	NA	NA	NA	5	6	7	8	9	9	9	10	6	NA
AGK|Q53H12	6	NA	2	1	NA	7	10	13	13	10	8	8	11	11	9	15
AGL|P35573	18	NA	NA	NA	NA	2	21	34	33	27	28	27	23	26	19	39
AGO1|Q9UL18	1	NA	NA	NA	NA	NA	1	1	0	0	0	NA	0	NA	0	2
AGO2|Q9UKV8	NA	NA	NA	NA	NA	NA	NA	4	3	0	1	1	2	NA	1	2
AGPAT1|Q99943	1	NA	NA	NA	NA	NA	NA	1	1	1	1	2	1	1	1	3
AGPAT2|O15120	NA	NA	NA	NA	NA	NA	NA	NA	NA	NA	NA	1	NA	NA	NA	NA
AGPAT3|Q9NRZ7	NA	NA	NA	NA	NA	NA	NA	NA	NA	NA	NA	NA	1	NA	1	4
AGPAT4|Q9NRZ5	1	NA	NA	NA	NA	NA	1	5	1	NA	NA	2	NA	NA	NA	3
AGPAT5|Q9NUQ2	NA	NA	NA	NA	NA	NA	NA	NA	NA	NA	1	NA	1	2	NA	NA
AGPS|O00116	11	NA	1	NA	1	4	16	23	24	19	21	21	20	24	12	21
AGTPBP1|Q9UPW5	NA	NA	NA	NA	NA	NA	2	4	6	4	2	3	5	3	4	3
AGTRAP|Q6RW13	NA	NA	NA	NA	NA	NA	NA	1	NA	NA	NA	NA	NA	NA	NA	NA
AHCTF1|Q8WYP5	1	NA	NA	NA	NA	NA	4	14	17	12	6	12	20	24	13	12
AHCY|P23526	10	5	5	8	1	12	14	14	18	13	15	16	15	17	13	18
AHCYL1|O43865	0	0	0	NA	NA	0	0	1	1	0	2	0	0	3	1	0
AHNAK|Q09666	NA	NA	NA	NA	NA	1	74	44	32	50	85	99	49	68	28	3
AHNAK2|Q8IVF2	NA	NA	NA	NA	NA	NA	3	1	1	2	3	2	NA	1	1	NA
AHSA1|O95433	8	NA	NA	3	NA	8	11	14	14	11	12	11	11	12	11	17
AIFM1|O95831	12	5	3	6	5	11	16	18	19	15	16	15	15	19	14	19
AIMP1|Q12904	5	NA	NA	1	NA	2	4	9	8	5	7	6	8	10	4	5
AIMP2|Q13155	3	1	1	2	1	4	5	5	7	6	7	6	5	8	6	8
AIP|O00170	2	NA	NA	NA	NA	1	4	4	3	3	2	2	2	3	4	4
AK1|P00568	2	NA	NA	NA	NA	NA	3	2	1	NA	NA	1	1	2	2	3
AK2|P54819	3	NA	2	NA	NA	3	8	8	6	7	4	4	6	6	5	10
AK4|P27144	NA	NA	NA	NA	NA	NA	0	0	0	NA	NA	NA	NA	NA	NA	NA
AK6|Q9Y3D8	NA	NA	NA	NA	NA	NA	1	3	2	1	NA	2	1	4	1	3
AKAP1|Q92667	4	NA	NA	NA	NA	NA	4	12	10	6	11	11	12	9	4	12
AKAP11|Q9UKA4	NA	NA	NA	NA	NA	NA	NA	NA	NA	2	1	2	3	6	NA	NA
AKAP12|Q02952	NA	NA	NA	NA	NA	NA	7	5	4	8	8	13	6	16	NA	2
AKAP13|Q12802	NA	NA	NA	NA	NA	NA	3	NA	4	2	7	9	4	10	1	NA
AKAP17A|Q02040	1	NA	NA	NA	NA	NA	NA	3	3	4	1	NA	2	2	1	3
AKAP4|Q5JQC9	1	NA	NA	NA	NA	NA	NA	1	1	NA	NA	NA	NA	NA	1	NA
AKAP8|O43823	NA	NA	NA	NA	NA	NA	2	NA	NA	NA	2	5	2	NA	NA	NA
AKAP9|Q99996	NA	NA	NA	NA	NA	NA	NA	1	NA	2	4	1	2	6	1	NA
AKR1A1|P14550	5	NA	NA	NA	NA	1	3	7	4	2	0	0	0	1	3	7
AKR1B1|P15121	11	4	4	5	5	7	13	16	15	15	14	13	16	13	12	17
AKR7A2|O43488	2	NA	NA	NA	NA	0	3	3	3	3	1	1	0	1	2	4
AKT1|P31749	NA	NA	NA	NA	NA	NA	3	5	3	2	NA	3	3	3	3	3
AKT2|P31751	NA	NA	NA	NA	NA	NA	1	1	3	2	NA	1	2	1	1	2
AKT3|Q9Y243	NA	NA	NA	NA	NA	NA	0	2	2	2	NA	1	1	1	2	2
AKTIP|Q9H8T0	NA	NA	NA	NA	NA	NA	NA	NA	1	1	NA	NA	1	NA	NA	1
ALAD|P13716	1	NA	NA	NA	NA	NA	1	1	1	NA	NA	NA	1	NA	NA	1
ALB|P02768	2	2	3	NA	1	4	8	2	2	4	2	2	3	1	NA	3
ALCAM|Q13740	1	NA	NA	NA	NA	NA	3	3	2	1	NA	1	1	NA	1	4
ALDH16A1|Q8IZ83	1	NA	NA	NA	NA	NA	NA	6	4	4	1	3	5	3	NA	8
ALDH18A1|P54886	24	8	10	10	9	22	23	32	30	26	25	27	28	29	21	33
ALDH1A1|P00352	0	0	0	0	0	0	0	1	0	0	0	0	1	0	NA	0
ALDH1A2|O94788	1	0	0	0	0	0	4	6	3	6	1	1	0	0	2	4
ALDH1B1|P30837	5	0	2	3	1	6	9	10	10	10	9	9	10	8	9	12
ALDH1L2|Q3SY69	18	NA	1	1	NA	10	5	12	11	7	NA	NA	2	1	3	7
ALDH2|P05091	14	5	6	4	3	16	14	20	19	16	12	13	17	14	15	20
ALDH3A2|P51648	5	NA	NA	1	NA	1	10	9	10	9	9	10	9	10	6	9
ALDH4A1|P30038	NA	NA	NA	NA	NA	NA	NA	NA	NA	NA	NA	NA	NA	NA	NA	3
ALDH5A1|P51649	6	1	2	NA	NA	3	3	6	3	6	3	2	5	3	2	6
ALDH6A1|Q02252	NA	NA	NA	NA	NA	2	1	1	4	3	NA	1	1	1	2	7
ALDH7A1|P49419	10	NA	3	1	NA	10	10	14	17	14	10	9	13	9	11	18
ALDH9A1|P49189	14	4	5	8	3	10	12	15	17	14	13	15	14	14	12	17
ALDOA|P04075	16	9	8	13	9	16	18	18	18	17	17	18	16	18	14	20
ALDOC|P09972	2	NA	NA	NA	0	1	3	2	1	1	1	1	1	1	1	1
ALG1|Q9BT22	1	NA	NA	NA	NA	NA	NA	6	4	1	2	3	1	2	1	3
ALG10|Q5BKT4	NA	NA	NA	NA	NA	NA	NA	0	0	NA	NA	0	NA	NA	NA	NA
ALG11|Q2TAA5	1	NA	NA	NA	NA	NA	NA	2	2	1	NA	1	1	1	2	3
ALG12|Q9BV10	NA	NA	NA	NA	NA	NA	NA	1	NA	1	NA	NA	NA	NA	NA	NA
ALG2|Q9H553	NA	NA	NA	NA	NA	NA	NA	1	1	1	1	1	NA	1	3	1
ALG3|Q92685	NA	NA	NA	NA	NA	NA	NA	1	NA	NA	1	1	NA	NA	NA	NA
ALG5|Q9Y673	1	NA	NA	NA	NA	NA	1	2	4	2	1	2	4	2	1	5
ALG6|Q9Y672	2	NA	NA	NA	NA	NA	1	3	2	2	1	2	2	2	1	4
ALG8|Q9BVK2	1	NA	1	NA	NA	NA	1	3	3	2	2	2	2	2	1	3
ALG9|Q9H6U8	NA	NA	NA	NA	NA	NA	NA	2	NA	1	NA	NA	NA	NA	1	1
ALKBH2|Q6NS38	NA	NA	NA	NA	NA	NA	NA	NA	NA	NA	NA	1	NA	NA	1	NA
ALKBH4|Q9NXW9	NA	NA	NA	NA	NA	NA	1	1	NA	NA	NA	NA	NA	1	NA	2
ALKBH5|Q6P6C2	1	NA	NA	NA	NA	NA	NA	2	2	3	NA	1	3	2	3	4
ALKBH8|Q96BT7	NA	NA	NA	NA	NA	NA	NA	1	NA	NA	NA	NA	NA	NA	NA	NA
ALMS1|Q8TCU4	1	NA	NA	NA	NA	NA	2	NA	2	2	1	4	2	7	3	NA
ALOX12B|O75342	NA	NA	1	NA	NA	1	1	NA	NA	NA	NA	NA	NA	NA	NA	NA
ALYREF|Q86V81	1	NA	1	NA	NA	3	1	1	1	1	1	1	NA	3	NA	NA
AMOT|Q4VCS5	NA	NA	NA	NA	NA	NA	31	30	30	28	41	41	34	35	20	13
AMOTL1|Q8IY63	NA	NA	NA	NA	NA	NA	2	1	0	1	8	8	1	4	1	0
AMPD2|Q01433	7	NA	NA	NA	NA	NA	11	12	9	9	9	9	10	9	3	11
AMZ2|Q86W34	NA	NA	NA	NA	NA	NA	1	1	3	1	NA	NA	1	2	2	2
ANAPC1|Q9H1A4	NA	NA	NA	NA	NA	NA	NA	8	9	4	NA	4	6	8	5	7
ANAPC10|Q9UM13	NA	NA	NA	NA	NA	NA	NA	NA	1	NA	NA	NA	NA	NA	NA	1
ANAPC16|Q96DE5	NA	NA	NA	NA	NA	NA	NA	NA	NA	NA	1	NA	1	1	NA	NA
ANAPC2|Q9UJX6	NA	NA	NA	NA	NA	NA	NA	NA	2	1	NA	NA	3	2	1	4
ANAPC4|Q9UJX5	2	NA	NA	NA	NA	NA	2	6	3	3	3	4	3	4	4	4
ANAPC5|Q9UJX4	NA	NA	NA	NA	NA	1	1	10	4	2	NA	NA	2	1	3	8
ANAPC7|Q9UJX3	5	NA	NA	NA	NA	1	8	10	7	9	7	7	9	10	4	13
ANGEL2|Q5VTE6	NA	NA	NA	NA	NA	NA	NA	NA	NA	NA	NA	NA	NA	NA	2	2
ANK2|Q01484	1	NA	NA	NA	NA	0	0	2	1	0	1	1	2	2	0	0
ANK3|Q12955	0	NA	NA	NA	NA	NA	1	2	2	1	3	2	2	2	1	1
ANKFY1|Q9P2R3	1	NA	NA	NA	NA	NA	7	13	14	12	4	4	9	8	9	19
ANKHD1|Q8IWZ3	0	NA	NA	NA	NA	NA	2	0	3	6	7	9	10	11	7	0
ANKLE2|Q86XL3	NA	NA	NA	NA	NA	NA	NA	2	2	2	1	1	2	1	NA	1
ANKMY2|Q8IV38	NA	NA	NA	NA	NA	NA	NA	1	NA	NA	NA	NA	NA	NA	NA	NA
ANKRD17|O75179	1	NA	NA	NA	NA	NA	6	5	7	9	13	16	13	19	8	2
ANKRD27|Q96NW4	NA	NA	NA	NA	NA	NA	NA	1	1	NA	NA	NA	1	1	1	NA
ANKRD28|O15084	NA	NA	NA	NA	NA	NA	0	4	3	2	4	5	5	7	5	3
ANKRD46|Q86W74	NA	NA	NA	NA	NA	NA	NA	NA	NA	NA	NA	NA	NA	NA	1	1
ANKRD52|Q8NB46	NA	NA	NA	NA	NA	NA	1	1	3	NA	1	1	1	1	1	1
ANKS1A|Q92625	NA	NA	NA	NA	NA	NA	1	NA	1	NA	NA	4	1	2	NA	2
ANKS1B|Q7Z6G8	NA	NA	NA	NA	NA	1	NA	NA	NA	NA	NA	NA	1	NA	NA	NA
ANLN|Q9NQW6	NA	NA	NA	NA	NA	NA	3	6	6	9	12	18	8	15	1	3
ANO10|Q9NW15	3	NA	NA	NA	NA	NA	2	2	2	2	1	1	2	1	1	4
ANO6|Q4KMQ2	1	NA	NA	NA	NA	NA	NA	2	1	2	NA	1	NA	NA	NA	4
ANP32A|P39687	2	NA	NA	0	NA	0	1	1	1	1	1	0	1	1	0	0
ANP32B|Q92688	4	NA	NA	0	NA	1	2	3	3	3	2	3	1	3	2	2
ANP32E|Q9BTT0	5	NA	1	NA	NA	2	4	4	3	2	2	2	2	2	4	4
ANXA1|P04083	1	NA	NA	NA	NA	NA	1	1	NA	2	NA	4	1	1	2	NA
ANXA11|P50995	5	1	NA	1	NA	1	7	6	3	6	1	2	1	3	3	9
ANXA2|P07355	6	1	3	1	1	5	6	6	6	6	5	6	6	6	6	6
ANXA4|P09525	0	NA	NA	NA	NA	0	4	3	1	2	0	0	0	NA	0	4
ANXA5|P08758	6	NA	1	NA	NA	5	9	9	7	6	5	3	4	3	6	11
ANXA6|P08133	16	NA	3	3	NA	11	25	28	23	18	18	21	16	13	17	30
ANXA7|P20073	6	1	1	NA	1	1	7	6	6	6	5	5	7	4	4	12
AP1B1|Q10567	8	1	0	1	1	6	10	16	16	14	10	12	14	14	13	19
AP1G1|O43747	8	NA	1	NA	NA	5	9	14	11	9	8	10	11	10	11	15
AP1M1|Q9BXS5	8	1	2	1	NA	3	11	12	9	12	9	12	12	11	9	14
AP1S1|P61966	1	NA	NA	NA	NA	1	1	2	2	1	1	1	1	2	2	2
AP1S2|P56377	1	NA	NA	NA	NA	NA	NA	2	1	2	2	2	2	2	1	2
AP2A1|O95782	6	NA	0	NA	0	1	8	17	10	9	12	13	11	11	10	15
AP2A2|O94973	4	1	1	NA	1	0	13	18	15	14	14	18	17	17	16	21
AP2B1|P63010	8	NA	0	1	NA	3	11	20	16	12	12	13	12	11	10	21
AP2M1|Q96CW1	7	NA	2	2	NA	2	8	13	11	11	13	12	10	11	7	15
AP2S1|P53680	2	NA	1	1	NA	1	2	3	4	2	2	2	2	3	2	4
AP3B1|O00203	16	NA	3	NA	NA	1	13	16	16	14	16	16	13	14	10	15
AP3D1|O14617	15	NA	3	NA	NA	2	18	25	24	18	21	25	26	26	19	28
AP3M1|Q9Y2T2	4	NA	NA	NA	NA	1	5	4	6	5	4	7	5	4	3	8
AP3S1|Q92572	3	NA	NA	NA	NA	1	6	6	5	4	5	5	5	4	5	5
AP3S2|P59780	NA	NA	NA	NA	NA	NA	NA	NA	NA	1	2	NA	NA	2	NA	1
AP4E1|Q9UPM8	NA	NA	NA	NA	NA	NA	1	NA	1	NA	2	1	1	1	1	1
AP4M1|O00189	NA	NA	NA	NA	NA	NA	NA	NA	NA	NA	NA	NA	NA	NA	1	NA
AP4S1|Q9Y587	NA	NA	NA	NA	NA	NA	1	1	1	1	NA	1	1	1	1	1
APAF1|O14727	NA	NA	NA	NA	NA	NA	1	4	3	2	NA	NA	NA	1	2	2
APBB1|O00213	NA	NA	NA	NA	NA	NA	3	3	5	4	8	8	6	10	5	2
APC|P25054	NA	NA	NA	NA	NA	NA	NA	1	NA	NA	1	3	1	2	1	0
APEH|P13798	6	1	1	1	NA	3	9	10	8	8	6	5	8	6	8	11
APEX1|P27695	11	4	1	7	3	6	10	12	12	10	11	11	9	11	11	14
API5|Q9BZZ5	13	2	3	3	1	9	16	15	17	11	10	12	14	16	12	19
APIP|Q96GX9	NA	NA	NA	NA	NA	NA	NA	NA	1	2	1	NA	NA	NA	1	1
APMAP|Q9HDC9	7	NA	2	2	NA	4	9	9	10	10	8	8	10	9	8	12
APOBEC3B|Q9UH17	NA	NA	NA	NA	NA	NA	0	NA	NA	NA	NA	0	NA	NA	NA	NA
APOBEC3C|Q9NRW3	1	NA	NA	NA	NA	1	1	2	2	2	1	2	NA	1	2	3
APOBEC3F|Q8IUX4	NA	NA	NA	NA	NA	NA	1	0	0	NA	0	0	NA	0	NA	0
APOO|Q9BUR5	1	NA	NA	NA	NA	NA	2	3	2	2	1	1	2	1	2	3
APPL1|Q9UKG1	NA	NA	NA	NA	NA	NA	2	6	7	5	1	3	4	2	3	6
APRT|P07741	5	NA	NA	3	NA	3	4	5	5	3	4	4	3	3	4	6
APTX|Q7Z2E3	NA	NA	NA	NA	NA	NA	NA	NA	1	NA	NA	1	1	NA	NA	1
AQR|O60306	4	NA	NA	NA	NA	1	11	19	16	16	8	9	14	14	9	23
ARAF|P10398	NA	NA	NA	NA	NA	NA	2	4	2	1	2	1	2	2	2	3
ARAP1|Q96P48	NA	NA	NA	NA	NA	NA	NA	NA	NA	NA	NA	1	NA	1	1	1
ARB2A|Q8WUF8	NA	NA	NA	NA	NA	NA	NA	NA	NA	1	NA	NA	NA	NA	1	NA
ARCN1|P48444	14	NA	1	NA	NA	4	14	17	16	14	19	18	16	15	9	20
ARF1|P84077	0	0	0	0	0	0	0	0	0	1	1	1	1	1	0	0
ARF4|P18085	3	1	0	1	2	2	4	4	4	4	4	4	4	4	5	5
ARF5|P84085	3	1	0	1	3	1	3	4	3	4	3	3	3	4	1	6
ARF6|P62330	2	NA	NA	1	2	3	4	5	4	4	5	5	4	5	3	5
ARFGAP1|Q8N6T3	NA	NA	NA	NA	NA	NA	2	2	1	2	3	3	3	3	1	1
ARFGAP2|Q8N6H7	NA	NA	NA	NA	NA	NA	3	5	4	3	4	6	8	7	2	3
ARFGAP3|Q9NP61	NA	NA	NA	NA	NA	NA	1	NA	NA	NA	1	1	NA	NA	NA	1
ARFGEF1|Q9Y6D6	2	NA	NA	NA	NA	NA	2	3	3	2	3	3	3	3	2	3
ARFGEF2|Q9Y6D5	1	NA	NA	NA	NA	NA	1	5	3	5	5	7	5	5	1	5
ARFIP1|P53367	NA	NA	NA	NA	NA	NA	0	0	0	NA	0	1	0	1	NA	NA
ARFIP2|P53365	NA	NA	NA	NA	NA	1	1	2	0	1	1	1	2	1	NA	1
ARFRP1|Q13795	NA	NA	NA	NA	NA	NA	NA	NA	NA	NA	NA	NA	NA	NA	NA	1
ARG1|P05089	6	1	2	NA	1	8	5	NA	5	3	1	2	1	2	NA	2
ARG2|P78540	NA	NA	NA	NA	NA	NA	NA	NA	NA	NA	NA	NA	NA	NA	NA	1
ARGLU1|Q9NWB6	3	2	2	3	2	4	NA	1	2	NA	1	2	1	1	NA	NA
ARHGAP1|Q07960	2	NA	NA	NA	NA	NA	6	6	5	7	4	6	5	7	5	10
ARHGAP17|Q68EM7	NA	NA	NA	NA	NA	NA	2	1	2	3	3	2	4	3	1	4
ARHGAP21|Q5T5U3	NA	NA	NA	NA	NA	NA	NA	NA	1	1	2	2	1	4	1	NA
ARHGAP35|Q9NRY4	NA	NA	NA	NA	NA	NA	8	5	8	8	18	18	17	22	5	7
ARHGAP5|Q13017	NA	NA	NA	NA	NA	NA	1	2	1	NA	NA	NA	1	NA	NA	3
ARHGAP8|P85298	NA	NA	NA	NA	NA	NA	1	2	1	2	NA	2	NA	NA	NA	1
ARHGDIA|P52565	4	1	NA	2	1	4	4	5	6	4	4	4	5	4	5	5
ARHGEF1|Q92888	1	NA	NA	NA	NA	NA	1	2	2	2	NA	1	2	1	1	5
ARHGEF10|O15013	NA	NA	NA	NA	NA	NA	NA	2	NA	0	NA	0	NA	1	NA	NA
ARHGEF2|Q92974	16	NA	1	NA	NA	NA	4	12	10	5	1	8	6	3	7	7
ARHGEF26|Q96DR7	NA	NA	NA	NA	NA	NA	NA	NA	NA	NA	NA	NA	NA	NA	NA	1
ARHGEF6|Q15052	NA	NA	NA	NA	NA	NA	NA	1	NA	NA	1	NA	1	NA	1	1
ARID1A|O14497	3	NA	NA	NA	1	NA	5	8	6	5	3	6	4	8	4	11
ARID1B|Q8NFD5	NA	NA	NA	NA	NA	NA	1	2	1	1	2	3	1	1	2	1
ARID2|Q68CP9	NA	NA	NA	NA	NA	NA	1	1	1	1	NA	1	NA	NA	NA	1
ARID3B|Q8IVW6	NA	NA	NA	NA	NA	NA	1	NA	1	NA	NA	1	2	1	1	NA
ARID4B|Q4LE39	NA	NA	NA	NA	NA	NA	NA	NA	NA	NA	1	1	NA	NA	NA	NA
ARIH1|Q9Y4X5	5	NA	1	NA	NA	NA	2	9	7	5	4	4	3	1	3	7
ARIH2|O95376	1	NA	NA	NA	NA	NA	2	4	3	4	1	3	3	2	1	6
ARL1|P40616	2	NA	1	1	NA	3	5	6	7	4	5	4	4	7	3	6
ARL15|Q9NXU5	NA	NA	NA	NA	NA	NA	NA	1	NA	NA	NA	1	1	NA	1	1
ARL2|P36404	1	NA	NA	NA	NA	1	3	5	6	3	4	4	4	1	3	5
ARL2BP|Q9Y2Y0	NA	NA	NA	NA	NA	NA	NA	NA	NA	NA	NA	NA	NA	NA	NA	1
ARL3|P36405	4	NA	NA	1	NA	2	2	7	5	3	4	3	6	3	5	5
ARL5A|Q9Y689	NA	NA	NA	NA	NA	NA	1	NA	NA	NA	NA	0	NA	0	NA	0
ARL5B|Q96KC2	1	NA	NA	NA	NA	NA	1	NA	NA	1	NA	1	1	0	NA	0
ARL6|Q9H0F7	1	NA	NA	NA	NA	1	1	2	3	3	1	2	3	3	3	4
ARL6IP1|Q15041	NA	NA	NA	NA	NA	NA	NA	1	NA	1	1	NA	1	NA	NA	1
ARL6IP4|Q66PJ3	3	NA	NA	NA	NA	1	NA	NA	NA	NA	NA	NA	NA	NA	NA	2
ARL6IP5|O75915	2	NA	NA	NA	NA	1	3	4	4	3	2	2	4	4	1	5
ARL6IP6|Q8N6S5	NA	NA	NA	NA	NA	NA	1	1	NA	NA	NA	NA	NA	NA	NA	1
ARL8A|Q96BM9	0	NA	0	0	NA	0	0	0	2	1	0	2	1	0	0	2
ARL8B|Q9NVJ2	1	NA	0	0	NA	0	2	3	3	3	2	2	3	2	2	4
ARMC1|Q9NVT9	2	NA	NA	NA	NA	1	4	2	1	3	2	NA	2	2	NA	3
ARMC10|Q8N2F6	NA	NA	NA	NA	NA	NA	2	1	NA	NA	NA	NA	NA	NA	1	1
ARMC6|Q6NXE6	1	NA	NA	NA	NA	NA	NA	2	3	1	3	1	1	1	1	4
ARMC8|Q8IUR7	NA	NA	NA	NA	NA	NA	NA	4	3	NA	2	1	3	2	2	3
ARMC9|Q7Z3E5	NA	NA	NA	1	NA	NA	2	1	2	1	1	2	1	3	3	2
ARMCX3|Q9UH62	NA	NA	NA	NA	NA	NA	NA	1	1	NA	NA	NA	1	NA	2	9
ARMCX5|Q6P1M9	NA	NA	NA	NA	NA	NA	NA	NA	NA	NA	NA	NA	1	NA	NA	NA
ARMH3|Q5T2E6	NA	1	1	NA	1	1	NA	1	3	1	NA	NA	1	2	2	3
ARMT1|Q9H993	6	NA	NA	1	NA	1	8	10	9	8	7	7	7	7	8	10
ARPC1A|Q92747	7	NA	NA	NA	NA	2	7	11	12	11	12	10	10	12	5	12
ARPC1B|O15143	5	NA	NA	NA	NA	1	4	10	8	7	5	6	7	5	3	7
ARPC2|O15144	7	NA	2	1	2	5	10	11	13	12	13	11	13	12	8	14
ARPC3|O15145	2	1	2	NA	NA	1	4	4	4	3	4	4	4	3	3	5
ARPC4|P59998	5	1	1	3	NA	4	4	5	5	5	5	4	4	5	5	7
ARPC5|O15511	NA	NA	NA	NA	NA	NA	2	NA	1	1	1	1	1	2	1	1
ARPP19|P56211	NA	NA	NA	NA	NA	NA	1	NA	NA	NA	1	1	0	0	NA	NA
ARRB1|P49407	NA	NA	NA	NA	NA	NA	1	1	NA	NA	NA	NA	NA	NA	NA	1
ARRB2|P32121	1	NA	NA	NA	NA	NA	3	2	2	3	1	3	2	2	2	3
ARSB|P15848	NA	NA	NA	NA	NA	NA	NA	NA	NA	NA	NA	NA	NA	NA	1	NA
ARVCF|O00192	NA	NA	NA	NA	NA	NA	NA	1	NA	NA	NA	NA	NA	NA	NA	NA
ASAH1|Q13510	NA	NA	NA	NA	NA	1	1	3	NA	NA	NA	NA	1	NA	1	NA
ASAP1|Q9ULH1	NA	NA	NA	NA	NA	NA	1	1	NA	NA	1	2	1	1	NA	NA
ASAP2|O43150	NA	NA	NA	NA	NA	NA	NA	NA	NA	NA	NA	NA	NA	NA	1	1
ASB3|Q9Y575	NA	NA	NA	NA	NA	NA	NA	1	NA	NA	NA	1	1	1	1	1
ASB6|Q9NWX5	NA	NA	NA	NA	NA	NA	1	NA	1	1	1	1	1	1	1	NA
ASCC1|Q8N9N2	NA	NA	NA	NA	NA	NA	2	4	2	2	2	NA	1	1	NA	3
ASCC2|Q9H1I8	2	NA	NA	NA	NA	NA	1	8	5	3	2	4	7	7	4	8
ASCC3|Q8N3C0	6	NA	1	NA	NA	NA	17	23	35	28	31	34	35	49	20	34
ASF1A|Q9Y294	0	NA	NA	NA	NA	0	0	2	0	NA	0	0	0	NA	1	0
ASF1B|Q9NVP2	0	NA	NA	NA	NA	0	1	1	2	2	3	2	2	2	2	1
ASH2L|Q9UBL3	1	NA	NA	NA	NA	NA	NA	1	2	2	NA	NA	1	NA	2	3
ASL|P04424	NA	NA	NA	NA	NA	NA	NA	NA	NA	1	NA	NA	NA	NA	NA	NA
ASMTL|O95671	NA	1	NA	NA	NA	NA	3	6	2	2	NA	2	1	1	2	4
ASNS|P08243	21	NA	5	9	NA	16	21	25	27	23	18	18	23	21	21	26
ASPH|Q12797	4	NA	NA	NA	NA	1	6	14	11	12	5	7	9	12	5	15
ASRGL1|Q7L266	NA	NA	NA	NA	NA	NA	1	NA	NA	NA	2	2	1	1	NA	NA
ASS1|P00966	6	NA	NA	1	NA	NA	7	9	5	5	1	4	4	3	6	10
ATAD1|Q8NBU5	4	NA	NA	NA	NA	2	5	8	9	6	8	7	8	8	6	8
ATAD2|Q6PL18	3	NA	NA	NA	NA	NA	1	2	1	1	NA	1	NA	1	4	5
ATAD2B|Q9ULI0	NA	NA	NA	NA	NA	NA	NA	1	NA	NA	NA	NA	NA	NA	3	0
ATAD3A|Q9NVI7	0	0	0	0	0	1	1	3	2	2	3	1	1	1	1	4
ATAD3B|Q5T9A4	3	0	0	1	0	1	1	3	3	2	2	2	4	3	1	4
ATAD5|Q96QE3	NA	NA	NA	NA	NA	NA	NA	2	NA	1	NA	NA	NA	NA	NA	NA
ATE1|O95260	NA	NA	NA	NA	NA	NA	NA	1	2	2	NA	1	1	NA	1	1
ATF7IP|Q6VMQ6	NA	NA	NA	NA	NA	NA	NA	NA	NA	1	NA	2	NA	NA	NA	NA
ATG101|Q9BSB4	NA	NA	NA	NA	NA	NA	1	NA	1	1	1	1	1	1	NA	NA
ATG12|O94817	NA	NA	NA	NA	NA	NA	NA	1	1	1	1	NA	1	1	NA	NA
ATG13|O75143	NA	NA	NA	NA	NA	NA	NA	NA	NA	1	NA	NA	NA	NA	NA	NA
ATG16L1|Q676U5	NA	NA	NA	NA	NA	NA	NA	2	1	NA	NA	NA	NA	NA	NA	NA
ATG2A|Q2TAZ0	NA	NA	NA	NA	NA	NA	NA	NA	NA	NA	1	1	NA	1	1	1
ATG2B|Q96BY7	NA	NA	NA	NA	NA	NA	NA	2	NA	NA	NA	1	1	1	NA	1
ATG3|Q9NT62	5	NA	1	NA	NA	2	4	6	6	4	6	4	6	5	4	7
ATG4A|Q8WYN0	NA	NA	NA	NA	NA	NA	NA	1	NA	NA	NA	NA	NA	NA	NA	1
ATG4B|Q9Y4P1	2	NA	NA	NA	NA	NA	3	5	6	6	2	5	5	5	3	8
ATG4C|Q96DT6	NA	NA	NA	NA	NA	NA	1	NA	2	1	1	1	NA	1	1	1
ATG5|Q9H1Y0	NA	NA	NA	NA	NA	NA	1	4	2	2	1	1	1	2	NA	4
ATG7|O95352	3	NA	NA	NA	NA	NA	5	9	9	5	2	3	5	4	4	6
ATG9A|Q7Z3C6	1	NA	NA	NA	NA	NA	1	2	NA	NA	1	2	2	1	1	2
ATIC|P31939	21	1	5	4	3	17	27	29	29	26	27	26	27	26	24	32
ATL1|Q8WXF7	NA	NA	NA	NA	NA	NA	NA	NA	NA	NA	NA	NA	NA	NA	NA	1
ATL2|Q8NHH9	1	NA	1	NA	NA	NA	2	8	4	4	2	4	3	2	1	8
ATL3|Q6DD88	6	1	1	1	NA	3	6	16	11	8	7	8	9	8	5	15
ATM|Q13315	NA	NA	NA	NA	1	NA	NA	3	3	2	1	1	1	1	3	1
ATP11C|Q8NB49	3	NA	NA	NA	NA	NA	1	8	4	1	1	2	4	1	1	6
ATP13A1|Q9HD20	8	NA	NA	NA	NA	NA	7	18	12	7	6	12	13	8	8	22
ATP13A3|Q9H7F0	NA	NA	NA	NA	NA	NA	NA	1	NA	NA	NA	NA	NA	NA	NA	NA
ATP1A1|P05023	16	4	6	7	3	13	16	20	17	16	17	17	16	17	12	20
ATP1A2|P50993	0	0	0	0	0	0	1	1	0	0	0	1	0	0	1	1
ATP1B1|P05026	2	NA	NA	NA	NA	NA	3	5	5	4	1	4	5	3	3	7
ATP1B3|P54709	4	NA	NA	NA	NA	3	7	10	8	7	7	10	10	8	8	10
ATP2A2|P16615	9	3	4	3	3	11	14	16	17	14	14	15	14	15	10	20
ATP2B1|P20020	3	NA	0	NA	NA	0	3	5	3	3	3	3	4	2	3	6
ATP2B4|P23634	1	NA	0	NA	NA	0	2	2	2	0	0	1	1	0	0	3
ATP2C1|P98194	NA	NA	NA	NA	NA	NA	1	4	1	3	NA	NA	2	NA	NA	1
ATP5F1A|P25705	16	7	10	13	7	16	16	16	18	17	17	17	18	17	17	22
ATP5F1B|P06576	8	NA	NA	1	NA	6	10	10	10	12	6	4	4	4	9	14
ATP5F1C|P36542	5	NA	NA	1	2	3	5	4	7	6	7	5	7	7	3	7
ATP5F1E|P56381	NA	NA	NA	NA	NA	NA	0	NA	NA	NA	0	0	NA	NA	NA	NA
ATP5MF|P56134	2	1	NA	1	NA	2	3	3	3	3	3	3	2	3	2	3
ATP5MG|O75964	5	1	2	3	1	5	5	4	4	4	5	4	5	4	4	4
ATP5MJ|P56378	NA	NA	NA	NA	NA	NA	NA	1	1	1	1	NA	1	NA	NA	2
ATP5MK|Q96IX5	2	NA	NA	1	NA	2	1	2	2	2	1	2	2	1	1	2
ATP5PB|P24539	5	1	3	2	1	4	5	6	6	6	3	4	6	3	5	7
ATP5PD|O75947	NA	NA	NA	NA	NA	NA	NA	NA	NA	NA	NA	NA	NA	NA	NA	1
ATP5PO|P48047	NA	NA	NA	NA	NA	NA	1	2	NA	1	1	NA	NA	NA	NA	1
ATP6AP1|Q15904	2	NA	NA	NA	NA	NA	3	5	5	5	4	5	6	3	3	6
ATP6AP2|O75787	NA	NA	NA	NA	NA	NA	1	2	2	1	NA	2	3	1	3	6
ATP6V0A1|Q93050	4	NA	NA	NA	NA	1	3	9	8	5	3	3	7	3	5	17
ATP6V0A2|Q9Y487	NA	NA	NA	NA	NA	NA	1	4	1	1	2	NA	5	1	3	9
ATP6V0C|P27449	NA	NA	NA	NA	NA	NA	NA	NA	NA	NA	NA	NA	NA	NA	NA	1
ATP6V0D1|P61421	2	NA	NA	NA	NA	2	5	8	8	7	6	7	6	7	6	7
ATP6V1A|P38606	10	NA	1	NA	1	5	15	16	16	12	13	15	14	16	6	22
ATP6V1B2|P21281	1	NA	NA	1	NA	1	2	5	4	4	3	2	6	3	4	8
ATP6V1C1|P21283	7	NA	NA	NA	1	NA	11	12	9	9	8	8	12	7	8	12
ATP6V1G1|O75348	NA	NA	NA	NA	NA	NA	1	0	NA	NA	0	1	NA	NA	NA	NA
ATP6V1H|Q9UI12	5	NA	NA	NA	NA	1	6	7	7	6	7	7	7	7	5	9
ATP7A|Q04656	NA	NA	NA	NA	NA	NA	1	1	NA	NA	NA	NA	NA	NA	NA	NA
ATPAF1|Q5TC12	1	NA	NA	NA	NA	NA	2	2	NA	NA	1	NA	1	1	1	3
ATPAF2|Q8N5M1	1	NA	NA	NA	NA	NA	1	2	3	NA	NA	NA	NA	NA	1	2
ATR|Q13535	2	NA	NA	NA	NA	NA	4	5	4	3	3	5	5	5	7	12
ATRX|P46100	3	NA	NA	NA	NA	NA	2	1	4	2	NA	2	1	NA	1	3
ATXN10|Q9UBB4	12	1	3	1	NA	6	13	17	16	14	13	16	16	15	13	16
ATXN2|Q99700	NA	NA	NA	NA	NA	NA	3	1	NA	1	1	3	2	3	NA	1
ATXN2L|Q8WWM7	NA	NA	NA	NA	NA	NA	13	9	12	16	20	19	17	20	3	NA
ATXN7L3B|Q96GX2	NA	NA	NA	NA	NA	NA	NA	1	NA	NA	NA	NA	NA	NA	NA	NA
AUP1|Q9Y679	1	NA	NA	NA	NA	NA	2	6	4	3	2	4	6	2	3	6
AURKA|O14965	0	NA	NA	NA	NA	NA	1	1	1	1	1	1	1	2	1	1
AURKB|Q96GD4	0	NA	NA	NA	NA	NA	NA	4	2	1	1	1	1	1	1	5
AVEN|Q9NQS1	NA	NA	NA	NA	NA	NA	NA	1	NA	NA	1	1	NA	NA	NA	NA
AVL9|Q8NBF6	NA	NA	NA	NA	NA	NA	NA	3	1	1	NA	NA	2	NA	NA	2
AZGP1|P25311	3	2	1	NA	1	3	NA	NA	NA	1	NA	1	NA	NA	NA	NA
AZI2|Q9H6S1	NA	NA	NA	NA	NA	NA	NA	NA	NA	NA	NA	2	1	1	NA	NA
B2M|P61769	NA	NA	NA	NA	NA	NA	NA	1	NA	NA	NA	NA	NA	NA	NA	NA
B3GALT6|Q96L58	NA	NA	NA	NA	NA	NA	1	2	2	2	NA	1	3	2	NA	2
B3GAT3|O94766	1	NA	NA	NA	NA	NA	2	2	3	2	1	2	2	1	NA	6
B3GLCT|Q6Y288	NA	NA	NA	NA	NA	NA	NA	1	NA	NA	NA	NA	NA	NA	NA	NA
B4GALT5|O43286	0	NA	NA	NA	NA	NA	NA	0	NA	NA	NA	0	0	NA	0	0
B4GALT7|Q9UBV7	NA	NA	NA	NA	NA	NA	NA	1	NA	NA	1	1	1	NA	NA	1
B4GAT1|O43505	1	NA	NA	NA	NA	NA	3	3	2	2	2	1	2	NA	2	6
BABAM1|Q9NWV8	NA	NA	NA	NA	NA	1	NA	NA	NA	NA	NA	NA	NA	NA	NA	NA
BABAM2|Q9NXR7	5	NA	1	NA	NA	1	5	5	5	6	5	5	5	5	4	6
BAG3|O95817	NA	NA	NA	NA	NA	NA	1	NA	NA	NA	3	2	1	1	NA	NA
BAG5|Q9UL15	NA	NA	NA	NA	NA	NA	2	3	1	2	1	3	2	2	3	3
BAG6|P46379	8	NA	NA	NA	NA	2	9	12	13	9	11	11	14	12	12	19
BAIAP2|Q9UQB8	NA	NA	NA	NA	NA	NA	NA	NA	NA	1	1	2	2	2	NA	NA
BAK1|Q16611	1	NA	NA	NA	NA	NA	NA	1	NA	1	NA	NA	NA	NA	NA	1
BANF1|O75531	3	NA	1	NA	NA	3	5	3	5	4	3	4	4	3	2	6
BAX|Q07812	1	1	NA	1	1	2	3	4	5	4	3	4	4	5	3	6
BAZ1A|Q9NRL2	2	NA	NA	NA	NA	NA	6	14	10	6	4	4	8	3	6	17
BAZ1B|Q9UIG0	13	NA	NA	NA	NA	NA	12	19	15	13	7	11	11	12	8	28
BAZ2A|Q9UIF9	NA	NA	NA	NA	NA	NA	2	NA	1	1	1	1	2	1	NA	1
BBS1|Q8NFJ9	1	NA	NA	NA	NA	NA	NA	1	NA	NA	NA	NA	NA	NA	NA	1
BBS4|Q96RK4	NA	NA	NA	NA	NA	NA	NA	NA	NA	NA	NA	NA	NA	NA	NA	1
BBS7|Q8IWZ6	NA	NA	NA	NA	NA	NA	NA	NA	NA	NA	NA	NA	NA	NA	NA	1
BBX|Q8WY36	NA	NA	NA	NA	NA	NA	1	NA	NA	2	2	2	1	3	NA	NA
BCAM|P50895	NA	NA	NA	NA	NA	NA	NA	1	NA	NA	NA	NA	NA	NA	NA	NA
BCAP31|P51572	3	NA	NA	NA	NA	1	4	5	4	4	3	4	3	3	3	5
BCAR1|P56945	NA	NA	NA	NA	NA	NA	NA	NA	NA	NA	2	1	NA	NA	1	1
BCAS2|O75934	NA	NA	NA	NA	NA	NA	NA	NA	NA	1	1	1	1	2	NA	NA
BCAS3|Q9H6U6	NA	NA	NA	NA	NA	NA	NA	1	2	NA	NA	NA	NA	1	1	NA
BCAT1|P54687	1	NA	NA	NA	NA	NA	3	6	3	3	3	3	3	1	2	5
BCAT2|O15382	2	NA	NA	NA	NA	1	1	4	2	1	1	NA	1	NA	1	6
BCCIP|Q9P287	3	NA	1	NA	NA	NA	2	3	3	3	3	2	3	3	3	4
BCDIN3D|Q7Z5W3	NA	NA	NA	NA	NA	NA	NA	NA	NA	NA	NA	NA	1	1	NA	1
BCKDHA|P12694	NA	NA	NA	NA	NA	NA	NA	2	1	1	NA	NA	1	1	2	2
BCKDHB|P21953	1	NA	NA	NA	NA	NA	NA	4	2	NA	NA	NA	3	NA	3	5
BCKDK|O14874	1	NA	NA	NA	NA	1	NA	2	1	1	1	1	1	1	1	1
BCL2L1|Q07817	NA	NA	NA	NA	NA	NA	NA	NA	NA	NA	NA	NA	NA	1	NA	NA
BCL2L13|Q9BXK5	NA	NA	NA	NA	NA	NA	4	3	3	1	2	2	3	2	4	5
BCL9|O00512	NA	NA	NA	NA	NA	NA	1	NA	NA	NA	NA	NA	NA	NA	NA	NA
BCLAF1|Q9NYF8	1	NA	NA	NA	NA	NA	5	7	11	11	16	17	16	19	4	1
BCLAF3|A2AJT9	NA	NA	NA	NA	NA	NA	1	NA	NA	1	1	NA	NA	1	NA	NA
BCOR|Q6W2J9	NA	NA	NA	NA	NA	NA	6	4	6	7	17	16	15	21	6	NA
BCORL1|Q5H9F3	NA	NA	NA	NA	NA	NA	NA	NA	NA	1	2	2	NA	1	NA	NA
BCR|P11274	1	NA	NA	NA	NA	NA	6	9	4	4	7	9	4	9	4	3
BCS1L|Q9Y276	10	NA	2	1	NA	1	9	13	10	5	9	9	5	5	4	9
BDH2|Q9BUT1	2	1	1	1	1	1	4	3	3	2	2	2	2	2	1	3
BECN1|Q14457	NA	NA	NA	NA	NA	NA	NA	NA	NA	1	NA	NA	NA	NA	NA	NA
BEND3|Q5T5X7	NA	NA	NA	NA	NA	NA	NA	1	2	4	5	5	1	12	NA	NA
BICD2|Q8TD16	NA	NA	NA	NA	NA	NA	NA	1	1	1	1	1	1	1	NA	NA
BID|P55957	NA	NA	NA	NA	NA	NA	1	NA	NA	NA	NA	NA	NA	NA	1	NA
BIRC6|Q9NR09	2	NA	NA	NA	NA	NA	5	19	12	8	3	12	15	13	9	25
BLM|P54132	0	NA	0	NA	NA	0	1	0	3	4	2	2	4	5	2	1
BLMH|Q13867	7	NA	2	2	2	9	9	11	11	9	9	9	8	7	4	9
BLOC1S2|Q6QNY1	NA	NA	NA	NA	NA	NA	NA	NA	NA	1	NA	NA	NA	NA	NA	NA
BLTP2|Q14667	NA	NA	NA	NA	NA	NA	NA	1	NA	NA	NA	NA	NA	NA	NA	1
BLTP3A|Q6BDS2	NA	NA	NA	NA	NA	NA	1	1	1	1	2	1	1	4	NA	1
BLTP3B|A0JNW5	NA	NA	NA	NA	NA	NA	NA	NA	1	NA	NA	NA	1	NA	NA	NA
BLVRA|P53004	8	2	3	NA	NA	7	10	11	10	11	9	7	10	8	8	10
BLVRB|P30043	NA	NA	NA	NA	NA	1	1	1	NA	NA	NA	NA	NA	NA	NA	NA
BMI1|P35226	NA	NA	NA	NA	NA	NA	NA	NA	1	NA	NA	NA	1	NA	NA	1
BMP2K|Q9NSY1	NA	NA	NA	NA	NA	NA	1	NA	1	1	2	2	0	1	NA	1
BMS1|Q14692	13	NA	NA	NA	NA	1	11	15	16	14	8	11	14	13	9	23
BNIP1|Q12981	NA	NA	NA	NA	NA	NA	NA	1	NA	NA	NA	1	2	1	NA	3
BOD1L1|Q8NFC6	NA	NA	NA	NA	NA	NA	1	NA	NA	2	2	3	4	12	NA	NA
BOLA2B|Q9H3K6	3	1	1	1	1	1	4	4	4	3	4	4	3	4	2	4
BOP1|Q14137	11	1	2	NA	NA	3	7	13	14	14	11	12	11	9	8	16
BORA|Q6PGQ7	NA	NA	NA	NA	NA	NA	NA	1	NA	NA	NA	3	1	NA	1	NA
BPGM|P07738	NA	NA	NA	NA	NA	NA	NA	NA	NA	1	NA	NA	NA	NA	1	1
BPHL|Q86WA6	NA	NA	NA	NA	NA	NA	NA	NA	1	NA	NA	NA	NA	NA	NA	NA
BPNT1|O95861	5	1	1	1	1	3	8	10	10	8	8	7	9	10	5	13
BPNT2|Q9NX62	1	NA	NA	NA	NA	1	1	1	3	1	1	2	3	3	2	4
BPTF|Q12830	4	NA	NA	NA	NA	NA	3	9	5	9	2	8	10	8	4	9
BRAF|P15056	NA	NA	NA	NA	NA	NA	NA	0	0	0	0	1	0	1	0	0
BRAP|Q7Z569	NA	NA	NA	NA	NA	NA	NA	NA	NA	NA	NA	NA	NA	1	NA	NA
BRAT1|Q6PJG6	1	NA	NA	NA	NA	NA	4	8	7	4	5	8	5	6	8	10
BRCA1|P38398	NA	NA	NA	NA	NA	NA	2	5	5	6	6	13	9	17	3	1
BRCA2|P51587	NA	NA	NA	NA	NA	NA	NA	NA	NA	1	NA	2	2	10	NA	NA
BRCC3|P46736	NA	NA	NA	NA	NA	NA	5	5	6	6	7	7	7	9	3	6
BRD2|P25440	5	NA	NA	NA	NA	NA	1	2	1	2	4	1	1	NA	1	3
BRD3|Q15059	0	NA	NA	NA	NA	NA	0	0	0	0	NA	0	0	0	1	0
BRD4|O60885	1	NA	NA	NA	NA	NA	3	2	4	6	6	5	5	7	4	0
BRD9|Q9H8M2	NA	NA	NA	NA	NA	NA	NA	NA	NA	NA	1	1	NA	NA	NA	NA
BRF1|Q92994	NA	NA	NA	NA	NA	NA	NA	1	NA	NA	NA	NA	NA	NA	NA	NA
BRI3BP|Q8WY22	NA	NA	NA	NA	NA	NA	NA	2	2	1	1	1	2	1	1	2
BRIP1|Q9BX63	NA	NA	NA	NA	NA	1	NA	NA	NA	NA	NA	NA	1	NA	1	NA
BRIX1|Q8TDN6	6	NA	NA	NA	NA	4	8	12	9	7	7	8	10	9	8	16
BROX|Q5VW32	3	NA	NA	1	1	3	5	5	6	5	5	6	6	6	4	6
BRSK2|Q8IWQ3	NA	NA	NA	NA	NA	NA	NA	NA	NA	NA	NA	NA	NA	1	NA	0
BSDC1|Q9NW68	NA	NA	NA	NA	NA	NA	NA	NA	NA	NA	NA	1	NA	1	NA	NA
BSG|P35613	4	2	2	1	NA	2	6	7	7	6	7	6	7	6	6	7
BTAF1|O14981	4	NA	NA	NA	NA	NA	6	18	12	8	7	9	8	10	5	15
BTD|P43251	NA	NA	NA	NA	NA	NA	NA	NA	1	NA	NA	NA	1	NA	NA	NA
BTF3|P20290	2	NA	NA	NA	NA	1	NA	NA	NA	NA	NA	NA	NA	NA	NA	NA
BTN2A1|Q7KYR7	NA	NA	NA	NA	NA	NA	NA	0	2	1	1	0	3	1	1	2
BUB1|O43683	NA	NA	NA	NA	NA	NA	NA	NA	1	3	7	9	7	9	1	1
BUB1B|O60566	NA	NA	NA	NA	NA	NA	5	6	4	4	14	11	4	11	3	1
BUB3|O43684	7	1	1	3	NA	5	7	8	10	10	8	8	10	8	5	12
BUD13|Q9BRD0	NA	NA	NA	NA	NA	NA	5	3	3	5	7	7	5	9	3	NA
BUD23|O43709	1	NA	NA	NA	NA	NA	NA	2	NA	1	NA	1	NA	NA	1	2
BUD31|P41223	NA	NA	NA	NA	NA	NA	1	NA	NA	1	NA	NA	1	NA	1	4
BYSL|Q13895	4	NA	NA	NA	NA	1	7	9	11	9	9	10	8	10	8	10
BZW1|Q7L1Q6	5	0	2	1	NA	3	9	11	11	10	11	10	9	12	7	11
BZW2|Q9Y6E2	9	0	2	1	NA	4	10	12	10	10	10	10	10	8	6	13
C11orf54|Q9H0W9	1	NA	NA	NA	NA	NA	NA	1	1	1	NA	1	1	NA	2	1
C15orf39|Q6ZRI6	NA	NA	NA	NA	NA	NA	NA	NA	NA	NA	NA	NA	NA	2	NA	NA
C17orf75|Q9HAS0	NA	NA	NA	NA	NA	NA	NA	NA	NA	NA	NA	NA	NA	NA	1	2
C1GALT1|Q9NS00	NA	NA	NA	NA	NA	NA	NA	1	NA	NA	NA	NA	NA	NA	NA	3
C1orf198|Q9H425	NA	NA	NA	NA	NA	NA	NA	NA	NA	3	2	3	2	2	NA	NA
C1orf226|A1L170	NA	NA	NA	NA	NA	NA	1	NA	1	NA	NA	NA	NA	1	NA	NA
C1orf50|Q9BV19	NA	NA	NA	NA	NA	NA	NA	NA	NA	NA	1	1	1	1	NA	NA
C1orf52|Q8N6N3	NA	NA	NA	NA	NA	NA	NA	NA	NA	1	4	4	2	4	NA	NA
C1QBP|Q07021	4	NA	1	1	NA	2	4	3	3	3	3	2	3	3	2	5
C2CD2L|O14523	NA	NA	NA	NA	NA	NA	NA	NA	NA	NA	NA	NA	NA	NA	NA	1
C2CD5|Q86YS7	NA	NA	NA	NA	NA	NA	1	4	3	1	NA	1	NA	3	2	2
C3orf38|Q5JPI3	NA	NA	NA	NA	NA	NA	NA	2	2	1	NA	1	1	2	1	1
C7orf25|Q9BPX7	NA	NA	NA	NA	NA	NA	NA	NA	NA	NA	NA	NA	NA	NA	1	NA
C8orf33|Q9H7E9	NA	NA	NA	NA	NA	NA	NA	2	NA	NA	1	1	NA	1	NA	2
C8orf82|Q6P1X6	2	NA	NA	NA	NA	NA	2	2	NA	NA	1	2	NA	NA	1	1
CA2|P00918	9	NA	1	3	1	8	11	11	11	10	8	9	10	9	9	13
CA8|P35219	NA	NA	NA	NA	NA	NA	3	3	3	2	NA	3	2	1	4	5
CAAP1|Q9H8G2	NA	NA	NA	NA	NA	NA	NA	NA	NA	NA	1	1	NA	NA	NA	NA
CAB39|Q9Y376	6	NA	NA	NA	NA	1	9	8	9	10	4	5	8	3	6	10
CABIN1|Q9Y6J0	NA	NA	NA	NA	NA	NA	NA	NA	NA	NA	NA	1	NA	NA	1	NA
CACHD1|Q5VU97	NA	NA	NA	NA	NA	NA	NA	NA	NA	NA	NA	NA	1	NA	1	1
CACTIN|Q8WUQ7	2	NA	NA	NA	NA	NA	1	NA	2	1	1	1	1	1	2	1
CACYBP|Q9HB71	4	1	1	1	1	3	9	9	8	10	9	9	7	9	6	10
CAD|P27708	34	2	5	4	4	22	44	59	60	55	48	49	56	52	46	67
CADM1|Q9BY67	1	NA	NA	NA	NA	NA	NA	1	NA	NA	NA	NA	NA	2	NA	4
CALCOCO1|Q9P1Z2	NA	NA	NA	NA	NA	NA	NA	1	NA	NA	NA	NA	NA	NA	NA	NA
CALD1|Q05682	NA	NA	NA	NA	NA	NA	3	2	3	4	7	8	4	5	2	NA
CALM1|P0DP23	0	NA	NA	NA	0	0	0	0	0	0	0	0	0	0	0	0
CALML3|P27482	2	NA	NA	NA	NA	0	0	0	0	NA	0	0	0	0	0	0
CALML5|Q9NZT1	1	1	NA	1	1	4	1	NA	3	1	1	NA	1	1	1	1
CALR|P27797	4	NA	NA	NA	NA	1	7	6	8	6	5	5	7	6	2	8
CALU|O43852	2	NA	NA	NA	NA	NA	NA	NA	NA	NA	NA	NA	NA	NA	NA	NA
CAMK1|Q14012	0	NA	NA	NA	NA	NA	1	4	3	5	1	1	2	2	3	4
CAMK2D|Q13557	4	NA	NA	NA	NA	0	6	7	6	4	1	4	3	5	3	6
CAMK2G|Q13555	1	NA	NA	NA	NA	0	1	2	2	1	0	1	2	3	3	2
CAMK4|Q16566	NA	NA	NA	NA	NA	NA	NA	NA	NA	NA	NA	NA	NA	NA	1	NA
CAMLG|P49069	NA	NA	NA	NA	NA	NA	NA	1	NA	1	NA	1	1	NA	NA	NA
CAMSAP1|Q5T5Y3	NA	NA	NA	NA	NA	NA	NA	1	1	3	4	7	2	10	1	NA
CAMSAP2|Q08AD1	NA	NA	NA	NA	NA	NA	1	2	2	3	6	9	7	13	4	1
CAMSAP3|Q9P1Y5	NA	NA	NA	NA	NA	NA	NA	3	1	2	NA	2	2	1	NA	1
CAND1|Q86VP6	33	7	8	15	5	21	32	43	42	33	34	37	38	40	37	49
CAND2|O75155	1	NA	NA	0	NA	0	4	15	7	4	1	6	4	7	8	11
CANT1|Q8WVQ1	NA	NA	NA	NA	NA	NA	NA	1	NA	NA	NA	NA	1	NA	NA	3
CANX|P27824	16	5	6	5	5	15	19	23	24	21	20	24	21	22	15	29
CAP1|Q01518	5	0	2	2	NA	6	9	8	9	8	8	7	6	8	3	8
CAPN1|P07384	11	NA	1	2	NA	7	14	19	18	14	14	17	15	15	12	18
CAPN2|P17655	10	2	3	1	NA	5	13	17	20	12	12	13	12	15	10	20
CAPN7|Q9Y6W3	NA	NA	NA	NA	NA	NA	1	NA	2	1	1	2	1	3	NA	NA
CAPNS1|P04632	2	1	1	2	1	2	3	4	2	4	1	1	2	3	1	4
CAPRIN1|Q14444	NA	NA	NA	NA	NA	NA	2	2	2	2	6	6	4	3	1	NA
CAPZA1|P52907	4	NA	2	1	1	7	6	8	8	7	6	6	7	7	7	8
CAPZA2|P47755	3	NA	NA	1	NA	1	6	6	6	6	5	6	5	5	4	5
CAPZB|P47756	8	1	2	3	2	8	11	11	12	9	12	12	10	11	7	12
CARHSP1|Q9Y2V2	NA	NA	NA	NA	NA	NA	1	1	1	1	1	1	NA	1	NA	1
CARM1|Q86X55	4	1	2	1	1	3	9	10	9	7	6	9	9	9	8	10
CARMIL1|Q5VZK9	1	NA	NA	NA	NA	NA	NA	NA	1	NA	1	1	1	1	NA	1
CARNMT1|Q8N4J0	1	NA	NA	NA	NA	NA	1	3	1	2	2	2	3	3	1	2
CARS1|P49589	13	1	NA	NA	NA	4	16	20	15	15	10	9	14	11	12	18
CARS2|Q9HA77	2	NA	NA	NA	NA	NA	1	1	3	1	1	NA	3	4	2	9
CASK|O14936	NA	NA	NA	NA	NA	NA	3	6	5	4	3	2	2	2	2	5
CASP14|P31944	6	3	2	3	2	9	5	2	6	5	3	2	3	NA	NA	1
CASP2|P42575	NA	NA	NA	NA	NA	NA	NA	1	NA	NA	NA	NA	NA	NA	NA	2
CASP3|P42574	0	NA	NA	NA	NA	NA	0	1	2	1	1	1	0	1	1	1
CASP6|P55212	0	NA	NA	NA	NA	NA	1	2	1	2	1	2	2	1	2	2
CASP7|P55210	NA	NA	NA	NA	NA	NA	NA	NA	NA	1	NA	NA	NA	NA	NA	1
CASP8|Q14790	NA	NA	NA	NA	NA	NA	NA	1	NA	NA	1	1	NA	NA	NA	NA
CASP9|P55211	NA	NA	NA	NA	NA	NA	1	1	1	1	NA	NA	NA	NA	NA	1
CAST|P20810	NA	NA	NA	NA	NA	NA	NA	NA	NA	NA	1	2	NA	2	NA	NA
CASTOR2|A6NHX0	NA	NA	NA	NA	NA	NA	NA	1	NA	1	1	1	NA	1	NA	NA
CAT|P04040	13	1	4	1	2	12	12	12	12	11	7	8	6	6	6	13
CBFB|Q13951	NA	NA	NA	NA	NA	NA	2	1	NA	1	1	NA	2	NA	1	3
CBL|P22681	NA	NA	NA	NA	NA	NA	3	5	3	1	2	3	3	1	3	2
CBR1|P16152	6	NA	0	NA	0	5	8	8	10	6	7	6	7	8	5	12
CBR3|O75828	0	NA	0	NA	0	1	0	0	0	0	0	0	0	0	0	0
CBS|P35520	10	1	1	2	2	7	10	12	13	10	9	6	11	11	7	18
CBX1|P83916	NA	NA	NA	NA	NA	0	1	NA	NA	NA	NA	NA	NA	NA	1	0
CBX3|Q13185	2	NA	2	NA	NA	2	2	2	3	3	4	2	3	3	1	3
CBX5|P45973	3	NA	1	NA	NA	2	1	3	2	3	NA	1	1	1	2	5
CC2D1A|Q6P1N0	NA	NA	NA	NA	NA	NA	3	1	2	4	6	10	7	9	2	NA
CCAR1|Q8IX12	5	NA	1	NA	NA	NA	11	13	11	12	7	9	14	10	6	12
CCAR2|Q8N163	13	NA	1	NA	NA	2	15	21	23	15	16	21	16	17	16	22
CCDC102A|Q96A19	NA	NA	NA	NA	NA	NA	NA	NA	1	1	2	4	4	2	NA	NA
CCDC124|Q96CT7	NA	NA	NA	NA	NA	NA	1	NA	NA	NA	6	3	3	3	NA	NA
CCDC134|Q9H6E4	NA	NA	NA	NA	NA	NA	NA	NA	NA	NA	NA	NA	NA	NA	1	1
CCDC138|Q96M89	NA	NA	NA	NA	NA	NA	NA	NA	NA	NA	NA	1	1	1	NA	NA
CCDC178|Q5BJE1	NA	NA	NA	NA	NA	NA	NA	NA	NA	NA	NA	NA	NA	1	NA	NA
CCDC22|O60826	1	NA	NA	NA	NA	NA	2	3	2	1	NA	1	2	1	NA	1
CCDC25|Q86WR0	NA	NA	NA	NA	NA	NA	NA	1	NA	NA	NA	NA	NA	NA	NA	NA
CCDC43|Q96MW1	NA	NA	NA	NA	NA	NA	1	NA	2	NA	3	4	3	5	1	NA
CCDC47|Q96A33	4	NA	1	NA	1	2	8	9	9	6	5	9	9	9	4	13
CCDC50|Q8IVM0	NA	NA	NA	NA	NA	NA	NA	NA	NA	NA	1	1	NA	NA	NA	NA
CCDC51|Q96ER9	2	NA	NA	NA	NA	1	1	4	5	2	1	1	3	2	2	7
CCDC59|Q9P031	NA	NA	NA	NA	NA	NA	NA	NA	NA	NA	NA	NA	NA	NA	NA	1
CCDC6|Q16204	NA	NA	NA	NA	NA	NA	NA	NA	NA	NA	1	1	NA	2	1	NA
CCDC85C|A6NKD9	NA	NA	NA	NA	NA	NA	NA	NA	NA	NA	1	1	NA	NA	NA	NA
CCDC88A|Q3V6T2	NA	NA	NA	NA	NA	NA	1	NA	NA	2	1	1	NA	1	NA	NA
CCDC93|Q567U6	NA	NA	NA	NA	NA	NA	NA	NA	NA	NA	NA	2	NA	1	1	1
CCDC97|Q96F63	NA	NA	NA	NA	NA	NA	NA	NA	NA	NA	NA	NA	NA	2	NA	NA
CCNA2|P20248	NA	NA	NA	NA	NA	NA	2	1	2	4	3	1	3	4	3	3
CCNB1|P14635	3	NA	NA	NA	NA	NA	4	6	5	6	6	8	6	8	5	6
CCNB2|O95067	NA	NA	NA	NA	NA	NA	NA	2	NA	1	2	1	NA	NA	NA	1
CCNC|P24863	NA	NA	NA	NA	NA	NA	NA	NA	NA	NA	NA	NA	1	NA	NA	1
CCNH|P51946	NA	NA	NA	NA	NA	NA	NA	1	NA	1	2	2	NA	NA	NA	1
CCNK|O75909	1	NA	NA	NA	NA	NA	2	6	5	5	3	5	5	4	3	10
CCNL1|Q9UK58	1	NA	NA	NA	NA	NA	NA	NA	1	1	NA	NA	1	1	1	NA
CCNT1|O60563	NA	NA	NA	NA	NA	NA	2	3	3	5	5	5	5	5	2	2
CCNYL1|Q8N7R7	NA	NA	NA	NA	NA	NA	NA	NA	NA	NA	NA	NA	1	1	NA	NA
CCP110|O43303	NA	NA	NA	NA	NA	NA	NA	NA	2	2	3	4	3	5	2	NA
CCS|O14618	NA	NA	NA	NA	NA	NA	1	NA	NA	NA	NA	NA	NA	NA	NA	NA
CCT2|P78371	19	NA	2	2	1	14	17	23	21	19	16	14	11	16	10	26
CCT3|P49368	17	2	3	11	5	13	19	22	25	20	18	17	21	18	18	26
CCT4|P50991	18	5	5	10	5	17	20	22	23	20	21	21	20	20	17	23
CCT5|P48643	15	2	4	6	3	12	21	23	21	21	20	20	20	20	14	25
CCT6A|P40227	10	3	4	6	3	8	10	11	12	10	11	10	9	12	10	12
CCT7|Q99832	20	5	6	8	4	17	20	21	22	18	21	19	18	23	18	24
CCT8|P50990	27	5	9	10	8	25	32	31	33	31	33	33	35	33	28	32
CCZ1B|P86790	NA	NA	NA	NA	NA	NA	0	0	0	0	0	0	0	0	NA	0
CD276|Q5ZPR3	NA	NA	NA	NA	NA	NA	NA	1	NA	1	NA	NA	1	NA	1	2
CD2AP|Q9Y5K6	NA	NA	NA	NA	NA	NA	12	11	12	12	19	19	16	16	8	1
CD47|Q08722	NA	NA	NA	NA	NA	NA	1	2	1	1	NA	1	1	1	1	2
CD58|P19256	NA	NA	NA	NA	NA	NA	1	NA	NA	NA	NA	1	NA	NA	NA	NA
CD59|P13987	2	NA	NA	NA	NA	NA	2	1	3	1	NA	NA	NA	NA	NA	1
CD81|P60033	1	1	NA	1	NA	1	1	3	3	2	NA	NA	3	2	3	4
CD9|P21926	1	NA	NA	NA	NA	NA	1	1	1	NA	NA	NA	NA	NA	1	2
CD99L2|Q8TCZ2	NA	NA	NA	NA	NA	NA	1	NA	NA	NA	NA	NA	NA	NA	NA	NA
CDC123|O75794	NA	NA	NA	NA	NA	NA	2	6	6	2	7	6	5	6	3	5
CDC16|Q13042	1	NA	NA	NA	NA	NA	NA	2	4	1	1	2	3	4	1	2
CDC20|Q12834	NA	NA	NA	NA	NA	NA	NA	2	NA	NA	2	1	2	1	NA	2
CDC23|Q9UJX2	7	NA	NA	NA	NA	NA	4	8	10	9	1	5	5	7	8	7
CDC25C|P30307	NA	NA	NA	NA	NA	NA	NA	NA	NA	NA	1	2	2	NA	1	NA
CDC27|P30260	3	NA	NA	NA	1	1	4	10	12	8	6	7	10	10	8	12
CDC34|P49427	NA	NA	NA	NA	NA	NA	NA	NA	NA	NA	1	NA	1	NA	NA	1
CDC37|Q16543	4	NA	NA	2	1	3	5	5	7	4	5	6	4	3	5	7
CDC37L1|Q7L3B6	NA	NA	NA	NA	NA	NA	NA	NA	NA	NA	1	1	NA	NA	NA	NA
CDC40|O60508	7	NA	NA	NA	NA	NA	2	4	10	9	3	3	6	2	4	9
CDC42|P60953	6	1	1	1	2	4	5	7	8	5	6	6	8	7	3	9
CDC42BPA|Q5VT25	4	NA	NA	NA	NA	NA	1	2	3	3	1	3	2	1	4	3
CDC42BPB|Q9Y5S2	2	NA	NA	NA	NA	NA	3	5	3	2	NA	0	2	2	2	1
CDC45|O75419	3	NA	NA	NA	NA	NA	4	7	8	3	3	4	4	8	4	9
CDC5L|Q99459	NA	NA	NA	NA	NA	NA	4	3	6	4	10	9	6	11	6	2
CDC7|O00311	NA	NA	NA	NA	NA	NA	NA	1	2	1	NA	NA	NA	2	1	1
CDC73|Q6P1J9	3	NA	NA	NA	NA	NA	10	8	9	10	8	10	10	11	5	15
CDCA2|Q69YH5	NA	NA	NA	NA	NA	NA	1	NA	1	1	5	6	2	7	1	NA
CDCA5|Q96FF9	NA	NA	NA	NA	NA	NA	2	NA	NA	1	2	2	2	2	NA	NA
CDH2|P19022	1	NA	NA	NA	NA	NA	2	1	2	3	1	1	1	1	4	3
CDH24|Q86UP0	NA	NA	NA	NA	NA	NA	1	1	1	NA	NA	NA	NA	NA	NA	NA
CDIPT|O14735	NA	NA	NA	NA	NA	NA	2	4	2	1	1	1	2	1	1	4
CDK1|P06493	7	1	2	2	1	7	10	13	13	12	9	11	11	10	11	15
CDK11B|P21127	1	NA	0	NA	NA	NA	0	0	0	0	1	0	0	1	0	0
CDK12|Q9NYV4	1	NA	NA	0	NA	0	1	1	0	2	1	1	0	1	0	0
CDK13|Q14004	0	NA	NA	0	NA	0	2	0	1	1	2	1	0	5	1	1
CDK16|Q00536	1	NA	NA	0	NA	0	0	0	0	0	0	0	0	0	0	0
CDK2|P24941	5	NA	2	0	0	3	5	6	9	6	4	5	7	8	9	11
CDK4|P11802	7	NA	NA	0	NA	3	10	10	12	8	10	10	13	12	5	11
CDK5|Q00535	7	1	2	1	NA	2	7	7	6	7	7	7	6	6	6	8
CDK5RAP1|Q96SZ6	NA	NA	NA	NA	NA	NA	NA	1	NA	1	NA	NA	NA	1	NA	1
CDK5RAP2|Q96SN8	NA	NA	NA	NA	NA	NA	NA	NA	2	4	1	1	2	6	1	NA
CDK5RAP3|Q96JB5	NA	NA	NA	NA	NA	NA	3	3	5	1	1	2	2	1	1	7
CDK6|Q00534	2	NA	NA	0	NA	0	6	6	4	3	6	5	2	2	1	4
CDK7|P50613	NA	NA	NA	NA	NA	NA	4	3	3	3	2	1	3	2	4	4
CDK9|P50750	2	NA	NA	0	NA	0	4	3	5	5	4	5	4	4	3	5
CDKAL1|Q5VV42	1	NA	NA	NA	NA	NA	2	7	4	4	4	4	4	5	4	9
CDKN2AIP|Q9NXV6	1	NA	NA	NA	NA	NA	1	1	2	1	2	4	3	7	2	2
CDS2|O95674	1	NA	NA	NA	NA	NA	1	3	3	3	1	1	2	2	2	4
CDSN|Q15517	6	1	NA	NA	2	5	4	NA	4	3	3	1	1	1	NA	NA
CDV3|Q9UKY7	NA	NA	NA	NA	NA	NA	4	3	3	4	7	7	5	7	2	NA
CDYL|Q9Y232	NA	NA	NA	NA	NA	NA	NA	2	NA	NA	NA	NA	NA	NA	NA	NA
CEBPB|P17676	NA	NA	NA	NA	NA	NA	NA	NA	NA	NA	NA	1	1	NA	NA	NA
CEBPZ|Q03701	10	NA	1	NA	NA	1	13	19	15	14	14	14	15	16	9	20
CECR2|Q9BXF3	NA	NA	NA	NA	NA	NA	1	3	NA	1	NA	1	1	1	1	2
CELF1|Q92879	NA	NA	NA	NA	NA	NA	0	1	1	2	3	3	1	1	0	2
CELF2|O95319	NA	NA	NA	NA	NA	NA	0	NA	NA	NA	1	0	NA	NA	1	NA
CENPE|Q02224	1	NA	NA	NA	NA	NA	1	NA	NA	NA	1	1	NA	NA	NA	NA
CENPF|P49454	NA	NA	NA	NA	NA	NA	2	2	NA	2	NA	5	1	4	NA	0
CENPH|Q9H3R5	NA	NA	NA	NA	NA	NA	1	NA	NA	NA	2	1	1	2	1	NA
CENPI|Q92674	NA	NA	NA	NA	NA	NA	1	NA	NA	1	1	1	2	1	1	1
CENPL|Q8N0S6	NA	NA	NA	NA	NA	NA	1	NA	NA	NA	NA	NA	NA	1	1	NA
CENPM|Q9NSP4	NA	NA	NA	NA	NA	NA	1	NA	1	1	1	2	1	1	NA	1
CENPV|Q7Z7K6	1	NA	NA	NA	NA	1	1	3	2	3	1	1	2	2	2	4
CEP135|Q66GS9	NA	NA	NA	NA	NA	NA	NA	NA	NA	1	NA	NA	NA	NA	NA	1
CEP152|O94986	NA	NA	NA	NA	NA	NA	NA	NA	NA	NA	NA	1	NA	3	NA	NA
CEP170|Q5SW79	NA	NA	NA	NA	NA	NA	20	18	25	28	29	31	27	35	16	1
CEP170P1|Q96L14	NA	NA	NA	NA	NA	NA	0	0	0	0	0	0	0	0	1	NA
CEP192|Q8TEP8	NA	NA	NA	NA	NA	NA	2	NA	NA	1	1	1	NA	NA	NA	NA
CEP290|O15078	0	NA	NA	0	NA	NA	0	0	0	0	0	1	NA	0	NA	0
CEP350|Q5VT06	NA	NA	NA	NA	NA	NA	17	12	27	28	29	36	33	52	15	1
CEP43|O95684	NA	NA	NA	NA	NA	NA	4	2	2	3	7	7	6	7	4	NA
CEP44|Q9C0F1	1	NA	NA	NA	NA	NA	NA	1	NA	NA	NA	NA	NA	NA	NA	NA
CEP55|Q53EZ4	NA	NA	NA	NA	NA	NA	NA	NA	NA	NA	2	2	NA	2	NA	NA
CEP78|Q5JTW2	NA	NA	NA	NA	NA	NA	NA	NA	NA	NA	NA	NA	NA	NA	1	2
CEP85|Q6P2H3	NA	NA	NA	NA	NA	NA	2	1	1	2	7	7	8	12	3	NA
CEP85L|Q5SZL2	NA	NA	NA	NA	NA	NA	NA	NA	NA	NA	2	NA	NA	NA	NA	NA
CEP97|Q8IW35	NA	NA	NA	NA	NA	NA	6	4	11	12	13	13	10	14	5	7
CEPT1|Q9Y6K0	2	NA	NA	NA	NA	1	1	3	2	1	2	1	2	1	1	2
CERS1|P27544	NA	NA	NA	NA	NA	NA	NA	1	NA	NA	NA	NA	NA	NA	NA	3
CERS2|Q96G23	1	NA	NA	NA	NA	1	1	3	2	NA	1	1	2	1	1	4
CERS6|Q6ZMG9	NA	NA	NA	NA	NA	NA	NA	1	NA	NA	NA	NA	NA	NA	NA	1
CERT1|Q9Y5P4	3	NA	NA	NA	NA	NA	NA	NA	NA	1	NA	1	1	NA	NA	NA
CETN2|P41208	NA	NA	NA	NA	NA	NA	NA	NA	NA	NA	NA	NA	NA	1	NA	NA
CFAP20|Q9Y6A4	4	1	1	2	1	2	3	6	5	4	5	3	4	4	3	5
CFAP298|P57076	NA	NA	NA	NA	NA	NA	NA	NA	NA	NA	1	NA	NA	NA	NA	NA
CFAP36|Q96G28	NA	NA	NA	NA	NA	NA	NA	1	NA	NA	1	2	1	NA	NA	NA
CFAP410|O43822	NA	NA	NA	NA	NA	NA	NA	NA	NA	1	1	NA	NA	NA	NA	1
CFDP1|Q9UEE9	NA	NA	NA	NA	NA	NA	1	NA	1	NA	2	2	1	3	1	NA
CFL1|P23528	7	3	3	4	1	6	6	6	5	4	5	5	6	6	6	6
CFL2|Q9Y281	0	0	NA	0	NA	0	2	0	0	NA	0	0	0	0	1	0
CHAC2|Q8WUX2	3	NA	NA	NA	NA	NA	4	3	3	2	3	4	3	2	2	4
CHAF1A|Q13111	NA	NA	NA	NA	NA	NA	1	1	2	2	2	1	1	2	2	NA
CHAF1B|Q13112	2	NA	NA	NA	NA	NA	1	3	3	3	2	1	4	3	2	4
CHAMP1|Q96JM3	NA	NA	NA	NA	NA	NA	3	3	4	7	6	7	10	16	3	1
CHCHD3|Q9NX63	NA	NA	NA	NA	NA	1	2	1	1	NA	2	NA	1	NA	NA	3
CHCHD4|Q8N4Q1	NA	NA	NA	NA	NA	NA	1	NA	1	NA	1	NA	1	1	NA	NA
CHD1|O14646	9	NA	NA	NA	NA	NA	5	9	8	10	5	6	6	6	7	13
CHD1L|Q86WJ1	6	NA	NA	NA	NA	1	7	17	12	11	4	7	8	7	13	12
CHD2|O14647	6	NA	NA	NA	NA	NA	1	3	1	4	0	1	1	0	4	2
CHD3|Q12873	0	0	0	0	NA	0	1	1	1	0	0	0	0	0	0	3
CHD4|Q14839	18	0	4	0	NA	5	16	31	31	26	17	21	28	28	21	38
CHD7|Q9P2D1	0	NA	NA	NA	NA	NA	1	2	0	0	1	2	1	0	0	1
CHD8|Q9HCK8	2	NA	NA	NA	NA	NA	3	3	4	5	4	6	6	5	6	5
CHDH|Q8NE62	2	NA	NA	NA	NA	NA	NA	NA	NA	NA	NA	1	NA	NA	NA	2
CHEK1|O14757	1	NA	NA	NA	NA	NA	NA	3	3	2	3	2	4	4	1	5
CHEK2|O96017	1	NA	NA	NA	NA	NA	4	5	4	2	1	2	1	3	2	4
CHERP|Q8IWX8	11	NA	1	NA	NA	1	8	12	15	13	12	11	12	11	9	12
CHID1|Q9BWS9	3	NA	NA	NA	NA	1	5	5	6	5	3	4	5	3	2	7
CHKA|P35790	NA	NA	NA	NA	NA	NA	NA	1	NA	NA	1	2	1	NA	NA	1
CHM|P24386	NA	NA	NA	NA	NA	NA	NA	1	NA	NA	NA	1	NA	1	NA	1
CHML|P26374	1	NA	NA	NA	NA	NA	2	2	1	1	NA	1	NA	2	1	1
CHMP2B|Q9UQN3	NA	NA	NA	NA	NA	NA	1	NA	1	1	1	1	2	2	NA	NA
CHMP4B|Q9H444	NA	NA	NA	NA	NA	NA	3	1	2	1	5	4	5	5	1	NA
CHMP5|Q9NZZ3	NA	NA	NA	NA	NA	NA	2	1	2	2	2	2	2	2	2	NA
CHORDC1|Q9UHD1	6	NA	NA	NA	NA	NA	7	7	9	9	11	9	10	10	3	9
CHP1|Q99653	NA	NA	NA	NA	NA	NA	NA	1	NA	NA	NA	NA	1	NA	1	1
CHPT1|Q8WUD6	NA	NA	NA	NA	NA	NA	NA	1	NA	NA	NA	NA	NA	NA	NA	NA
CHST14|Q8NCH0	NA	NA	NA	NA	NA	1	NA	1	2	NA	NA	NA	NA	NA	NA	NA
CHTF18|Q8WVB6	1	NA	NA	NA	NA	0	2	3	1	2	NA	3	2	1	2	2
CHUK|O15111	1	NA	NA	NA	NA	NA	3	5	4	5	2	2	5	3	3	7
CHURC1|Q8WUH1	NA	NA	NA	NA	NA	NA	1	NA	NA	NA	NA	NA	NA	NA	NA	NA
CIAO1|O76071	NA	NA	NA	NA	NA	NA	NA	2	1	1	NA	1	NA	NA	1	2
CIAO2A|Q9H5X1	NA	NA	NA	NA	NA	NA	NA	NA	NA	NA	NA	NA	NA	NA	1	NA
CIAO3|Q9H6Q4	NA	NA	NA	NA	NA	NA	NA	1	NA	NA	NA	NA	NA	NA	NA	NA
CIAPIN1|Q6FI81	NA	NA	NA	NA	NA	NA	4	2	4	6	7	7	5	8	1	3
CIC|Q96RK0	NA	NA	NA	NA	NA	NA	NA	NA	NA	1	NA	NA	1	1	NA	NA
CIP2A|Q8TCG1	8	NA	NA	NA	NA	NA	11	18	23	16	20	20	20	24	15	21
CIRBP|Q14011	1	NA	NA	NA	NA	NA	NA	NA	NA	NA	NA	NA	NA	NA	NA	NA
CISD1|Q9NZ45	1	NA	NA	NA	NA	NA	1	3	2	2	1	1	1	1	2	4
CISD2|Q8N5K1	4	NA	1	NA	NA	2	5	5	5	5	4	4	4	5	4	5
CIT|O14578	NA	NA	NA	NA	NA	NA	NA	3	2	NA	NA	1	NA	NA	NA	1
CKAP2|Q8WWK9	NA	NA	NA	NA	NA	NA	12	13	19	15	23	23	19	24	13	9
CKAP2L|Q8IYA6	NA	NA	NA	NA	NA	NA	2	NA	2	1	4	5	5	8	3	NA
CKAP4|Q07065	11	NA	1	NA	NA	2	23	18	15	13	13	17	11	15	10	20
CKAP5|Q14008	34	1	4	NA	NA	16	44	55	48	46	46	49	53	55	39	67
CKB|P12277	10	3	2	6	4	12	13	14	13	13	11	12	11	10	13	15
CKM|P06732	1	NA	NA	0	NA	0	1	1	1	1	0	1	1	0	1	0
CKMT1B|P12532	1	NA	NA	NA	NA	4	7	7	9	8	2	2	5	4	6	11
CLASP1|Q7Z460	5	NA	NA	NA	NA	0	7	19	19	13	15	15	15	16	8	27
CLASP2|O75122	6	NA	NA	NA	NA	2	13	18	21	16	14	14	16	23	12	18
CLCC1|Q96S66	1	NA	NA	NA	NA	NA	1	5	4	3	1	2	5	2	NA	12
CLCN3|P51790	NA	NA	NA	NA	NA	NA	NA	1	NA	NA	NA	NA	1	NA	NA	NA
CLCN7|P51798	NA	NA	NA	NA	NA	NA	1	2	NA	NA	NA	NA	2	NA	NA	NA
CLGN|O14967	NA	NA	NA	NA	NA	NA	1	2	4	6	NA	1	3	2	1	11
CLIC1|O00299	12	2	1	6	2	8	13	14	11	11	12	13	12	11	13	14
CLIC4|Q9Y696	8	NA	2	2	2	5	11	11	13	12	9	9	11	11	9	12
CLIC6|Q96NY7	NA	NA	NA	NA	NA	NA	NA	0	NA	NA	NA	0	NA	NA	NA	0
CLINT1|Q14677	NA	NA	NA	NA	NA	NA	10	5	9	11	14	11	13	14	3	NA
CLIP1|P30622	NA	NA	NA	NA	NA	NA	NA	1	1	1	1	1	NA	1	2	NA
CLK1|P49759	NA	NA	NA	NA	NA	NA	NA	NA	NA	NA	0	NA	NA	NA	NA	NA
CLK2|P49760	NA	NA	NA	NA	NA	NA	NA	1	2	1	NA	NA	NA	1	1	NA
CLN5|O75503	NA	NA	NA	NA	NA	NA	1	4	2	2	3	2	2	3	2	1
CLN6|Q9NWW5	2	NA	NA	NA	NA	NA	2	3	2	1	1	2	2	2	2	2
CLNS1A|P54105	NA	NA	NA	NA	NA	NA	1	1	NA	NA	NA	1	NA	NA	NA	1
CLP1|Q92989	NA	NA	NA	NA	NA	NA	NA	3	2	NA	NA	2	NA	NA	NA	1
CLPB|Q9H078	1	NA	NA	NA	NA	1	2	4	5	5	1	4	3	3	4	6
CLPP|Q16740	3	NA	NA	NA	NA	NA	2	3	2	1	1	3	3	NA	1	5
CLPTM1|O96005	1	NA	NA	NA	NA	NA	1	3	1	1	1	NA	4	NA	NA	6
CLPTM1L|Q96KA5	NA	NA	NA	NA	NA	NA	2	5	2	2	1	2	3	1	2	4
CLPX|O76031	NA	NA	NA	NA	NA	NA	NA	1	NA	NA	NA	NA	1	NA	1	NA
CLSPN|Q9HAW4	NA	NA	NA	NA	NA	NA	NA	1	NA	NA	1	NA	1	2	NA	NA
CLTA|P09496	NA	NA	NA	NA	NA	NA	NA	NA	NA	NA	NA	NA	NA	1	NA	NA
CLTC|Q00610	42	15	18	23	22	47	51	60	61	52	53	54	57	54	47	63
CLTCL1|P53675	0	0	0	0	0	0	1	2	1	0	0	0	0	0	1	2
CLUH|O75153	8	NA	1	NA	NA	1	17	25	21	19	24	26	22	27	16	23
CMAS|Q8NFW8	4	NA	NA	NA	NA	NA	3	6	5	3	3	4	4	4	4	7
CMBL|Q96DG6	6	NA	NA	NA	NA	1	6	7	8	6	4	4	4	1	NA	7
CMIP|Q8IY22	NA	NA	NA	NA	NA	NA	NA	NA	NA	1	NA	NA	NA	NA	NA	NA
CMPK1|P30085	1	NA	NA	NA	NA	NA	3	5	3	2	2	2	3	2	2	6
CMSS1|Q9BQ75	4	NA	1	NA	NA	1	3	7	7	4	3	4	4	4	4	7
CMTR1|Q8N1G2	6	NA	1	NA	NA	NA	11	17	17	11	13	13	14	18	6	13
CNDP2|Q96KP4	4	NA	1	NA	NA	1	7	12	11	13	9	8	8	8	8	16
CNIH4|Q9P003	NA	NA	NA	NA	NA	NA	NA	NA	1	NA	NA	NA	1	1	1	1
CNN2|Q99439	NA	NA	NA	NA	NA	NA	1	NA	NA	1	2	NA	0	2	NA	NA
CNN3|Q15417	NA	NA	NA	NA	NA	NA	2	2	1	2	3	3	4	3	1	1
CNNM2|Q9H8M5	0	NA	NA	NA	NA	NA	1	NA	NA	NA	NA	NA	NA	NA	NA	1
CNNM3|Q8NE01	NA	NA	NA	NA	NA	NA	NA	3	1	2	1	1	3	1	2	8
CNNM4|Q6P4Q7	0	NA	NA	NA	NA	NA	NA	NA	NA	NA	NA	NA	NA	1	NA	2
CNOT1|A5YKK6	25	NA	1	NA	NA	4	30	44	43	34	33	31	41	43	30	59
CNOT10|Q9H9A5	2	NA	NA	NA	NA	NA	5	5	3	3	2	3	4	2	3	7
CNOT11|Q9UKZ1	NA	NA	NA	NA	NA	NA	NA	1	2	2	3	2	2	4	3	4
CNOT2|Q9NZN8	NA	NA	NA	NA	NA	NA	2	4	1	3	1	2	2	3	3	4
CNOT3|O75175	1	NA	NA	NA	NA	NA	4	3	5	5	5	6	5	6	3	7
CNOT4|O95628	NA	NA	NA	NA	NA	NA	NA	1	NA	NA	1	1	NA	2	1	NA
CNOT6|Q9ULM6	NA	NA	NA	NA	NA	NA	NA	0	0	0	1	0	NA	NA	0	NA
CNOT7|Q9UIV1	2	NA	NA	NA	NA	NA	3	2	2	2	3	2	2	4	3	1
CNOT8|Q9UFF9	NA	NA	NA	NA	NA	NA	NA	2	2	2	1	4	4	4	3	2
CNOT9|Q92600	3	NA	NA	NA	NA	1	2	7	6	6	2	2	4	5	3	9
CNP|P09543	10	1	6	3	5	4	9	13	15	11	12	13	12	15	8	13
CNPY2|Q9Y2B0	NA	NA	NA	NA	NA	NA	1	NA	2	NA	NA	NA	NA	NA	1	NA
COA3|Q9Y2R0	NA	NA	NA	NA	NA	NA	1	1	1	1	NA	NA	NA	1	1	3
COASY|Q13057	2	NA	NA	NA	NA	NA	4	10	9	6	6	5	6	5	4	9
COBL|O75128	NA	NA	NA	NA	NA	NA	NA	NA	NA	NA	NA	1	NA	NA	NA	NA
COBLL1|Q53SF7	NA	NA	NA	NA	NA	NA	1	NA	NA	2	2	4	2	5	NA	NA
COG1|Q8WTW3	NA	NA	NA	NA	NA	NA	8	7	8	6	14	13	15	20	10	7
COG2|Q14746	NA	NA	NA	NA	NA	NA	4	4	8	6	4	4	5	8	4	8
COG3|Q96JB2	NA	NA	NA	NA	NA	NA	1	3	2	4	NA	1	3	1	3	6
COG4|Q9H9E3	NA	NA	NA	NA	NA	NA	2	4	5	3	NA	NA	2	1	NA	6
COG5|Q9UP83	NA	NA	NA	NA	NA	NA	1	6	4	3	1	2	3	3	2	7
COG6|Q9Y2V7	NA	NA	NA	1	NA	NA	NA	1	1	1	NA	2	2	NA	1	5
COG7|P83436	2	NA	NA	NA	NA	NA	2	8	6	4	3	5	6	8	6	6
COG8|Q96MW5	NA	NA	NA	NA	NA	NA	1	4	3	5	NA	2	3	2	3	4
COIL|P38432	3	NA	NA	NA	1	1	4	7	10	9	4	5	7	8	6	10
COL1A2|P08123	NA	NA	NA	NA	NA	NA	NA	NA	NA	NA	NA	NA	1	NA	NA	NA
COL6A1|P12109	NA	NA	NA	NA	NA	NA	NA	NA	NA	NA	NA	NA	NA	NA	1	NA
COLGALT1|Q8NBJ5	5	NA	NA	NA	NA	NA	6	13	7	6	6	6	5	5	7	10
COMMD10|Q9Y6G5	NA	NA	NA	NA	NA	NA	NA	NA	NA	NA	1	NA	NA	NA	NA	NA
COMMD2|Q86X83	NA	NA	NA	NA	NA	NA	NA	1	NA	NA	NA	NA	1	NA	NA	1
COMMD3|Q9UBI1	NA	NA	NA	NA	NA	NA	3	3	4	2	3	3	2	3	2	4
COMMD4|Q9H0A8	1	NA	NA	NA	NA	NA	1	3	3	2	1	1	2	NA	3	3
COMMD7|Q86VX2	NA	NA	NA	NA	NA	NA	1	2	NA	NA	NA	NA	NA	NA	1	2
COMMD8|Q9NX08	NA	NA	NA	NA	NA	NA	1	1	1	1	2	2	1	2	1	1
COMMD9|Q9P000	NA	NA	NA	NA	NA	NA	NA	NA	NA	NA	NA	NA	NA	NA	1	2
COMT|P21964	5	NA	NA	NA	2	4	6	12	9	7	5	6	6	7	7	11
COMTD1|Q86VU5	NA	NA	NA	NA	NA	NA	NA	1	NA	1	NA	NA	NA	NA	NA	NA
COPA|P53621	34	4	8	9	3	23	40	50	47	41	42	44	46	50	31	54
COPB1|P53618	18	NA	4	3	2	15	22	33	33	25	25	31	32	33	29	31
COPB2|P35606	16	1	2	4	NA	10	21	31	28	22	28	26	25	26	21	29
COPE|O14579	1	NA	NA	NA	NA	1	6	7	5	5	3	3	4	3	5	10
COPG1|Q9Y678	15	1	4	1	NA	3	17	25	20	18	18	18	21	18	19	25
COPG2|Q9UBF2	9	1	1	1	NA	3	12	22	21	21	13	16	22	20	17	24
COPS2|P61201	6	NA	1	NA	NA	1	6	8	7	4	4	3	3	6	3	13
COPS3|Q9UNS2	5	NA	2	NA	1	3	6	8	9	8	8	6	9	7	6	13
COPS4|Q9BT78	NA	NA	NA	NA	NA	1	5	4	3	2	1	2	2	2	2	7
COPS5|Q92905	2	NA	NA	NA	NA	2	6	6	5	5	6	6	6	3	3	6
COPS6|Q7L5N1	4	NA	NA	NA	NA	1	5	9	8	7	6	6	7	4	5	8
COPS7A|Q9UBW8	NA	NA	NA	NA	NA	NA	1	1	NA	NA	NA	NA	NA	NA	NA	1
COPS7B|Q9H9Q2	1	NA	NA	NA	NA	NA	1	NA	NA	1	1	NA	1	NA	1	5
COPS8|Q99627	NA	NA	NA	NA	NA	NA	NA	NA	NA	NA	NA	NA	NA	NA	NA	1
COPZ1|P61923	3	NA	1	1	NA	3	5	4	5	4	3	5	4	4	5	3
COQ6|Q9Y2Z9	NA	NA	NA	NA	NA	NA	NA	NA	NA	NA	NA	NA	NA	NA	NA	1
COQ8A|Q8NI60	3	NA	NA	1	NA	2	2	4	4	5	1	2	5	2	3	5
CORO1B|Q9BR76	3	NA	1	NA	NA	1	4	8	6	4	5	6	5	5	2	10
CORO1C|Q9ULV4	8	NA	1	NA	1	3	11	12	14	10	10	12	11	15	3	11
CORO2A|Q92828	NA	NA	NA	NA	NA	NA	NA	1	NA	NA	0	0	0	NA	NA	NA
CORO7|P57737	1	NA	NA	NA	NA	NA	9	11	11	14	16	15	14	16	7	6
COTL1|Q14019	3	NA	NA	1	NA	NA	6	6	6	5	4	5	3	3	3	7
COX11|Q9Y6N1	NA	NA	NA	NA	NA	NA	NA	1	NA	NA	NA	NA	NA	NA	NA	3
COX15|Q7KZN9	NA	NA	1	NA	NA	NA	1	2	3	1	1	1	3	2	2	4
COX20|Q5RI15	1	NA	NA	NA	NA	NA	2	1	1	1	1	1	NA	1	2	2
COX4I1|P13073	4	2	NA	NA	1	3	6	6	6	5	4	4	6	6	4	6
COX5A|P20674	NA	NA	NA	NA	NA	NA	1	1	1	1	1	1	1	1	NA	1
COX5B|P10606	NA	NA	NA	NA	NA	NA	NA	1	NA	NA	NA	NA	NA	NA	NA	NA
COX6A1|P12074	NA	NA	NA	NA	NA	NA	1	2	1	1	NA	NA	1	NA	NA	3
COX6C|P09669	2	1	2	1	NA	2	2	2	2	2	2	2	2	2	2	2
COX7A2|P14406	2	NA	NA	1	NA	1	2	2	2	2	2	2	2	2	2	2
COX7A2L|O14548	3	NA	2	NA	NA	3	2	3	2	2	NA	2	1	1	2	2
COX7C|P15954	1	NA	NA	NA	NA	NA	1	1	1	1	NA	1	1	NA	1	1
CPA4|Q9UI42	NA	NA	NA	NA	NA	1	NA	NA	NA	NA	NA	NA	NA	NA	NA	NA
CPD|O75976	8	NA	NA	NA	NA	NA	5	10	3	1	NA	2	3	1	2	16
CPNE1|Q99829	6	1	2	2	1	4	6	10	8	9	6	6	7	8	6	8
CPNE2|Q96FN4	0	NA	NA	0	NA	0	0	1	2	0	0	0	0	0	1	1
CPNE3|O75131	11	1	3	3	NA	8	12	15	18	12	13	12	14	16	10	17
CPOX|P36551	6	NA	1	NA	NA	3	7	10	10	9	7	8	11	5	8	10
CPS1|P31327	1	NA	NA	NA	NA	1	3	2	1	1	0	1	2	1	3	4
CPSF1|Q10570	8	NA	NA	NA	NA	NA	8	21	20	13	6	13	14	13	11	21
CPSF2|Q9P2I0	6	NA	NA	1	NA	1	8	12	8	5	2	9	4	5	8	10
CPSF3|Q9UKF6	9	NA	1	NA	NA	NA	12	12	11	10	7	9	10	8	7	12
CPSF4|O95639	NA	NA	NA	NA	NA	NA	1	NA	NA	NA	1	1	NA	1	NA	NA
CPSF6|Q16630	NA	NA	NA	NA	NA	NA	4	3	5	3	6	6	6	6	3	5
CPSF7|Q8N684	1	NA	NA	NA	NA	NA	3	4	5	4	5	5	3	6	3	3
CPT1A|P50416	2	NA	NA	NA	NA	1	2	6	5	5	1	2	7	3	4	14
CPT2|P23786	10	1	1	1	NA	5	12	16	15	13	5	9	12	9	9	19
CPTP|Q5TA50	NA	NA	NA	NA	NA	NA	NA	NA	1	NA	NA	NA	NA	1	NA	1
CPVL|Q9H3G5	2	NA	NA	NA	NA	1	3	5	6	5	3	3	3	3	2	9
CRABP2|P29373	1	NA	NA	NA	NA	NA	2	3	NA	NA	NA	NA	NA	NA	NA	NA
CRAMP1|Q96RY5	NA	NA	NA	NA	NA	NA	NA	NA	NA	NA	NA	1	NA	NA	NA	NA
CRAT|P43155	3	NA	NA	NA	NA	NA	2	6	4	6	NA	NA	2	NA	3	7
CRBN|Q96SW2	NA	NA	NA	NA	NA	NA	1	NA	1	NA	NA	NA	2	2	1	2
CRCP|O75575	NA	NA	NA	NA	NA	NA	NA	NA	NA	NA	1	1	NA	1	NA	NA
CREB1|P16220	NA	NA	NA	NA	NA	NA	NA	NA	NA	NA	NA	0	NA	0	NA	NA
CREBBP|Q92793	NA	NA	NA	NA	NA	NA	NA	NA	1	NA	NA	0	2	NA	0	1
CREBRF|Q8IUR6	1	NA	NA	NA	NA	1	1	1	1	1	1	1	1	1	1	1
CREG1|O75629	1	NA	NA	NA	NA	1	1	NA	1	NA	NA	NA	NA	NA	NA	1
CRKL|P46109	NA	NA	NA	NA	NA	NA	NA	NA	NA	1	NA	NA	NA	NA	2	NA
CRLF3|Q8IUI8	2	NA	NA	NA	NA	NA	NA	5	2	3	1	3	NA	4	3	4
CRNKL1|Q9BZJ0	5	NA	1	NA	NA	1	7	12	16	13	5	7	9	11	4	12
CROT|Q9UKG9	NA	NA	NA	NA	NA	NA	NA	1	NA	NA	NA	NA	1	NA	NA	1
CRTAP|O75718	3	NA	NA	NA	NA	NA	4	5	6	4	3	4	3	1	3	7
CRTC1|Q6UUV9	NA	NA	NA	NA	NA	NA	NA	NA	NA	NA	NA	NA	NA	1	NA	NA
CRTC2|Q53ET0	NA	NA	NA	NA	NA	NA	NA	NA	NA	NA	1	NA	NA	NA	NA	NA
CRYBG3|Q68DQ2	NA	NA	NA	NA	NA	NA	1	NA	NA	4	4	3	4	6	3	NA
CRYL1|Q9Y2S2	NA	NA	NA	NA	NA	NA	NA	1	NA	NA	NA	1	NA	NA	1	NA
CRYZ|Q08257	3	NA	1	NA	NA	1	5	8	3	4	NA	5	5	3	1	6
CS|O75390	13	4	5	6	2	9	9	15	16	14	16	11	15	14	10	18
CSDE1|O75534	2	NA	NA	NA	NA	1	17	13	16	11	24	23	22	26	10	10
CSE1L|P55060	32	4	10	15	11	24	32	39	38	34	35	37	36	37	30	42
CSK|P41240	7	NA	1	NA	NA	1	7	8	10	10	9	9	7	9	8	11
CSNK1A1|P48729	2	NA	NA	NA	NA	NA	1	4	2	4	2	4	5	5	4	6
CSNK1D|P48730	NA	NA	NA	NA	NA	NA	1	1	1	1	0	1	0	1	1	1
CSNK1E|P49674	1	NA	NA	NA	NA	NA	1	2	3	3	0	1	2	1	1	1
CSNK1G1|Q9HCP0	NA	NA	NA	NA	NA	NA	NA	NA	0	NA	NA	1	NA	NA	NA	0
CSNK1G3|Q9Y6M4	NA	NA	NA	NA	NA	NA	NA	0	0	0	NA	0	0	0	0	0
CSNK2A1|P68400	2	NA	0	NA	NA	1	2	2	3	3	2	2	3	2	3	3
CSNK2A2|P19784	5	NA	1	NA	NA	3	9	13	11	7	8	10	9	10	8	12
CSNK2B|P67870	2	NA	1	NA	NA	2	3	3	3	3	3	3	2	3	3	5
CSPP1|Q1MSJ5	1	NA	NA	NA	NA	NA	NA	NA	NA	NA	NA	1	1	NA	NA	NA
CSTA|P01040	6	2	2	3	2	5	3	NA	5	5	3	NA	5	2	1	4
CSTB|P04080	1	NA	NA	NA	NA	NA	2	1	1	1	1	NA	NA	1	NA	NA
CSTF1|Q05048	4	NA	NA	NA	NA	NA	3	8	6	5	2	5	5	4	2	6
CSTF2|P33240	NA	NA	NA	NA	NA	NA	3	2	5	4	5	5	5	4	2	1
CSTF2T|Q9H0L4	NA	NA	NA	NA	NA	NA	0	0	0	0	0	0	0	0	1	0
CSTF3|Q12996	13	NA	NA	NA	NA	1	12	18	15	13	8	8	10	7	9	22
CTBP1|Q13363	2	NA	NA	NA	NA	1	2	6	6	4	4	5	4	6	5	8
CTBP2|P56545	2	NA	NA	NA	NA	1	2	6	6	4	4	5	5	4	4	8
CTDNEP1|O95476	NA	NA	NA	NA	NA	1	1	NA	NA	NA	NA	NA	NA	NA	NA	1
CTDP1|Q9Y5B0	2	NA	NA	NA	NA	NA	NA	1	NA	1	NA	NA	NA	NA	NA	2
CTDSPL2|Q05D32	NA	NA	NA	NA	NA	NA	2	3	2	2	1	1	NA	1	1	2
CTH|P32929	5	NA	NA	NA	NA	1	3	6	7	6	1	NA	2	4	5	8
CTNNA1|P35221	2	NA	NA	NA	NA	NA	10	15	9	7	7	7	9	9	7	17
CTNNA2|P26232	NA	NA	NA	NA	NA	NA	1	0	1	1	1	1	1	1	0	0
CTNNAL1|Q9UBT7	1	NA	NA	NA	NA	NA	NA	3	1	NA	NA	NA	1	1	NA	4
CTNNB1|P35222	3	NA	0	0	NA	1	6	10	7	8	5	5	6	1	4	15
CTNNBL1|Q8WYA6	2	NA	NA	NA	NA	NA	5	6	6	2	NA	3	3	3	3	7
CTNND1|O60716	4	NA	NA	NA	NA	NA	13	15	17	15	15	17	14	17	10	15
CTPS1|P17812	17	2	3	5	2	9	16	20	19	16	18	17	18	16	15	24
CTPS2|Q9NRF8	4	1	NA	NA	NA	1	4	6	5	6	3	4	5	4	4	11
CTR9|Q6PD62	12	NA	2	NA	NA	NA	6	15	15	11	6	6	6	6	11	16
CTSA|P10619	2	NA	1	NA	NA	1	2	2	2	2	2	3	2	2	2	1
CTSB|P07858	1	NA	NA	NA	NA	1	1	1	NA	NA	NA	NA	1	NA	NA	1
CTSC|P53634	2	NA	NA	NA	NA	NA	2	1	2	1	2	3	1	NA	NA	1
CTSD|P07339	5	1	2	3	1	3	3	6	6	5	7	6	10	6	2	6
CTTN|Q14247	NA	NA	NA	NA	NA	NA	17	15	18	19	22	19	19	21	8	5
CTTNBP2NL|Q9P2B4	NA	NA	NA	NA	NA	NA	NA	NA	NA	1	3	1	NA	2	NA	NA
CTU1|Q7Z7A3	NA	NA	NA	NA	NA	NA	NA	1	NA	NA	NA	1	NA	NA	NA	NA
CTU2|Q2VPK5	NA	NA	NA	NA	NA	NA	NA	NA	NA	NA	1	3	2	2	NA	NA
CUEDC2|Q9H467	NA	NA	NA	NA	NA	NA	NA	NA	NA	NA	1	2	NA	NA	NA	NA
CUL1|Q13616	13	1	1	NA	2	6	19	27	26	23	20	23	21	25	11	28
CUL2|Q13617	6	NA	1	NA	NA	1	9	20	13	10	9	8	7	8	9	17
CUL3|Q13618	13	NA	NA	NA	NA	2	14	20	21	14	12	13	15	11	10	23
CUL4A|Q13619	0	NA	NA	0	NA	0	0	1	2	0	0	0	3	4	2	8
CUL4B|Q13620	15	2	4	2	1	7	19	21	18	17	19	21	18	21	15	20
CUL5|Q93034	9	NA	NA	NA	NA	2	11	16	16	10	10	10	10	12	10	19
CUL7|Q14999	NA	NA	NA	NA	NA	NA	NA	4	3	1	NA	NA	1	NA	NA	1
CUTA|O60888	NA	NA	NA	NA	NA	NA	NA	NA	NA	1	NA	NA	1	NA	NA	1
CUTC|Q9NTM9	NA	NA	NA	NA	NA	NA	NA	NA	NA	1	NA	1	NA	NA	NA	1
CUX1|P39880	NA	NA	NA	NA	NA	NA	1	NA	1	2	6	6	1	6	1	1
CWC22|Q9HCG8	NA	NA	NA	NA	NA	NA	3	6	5	3	3	1	5	3	5	6
CWC27|Q6UX04	NA	NA	NA	NA	NA	NA	1	1	3	NA	3	1	4	3	1	NA
CWF19L1|Q69YN2	2	1	1	NA	1	1	3	5	4	4	4	4	5	3	4	5
CWF19L2|Q2TBE0	NA	NA	NA	NA	NA	NA	NA	NA	NA	1	NA	1	1	1	NA	NA
CXADR|P78310	NA	NA	NA	NA	NA	NA	4	5	4	2	NA	2	2	2	3	2
CXorf38|Q8TB03	NA	NA	NA	NA	NA	NA	1	2	3	2	2	2	2	1	3	4
CYB5A|P00167	NA	NA	NA	NA	NA	NA	2	3	3	3	NA	NA	NA	NA	1	1
CYB5B|O43169	1	1	NA	1	1	2	2	4	4	2	NA	2	2	NA	3	5
CYB5R1|Q9UHQ9	6	NA	1	NA	NA	1	7	7	7	6	7	6	6	7	4	11
CYB5R3|P00387	9	1	3	1	NA	6	11	13	12	13	13	12	12	13	8	13
CYB5R4|Q7L1T6	NA	NA	NA	NA	NA	NA	NA	NA	NA	NA	NA	NA	NA	NA	NA	1
CYBC1|Q9BQA9	NA	NA	NA	NA	NA	NA	NA	1	1	1	1	1	1	NA	1	1
CYC1|P08574	6	1	2	1	NA	2	8	7	8	5	7	7	5	7	5	8
CYCS|P99999	2	NA	NA	NA	NA	NA	2	3	1	NA	1	1	2	NA	NA	1
CYFIP1|Q7L576	8	NA	0	NA	NA	1	9	16	12	11	11	13	13	11	6	16
CYFIP2|Q96F07	2	1	0	NA	NA	1	5	9	6	11	5	6	9	8	10	12
CYLD|Q9NQC7	NA	NA	NA	NA	NA	NA	NA	NA	NA	1	1	NA	1	NA	NA	1
CYP20A1|Q6UW02	NA	NA	NA	NA	NA	NA	NA	2	2	1	NA	1	2	2	1	5
CYP2S1|Q96SQ9	NA	NA	NA	NA	NA	NA	NA	1	NA	NA	NA	NA	NA	NA	NA	NA
CYP51A1|Q16850	7	NA	NA	NA	1	NA	9	15	12	10	9	11	10	11	11	17
CYRIB|Q9NUQ9	3	NA	2	2	1	6	7	8	8	7	7	7	7	7	7	9
CZIB|Q9NWV4	NA	NA	NA	NA	NA	NA	2	NA	NA	NA	NA	NA	NA	NA	1	2
DACH1|Q9UI36	NA	NA	NA	NA	NA	NA	NA	NA	1	0	0	1	0	0	NA	0
DAD1|P61803	3	NA	2	1	NA	3	4	3	2	3	3	3	3	4	3	3
DAG1|Q14118	NA	NA	NA	NA	NA	NA	NA	1	1	NA	NA	NA	NA	NA	NA	NA
DAGLB|Q8NCG7	NA	NA	NA	NA	NA	NA	NA	2	1	1	NA	1	1	1	NA	3
DAP3|P51398	7	NA	1	NA	1	4	5	11	10	8	7	6	9	7	6	11
DARS1|P14868	21	4	8	12	4	15	21	25	25	21	26	25	27	25	22	26
DARS2|Q6PI48	16	4	7	8	2	12	17	24	21	14	16	16	14	13	14	20
DAXX|Q9UER7	NA	NA	NA	NA	NA	NA	NA	NA	NA	NA	NA	NA	NA	NA	1	NA
DAZAP1|Q96EP5	2	NA	NA	NA	NA	NA	2	2	1	1	NA	1	1	NA	NA	3
DBN1|Q16643	1	NA	NA	NA	NA	1	6	6	4	5	9	9	7	10	4	5
DBNL|Q9UJU6	NA	NA	NA	NA	NA	NA	2	2	2	3	6	3	5	5	1	NA
DBR1|Q9UK59	4	NA	NA	NA	NA	NA	3	5	4	4	3	4	6	4	3	5
DBT|P11182	NA	NA	NA	NA	NA	NA	NA	1	NA	1	NA	NA	NA	NA	NA	1
DCAF1|Q9Y4B6	5	NA	NA	NA	NA	NA	4	7	12	9	4	5	9	8	4	14
DCAF11|Q8TEB1	NA	NA	NA	NA	NA	NA	NA	1	NA	NA	NA	NA	NA	NA	NA	1
DCAF13|Q9NV06	1	NA	NA	NA	NA	NA	3	5	6	1	3	3	2	3	1	6
DCAF16|Q9NXF7	1	NA	NA	NA	NA	NA	NA	NA	1	1	NA	NA	NA	NA	1	3
DCAF7|P61962	2	NA	NA	NA	NA	1	5	3	7	4	1	5	6	2	3	4
DCAF8|Q5TAQ9	5	NA	NA	NA	NA	NA	1	3	NA	2	NA	1	NA	1	NA	1
DCAKD|Q8WVC6	1	NA	NA	NA	NA	NA	1	1	4	3	3	2	5	4	4	3
DCD|P81605	2	2	NA	2	1	2	2	2	2	2	2	2	2	2	1	2
DCHS2|Q6V1P9	NA	NA	NA	NA	NA	NA	1	1	1	1	NA	1	1	1	1	1
DCK|P27707	1	NA	NA	NA	NA	NA	NA	1	1	1	NA	1	1	2	1	3
DCLRE1A|Q6PJP8	NA	NA	NA	NA	NA	NA	NA	NA	NA	NA	NA	NA	1	1	NA	NA
DCP1A|Q9NPI6	NA	NA	NA	NA	NA	NA	6	6	5	7	10	8	8	12	5	4
DCP1B|Q8IZD4	NA	NA	NA	NA	NA	NA	NA	NA	1	3	3	6	2	2	1	1
DCP2|Q8IU60	NA	NA	NA	NA	NA	NA	NA	NA	NA	NA	1	NA	NA	NA	NA	1
DCPS|Q96C86	3	NA	NA	NA	NA	NA	7	12	7	7	5	5	3	2	3	9
DCTD|P32321	NA	NA	NA	NA	NA	NA	1	1	NA	1	NA	NA	NA	NA	NA	1
DCTN1|Q14203	8	NA	NA	NA	NA	2	19	25	22	19	15	17	26	21	16	28
DCTN2|Q13561	NA	NA	NA	NA	NA	NA	NA	NA	NA	NA	5	3	3	4	NA	NA
DCTN4|Q9UJW0	NA	NA	NA	NA	NA	NA	5	7	7	4	3	6	5	5	3	6
DCTN5|Q9BTE1	NA	NA	NA	NA	NA	NA	NA	NA	1	NA	NA	NA	1	1	NA	1
DCTPP1|Q9H773	NA	NA	NA	NA	NA	1	5	5	5	5	7	6	6	5	2	6
DCUN1D1|Q96GG9	NA	NA	NA	NA	NA	NA	4	5	2	2	2	2	1	2	2	4
DCUN1D5|Q9BTE7	5	1	1	NA	NA	1	5	6	7	5	5	5	6	6	4	7
DCXR|Q7Z4W1	2	NA	1	NA	NA	2	1	5	5	3	3	4	3	3	3	6
DDAH1|O94760	NA	NA	NA	NA	NA	NA	NA	NA	NA	NA	NA	NA	NA	NA	1	NA
DDB1|Q16531	30	7	7	8	3	26	38	39	39	37	37	35	39	37	37	45
DDB2|Q92466	NA	NA	NA	NA	NA	NA	NA	NA	NA	NA	NA	1	NA	1	NA	NA
DDHD1|Q8NEL9	NA	NA	NA	NA	NA	NA	NA	1	NA	NA	NA	1	NA	NA	NA	1
DDHD2|O94830	NA	NA	NA	NA	NA	NA	NA	NA	NA	NA	0	0	0	0	NA	1
DDI2|Q5TDH0	1	NA	NA	NA	NA	NA	3	3	3	1	1	2	1	1	3	3
DDOST|P39656	10	2	1	1	3	8	11	13	14	11	11	11	12	13	11	13
DDR2|Q16832	2	NA	NA	NA	NA	NA	1	1	NA	NA	NA	NA	NA	NA	NA	NA
DDT|P30046	1	NA	0	0	0	0	1	1	1	1	1	1	1	1	0	1
DDX1|Q92499	13	NA	2	5	1	10	11	15	13	12	11	14	15	13	11	18
DDX10|Q13206	6	NA	2	NA	NA	NA	4	4	5	4	3	5	4	4	5	5
DDX11L8|A8MPP1	0	NA	NA	NA	NA	NA	NA	0	NA	NA	NA	NA	NA	NA	NA	0
DDX17|Q92841	14	1	3	7	0	13	14	18	17	16	16	16	17	16	14	18
DDX18|Q9NVP1	10	NA	NA	NA	NA	1	12	16	13	11	14	12	14	13	9	20
DDX19A|Q9NUU7	0	NA	0	NA	NA	0	0	1	1	1	0	0	0	0	0	1
DDX19B|Q9UMR2	0	NA	0	NA	NA	0	0	1	1	0	0	0	0	0	0	1
DDX20|Q9UHI6	10	NA	1	NA	NA	1	9	15	9	12	8	9	13	11	8	13
DDX21|Q9NR30	22	2	9	6	2	13	25	27	23	22	26	23	25	26	22	28
DDX23|Q9BUQ8	10	NA	2	NA	NA	NA	5	9	7	6	6	9	7	6	5	5
DDX24|Q9GZR7	NA	NA	NA	NA	NA	NA	5	4	6	5	5	6	3	8	2	8
DDX27|Q96GQ7	12	NA	2	NA	NA	NA	3	12	9	8	7	9	11	6	7	13
DDX31|Q9H8H2	NA	NA	NA	NA	NA	NA	1	1	2	1	2	1	2	5	3	4
DDX39A|O00148	4	0	0	1	0	2	4	5	6	4	4	4	5	5	5	7
DDX39B|Q13838	3	0	1	2	0	4	5	9	8	7	5	5	8	6	8	8
DDX3X|O00571	7	0	0	1	0	3	9	7	9	9	9	8	8	9	4	8
DDX41|Q9UJV9	4	NA	NA	NA	NA	NA	3	6	3	3	3	2	3	3	2	7
DDX42|Q86XP3	1	NA	NA	NA	NA	NA	5	8	10	8	8	11	13	10	10	5
DDX43|Q9NXZ2	NA	NA	NA	NA	NA	NA	NA	NA	NA	1	1	NA	NA	NA	NA	NA
DDX46|Q7L014	17	NA	8	NA	NA	2	16	21	23	17	27	29	23	26	11	12
DDX47|Q9H0S4	3	NA	NA	NA	NA	1	4	6	6	4	3	3	5	4	4	11
DDX49|Q9Y6V7	NA	NA	NA	NA	NA	NA	NA	3	2	1	1	1	1	NA	1	5
DDX5|P17844	13	0	3	5	0	10	12	14	15	14	12	12	13	13	12	18
DDX50|Q9BQ39	4	NA	1	0	NA	1	11	11	12	10	8	11	8	10	2	15
DDX51|Q8N8A6	2	NA	NA	NA	NA	NA	3	6	8	5	1	6	10	5	5	6
DDX52|Q9Y2R4	3	NA	NA	NA	NA	0	5	8	4	4	4	4	6	4	3	7
DDX54|Q8TDD1	5	NA	NA	NA	NA	0	5	8	4	2	2	5	4	6	1	15
DDX55|Q8NHQ9	2	NA	NA	NA	NA	NA	NA	5	NA	1	NA	2	3	2	1	4
DDX56|Q9NY93	6	NA	NA	NA	NA	NA	3	9	8	5	5	3	6	5	1	14
DDX6|P26196	9	NA	NA	2	1	7	14	17	19	15	16	16	16	16	14	21
DECR1|Q16698	5	NA	1	NA	NA	NA	4	7	5	5	3	4	5	2	3	6
DECR2|Q9NUI1	NA	NA	NA	NA	NA	NA	NA	1	1	NA	1	1	NA	1	1	NA
DEF6|Q9H4E7	NA	NA	NA	NA	NA	NA	NA	1	NA	NA	NA	NA	NA	NA	NA	1
DEGS1|O15121	NA	NA	NA	NA	NA	NA	1	1	1	1	NA	NA	1	NA	NA	3
DEK|P35659	8	NA	2	NA	NA	2	8	6	7	6	4	4	3	5	7	8
DENND10P1|Q6NSW5	NA	NA	NA	NA	NA	NA	0	0	0	NA	NA	NA	NA	NA	NA	0
DENND4C|Q5VZ89	NA	1	NA	NA	1	NA	1	1	3	2	1	1	2	4	4	4
DENND6A|Q8IWF6	NA	NA	NA	NA	NA	NA	NA	NA	NA	1	NA	1	1	1	1	1
DENR|O43583	NA	NA	NA	NA	NA	NA	2	1	2	1	2	NA	NA	NA	NA	2
DEPDC1B|Q8WUY9	NA	NA	NA	NA	NA	NA	NA	NA	NA	NA	NA	NA	NA	NA	NA	1
DEPDC7|Q96QD5	NA	NA	NA	NA	NA	NA	1	1	1	1	1	4	1	3	1	NA
DERA|Q9Y315	1	NA	NA	NA	NA	1	4	5	3	4	3	3	2	3	2	4
DERL1|Q9BUN8	2	NA	NA	NA	NA	NA	1	3	3	2	2	2	3	2	1	5
DERL2|Q9GZP9	NA	NA	NA	NA	NA	NA	1	3	2	1	NA	NA	NA	NA	1	3
DFFA|O00273	NA	NA	NA	NA	NA	NA	2	NA	2	3	5	5	4	4	2	NA
DFFB|O76075	NA	NA	NA	NA	NA	NA	1	6	4	2	1	2	1	3	3	2
DGKD|Q16760	NA	NA	NA	NA	NA	NA	NA	NA	NA	NA	NA	1	NA	NA	NA	NA
DGKE|P52429	NA	NA	NA	NA	NA	NA	NA	1	1	1	1	1	1	1	NA	1
DGLUCY|Q7Z3D6	NA	NA	NA	NA	NA	NA	NA	1	NA	1	NA	1	1	NA	NA	NA
DGUOK|Q16854	NA	NA	NA	NA	NA	NA	1	1	1	2	1	NA	NA	1	NA	1
DHCR24|Q15392	2	NA	NA	NA	NA	1	2	6	7	4	4	6	4	5	2	8
DHCR7|Q9UBM7	6	1	2	1	NA	2	5	6	5	5	4	5	6	5	2	6
DHFR|P00374	1	NA	NA	NA	NA	1	1	3	2	2	2	2	2	2	2	4
DHPS|P49366	NA	NA	NA	NA	NA	NA	NA	NA	NA	NA	NA	1	NA	NA	NA	NA
DHRS1|Q96LJ7	1	NA	NA	NA	NA	NA	NA	NA	NA	NA	NA	NA	NA	NA	1	1
DHRS13|Q6UX07	NA	NA	NA	NA	NA	NA	NA	1	NA	1	1	1	1	1	NA	NA
DHRS3|O75911	NA	NA	NA	NA	NA	NA	NA	1	1	2	NA	NA	NA	NA	1	NA
DHRS7|Q9Y394	3	NA	2	NA	NA	4	3	7	5	4	4	5	5	5	5	7
DHRS7B|Q6IAN0	NA	NA	NA	NA	NA	NA	1	2	4	3	4	2	6	5	3	8
DHTKD1|Q96HY7	3	NA	NA	NA	NA	2	1	4	2	2	1	2	1	2	2	5
DHX15|O43143	18	1	6	5	NA	11	23	29	27	23	26	26	24	27	23	30
DHX16|O60231	7	NA	NA	NA	NA	NA	7	13	12	10	10	11	11	11	8	11
DHX29|Q7Z478	4	NA	NA	NA	NA	NA	10	18	16	11	5	9	12	11	9	18
DHX30|Q7L2E3	27	5	5	6	2	15	18	37	40	27	30	24	36	34	23	46
DHX33|Q9H6R0	NA	NA	NA	NA	NA	NA	NA	2	1	NA	NA	NA	2	NA	3	2
DHX34|Q14147	NA	NA	NA	NA	NA	1	NA	2	NA	NA	NA	2	1	2	2	2
DHX36|Q9H2U1	7	NA	0	NA	NA	1	9	22	17	16	10	13	15	12	12	20
DHX37|Q8IY37	3	NA	NA	NA	NA	NA	NA	8	3	2	3	5	4	3	4	5
DHX38|Q92620	1	NA	NA	NA	NA	NA	11	12	12	12	13	13	13	13	6	9
DHX40|Q8IX18	2	NA	NA	NA	NA	NA	2	8	6	5	2	4	3	4	5	6
DHX57|Q6P158	3	NA	0	NA	NA	0	6	12	6	4	2	4	7	6	7	10
DHX8|Q14562	NA	NA	NA	NA	NA	NA	2	7	5	6	1	2	8	6	4	7
DHX9|Q08211	33	9	11	18	9	29	41	43	47	38	41	43	40	45	36	48
DIABLO|Q9NR28	2	NA	NA	NA	NA	NA	4	3	NA	1	NA	NA	NA	NA	NA	3
DIAPH1|O60610	8	NA	NA	NA	NA	1	11	18	15	15	13	14	16	12	11	27
DIAPH2|O60879	2	NA	NA	NA	NA	NA	1	4	1	1	NA	1	3	1	2	8
DIAPH3|Q9NSV4	1	NA	NA	NA	NA	NA	1	5	6	5	3	3	10	12	7	10
DICER1|Q9UPY3	1	NA	NA	NA	NA	NA	5	11	6	3	6	7	10	10	5	7
DIDO1|Q9BTC0	NA	NA	NA	NA	NA	NA	5	2	1	5	7	11	4	8	1	1
DIMT1|Q9UNQ2	4	NA	NA	NA	NA	1	4	6	7	6	5	6	6	7	5	10
DIP2B|Q9P265	1	NA	NA	NA	NA	NA	1	3	3	1	NA	1	1	1	2	1
DIPK2A|Q8NDZ4	NA	NA	NA	NA	NA	NA	2	1	NA	NA	NA	1	NA	NA	NA	3
DIS3|Q9Y2L1	18	1	1	NA	NA	10	21	26	28	26	19	21	29	26	19	33
DIS3L|Q8TF46	NA	NA	NA	NA	NA	NA	NA	2	1	NA	1	NA	1	NA	1	1
DIS3L2|Q8IYB7	NA	NA	NA	NA	NA	NA	NA	NA	1	NA	NA	NA	NA	NA	NA	1
DISP1|Q96F81	NA	NA	NA	NA	NA	NA	NA	NA	NA	NA	NA	NA	NA	NA	NA	1
DKC1|O60832	18	1	6	NA	2	5	16	17	17	20	13	14	16	17	12	17
DLAT|P10515	8	1	2	4	1	9	9	11	8	8	6	7	10	7	7	13
DLD|P09622	4	NA	1	1	NA	4	5	6	6	6	4	4	6	5	3	9
DLGAP5|Q15398	NA	NA	NA	NA	NA	NA	2	NA	NA	NA	10	8	4	7	1	NA
DLST|P36957	NA	NA	NA	NA	NA	1	1	NA	1	1	NA	NA	NA	NA	NA	2
DMAC1|Q96GE9	NA	NA	NA	NA	NA	NA	1	1	1	1	2	2	1	1	1	1
DMAC2|Q9NW81	NA	NA	NA	NA	NA	NA	NA	NA	NA	NA	NA	NA	NA	NA	NA	1
DMAC2L|Q99766	1	NA	NA	NA	NA	NA	NA	NA	NA	1	1	1	1	NA	NA	1
DMXL1|Q9Y485	NA	NA	NA	NA	NA	NA	NA	2	NA	1	NA	NA	NA	NA	NA	1
DMXL2|Q8TDJ6	NA	1	NA	NA	NA	NA	1	NA	2	2	NA	NA	1	NA	NA	NA
DNA2|P51530	NA	NA	NA	NA	NA	NA	1	1	1	2	NA	NA	1	1	1	0
DNAAF10|Q96MX6	NA	NA	NA	NA	NA	NA	NA	2	1	1	NA	NA	1	NA	NA	2
DNAAF5|Q86Y56	14	NA	NA	NA	1	4	18	26	23	19	19	21	23	21	17	27
DNAH10|Q8IVF4	NA	NA	NA	NA	NA	NA	NA	NA	NA	NA	NA	NA	NA	1	NA	NA
DNAJA1|P31689	3	NA	4	2	1	3	8	10	9	9	7	7	9	7	6	9
DNAJA2|O60884	2	NA	NA	NA	NA	NA	4	7	5	3	3	3	2	2	2	8
DNAJB1|P25685	NA	NA	NA	NA	NA	NA	6	6	2	2	6	5	5	4	3	6
DNAJB12|Q9NXW2	NA	NA	NA	NA	NA	NA	3	NA	NA	NA	NA	NA	NA	NA	1	NA
DNAJB6|O75190	1	NA	NA	NA	NA	0	1	1	0	NA	NA	1	NA	NA	1	2
DNAJC1|Q96KC8	NA	NA	NA	NA	NA	NA	1	1	1	NA	NA	1	1	NA	NA	2
DNAJC10|Q8IXB1	4	NA	NA	NA	NA	NA	7	11	9	8	2	4	6	5	8	11
DNAJC11|Q9NVH1	3	NA	NA	NA	NA	1	8	10	8	6	6	6	6	5	6	10
DNAJC12|Q9UKB3	NA	NA	NA	NA	NA	NA	NA	NA	1	NA	1	NA	NA	NA	NA	NA
DNAJC13|O75165	6	NA	NA	NA	NA	NA	12	26	24	13	11	16	19	21	14	29
DNAJC16|Q9Y2G8	NA	NA	NA	NA	NA	NA	1	3	1	NA	NA	NA	1	NA	1	1
DNAJC2|Q99543	NA	NA	NA	NA	NA	NA	3	3	NA	1	NA	NA	NA	NA	1	1
DNAJC21|Q5F1R6	NA	NA	NA	NA	NA	NA	1	NA	NA	NA	3	3	3	5	NA	NA
DNAJC3|Q13217	NA	NA	NA	NA	NA	NA	NA	NA	NA	NA	NA	NA	NA	NA	NA	1
DNAJC7|Q99615	7	1	1	NA	NA	3	9	12	12	7	6	8	11	12	9	14
DNAJC8|O75937	1	NA	NA	NA	NA	NA	NA	NA	NA	NA	NA	NA	1	NA	NA	NA
DNAJC9|Q8WXX5	NA	NA	NA	NA	NA	NA	1	NA	NA	1	1	NA	1	NA	NA	NA
DNM1|Q05193	0	NA	NA	NA	NA	NA	0	0	0	0	0	0	0	0	0	1
DNM1L|O00429	11	NA	1	NA	1	2	14	20	17	14	17	20	18	16	13	26
DNM2|P50570	1	NA	NA	NA	NA	0	4	10	7	5	4	5	6	3	6	13
DNM3|Q9UQ16	0	NA	NA	NA	NA	0	0	0	0	0	0	0	0	0	1	0
DNMT1|P26358	21	NA	2	NA	NA	7	18	25	28	26	18	20	24	16	17	28
DNMT3A|Q9Y6K1	NA	NA	NA	NA	NA	NA	NA	NA	1	NA	NA	NA	NA	NA	NA	NA
DNPEP|Q9ULA0	NA	1	NA	NA	NA	NA	1	4	4	3	1	1	2	1	4	4
DNPH1|O43598	2	NA	NA	NA	NA	NA	2	1	1	1	1	1	NA	1	NA	1
DNTTIP2|Q5QJE6	NA	NA	NA	NA	NA	NA	7	7	5	12	13	13	13	15	4	1
DOCK1|Q14185	NA	NA	NA	NA	NA	NA	2	3	4	3	NA	1	4	3	3	4
DOCK11|Q5JSL3	6	NA	NA	NA	NA	NA	7	20	4	3	1	6	4	1	5	4
DOCK4|Q8N1I0	NA	NA	NA	NA	NA	NA	NA	NA	NA	NA	NA	NA	NA	NA	NA	3
DOCK5|Q9H7D0	NA	NA	NA	NA	NA	NA	NA	NA	NA	NA	NA	NA	NA	NA	NA	1
DOCK6|Q96HP0	0	NA	NA	NA	NA	NA	0	0	0	0	0	0	0	0	1	1
DOCK7|Q96N67	8	NA	NA	NA	NA	2	17	20	29	25	17	22	28	32	18	38
DOHH|Q9BU89	NA	NA	NA	NA	NA	NA	NA	NA	NA	NA	NA	NA	NA	NA	NA	1
DOLPP1|Q86YN1	NA	NA	NA	NA	NA	NA	NA	1	NA	NA	NA	NA	NA	NA	NA	2
DONSON|Q9NYP3	NA	NA	NA	NA	NA	NA	1	NA	1	1	1	NA	NA	NA	NA	NA
DOP1A|Q5JWR5	NA	NA	NA	NA	NA	NA	NA	NA	NA	NA	NA	NA	NA	NA	NA	1
DPAGT1|Q9H3H5	NA	NA	NA	NA	NA	NA	NA	1	NA	NA	NA	NA	NA	NA	NA	NA
DPCD|Q9BVM2	NA	NA	NA	NA	NA	NA	NA	3	2	5	NA	2	4	1	NA	3
DPH1|Q9BZG8	2	NA	NA	NA	NA	NA	4	8	6	5	6	3	5	4	2	3
DPH2|Q9BQC3	NA	NA	NA	NA	NA	NA	NA	1	NA	NA	NA	NA	NA	NA	NA	1
DPH5|Q9H2P9	1	1	NA	NA	NA	1	4	4	5	3	3	5	1	2	3	5
DPH6|Q7L8W6	NA	NA	NA	NA	NA	NA	NA	1	NA	NA	NA	NA	NA	NA	NA	NA
DPH7|Q9BTV6	NA	NA	NA	NA	NA	NA	NA	NA	NA	NA	NA	NA	NA	NA	NA	1
DPM1|O60762	4	NA	NA	1	1	4	5	6	7	5	6	5	6	7	5	10
DPM3|Q9P2X0	2	NA	NA	NA	1	NA	2	2	1	2	2	2	2	1	NA	2
DPP3|Q9NY33	10	NA	NA	NA	NA	4	15	19	15	14	10	12	16	11	11	19
DPP9|Q86TI2	4	NA	NA	NA	NA	NA	3	5	10	3	1	5	6	2	4	5
DPY19L1|Q2PZI1	NA	NA	NA	NA	NA	NA	NA	4	NA	1	NA	1	NA	NA	NA	2
DPYSL2|Q16555	1	NA	NA	NA	NA	NA	2	2	3	1	1	2	2	3	1	3
DPYSL3|Q14195	NA	NA	NA	NA	NA	NA	1	1	NA	NA	4	1	NA	NA	NA	NA
DPYSL5|Q9BPU6	3	NA	NA	NA	NA	1	3	5	6	6	2	2	4	3	4	9
DR1|Q01658	NA	NA	NA	NA	NA	NA	NA	NA	NA	NA	1	NA	NA	NA	NA	NA
DRAP1|Q14919	1	NA	NA	NA	NA	NA	NA	1	NA	NA	NA	NA	NA	NA	NA	NA
DRG1|Q9Y295	11	NA	NA	1	NA	5	12	13	13	11	12	11	11	12	11	11
DRG2|P55039	6	NA	NA	1	NA	1	11	10	13	7	11	13	9	13	8	13
DROSHA|Q9NRR4	NA	NA	NA	NA	NA	NA	NA	2	NA	NA	NA	NA	NA	NA	NA	4
DSC1|Q08554	10	5	4	5	3	9	9	2	6	5	5	5	4	5	1	1
DSC3|Q14574	2	1	1	NA	NA	1	NA	NA	1	NA	1	NA	NA	1	NA	NA
DSG1|Q02413	20	8	7	6	9	22	19	3	16	15	14	8	5	9	2	3
DSG2|Q14126	5	1	1	1	1	1	15	14	12	13	13	15	15	15	7	15
DSN1|Q9H410	NA	NA	NA	NA	NA	NA	NA	NA	NA	NA	NA	NA	1	NA	NA	NA
DSP|P15924	66	25	34	15	20	67	54	31	52	42	51	53	29	35	19	27
DST|Q03001	NA	NA	NA	NA	NA	NA	NA	1	1	0	1	NA	2	0	0	4
DSTN|P60981	2	NA	NA	2	NA	2	4	4	2	NA	1	1	2	1	2	4
DTL|Q9NZJ0	NA	NA	NA	NA	NA	NA	NA	1	NA	NA	1	1	1	NA	NA	NA
DTNA|Q9Y4J8	0	NA	NA	NA	NA	NA	0	1	0	NA	1	1	0	2	NA	NA
DTYMK|P23919	3	NA	NA	NA	NA	NA	6	8	8	5	2	5	2	3	1	12
DUS1L|Q6P1R4	NA	NA	NA	NA	NA	NA	NA	NA	NA	1	NA	NA	NA	1	NA	NA
DUS2|Q9NX74	NA	NA	NA	NA	NA	NA	1	NA	NA	1	2	1	NA	NA	1	1
DUS3L|Q96G46	NA	NA	NA	NA	NA	NA	NA	1	2	NA	NA	NA	NA	2	NA	6
DUSP3|P51452	NA	NA	NA	NA	NA	NA	2	3	3	NA	NA	1	NA	2	NA	4
DUSP9|Q99956	1	NA	NA	NA	NA	NA	5	6	4	1	4	4	1	1	2	2
DUT|P33316	NA	NA	NA	NA	NA	NA	3	2	2	2	1	1	1	1	2	2
DVL2|O14641	NA	NA	NA	NA	NA	NA	NA	2	2	2	3	2	2	2	2	NA
DVL3|Q92997	NA	NA	NA	NA	NA	NA	2	0	NA	0	2	3	1	1	0	NA
DXO|O77932	NA	NA	NA	NA	NA	NA	NA	1	NA	NA	NA	NA	NA	NA	1	2
DYM|Q7RTS9	NA	NA	NA	NA	NA	NA	NA	2	2	NA	1	1	1	2	1	2
DYNC1H1|Q14204	114	20	30	24	24	95	149	184	189	150	147	149	167	184	124	204
DYNC1I2|Q13409	6	1	1	NA	NA	3	9	6	9	6	5	7	7	6	6	10
DYNC1LI1|Q9Y6G9	3	NA	NA	NA	NA	1	9	11	11	10	10	11	11	11	7	11
DYNC1LI2|O43237	NA	NA	NA	NA	NA	NA	1	3	2	3	2	2	2	2	2	3
DYNC2H1|Q8NCM8	9	NA	NA	NA	NA	NA	3	31	31	19	3	12	23	21	23	59
DYNC2I1|Q8WVS4	NA	NA	NA	NA	NA	NA	NA	NA	NA	1	1	1	NA	1	NA	2
DYNC2I2|Q96EX3	NA	NA	NA	NA	NA	NA	NA	NA	1	NA	1	1	1	NA	NA	1
DYNC2LI1|Q8TCX1	NA	NA	NA	NA	NA	NA	NA	NA	NA	2	NA	NA	1	1	1	NA
DYNLL1|P63167	0	NA	NA	0	0	1	0	0	1	1	1	1	1	1	1	1
DYNLT1|P63172	NA	NA	NA	NA	NA	NA	1	2	2	2	3	1	2	1	2	2
DYNLT3|P51808	NA	NA	NA	NA	NA	NA	1	1	1	1	1	NA	1	1	NA	1
EAPP|Q56P03	NA	NA	NA	NA	NA	NA	NA	NA	NA	NA	1	1	NA	NA	NA	NA
EARS2|Q5JPH6	1	NA	NA	NA	NA	NA	2	6	6	2	NA	1	3	1	1	5
EBNA1BP2|Q99848	NA	NA	NA	NA	NA	NA	NA	1	NA	NA	NA	NA	NA	1	NA	NA
EBP|Q15125	1	NA	NA	NA	NA	NA	2	3	2	2	2	2	2	3	NA	3
ECD|O95905	NA	NA	NA	NA	NA	NA	NA	1	2	2	2	3	4	2	NA	NA
ECE1|P42892	NA	NA	NA	NA	NA	NA	NA	NA	NA	NA	NA	NA	NA	NA	NA	1
ECH1|Q13011	3	NA	NA	NA	NA	2	2	3	2	3	1	NA	3	1	2	4
ECHDC1|Q9NTX5	NA	NA	NA	NA	NA	NA	NA	1	NA	1	NA	2	3	1	1	2
ECHS1|P30084	4	NA	NA	NA	NA	2	4	5	4	2	1	1	2	4	3	6
ECI1|P42126	5	NA	2	NA	NA	3	4	6	6	5	3	4	4	4	3	7
ECI2|O75521	3	NA	NA	NA	NA	1	2	3	3	2	2	2	1	1	2	5
ECM1|Q16610	1	NA	NA	NA	NA	1	NA	NA	NA	NA	NA	NA	NA	NA	NA	NA
ECPAS|Q5VYK3	13	NA	NA	1	NA	4	19	39	34	28	23	22	32	35	24	46
ECSIT|Q9BQ95	NA	NA	NA	NA	NA	NA	1	3	1	1	2	1	2	1	1	5
ECT2|Q9H8V3	1	NA	NA	NA	NA	1	1	1	1	2	4	4	3	2	3	2
EDC3|Q96F86	1	NA	NA	NA	NA	NA	15	12	16	14	19	20	16	21	10	7
EDC4|Q6P2E9	8	NA	NA	NA	NA	1	13	27	24	23	17	15	21	21	14	23
EDF1|O60869	NA	NA	NA	NA	NA	NA	NA	NA	NA	NA	1	1	1	NA	NA	NA
EDRF1|Q3B7T1	NA	NA	NA	NA	NA	NA	NA	1	2	NA	1	2	3	2	2	3
EED|O75530	NA	NA	NA	NA	NA	NA	2	4	3	2	1	1	2	1	1	3
EEF1A1|P68104	1	0	0	0	0	1	0	1	1	1	0	0	1	1	1	1
EEF1A2|Q05639	3	0	0	1	0	0	5	7	4	4	6	5	4	4	5	6
EEF1AKMT1|Q8WVE0	NA	NA	NA	NA	NA	NA	NA	NA	1	NA	NA	1	NA	NA	NA	1
EEF1B2|P24534	3	NA	1	1	NA	1	4	3	3	4	5	4	5	4	3	3
EEF1D|P29692	3	NA	1	1	NA	2	8	6	8	8	9	10	6	8	6	4
EEF1E1|O43324	3	NA	NA	NA	NA	3	6	6	6	6	6	6	6	6	4	7
EEF1G|P26641	21	10	9	10	4	16	20	21	22	18	20	21	20	21	16	23
EEF2|P13639	34	14	21	20	14	28	41	45	46	41	40	44	48	44	34	44
EEFSEC|P57772	1	NA	NA	NA	NA	NA	1	3	5	5	1	2	4	2	4	9
EEPD1|Q7L9B9	NA	NA	NA	NA	NA	NA	NA	1	NA	NA	NA	NA	NA	NA	NA	NA
EFHD1|Q9BUP0	NA	NA	NA	NA	NA	NA	0	0	0	NA	1	1	1	0	0	NA
EFHD2|Q96C19	NA	NA	NA	NA	NA	NA	5	2	1	1	9	6	4	6	2	NA
EFL1|Q7Z2Z2	NA	NA	NA	NA	NA	NA	4	6	5	8	5	6	6	3	5	9
EFR3A|Q14156	NA	NA	NA	NA	NA	NA	NA	1	2	1	1	1	1	1	1	1
EFTUD2|Q15029	24	0	2	1	4	20	31	37	38	33	30	31	34	31	31	37
EGFR|P00533	NA	NA	NA	NA	NA	NA	NA	1	NA	1	NA	NA	NA	NA	NA	2
EGLN1|Q9GZT9	1	NA	NA	NA	NA	NA	NA	3	3	2	3	3	1	1	NA	1
EHBP1|Q8NDI1	NA	NA	NA	NA	NA	NA	3	1	2	3	10	11	10	10	NA	2
EHD1|Q9H4M9	0	NA	NA	NA	NA	NA	6	5	7	6	7	6	5	6	4	9
EHD4|Q9H223	3	NA	NA	NA	NA	1	6	6	7	7	6	3	6	5	4	9
EHHADH|Q08426	NA	NA	NA	NA	NA	NA	NA	1	NA	NA	NA	NA	NA	NA	NA	1
EHMT1|Q9H9B1	1	NA	NA	NA	NA	NA	1	NA	NA	3	2	1	2	4	1	NA
EHMT2|Q96KQ7	1	NA	1	NA	NA	NA	NA	2	1	NA	NA	NA	NA	NA	NA	NA
EI24|O14681	1	NA	NA	NA	NA	NA	1	1	1	1	1	1	1	1	1	2
EIF1|P41567	NA	NA	NA	NA	NA	NA	1	0	NA	1	NA	0	0	0	2	0
EIF1AY|O14602	NA	NA	NA	NA	NA	NA	0	0	NA	NA	0	NA	0	NA	NA	0
EIF2A|Q9BY44	9	NA	1	NA	NA	NA	12	18	19	13	13	15	18	13	13	19
EIF2AK2|P19525	1	NA	NA	NA	NA	2	5	9	10	8	4	7	9	7	5	10
EIF2AK3|Q9NZJ5	NA	NA	NA	NA	NA	NA	NA	NA	NA	NA	NA	NA	NA	NA	NA	1
EIF2AK4|Q9P2K8	NA	NA	NA	NA	NA	NA	1	2	4	1	NA	NA	1	1	1	1
EIF2B1|Q14232	6	NA	NA	2	NA	3	5	7	5	8	6	8	8	8	6	8
EIF2B2|P49770	1	NA	NA	NA	NA	NA	4	6	2	2	4	5	2	2	1	4
EIF2B3|Q9NR50	5	NA	NA	NA	NA	NA	1	7	7	4	4	4	2	2	3	5
EIF2B4|Q9UI10	3	NA	NA	NA	NA	NA	4	7	7	3	5	6	4	3	1	6
EIF2B5|Q13144	4	NA	NA	NA	NA	2	5	10	9	8	6	7	9	8	7	11
EIF2D|P41214	NA	NA	NA	NA	NA	NA	1	1	NA	NA	NA	NA	NA	NA	NA	NA
EIF2S1|P05198	12	1	4	2	NA	7	10	13	13	10	11	12	12	12	7	17
EIF2S2|P20042	3	NA	NA	NA	NA	NA	7	5	7	4	6	6	5	5	4	8
EIF2S3|P41091	3	1	1	1	1	3	2	3	3	3	3	3	3	3	3	3
EIF3A|Q14152	33	4	5	6	3	14	43	52	46	47	41	41	49	45	29	55
EIF3B|P55884	21	2	4	6	1	13	23	28	30	25	25	27	28	27	15	33
EIF3C|Q99613	1	1	0	0	1	0	1	1	1	1	1	1	1	1	0	1
EIF3D|O15371	11	1	1	2	NA	6	9	15	12	9	11	13	11	13	9	17
EIF3E|P60228	17	4	3	6	6	9	20	22	25	20	21	22	22	24	17	23
EIF3F|O00303	4	1	NA	1	NA	3	8	9	11	7	9	10	9	10	7	11
EIF3G|O75821	NA	NA	NA	NA	NA	NA	8	5	7	6	8	8	7	8	3	4
EIF3H|O15372	5	NA	2	1	NA	2	9	13	12	9	12	10	9	10	7	11
EIF3I|Q13347	9	NA	2	1	1	6	10	11	14	11	11	10	13	9	6	15
EIF3J|O75822	NA	NA	NA	NA	NA	NA	1	NA	NA	2	2	2	NA	1	1	NA
EIF3K|Q9UBQ5	4	1	NA	1	NA	3	4	4	5	4	3	3	3	4	4	7
EIF3L|Q9Y262	21	6	6	9	3	18	23	26	25	22	23	24	25	26	22	25
EIF3M|Q7L2H7	6	NA	NA	1	1	7	10	11	11	10	11	9	11	11	10	14
EIF4A1|P60842	7	3	3	7	4	7	7	10	10	8	10	10	10	10	9	10
EIF4A2|Q14240	3	1	0	0	0	1	4	5	2	2	3	1	2	4	4	5
EIF4A3|P38919	9	2	5	5	3	7	12	15	14	13	11	12	12	12	10	15
EIF4B|P23588	NA	NA	NA	NA	NA	NA	12	9	10	13	16	14	13	14	7	5
EIF4E|P06730	2	1	NA	1	1	1	3	3	6	3	4	4	3	4	3	6
EIF4E2|O60573	NA	NA	NA	NA	NA	NA	1	2	3	2	2	3	2	3	1	3
EIF4ENIF1|Q9NRA8	NA	NA	NA	NA	NA	NA	3	NA	7	5	10	7	9	9	1	NA
EIF4G1|Q04637	27	4	4	4	2	11	33	38	34	31	40	38	33	37	19	38
EIF4G2|P78344	14	NA	NA	NA	NA	6	25	26	31	23	32	30	30	33	21	32
EIF4G3|O43432	0	NA	NA	NA	NA	0	16	16	12	12	19	20	17	23	5	14
EIF4H|Q15056	NA	NA	NA	NA	NA	NA	2	2	2	1	3	3	2	2	2	2
EIF5|P55010	3	NA	NA	NA	NA	1	7	9	8	8	10	11	11	10	6	5
EIF5A|P63241	3	0	0	1	2	2	2	3	2	2	2	2	2	1	3	2
EIF5B|O60841	24	NA	6	1	1	6	18	23	22	20	17	17	20	19	18	28
EIF6|P56537	3	2	1	1	1	4	7	6	7	6	3	5	6	5	4	5
EIPR1|Q53HC9	NA	NA	NA	NA	NA	NA	NA	NA	NA	1	NA	NA	2	NA	1	1
ELAC2|Q9BQ52	7	NA	NA	NA	NA	5	7	16	16	8	10	11	14	11	12	25
ELAVL1|Q15717	6	1	2	2	NA	5	8	8	8	6	6	6	7	7	6	9
ELL|P55199	NA	NA	NA	NA	NA	NA	NA	NA	NA	NA	1	NA	NA	1	NA	NA
ELMO2|Q96JJ3	NA	NA	NA	NA	NA	NA	1	2	2	2	NA	NA	1	4	1	1
ELMOD2|Q8IZ81	2	NA	NA	NA	NA	NA	1	4	5	1	1	1	3	2	1	8
ELOA|Q14241	NA	NA	NA	NA	NA	NA	NA	NA	1	NA	3	2	3	4	1	NA
ELOB|Q15370	1	NA	NA	NA	NA	NA	3	3	1	1	2	3	1	3	1	3
ELOC|Q15369	1	NA	NA	NA	NA	1	2	4	4	3	1	4	3	2	2	4
ELOVL1|Q9BW60	NA	NA	NA	NA	NA	NA	1	1	1	1	NA	1	1	NA	NA	1
ELOVL5|Q9NYP7	NA	NA	NA	NA	NA	NA	NA	1	NA	NA	NA	1	1	NA	NA	2
ELOVL6|Q9H5J4	NA	NA	NA	NA	NA	NA	NA	1	NA	NA	NA	NA	NA	NA	NA	NA
ELP1|O95163	17	NA	1	NA	NA	3	20	30	31	24	25	25	28	27	19	32
ELP2|Q6IA86	5	NA	NA	NA	NA	NA	6	14	10	8	7	10	8	6	3	8
ELP3|Q9H9T3	4	NA	NA	NA	NA	NA	7	11	11	7	9	6	8	8	5	12
ELP4|Q96EB1	NA	NA	NA	NA	NA	NA	NA	2	2	2	NA	NA	1	NA	1	3
ELP6|Q0PNE2	1	NA	NA	NA	NA	NA	2	2	1	1	1	2	3	2	2	3
EMC1|Q8N766	11	NA	3	NA	NA	8	12	27	20	16	17	14	20	17	14	28
EMC10|Q5UCC4	NA	NA	NA	NA	NA	NA	NA	NA	NA	NA	NA	NA	NA	1	NA	NA
EMC2|Q15006	NA	NA	NA	NA	NA	NA	NA	1	NA	NA	NA	NA	NA	NA	1	1
EMC3|Q9P0I2	4	NA	1	NA	NA	NA	3	4	4	3	4	5	4	4	4	5
EMC4|Q5J8M3	2	NA	NA	NA	NA	NA	1	2	2	1	2	2	2	2	1	1
EMC6|Q9BV81	NA	NA	NA	NA	NA	NA	NA	1	NA	NA	NA	NA	NA	NA	NA	1
EMC7|Q9NPA0	NA	NA	NA	NA	NA	NA	1	NA	NA	NA	NA	NA	NA	NA	NA	NA
EMC8|O43402	NA	NA	NA	NA	NA	NA	2	2	3	NA	NA	1	1	1	2	3
EMC9|Q9Y3B6	NA	NA	NA	NA	NA	NA	NA	NA	NA	NA	NA	NA	NA	NA	NA	1
EMD|P50402	5	NA	NA	NA	NA	NA	5	4	5	2	4	4	4	3	NA	7
EMG1|Q92979	4	NA	NA	NA	NA	NA	1	8	6	4	6	6	3	NA	3	2
EML1|O00423	2	NA	NA	NA	NA	NA	NA	0	1	NA	NA	NA	0	0	NA	NA
EML2|O95834	1	NA	NA	NA	NA	NA	1	1	3	1	NA	NA	0	0	1	NA
EML4|Q9HC35	13	NA	4	1	NA	2	14	16	20	13	8	16	12	16	9	15
EMSY|Q7Z589	NA	NA	NA	NA	NA	NA	NA	NA	NA	1	2	2	2	2	NA	NA
ENAH|Q8N8S7	NA	NA	NA	NA	NA	NA	1	1	NA	4	3	3	4	4	NA	1
ENDOD1|O94919	1	NA	NA	NA	NA	NA	NA	2	NA	NA	NA	NA	NA	NA	1	1
ENO1|P06733	15	5	3	9	11	14	16	16	16	16	15	15	16	16	13	16
ENO2|P09104	0	0	0	0	0	0	1	1	0	0	0	1	1	0	1	1
ENOPH1|Q9UHY7	NA	NA	NA	NA	NA	1	5	4	2	2	1	2	2	1	4	6
ENPEP|Q07075	NA	NA	NA	NA	NA	NA	NA	1	NA	NA	NA	NA	NA	NA	NA	NA
ENPP1|P22413	1	NA	NA	NA	NA	NA	1	2	NA	NA	NA	NA	NA	NA	1	4
ENSA|O43768	NA	NA	NA	NA	NA	NA	NA	NA	2	2	3	2	3	4	1	NA
EP400|Q96L91	NA	NA	NA	NA	NA	NA	2	NA	2	1	1	2	4	3	NA	2
EPB41|P11171	2	NA	NA	NA	NA	NA	4	6	9	9	8	8	8	10	3	9
EPB41L1|Q9H4G0	NA	NA	NA	NA	NA	NA	NA	0	0	0	0	0	0	0	0	1
EPB41L2|O43491	23	NA	5	NA	NA	2	22	25	21	26	23	28	23	25	24	27
EPB41L3|Q9Y2J2	8	NA	NA	NA	NA	NA	11	13	10	11	12	10	9	8	9	10
EPB41L5|Q9HCM4	NA	NA	NA	NA	NA	NA	NA	1	NA	NA	NA	NA	NA	0	NA	0
EPHA4|P54764	NA	NA	NA	NA	NA	NA	NA	NA	NA	NA	NA	NA	NA	NA	NA	1
EPHA7|Q15375	NA	NA	NA	NA	NA	NA	0	1	0	0	0	0	0	0	0	1
EPHB2|P29323	NA	NA	NA	NA	NA	NA	0	0	NA	NA	NA	0	0	NA	NA	1
EPHB4|P54760	NA	NA	NA	NA	NA	NA	0	1	NA	NA	NA	0	2	NA	NA	1
EPHX1|P07099	10	NA	NA	1	NA	3	12	16	15	13	10	13	14	12	9	20
EPM2A|B3EWF7	NA	NA	NA	NA	NA	NA	NA	NA	NA	NA	NA	1	1	NA	NA	NA
EPN1|Q9Y6I3	NA	NA	NA	NA	NA	NA	NA	NA	NA	NA	1	NA	NA	NA	NA	NA
EPN2|O95208	NA	NA	NA	NA	NA	NA	NA	NA	NA	0	2	0	1	1	0	NA
EPPK1|P58107	NA	NA	NA	NA	0	0	NA	1	1	2	NA	NA	1	NA	1	3
EPRS1|P07814	52	11	15	19	13	40	57	69	69	60	50	55	53	59	45	75
EPS15|P42566	NA	NA	NA	NA	NA	NA	12	4	6	9	14	14	10	11	5	1
EPS15L1|Q9UBC2	NA	NA	NA	NA	NA	NA	10	7	12	10	24	20	18	19	12	NA
ERAL1|O75616	1	NA	NA	NA	NA	NA	2	1	1	2	NA	1	2	NA	1	1
ERAP1|Q9NZ08	NA	NA	NA	NA	NA	NA	NA	1	NA	NA	NA	NA	1	NA	NA	NA
ERBIN|Q96RT1	NA	NA	NA	NA	NA	NA	2	2	3	1	3	6	3	4	3	NA
ERC1|Q8IUD2	NA	NA	NA	NA	NA	1	0	1	NA	1	1	1	1	0	NA	0
ERCC1|P07992	NA	NA	NA	NA	NA	NA	NA	NA	NA	NA	NA	NA	NA	NA	NA	1
ERCC2|P18074	NA	NA	NA	NA	NA	NA	3	6	4	4	3	3	3	3	3	6
ERCC3|P19447	1	NA	NA	NA	NA	NA	2	2	1	2	1	1	NA	2	3	3
ERCC4|Q92889	NA	NA	NA	NA	NA	NA	2	4	6	3	1	1	2	3	4	3
ERCC6L|Q2NKX8	1	NA	NA	NA	NA	1	18	16	16	15	26	25	25	31	6	14
ERG28|Q9UKR5	1	NA	NA	NA	NA	NA	NA	1	NA	2	NA	NA	NA	NA	NA	NA
ERGIC1|Q969X5	4	NA	NA	NA	NA	NA	3	8	6	3	3	4	4	2	3	8
ERGIC2|Q96RQ1	NA	NA	NA	NA	NA	NA	2	3	3	1	1	3	2	NA	1	3
ERGIC3|Q9Y282	1	NA	NA	NA	NA	NA	3	3	2	3	1	2	2	2	1	3
ERH|P84090	3	NA	NA	1	NA	1	2	2	2	2	2	1	2	2	1	3
ERI1|Q8IV48	NA	NA	NA	NA	NA	NA	1	NA	NA	NA	NA	NA	NA	NA	NA	1
ERI3|O43414	NA	NA	NA	NA	NA	NA	2	2	2	1	1	NA	NA	NA	1	3
ERICH1|Q86X53	NA	NA	NA	NA	NA	NA	NA	1	NA	NA	NA	NA	1	1	1	NA
ERLEC1|Q96DZ1	NA	NA	NA	NA	NA	NA	1	2	1	2	NA	NA	NA	NA	NA	1
ERLIN1|O75477	2	0	NA	0	0	0	2	2	2	2	2	2	2	2	2	4
ERLIN2|O94905	3	1	2	1	1	3	4	6	6	4	5	5	7	6	3	7
ERMP1|Q7Z2K6	5	NA	NA	NA	NA	NA	5	12	3	4	3	5	1	2	2	11
ERO1A|Q96HE7	10	NA	1	1	NA	2	12	16	17	15	11	10	11	6	11	17
ERO1B|Q86YB8	0	NA	0	NA	NA	0	2	1	1	1	0	0	1	NA	1	1
ERP29|P30040	NA	NA	NA	NA	NA	NA	2	NA	NA	NA	1	NA	1	1	1	1
ERP44|Q9BS26	2	NA	0	NA	NA	2	5	5	4	5	3	3	4	3	3	9
ESD|P10768	9	2	3	1	NA	7	10	12	12	9	10	11	11	10	11	13
ESF1|Q9H501	1	NA	NA	NA	NA	NA	1	2	1	2	2	1	2	3	NA	NA
ESPL1|Q14674	NA	NA	NA	NA	NA	NA	NA	NA	NA	NA	NA	NA	1	NA	1	NA
ESPNL|Q6ZVH7	NA	NA	NA	NA	NA	NA	NA	1	NA	NA	NA	NA	NA	NA	NA	NA
ESRP2|Q9H6T0	NA	NA	NA	NA	NA	NA	NA	NA	NA	NA	NA	NA	NA	NA	NA	2
ESRRB|O95718	NA	NA	NA	NA	NA	NA	NA	NA	NA	NA	NA	NA	NA	NA	NA	0
ESS2|Q96DF8	NA	NA	NA	NA	NA	NA	2	NA	2	1	4	5	5	5	2	NA
ESYT1|Q9BSJ8	15	NA	1	NA	1	4	17	28	27	25	19	25	26	22	15	27
ESYT2|A0FGR8	9	NA	1	NA	NA	2	7	15	12	9	7	10	11	8	6	18
ETF1|P62495	9	NA	1	1	2	5	12	14	11	12	13	13	12	12	10	13
ETFA|P13804	1	NA	NA	NA	NA	1	2	2	3	1	4	1	2	1	2	1
ETFB|P38117	3	NA	1	NA	1	2	6	4	2	2	6	4	3	4	2	5
ETFDH|Q16134	9	1	3	NA	NA	3	5	9	6	7	2	4	6	4	4	7
ETNK1|Q9HBU6	NA	NA	NA	0	NA	NA	0	1	1	2	1	3	2	3	NA	2
EVI5L|Q96CN4	NA	NA	NA	NA	NA	NA	NA	NA	NA	1	NA	NA	NA	NA	NA	NA
EWSR1|Q01844	NA	NA	NA	NA	NA	NA	NA	NA	1	NA	1	NA	NA	NA	NA	NA
EXD2|Q9NVH0	1	NA	NA	NA	NA	NA	2	3	2	2	1	2	2	2	3	2
EXO1|Q9UQ84	NA	NA	NA	NA	NA	NA	NA	NA	NA	NA	NA	NA	NA	NA	1	1
EXOC1|Q9NV70	2	NA	NA	NA	NA	NA	5	8	7	5	4	4	5	5	3	10
EXOC2|Q96KP1	3	1	NA	NA	NA	2	6	12	11	9	6	5	9	11	5	12
EXOC3|O60645	3	NA	NA	NA	NA	NA	7	8	8	7	5	3	8	6	6	8
EXOC4|Q96A65	8	NA	NA	NA	NA	1	13	25	20	15	13	12	19	19	13	25
EXOC5|O00471	3	NA	NA	NA	NA	NA	4	12	11	5	3	7	5	6	5	9
EXOC6|Q8TAG9	1	NA	NA	NA	NA	NA	1	5	5	2	2	5	5	2	2	6
EXOC6B|Q9Y2D4	NA	NA	NA	NA	NA	NA	0	2	2	1	NA	1	1	0	1	5
EXOC7|Q9UPT5	NA	NA	NA	NA	NA	NA	NA	1	2	NA	1	NA	NA	1	2	3
EXOC8|Q8IYI6	4	NA	NA	NA	NA	1	4	9	8	6	3	7	7	8	6	6
EXOSC1|Q9Y3B2	NA	NA	NA	NA	NA	NA	1	1	1	1	1	1	2	1	NA	2
EXOSC10|Q01780	9	NA	NA	NA	NA	1	15	21	24	21	22	22	24	28	16	24
EXOSC2|Q13868	1	NA	NA	NA	NA	NA	1	3	2	2	2	2	1	1	3	5
EXOSC3|Q9NQT5	2	NA	NA	NA	NA	2	4	5	6	5	4	2	5	5	3	8
EXOSC4|Q9NPD3	2	NA	NA	NA	NA	NA	2	4	4	2	3	3	3	3	2	4
EXOSC5|Q9NQT4	1	NA	NA	NA	NA	1	3	5	3	2	1	1	3	1	2	3
EXOSC6|Q5RKV6	1	NA	NA	NA	NA	NA	2	2	2	2	NA	NA	3	2	1	4
EXOSC7|Q15024	3	1	1	NA	NA	2	4	5	5	3	3	4	3	4	4	5
EXOSC8|Q96B26	2	NA	NA	NA	NA	NA	3	3	5	3	3	2	4	4	4	3
EXOSC9|Q06265	3	NA	NA	NA	NA	1	3	3	6	6	4	3	3	4	3	6
EXTL3|O43909	NA	NA	NA	NA	NA	NA	NA	NA	NA	NA	1	NA	NA	NA	NA	1
EYA3|Q99504	NA	NA	NA	NA	NA	NA	1	NA	1	1	NA	NA	3	4	NA	4
EYA4|O95677	NA	NA	NA	NA	NA	NA	NA	1	NA	NA	NA	NA	NA	NA	NA	1
EZR|P15311	2	1	NA	1	1	0	11	11	12	7	12	14	9	11	7	8
F11R|Q9Y624	1	NA	NA	NA	NA	NA	1	1	1	1	1	1	1	1	1	3
FABP5|Q01469	5	3	2	1	1	4	2	0	2	2	1	1	NA	1	NA	NA
FADS1|O60427	NA	NA	NA	NA	NA	NA	NA	3	1	1	NA	1	1	1	2	3
FADS2|O95864	1	NA	NA	NA	NA	NA	NA	1	3	2	1	2	4	1	1	4
FAF1|Q9UNN5	2	NA	NA	NA	NA	NA	3	8	4	5	NA	NA	1	NA	4	10
FAF2|Q96CS3	7	NA	1	1	1	3	10	13	12	10	9	8	8	12	9	14
FAH|P16930	5	NA	1	NA	NA	1	8	8	8	7	5	7	7	6	5	9
FAHD1|Q6P587	2	NA	NA	NA	NA	NA	2	3	2	2	3	2	2	2	2	3
FAHD2B|Q6P2I3	NA	NA	NA	NA	NA	NA	NA	NA	NA	0	NA	NA	NA	NA	NA	0
FAM114A2|Q9NRY5	NA	NA	NA	NA	NA	NA	2	4	4	3	5	5	5	5	4	3
FAM117B|Q6P1L5	NA	NA	NA	NA	NA	NA	NA	NA	NA	NA	3	2	2	1	NA	NA
FAM118B|Q9BPY3	NA	NA	NA	NA	NA	NA	NA	NA	NA	NA	NA	NA	NA	NA	NA	1
FAM120A|Q9NZB2	11	NA	2	NA	NA	NA	11	17	16	15	17	16	15	17	7	13
FAM120B|Q96EK7	1	NA	NA	NA	NA	NA	1	1	3	2	2	1	1	1	1	1
FAM135A|Q9P2D6	NA	NA	NA	NA	NA	NA	NA	NA	NA	NA	NA	NA	NA	1	NA	NA
FAM162A|Q96A26	2	NA	NA	NA	NA	NA	4	4	6	3	3	4	3	4	2	5
FAM169A|Q9Y6X4	NA	NA	NA	NA	NA	NA	2	1	1	NA	NA	NA	1	NA	NA	NA
FAM193A|P78312	NA	NA	NA	NA	NA	NA	1	NA	2	4	5	6	7	10	3	NA
FAM193B|Q96PV7	NA	NA	NA	NA	NA	NA	1	NA	NA	1	5	3	1	3	1	NA
FAM200C|Q8IZ13	NA	NA	NA	NA	NA	NA	NA	NA	NA	NA	NA	NA	1	1	NA	NA
FAM20B|O75063	NA	NA	NA	NA	NA	NA	NA	2	NA	NA	NA	1	1	NA	NA	3
FAM210A|Q96ND0	NA	NA	NA	NA	NA	NA	NA	NA	NA	NA	NA	NA	NA	NA	NA	1
FAM3A|P98173	NA	NA	NA	NA	NA	NA	NA	NA	NA	NA	NA	2	1	NA	NA	1
FAM3C|Q92520	1	NA	NA	NA	NA	NA	2	3	3	2	3	2	3	1	1	5
FAM50A|Q14320	NA	NA	NA	NA	NA	NA	2	1	1	2	3	4	4	3	2	NA
FAM83D|Q9H4H8	NA	NA	NA	NA	NA	NA	NA	NA	NA	NA	1	1	NA	NA	NA	1
FAM8A1|Q9UBU6	NA	NA	NA	NA	NA	NA	NA	NA	1	NA	NA	NA	NA	NA	NA	NA
FAM91A1|Q658Y4	NA	NA	NA	NA	NA	NA	2	5	2	4	NA	3	3	NA	1	4
FAM98A|Q8NCA5	2	NA	NA	NA	NA	NA	3	5	4	3	2	3	4	2	3	4
FAM98B|Q52LJ0	1	NA	NA	NA	NA	NA	1	1	1	1	NA	1	2	NA	2	3
FANCD2|Q9BXW9	8	NA	1	NA	1	1	5	12	13	9	5	7	5	7	9	19
FANCI|Q9NVI1	15	NA	1	NA	NA	3	21	33	32	29	19	24	33	27	26	40
FAR1|Q8WVX9	4	NA	3	1	NA	1	4	9	9	6	11	6	9	7	4	12
FARP1|Q9Y4F1	NA	NA	NA	NA	NA	NA	NA	NA	1	NA	NA	NA	NA	NA	1	1
FARP2|O94887	NA	NA	NA	NA	NA	NA	NA	NA	NA	NA	NA	NA	NA	NA	NA	1
FARS2|O95363	1	NA	NA	NA	NA	NA	2	1	1	1	1	1	1	1	1	1
FARSA|Q9Y285	6	NA	NA	1	NA	2	9	10	12	10	11	10	9	10	8	15
FARSB|Q9NSD9	16	1	6	4	1	12	17	20	20	16	15	18	16	15	18	22
FASN|P49327	67	18	17	30	22	57	78	99	99	81	83	86	93	89	79	104
FASTKD1|Q53R41	1	NA	NA	NA	NA	NA	NA	NA	NA	NA	NA	NA	NA	NA	NA	1
FASTKD2|Q9NYY8	4	NA	1	NA	NA	4	3	7	6	6	6	7	8	9	5	12
FASTKD3|Q14CZ7	NA	NA	NA	NA	NA	NA	NA	1	NA	NA	NA	NA	NA	NA	NA	NA
FASTKD5|Q7L8L6	2	1	1	NA	NA	2	6	8	6	5	5	5	4	5	3	8
FAT3|Q8TDW7	NA	NA	NA	NA	NA	NA	NA	NA	NA	NA	NA	NA	NA	NA	NA	1
FAU|P62861	1	NA	1	1	1	1	1	1	1	NA	1	1	NA	1	NA	1
FBL|P22087	3	2	1	0	3	4	5	4	4	4	4	4	4	5	3	7
FBRS|Q9HAH7	NA	NA	NA	NA	NA	NA	NA	NA	NA	1	NA	2	NA	1	NA	NA
FBXL12|Q9NXK8	NA	NA	NA	NA	NA	NA	NA	NA	NA	NA	NA	NA	NA	NA	1	3
FBXL18|Q96ME1	NA	NA	NA	NA	NA	NA	2	4	4	2	NA	NA	1	3	3	4
FBXL19|Q6PCT2	NA	NA	NA	NA	NA	NA	NA	NA	NA	1	NA	1	NA	NA	2	1
FBXL20|Q96IG2	NA	NA	NA	NA	NA	NA	NA	NA	1	NA	NA	1	NA	NA	NA	NA
FBXL3|Q9UKT7	NA	NA	NA	NA	NA	NA	NA	NA	NA	NA	NA	NA	NA	NA	NA	1
FBXO17|Q96EF6	NA	NA	NA	NA	1	NA	NA	3	2	NA	NA	NA	NA	NA	NA	NA
FBXO22|Q8NEZ5	3	NA	NA	NA	NA	1	3	4	5	2	3	2	3	2	4	4
FBXO3|Q9UK99	1	NA	NA	NA	NA	NA	2	3	2	NA	NA	2	1	NA	1	3
FBXO30|Q8TB52	NA	NA	NA	NA	NA	NA	NA	2	NA	1	1	1	NA	1	1	1
FBXO7|Q9Y3I1	1	NA	NA	NA	NA	NA	1	5	3	1	1	1	2	NA	2	5
FBXW11|Q9UKB1	0	NA	NA	NA	NA	NA	0	1	0	1	1	1	1	NA	NA	0
FBXW9|Q5XUX1	NA	NA	NA	NA	NA	NA	NA	1	NA	NA	NA	NA	NA	NA	NA	NA
FCF1|Q9Y324	NA	NA	NA	NA	NA	NA	NA	NA	1	NA	NA	NA	NA	NA	NA	3
FCSK|Q8N0W3	NA	NA	NA	NA	NA	NA	NA	1	NA	NA	NA	NA	NA	NA	1	NA
FDFT1|P37268	NA	NA	NA	NA	NA	NA	NA	5	3	2	2	5	4	2	1	8
FDPS|P14324	4	3	3	4	1	4	6	7	7	6	5	5	6	6	5	6
FDXR|P22570	NA	NA	NA	NA	NA	NA	NA	1	NA	1	NA	NA	1	NA	NA	3
FECH|P22830	3	NA	NA	NA	NA	NA	NA	2	3	4	NA	1	2	1	NA	4
FEN1|P39748	7	NA	2	2	NA	4	8	8	7	8	6	7	8	7	4	9
FER|P16591	NA	NA	NA	NA	NA	NA	7	5	NA	NA	7	8	NA	1	1	1
FERMT2|Q96AC1	5	NA	NA	NA	NA	NA	9	17	15	12	18	16	14	15	5	17
FH|P07954	6	NA	NA	NA	NA	NA	2	4	4	3	1	NA	NA	NA	3	4
FHIP1B|Q8N612	NA	NA	NA	NA	NA	NA	NA	NA	NA	NA	1	NA	NA	NA	NA	1
FHIP2A|Q5W0V3	NA	NA	NA	NA	NA	NA	NA	NA	NA	NA	NA	NA	1	NA	NA	NA
FHIP2B|Q86V87	NA	NA	NA	NA	NA	NA	NA	2	NA	NA	NA	NA	NA	NA	NA	NA
FHL1|Q13642	NA	NA	NA	NA	NA	NA	5	4	6	5	7	6	5	5	3	NA
FHOD1|Q9Y613	4	NA	NA	NA	NA	NA	9	14	13	10	9	10	11	16	8	16
FIBP|O43427	NA	NA	NA	NA	NA	NA	NA	1	NA	NA	NA	NA	1	NA	2	3
FIG4|Q92562	NA	NA	NA	NA	NA	NA	NA	NA	2	1	NA	NA	NA	NA	2	NA
FIGNL1|Q6PIW4	NA	NA	NA	NA	NA	NA	NA	NA	NA	NA	1	NA	NA	NA	NA	NA
FIP1L1|Q6UN15	NA	NA	NA	NA	NA	NA	3	NA	2	2	5	5	4	6	3	NA
FIRRM|Q9NSG2	NA	NA	NA	NA	NA	NA	NA	1	1	NA	NA	1	1	1	1	3
FIS1|Q9Y3D6	NA	NA	NA	NA	NA	NA	1	NA	NA	NA	NA	NA	1	NA	NA	1
FITM2|Q8N6M3	NA	NA	NA	NA	NA	NA	NA	NA	NA	NA	NA	NA	NA	NA	1	NA
FKBP10|Q96AY3	0	NA	0	NA	NA	1	2	6	2	1	4	2	1	1	1	6
FKBP15|Q5T1M5	NA	NA	NA	NA	NA	NA	2	2	4	5	8	5	5	6	3	2
FKBP1A|P62942	NA	NA	NA	NA	NA	1	NA	1	NA	NA	NA	NA	NA	NA	NA	1
FKBP3|Q00688	1	NA	NA	NA	NA	NA	3	3	4	4	5	4	4	4	1	2
FKBP4|Q02790	10	NA	2	NA	NA	7	16	17	11	13	12	14	8	13	4	20
FKBP5|Q13451	7	NA	NA	NA	NA	NA	11	14	7	3	8	9	5	5	4	12
FKBP8|Q14318	2	NA	NA	NA	1	2	3	7	7	2	4	5	3	3	5	7
FKRP|Q9H9S5	NA	NA	NA	NA	NA	NA	NA	NA	NA	NA	NA	NA	NA	NA	NA	1
FLAD1|Q8NFF5	NA	NA	NA	NA	NA	NA	NA	6	3	1	1	3	2	3	4	5
FLCN|Q8NFG4	NA	NA	NA	NA	NA	NA	1	NA	NA	NA	NA	NA	NA	NA	NA	NA
FLG|P20930	3	NA	NA	NA	1	2	1	NA	1	2	1	NA	NA	NA	NA	NA
FLG2|Q5D862	13	3	6	2	9	10	8	3	8	8	7	6	4	7	1	3
FLII|Q13045	12	NA	NA	NA	NA	1	9	23	23	18	13	14	14	11	15	24
FLNA|P21333	53	6	26	14	8	37	80	89	86	84	82	91	88	93	63	81
FLNB|O75369	33	1	5	1	5	12	44	56	51	49	36	46	50	54	41	67
FLNC|Q14315	2	NA	0	0	NA	0	10	13	2	7	2	5	3	2	6	4
FLOT1|O75955	3	NA	NA	NA	NA	1	7	8	7	7	5	6	6	3	6	13
FLOT2|Q14254	4	NA	NA	NA	NA	NA	8	8	11	4	4	7	6	5	8	10
FLVCR1|Q9Y5Y0	NA	NA	NA	NA	NA	NA	NA	NA	NA	NA	NA	1	NA	NA	NA	NA
FLYWCH2|Q96CP2	NA	NA	NA	NA	NA	NA	NA	NA	NA	NA	1	NA	NA	0	NA	NA
FMC1|Q96HJ9	NA	NA	NA	NA	NA	NA	NA	1	2	1	NA	1	1	NA	1	1
FMN2|Q9NZ56	NA	NA	NA	NA	NA	NA	NA	1	NA	NA	NA	NA	NA	NA	NA	NA
FMNL2|Q96PY5	NA	NA	NA	NA	NA	NA	1	0	1	1	NA	1	1	1	0	0
FMR1|Q06787	2	NA	0	NA	NA	0	4	3	2	2	2	3	3	3	2	4
FN3KRP|Q9HA64	NA	NA	NA	NA	NA	NA	1	1	3	2	1	1	2	1	1	3
FNBP1L|Q5T0N5	NA	NA	NA	NA	NA	NA	NA	NA	NA	NA	1	2	2	1	NA	NA
FNBP4|Q8N3X1	NA	NA	NA	NA	NA	NA	1	NA	NA	2	2	1	1	1	NA	NA
FNDC3A|Q9Y2H6	1	NA	NA	NA	NA	NA	1	4	3	4	1	2	4	2	2	9
FNTA|P49354	NA	NA	NA	NA	NA	NA	NA	2	NA	NA	NA	NA	NA	NA	NA	4
FNTB|P49356	NA	NA	NA	NA	NA	NA	1	2	1	1	NA	1	NA	NA	1	5
FOCAD|Q5VW36	NA	NA	NA	NA	NA	NA	1	6	7	5	3	1	6	5	3	19
FOXK1|P85037	NA	NA	NA	NA	NA	NA	NA	1	NA	2	2	2	1	NA	NA	NA
FOXO1|Q12778	NA	NA	NA	NA	NA	NA	NA	NA	NA	NA	NA	NA	NA	1	NA	NA
FOXO3|O43524	NA	NA	NA	NA	NA	NA	NA	NA	NA	NA	1	2	NA	1	NA	NA
FOXRED1|Q96CU9	2	NA	NA	NA	NA	NA	1	4	2	2	1	2	3	1	3	4
FPGS|Q05932	NA	NA	NA	NA	NA	NA	NA	NA	1	NA	NA	NA	NA	NA	NA	NA
FPGT|O14772	1	NA	NA	NA	NA	NA	1	2	1	NA	NA	1	NA	NA	NA	1
FRA10AC1|Q70Z53	NA	NA	NA	NA	NA	NA	NA	NA	NA	NA	NA	1	NA	NA	1	NA
FRG1|Q14331	NA	NA	NA	NA	NA	NA	NA	1	NA	1	NA	1	3	2	1	NA
FRYL|O94915	NA	NA	NA	NA	NA	NA	1	3	1	1	2	2	2	2	1	2
FSCN1|Q16658	9	2	1	1	1	3	11	11	10	8	8	7	5	2	6	8
FSD1|Q9BTV5	NA	NA	NA	NA	NA	NA	NA	2	3	1	1	NA	1	1	NA	3
FTH1|P02794	NA	NA	NA	NA	NA	NA	NA	NA	NA	1	NA	NA	1	NA	1	NA
FTO|Q9C0B1	5	NA	NA	NA	NA	1	8	9	10	4	6	7	6	3	3	12
FTSJ1|Q9UET6	NA	NA	NA	NA	NA	NA	NA	1	1	2	2	3	2	2	NA	1
FTSJ3|Q8IY81	14	1	2	NA	1	7	15	21	20	13	13	14	16	16	13	24
FUBP1|Q96AE4	NA	NA	NA	NA	NA	NA	2	2	2	1	6	4	5	6	NA	1
FUBP3|Q96I24	NA	NA	NA	NA	NA	NA	5	6	4	6	11	10	5	14	2	NA
FUCA1|P04066	2	NA	NA	NA	NA	1	4	4	4	4	4	2	4	3	2	4
FUCA2|Q9BTY2	2	NA	NA	NA	NA	1	5	6	7	5	5	5	5	5	2	6
FUNDC2|Q9BWH2	3	NA	1	1	NA	1	2	3	4	3	3	2	3	2	1	2
FUS|P35637	1	NA	NA	NA	NA	1	0	0	1	0	1	0	1	1	0	NA
FUT8|Q9BYC5	NA	NA	NA	NA	NA	NA	NA	1	NA	NA	NA	NA	NA	NA	NA	3
FXR1|P51114	1	NA	0	NA	NA	0	5	8	4	4	10	9	4	7	2	3
FXR2|P51116	1	NA	0	NA	1	1	5	5	5	5	5	6	5	7	2	3
FYCO1|Q9BQS8	NA	NA	NA	NA	NA	NA	NA	2	NA	1	NA	NA	NA	1	1	1
FYN|P06241	0	NA	0	0	NA	0	0	1	0	0	0	0	0	0	1	1
FYTTD1|Q96QD9	NA	NA	NA	NA	NA	NA	NA	5	1	1	NA	NA	NA	NA	NA	NA
G3BP1|Q13283	0	NA	NA	NA	NA	NA	7	8	5	8	14	15	12	15	5	4
G3BP2|Q9UN86	0	NA	NA	NA	NA	NA	1	0	0	0	4	4	2	2	1	0
G6PC3|Q9BUM1	NA	NA	NA	NA	NA	NA	NA	NA	NA	NA	NA	NA	NA	NA	1	NA
G6PD|P11413	14	3	4	NA	3	11	17	20	22	18	18	16	18	17	13	21
GAA|P10253	3	NA	NA	NA	NA	1	2	4	3	3	2	1	2	NA	3	2
GAB1|Q13480	1	NA	NA	NA	NA	NA	1	NA	1	1	3	NA	NA	NA	NA	NA
GABARAPL2|P60520	NA	NA	NA	NA	NA	NA	1	NA	NA	NA	NA	NA	NA	NA	NA	1
GABPA|Q06546	NA	NA	NA	NA	NA	NA	5	3	2	3	4	3	4	3	3	3
GAK|O14976	NA	NA	NA	NA	NA	NA	NA	7	4	3	2	5	3	3	6	8
GALE|Q14376	1	NA	NA	NA	NA	NA	1	2	NA	NA	NA	NA	NA	NA	NA	1
GALK1|P51570	3	NA	NA	NA	NA	NA	4	6	4	5	3	1	3	NA	3	6
GALM|Q96C23	1	NA	NA	NA	NA	NA	3	1	1	1	1	1	NA	1	2	2
GALNT1|Q10472	2	NA	NA	NA	NA	NA	1	5	3	1	2	5	4	2	2	5
GALNT11|Q8NCW6	NA	NA	NA	NA	NA	NA	NA	1	NA	NA	NA	NA	1	NA	NA	1
GALNT13|Q8IUC8	NA	NA	NA	NA	NA	NA	NA	NA	0	NA	NA	NA	NA	NA	NA	1
GALNT2|Q10471	5	NA	NA	NA	NA	1	7	11	9	5	7	6	7	9	5	14
GALNT4|Q8N4A0	NA	NA	NA	NA	NA	NA	NA	0	0	NA	NA	NA	NA	NA	NA	1
GALNT7|Q86SF2	1	NA	NA	1	NA	1	2	9	2	3	1	3	5	1	2	9
GALT|P07902	NA	NA	NA	NA	NA	NA	1	1	NA	2	NA	NA	NA	NA	NA	1
GAMT|Q14353	NA	NA	NA	NA	NA	NA	NA	NA	1	NA	NA	NA	1	NA	1	1
GAN|Q9H2C0	NA	NA	NA	NA	NA	NA	1	NA	1	2	NA	NA	NA	NA	NA	NA
GANAB|Q14697	28	7	7	8	9	22	33	37	36	32	31	30	33	33	24	39
GAPDH|P04406	10	5	3	9	5	13	9	13	12	11	13	11	12	12	12	13
GAPVD1|Q14C86	11	NA	2	NA	NA	6	18	25	20	20	19	24	19	21	15	23
GAR1|Q9NY12	1	NA	NA	NA	NA	3	3	4	2	NA	1	NA	2	5	1	4
GARS1|P41250	12	5	6	4	2	9	16	21	21	17	15	17	17	19	13	22
GART|P22102	19	4	6	8	3	22	25	32	30	26	29	28	31	27	28	39
GATAD2A|Q86YP4	NA	NA	NA	NA	NA	NA	0	NA	0	0	0	0	0	1	NA	0
GATAD2B|Q8WXI9	NA	NA	NA	NA	NA	NA	2	1	3	4	8	5	5	9	2	0
GATB|O75879	NA	NA	NA	NA	NA	NA	NA	NA	NA	NA	1	NA	1	NA	NA	2
GATD3B|A0A0B4J2D5	0	NA	NA	NA	NA	0	0	0	0	0	0	0	0	0	0	0
GBA1|P04062	1	NA	NA	NA	NA	NA	2	4	3	2	2	2	2	NA	2	4
GBE1|Q04446	1	1	NA	NA	NA	1	3	5	7	8	4	4	9	12	5	15
GBF1|Q92538	10	NA	NA	NA	1	NA	6	19	22	14	12	15	25	19	9	30
GCAT|O75600	NA	NA	NA	NA	NA	NA	NA	1	1	1	NA	NA	1	NA	1	5
GCC2|Q8IWJ2	NA	NA	NA	NA	NA	NA	1	1	2	1	NA	2	3	5	1	NA
GCDH|Q92947	NA	1	NA	NA	NA	NA	NA	3	1	1	1	NA	3	1	1	5
GCFC2|P16383	1	NA	NA	NA	NA	NA	3	6	6	8	NA	2	2	2	5	4
GCLC|P48506	2	NA	1	NA	NA	NA	4	7	3	5	3	2	3	2	1	5
GCLM|P48507	2	1	1	NA	NA	1	4	4	6	4	3	2	4	3	2	5
GCN1|Q92616	49	NA	9	2	NA	29	55	87	80	67	69	67	72	77	61	94
GDAP1|Q8TB36	1	NA	NA	NA	NA	NA	1	2	2	1	3	1	2	1	1	3
GDAP2|Q9NXN4	NA	NA	NA	NA	NA	NA	NA	1	1	1	NA	NA	NA	NA	NA	NA
GDE1|Q9NZC3	1	NA	NA	NA	NA	NA	NA	NA	NA	NA	NA	NA	NA	NA	NA	1
GDI1|P31150	7	1	1	1	0	7	8	10	13	11	8	9	8	8	8	12
GDI2|P50395	12	3	5	7	4	12	15	19	20	15	16	18	16	16	15	19
GDPD1|Q8N9F7	1	NA	NA	NA	NA	NA	1	7	6	5	1	3	5	2	3	8
GEMIN2|O14893	NA	NA	NA	NA	NA	NA	2	4	2	NA	NA	2	2	3	2	5
GEMIN4|P57678	10	NA	NA	NA	NA	1	16	22	21	18	23	21	19	20	14	24
GEMIN5|Q8TEQ6	19	NA	1	NA	NA	NA	27	35	29	27	27	24	29	27	16	34
GEMIN7|Q9H840	NA	NA	NA	NA	NA	NA	NA	NA	NA	NA	NA	NA	NA	NA	NA	1
GEMIN8|Q9NWZ8	NA	NA	NA	NA	NA	NA	1	2	1	NA	1	NA	2	NA	NA	NA
GET1|O00258	NA	NA	NA	NA	NA	NA	NA	1	NA	1	NA	NA	1	NA	NA	NA
GET3|O43681	3	NA	NA	NA	NA	1	5	6	6	5	2	5	5	5	5	6
GET4|Q7L5D6	1	NA	NA	NA	NA	2	2	4	3	3	4	3	3	5	2	4
GFM1|Q96RP9	9	NA	1	1	1	9	8	9	11	12	12	9	14	12	8	13
GFM2|Q969S9	1	NA	NA	NA	NA	1	NA	1	1	1	NA	1	1	1	1	2
GFOD1|Q9NXC2	NA	NA	NA	NA	NA	NA	NA	NA	NA	NA	NA	NA	NA	NA	NA	1
GFPT1|Q06210	11	NA	NA	NA	NA	5	10	15	17	13	13	11	12	16	9	20
GFPT2|O94808	0	NA	NA	NA	NA	0	1	0	0	1	0	0	0	1	1	1
GFUS|Q13630	2	NA	NA	NA	NA	NA	5	5	4	5	3	4	4	2	2	5
GGA1|Q9UJY5	NA	NA	NA	NA	NA	NA	3	2	2	3	3	5	4	5	4	3
GGA2|Q9UJY4	2	NA	NA	NA	NA	NA	2	1	3	4	2	1	2	2	1	1
GGCT|O75223	5	1	1	1	NA	3	3	5	6	4	3	4	3	4	2	6
GGCX|P38435	1	NA	NA	NA	NA	NA	NA	3	NA	NA	NA	2	1	1	2	5
GGH|Q92820	4	NA	NA	NA	NA	4	6	8	5	5	1	3	5	1	5	7
GGPS1|O95749	NA	NA	NA	NA	NA	NA	1	3	3	2	NA	1	NA	1	NA	4
GGT7|Q9UJ14	NA	NA	NA	NA	NA	NA	1	NA	NA	1	NA	NA	NA	NA	1	1
GHDC|Q8N2G8	NA	NA	NA	NA	NA	NA	NA	2	1	1	NA	NA	2	1	2	2
GHITM|Q9H3K2	2	NA	NA	NA	NA	NA	NA	3	NA	1	NA	1	1	2	1	5
GID4|Q8IVV7	NA	NA	NA	NA	NA	NA	NA	NA	NA	NA	NA	NA	NA	NA	NA	1
GIGYF2|Q6Y7W6	0	NA	NA	NA	NA	NA	9	6	13	12	18	18	19	24	7	1
GINS1|Q14691	1	NA	NA	NA	NA	NA	2	3	2	2	2	2	2	2	2	2
GINS4|Q9BRT9	NA	NA	NA	NA	NA	NA	1	NA	NA	NA	NA	NA	NA	NA	NA	1
GIT1|Q9Y2X7	1	NA	NA	NA	NA	NA	1	1	0	NA	NA	0	NA	0	NA	1
GK|P32189	1	NA	NA	NA	NA	1	1	1	1	1	1	1	1	1	1	1
GLA|P06280	3	NA	NA	NA	NA	NA	3	5	4	2	1	2	1	1	3	6
GLB1|P16278	2	NA	NA	NA	NA	NA	4	6	6	8	2	4	6	4	5	12
GLB1L2|Q8IW92	NA	NA	NA	NA	NA	NA	NA	NA	NA	NA	NA	NA	NA	NA	1	1
GLCE|O94923	NA	NA	NA	NA	NA	NA	NA	1	NA	NA	NA	NA	NA	NA	NA	1
GLDC|P23378	6	2	NA	2	NA	4	6	14	6	6	3	4	5	2	6	9
GLE1|Q53GS7	NA	NA	NA	NA	NA	NA	2	3	2	3	4	2	3	4	1	6
GLG1|Q92896	6	NA	NA	NA	NA	1	5	7	3	3	1	2	4	NA	5	15
GLIPR2|Q9H4G4	NA	NA	NA	NA	NA	NA	NA	NA	NA	NA	NA	NA	NA	NA	NA	1
GLMN|Q92990	6	NA	NA	NA	NA	3	8	9	9	7	5	7	7	6	5	11
GLO1|Q04760	7	NA	NA	NA	1	3	8	8	8	6	6	8	8	6	8	8
GLOD4|Q9HC38	6	NA	1	NA	NA	3	4	8	10	9	6	5	9	5	4	11
GLRX|P35754	2	NA	NA	NA	NA	1	NA	NA	NA	NA	NA	NA	NA	NA	NA	NA
GLRX3|O76003	6	NA	1	NA	NA	5	7	8	6	6	6	6	7	6	5	8
GLRX5|Q86SX6	NA	NA	NA	NA	NA	NA	1	NA	NA	NA	NA	NA	NA	NA	NA	NA
GLS|O94925	5	2	2	1	1	5	5	8	6	3	4	5	6	4	7	8
GLT8D1|Q68CQ7	NA	NA	NA	NA	NA	NA	NA	NA	NA	NA	NA	NA	1	NA	NA	NA
GLTP|Q9NZD2	1	NA	NA	NA	NA	NA	3	3	4	2	1	1	3	3	1	5
GLUD1|P00367	2	0	0	1	0	3	2	5	6	4	3	4	3	4	4	5
GLUL|P15104	6	NA	NA	1	NA	3	5	9	7	6	3	5	4	5	4	8
GLYR1|Q49A26	1	NA	NA	NA	NA	NA	2	5	2	3	2	3	3	2	2	5
GMDS|O60547	5	NA	1	NA	NA	2	6	10	6	6	3	5	5	4	6	7
GMEB2|Q9UKD1	NA	NA	NA	NA	NA	NA	NA	NA	NA	0	1	2	0	4	NA	NA
GMFB|P60983	1	NA	NA	NA	NA	2	3	4	1	0	3	3	1	2	3	4
GMNN|O75496	NA	NA	NA	NA	NA	NA	NA	NA	2	1	2	1	1	1	NA	NA
GMPPA|Q96IJ6	3	NA	NA	NA	NA	NA	4	8	7	5	6	6	6	4	4	7
GMPPB|Q9Y5P6	3	NA	1	NA	NA	1	4	7	5	4	4	6	5	7	5	9
GMPR2|Q9P2T1	0	NA	NA	NA	NA	NA	0	1	2	1	0	NA	NA	1	NA	3
GMPS|P49915	13	NA	2	1	NA	8	16	22	22	16	13	16	15	15	15	24
GNA11|P29992	1	NA	NA	NA	NA	NA	3	4	2	1	3	1	2	2	2	4
GNA13|Q14344	1	NA	NA	0	NA	0	1	5	5	4	1	4	2	3	4	11
GNAI1|P63096	3	0	0	0	NA	0	2	5	3	2	1	2	3	1	2	5
GNAI2|P04899	3	0	1	0	NA	1	4	6	8	7	6	7	7	7	6	7
GNAI3|P08754	5	1	1	1	1	3	6	5	5	6	5	4	5	6	4	7
GNAQ|P50148	2	NA	NA	NA	NA	NA	2	1	2	2	1	3	1	1	2	3
GNAS|Q5JWF2	7	NA	1	0	NA	2	9	10	9	7	9	9	10	9	7	11
GNAZ|P19086	NA	NA	NA	NA	NA	NA	NA	2	NA	NA	NA	NA	NA	NA	NA	2
GNB1|P62873	4	1	1	1	1	4	3	5	4	4	4	4	4	6	3	5
GNB1L|Q9BYB4	NA	NA	NA	NA	NA	NA	NA	4	1	2	NA	1	1	NA	2	3
GNB2|P62879	3	1	1	NA	0	2	4	2	4	3	3	3	2	2	2	4
GNB4|Q9HAV0	1	0	NA	NA	0	0	1	1	1	1	0	1	1	0	0	1
GNE|Q9Y223	1	NA	NA	NA	NA	NA	3	9	9	7	6	4	6	4	7	12
GNG12|Q9UBI6	NA	NA	NA	NA	NA	1	1	2	1	1	1	1	1	1	1	2
GNG5B|A0A804HLA8	NA	NA	NA	NA	NA	NA	NA	NA	NA	NA	NA	NA	NA	NA	NA	0
GNL1|P36915	8	1	NA	NA	NA	NA	8	9	10	11	4	7	8	4	8	10
GNL2|Q13823	6	NA	1	NA	NA	NA	5	11	10	4	12	11	10	11	3	14
GNL3|Q9BVP2	12	NA	3	1	1	10	11	11	14	14	7	10	15	12	7	16
GNL3L|Q9NVN8	NA	NA	NA	NA	NA	NA	NA	2	NA	NA	1	NA	1	NA	NA	NA
GNPAT|O15228	3	NA	NA	NA	NA	1	7	8	10	3	3	7	4	7	8	9
GNPDA1|P46926	3	NA	2	NA	NA	3	4	5	5	4	3	4	5	3	5	7
GNPNAT1|Q96EK6	1	NA	NA	NA	NA	1	2	5	4	2	2	2	2	2	3	6
GNS|P15586	NA	NA	NA	NA	NA	NA	NA	NA	NA	NA	NA	1	NA	NA	NA	NA
GOLGA2|Q08379	NA	NA	NA	NA	NA	NA	1	NA	NA	1	2	1	2	2	1	NA
GOLGA3|Q08378	NA	NA	NA	NA	NA	NA	4	2	3	3	11	16	9	19	1	NA
GOLGA4|Q13439	NA	NA	NA	NA	NA	NA	1	1	NA	1	3	5	4	7	3	NA
GOLGA5|Q8TBA6	NA	NA	NA	NA	NA	NA	4	4	5	4	7	7	6	7	1	NA
GOLGB1|Q14789	NA	NA	NA	NA	NA	NA	1	4	7	6	3	5	6	10	6	4
GOLIM4|O00461	NA	NA	NA	NA	NA	NA	NA	1	NA	NA	NA	NA	NA	NA	NA	1
GOLPH3|Q9H4A6	1	NA	NA	NA	NA	NA	1	2	1	NA	1	1	1	NA	NA	1
GOLPH3L|Q9H4A5	NA	NA	NA	NA	NA	NA	2	1	1	1	2	1	1	2	1	1
GOLT1B|Q9Y3E0	NA	NA	NA	NA	NA	NA	NA	2	1	NA	NA	NA	1	NA	1	1
GOPC|Q9HD26	NA	NA	NA	NA	NA	NA	1	NA	1	2	2	3	2	4	NA	NA
GORASP2|Q9H8Y8	NA	NA	2	1	1	1	3	2	4	2	4	3	4	5	NA	4
GOSR1|O95249	NA	NA	NA	NA	NA	NA	NA	1	NA	1	NA	NA	NA	NA	NA	NA
GOSR2|O14653	NA	NA	NA	NA	NA	NA	NA	1	1	2	1	1	1	1	NA	1
GOT1|P17174	12	1	3	3	2	9	13	17	17	15	16	13	15	14	9	18
GOT2|P00505	18	3	5	10	2	16	18	22	20	18	19	19	21	19	15	22
GPAA1|O43292	1	NA	NA	NA	NA	NA	NA	2	3	1	NA	2	2	2	1	4
GPAT4|Q86UL3	1	NA	NA	NA	NA	NA	1	2	2	NA	1	2	1	1	NA	3
GPATCH1|Q9BRR8	NA	NA	NA	NA	NA	NA	NA	NA	5	3	8	9	11	13	3	NA
GPATCH4|Q5T3I0	NA	NA	NA	NA	NA	NA	4	4	6	4	11	9	8	13	2	NA
GPATCH8|Q9UKJ3	NA	NA	NA	NA	NA	NA	NA	NA	NA	2	2	3	2	2	NA	NA
GPBP1|Q86WP2	NA	NA	NA	NA	NA	NA	NA	NA	NA	NA	NA	1	1	NA	NA	NA
GPBP1L1|Q9HC44	NA	NA	NA	NA	NA	NA	NA	NA	NA	NA	1	NA	NA	NA	NA	NA
GPC3|P51654	NA	NA	NA	NA	NA	NA	NA	NA	NA	NA	NA	NA	NA	NA	NA	1
GPC4|O75487	1	NA	NA	NA	NA	NA	1	1	1	NA	NA	NA	NA	NA	NA	2
GPC6|Q9Y625	NA	NA	NA	NA	NA	NA	NA	1	0	NA	NA	NA	NA	NA	NA	1
GPCPD1|Q9NPB8	NA	NA	NA	NA	NA	NA	NA	1	NA	NA	NA	NA	NA	NA	NA	NA
GPD1L|Q8N335	8	NA	NA	NA	NA	NA	6	7	6	7	2	2	5	4	4	9
GPD2|P43304	4	NA	NA	NA	1	2	9	14	8	7	4	4	8	3	5	13
GPHN|Q9NQX3	2	NA	NA	NA	NA	NA	4	3	2	5	3	3	3	4	2	10
GPI|P06744	17	4	7	9	7	17	19	24	22	20	18	20	20	20	20	23
GPKOW|Q92917	NA	NA	NA	NA	NA	NA	1	2	1	NA	1	1	1	3	NA	NA
GPN1|Q9HCN4	1	NA	NA	NA	NA	NA	2	3	1	1	1	2	1	NA	1	2
GPN3|Q9UHW5	NA	NA	NA	NA	NA	NA	NA	1	1	NA	1	NA	1	NA	NA	1
GPR180|Q86V85	1	NA	NA	NA	NA	NA	1	3	3	2	1	2	2	1	1	4
GPR89A|B7ZAQ6	NA	NA	NA	NA	NA	NA	0	0	0	0	0	NA	0	0	0	0
GPRASP2|Q96D09	NA	NA	NA	NA	NA	NA	1	1	2	2	5	6	4	7	2	2
GPS1|Q13098	9	NA	NA	NA	NA	4	9	14	14	12	10	13	14	13	7	14
GPT2|Q8TD30	NA	NA	NA	NA	NA	NA	NA	NA	NA	1	NA	1	1	NA	NA	NA
GPX1|P07203	NA	NA	NA	NA	NA	NA	NA	1	1	NA	NA	1	NA	1	NA	2
GPX4|P36969	1	NA	NA	NA	NA	NA	3	4	2	2	NA	2	2	2	2	3
GPX8|Q8TED1	3	NA	1	NA	NA	NA	4	4	2	2	2	4	3	NA	1	3
GRAMD1A|Q96CP6	NA	NA	NA	NA	NA	NA	NA	NA	1	NA	NA	NA	NA	1	NA	1
GRB10|Q13322	1	NA	NA	NA	NA	NA	1	2	NA	NA	NA	NA	NA	NA	NA	NA
GRHPR|Q9UBQ7	2	NA	NA	NA	NA	3	6	8	8	5	4	6	5	6	7	8
GRIPAP1|Q4V328	NA	NA	NA	NA	NA	NA	NA	NA	NA	NA	2	1	1	2	NA	NA
GRK2|P25098	NA	NA	NA	NA	NA	NA	NA	1	2	1	1	2	2	1	1	1
GRK6|P43250	NA	NA	NA	NA	NA	NA	NA	NA	NA	NA	NA	NA	NA	NA	1	1
GRSF1|Q12849	NA	NA	NA	NA	NA	NA	1	NA	1	1	1	1	1	1	NA	3
GRWD1|Q9BQ67	1	NA	NA	NA	NA	NA	4	6	5	5	5	3	3	3	1	4
GSDMA|Q96QA5	2	2	NA	1	1	1	1	NA	2	2	2	NA	2	2	1	NA
GSDME|O60443	NA	NA	NA	NA	NA	NA	1	NA	NA	NA	NA	NA	NA	NA	1	NA
GSE1|Q14687	NA	NA	NA	NA	NA	NA	NA	NA	NA	NA	1	3	NA	1	NA	NA
GSK3A|P49840	2	NA	NA	NA	NA	NA	3	4	6	4	2	4	6	5	5	5
GSK3B|P49841	2	NA	NA	NA	NA	NA	2	4	3	3	2	2	3	4	4	7
GSPT1|P15170	6	NA	0	1	NA	2	7	7	8	5	8	9	8	9	6	6
GSPT2|Q8IYD1	1	NA	0	NA	NA	1	2	1	0	1	3	3	1	1	1	1
GSR|P00390	5	NA	1	NA	NA	2	4	9	3	4	4	4	3	2	1	6
GSS|P48637	1	NA	NA	1	NA	1	4	4	5	5	3	2	3	4	3	5
GSTCD|Q8NEC7	NA	NA	NA	NA	NA	NA	1	2	2	2	NA	1	1	1	1	2
GSTK1|Q9Y2Q3	3	NA	NA	NA	NA	4	5	6	6	6	5	5	5	5	6	7
GSTM2|P28161	2	0	NA	0	0	2	2	3	5	4	1	3	3	2	3	6
GSTM3|P21266	5	0	1	1	0	5	9	10	10	9	7	7	9	6	7	10
GSTO1|P78417	10	NA	1	2	NA	5	8	9	6	7	7	5	6	5	6	9
GSTP1|P09211	8	3	2	3	2	8	8	10	8	7	7	6	7	7	8	10
GSTZ1|O43708	3	NA	NA	NA	NA	1	2	4	2	3	2	2	3	2	3	4
GTF2A1|P52655	NA	NA	NA	NA	NA	NA	2	2	2	2	2	2	2	2	1	NA
GTF2A2|P52657	1	NA	NA	NA	NA	NA	1	1	1	1	1	1	1	1	NA	1
GTF2B|Q00403	NA	NA	NA	NA	NA	NA	2	1	2	1	2	2	2	NA	NA	1
GTF2E1|P29083	1	NA	NA	NA	NA	NA	NA	1	1	1	1	2	2	2	2	NA
GTF2F1|P35269	NA	NA	NA	NA	NA	NA	NA	NA	NA	NA	NA	1	NA	NA	NA	NA
GTF2F2|P13984	1	NA	NA	NA	NA	NA	1	2	1	2	3	4	3	5	1	1
GTF2H1|P32780	1	NA	NA	NA	NA	NA	1	1	NA	NA	NA	1	NA	NA	NA	1
GTF2H2|Q13888	NA	NA	NA	NA	NA	NA	0	0	NA	0	NA	0	0	0	0	NA
GTF2H3|Q13889	NA	NA	NA	NA	NA	NA	NA	NA	1	1	NA	NA	NA	NA	NA	NA
GTF2H4|Q92759	NA	NA	NA	NA	NA	NA	NA	5	2	1	NA	2	NA	2	1	4
GTF2I|P78347	11	NA	0	NA	NA	7	18	20	20	20	13	16	19	16	14	24
GTF3A|Q92664	NA	NA	NA	NA	NA	NA	NA	NA	NA	NA	1	NA	NA	1	NA	NA
GTF3C1|Q12789	8	NA	NA	NA	NA	1	9	27	28	14	10	19	23	23	12	31
GTF3C2|Q8WUA4	3	NA	NA	NA	NA	NA	NA	7	NA	1	NA	2	NA	NA	3	6
GTF3C3|Q9Y5Q9	5	NA	NA	NA	NA	1	6	13	12	8	8	9	15	7	7	17
GTF3C4|Q9UKN8	4	NA	NA	NA	NA	NA	8	14	11	11	6	11	10	11	10	14
GTF3C5|Q9Y5Q8	6	NA	NA	NA	NA	NA	8	8	7	9	6	8	8	8	7	9
GTPBP1|O00178	4	NA	NA	NA	NA	1	6	10	10	9	4	6	9	7	8	16
GTPBP10|A4D1E9	NA	NA	NA	NA	NA	NA	NA	2	NA	NA	NA	NA	NA	NA	NA	2
GTPBP3|Q969Y2	NA	NA	NA	NA	NA	NA	NA	NA	NA	NA	NA	NA	NA	NA	NA	1
GTPBP4|Q9BZE4	13	NA	3	NA	NA	6	17	21	20	18	17	18	17	19	14	26
GTSE1|Q9NYZ3	NA	NA	NA	NA	NA	NA	10	3	8	12	16	18	12	14	7	NA
GUF1|Q8N442	NA	NA	NA	NA	NA	NA	1	3	1	1	NA	2	1	NA	1	1
GXYLT1|Q4G148	1	NA	NA	NA	NA	NA	2	2	1	1	1	1	1	1	1	2
GYG1|P46976	1	NA	NA	NA	NA	NA	2	2	2	1	1	NA	NA	NA	NA	1
GYS1|P13807	5	NA	1	NA	NA	0	6	15	9	9	3	9	7	6	9	12
H1-4|P10412	0	NA	NA	0	NA	0	0	0	0	0	0	0	0	0	NA	NA
H2AC8|P04908	0	0	0	0	0	0	0	0	0	0	0	0	0	0	0	0
H2AZ1|P0C0S5	0	0	0	0	0	0	0	0	0	0	0	0	0	0	0	0
H2BC11|P06899	0	NA	0	0	0	0	0	0	0	0	0	0	0	0	0	0
H2BC12|O60814	0	NA	0	0	0	0	0	0	0	0	0	0	0	0	0	0
H3-7|Q5TEC6	1	1	0	1	0	1	1	1	1	1	1	1	1	1	1	1
H3C12|P68431	1	0	0	0	0	0	0	0	0	0	0	0	0	0	0	0
H4C16|P62805	4	2	3	3	4	5	5	4	4	3	4	4	4	4	2	5
H6PD|O95479	NA	NA	NA	NA	NA	NA	2	3	1	NA	NA	NA	1	1	1	NA
HABP2|Q14520	1	NA	NA	NA	NA	NA	1	1	1	1	NA	NA	1	NA	NA	1
HACD2|Q6Y1H2	NA	NA	NA	NA	NA	NA	1	1	2	1	1	NA	2	NA	1	2
HACD3|Q9P035	7	1	2	2	NA	6	7	9	7	7	6	7	7	6	7	11
HACL1|Q9UJ83	1	NA	NA	NA	NA	NA	4	7	2	4	1	2	2	2	2	4
HADH|Q16836	2	1	1	NA	NA	2	3	1	4	1	NA	2	1	4	3	3
HADHA|P40939	16	1	4	1	2	13	15	20	21	16	10	10	13	10	12	25
HADHB|P55084	6	NA	NA	1	NA	3	8	6	6	5	2	4	2	1	3	7
HAGH|Q16775	NA	NA	NA	NA	NA	NA	1	NA	NA	1	1	NA	NA	NA	1	NA
HAL|P42357	2	1	2	NA	1	4	2	NA	1	1	1	NA	NA	NA	NA	NA
HARS1|P12081	9	NA	1	2	NA	5	11	9	10	9	7	9	7	9	8	9
HARS2|P49590	1	NA	NA	0	NA	0	0	0	0	0	0	0	1	0	0	3
HASPIN|Q8TF76	NA	NA	NA	NA	NA	NA	NA	1	NA	NA	NA	NA	NA	NA	NA	NA
HAT1|O14929	8	NA	1	2	1	8	11	13	13	13	11	12	12	12	11	14
HAUS2|Q9NVX0	NA	NA	NA	NA	NA	NA	NA	NA	NA	NA	2	1	3	3	NA	NA
HAUS3|Q68CZ6	NA	NA	NA	NA	NA	NA	NA	1	NA	NA	1	NA	2	1	NA	1
HAUS4|Q9H6D7	NA	NA	NA	NA	NA	NA	NA	1	NA	NA	NA	NA	1	NA	NA	NA
HAUS5|O94927	NA	NA	NA	NA	NA	NA	NA	3	3	3	1	NA	1	1	2	4
HAUS6|Q7Z4H7	NA	NA	NA	NA	NA	NA	5	8	9	14	13	14	15	22	10	10
HAUS7|Q99871	NA	NA	NA	NA	NA	NA	NA	NA	NA	NA	NA	NA	NA	NA	1	NA
HAUS8|Q9BT25	NA	NA	NA	NA	NA	NA	NA	NA	NA	NA	1	NA	1	NA	NA	NA
HAX1|O00165	NA	NA	NA	NA	NA	1	NA	NA	1	NA	NA	NA	NA	NA	NA	1
HBA2|P69905	NA	NA	NA	NA	NA	NA	NA	NA	1	NA	NA	NA	NA	NA	NA	NA
HBB|P68871	1	NA	NA	NA	NA	NA	NA	NA	NA	NA	NA	NA	NA	NA	NA	0
HBS1L|Q9Y450	6	NA	NA	NA	NA	1	12	13	15	15	14	16	15	13	12	14
HCCS|P53701	3	NA	NA	NA	NA	NA	3	5	4	1	2	2	2	6	2	5
HCFC1|P51610	9	1	2	1	1	NA	18	18	21	20	22	22	23	27	14	24
HDAC1|Q13547	3	NA	NA	0	NA	2	1	5	5	5	2	3	4	5	4	8
HDAC2|Q92769	3	NA	NA	0	NA	1	4	4	6	4	3	6	5	5	4	9
HDAC3|O15379	NA	NA	NA	NA	NA	NA	NA	1	0	1	0	0	1	1	2	0
HDAC5|Q9UQL6	NA	NA	NA	NA	NA	NA	NA	NA	NA	1	NA	1	NA	NA	NA	NA
HDAC6|Q9UBN7	1	NA	NA	NA	NA	NA	1	2	1	1	NA	NA	NA	NA	NA	3
HDAC8|Q9BY41	NA	NA	NA	NA	NA	NA	1	3	2	2	NA	1	NA	1	2	3
HDDC2|Q7Z4H3	2	NA	NA	NA	NA	NA	3	4	5	3	2	3	2	3	3	4
HDDC3|Q8N4P3	NA	NA	NA	NA	NA	NA	1	1	1	1	NA	NA	NA	1	1	1
HDGF|P51858	NA	NA	NA	NA	NA	NA	5	2	NA	4	3	2	3	4	3	NA
HDGFL2|Q7Z4V5	6	NA	1	NA	NA	NA	NA	3	1	1	NA	1	1	NA	NA	NA
HDHD3|Q9BSH5	NA	NA	NA	NA	NA	NA	NA	NA	NA	NA	NA	NA	NA	NA	1	2
HDHD5|Q9BXW7	4	NA	1	NA	NA	6	4	8	5	6	3	3	6	5	6	11
HDLBP|Q00341	1	NA	NA	NA	NA	NA	15	13	10	18	27	25	20	26	6	3
HEATR1|Q9H583	25	1	3	2	1	8	38	61	47	44	50	50	52	56	34	62
HEATR3|Q7Z4Q2	4	NA	1	NA	NA	3	8	9	8	9	8	9	8	8	7	9
HEATR5A|Q86XA9	NA	NA	NA	NA	NA	NA	1	2	1	1	2	1	2	1	2	2
HEATR5B|Q9P2D3	NA	NA	NA	NA	NA	NA	NA	4	3	1	NA	1	2	1	1	6
HEATR6|Q6AI08	NA	NA	NA	NA	NA	NA	NA	2	3	2	1	1	4	1	3	7
HEBP1|Q9NRV9	1	NA	NA	NA	NA	NA	1	3	1	1	1	1	1	1	1	2
HECTD1|Q9ULT8	NA	NA	NA	NA	NA	NA	12	25	16	13	15	29	24	22	8	23
HECTD3|Q5T447	NA	NA	NA	NA	NA	NA	NA	NA	1	NA	NA	NA	NA	NA	NA	3
HECTD4|Q9Y4D8	NA	NA	NA	NA	NA	NA	1	NA	NA	NA	1	NA	NA	NA	NA	2
HELLS|Q9NRZ9	5	NA	NA	NA	NA	1	10	12	16	12	15	17	18	24	11	16
HELZ|P42694	NA	NA	NA	NA	NA	NA	2	4	6	7	10	10	10	13	8	3
HERC1|Q15751	NA	NA	NA	NA	NA	NA	1	NA	NA	NA	NA	1	NA	1	1	NA
HERC2|O95714	NA	NA	NA	NA	NA	NA	1	3	NA	NA	0	0	1	0	NA	2
HERC4|Q5GLZ8	2	NA	NA	NA	NA	NA	1	6	1	NA	NA	NA	1	1	1	5
HERC5|Q9UII4	NA	NA	NA	NA	NA	NA	1	3	1	NA	NA	NA	NA	NA	1	3
HEXA|P06865	NA	NA	NA	NA	NA	NA	NA	2	NA	2	NA	NA	NA	NA	1	3
HEXB|P07686	NA	NA	NA	NA	NA	NA	1	NA	1	2	NA	NA	NA	NA	NA	1
HEXIM1|O94992	NA	NA	NA	NA	NA	NA	NA	NA	NA	NA	2	3	0	0	1	NA
HGH1|Q9BTY7	NA	NA	NA	NA	NA	NA	NA	NA	NA	NA	NA	NA	NA	NA	1	1
HGS|O14964	NA	NA	NA	NA	NA	NA	NA	NA	NA	NA	NA	2	NA	NA	NA	1
HIBADH|P31937	1	NA	NA	NA	NA	1	3	3	1	4	1	1	1	NA	4	5
HIBCH|Q6NVY1	3	NA	NA	NA	NA	3	5	9	7	5	4	6	7	5	4	8
HIF1AN|Q9NWT6	NA	NA	NA	NA	NA	NA	1	2	NA	2	3	2	NA	NA	1	2
HIGD1A|Q9Y241	1	NA	1	1	NA	1	1	2	1	1	1	1	1	1	1	1
HIGD2A|Q9BW72	NA	NA	NA	NA	NA	NA	1	1	1	1	NA	1	1	NA	1	1
HIKESHI|Q53FT3	1	NA	1	1	1	1	2	2	2	2	1	2	1	1	1	3
HINT1|P49773	4	NA	2	2	NA	3	1	3	3	3	3	4	4	2	3	3
HINT2|Q9BX68	3	NA	NA	NA	NA	1	2	2	3	2	2	1	2	2	2	4
HINT3|Q9NQE9	NA	NA	NA	NA	NA	NA	NA	2	NA	NA	NA	NA	NA	NA	NA	2
HIP1|O00291	2	NA	NA	NA	NA	NA	2	5	5	2	2	2	3	2	2	3
HIP1R|O75146	NA	NA	NA	NA	NA	NA	1	3	1	2	NA	1	1	NA	1	1
HIRA|P54198	NA	NA	NA	NA	NA	NA	NA	NA	NA	2	1	NA	NA	1	NA	2
HK1|P19367	17	3	5	3	NA	10	18	27	25	19	20	21	18	21	17	27
HK2|P52789	9	NA	1	NA	NA	0	11	17	15	15	11	11	11	11	8	16
HK3|P52790	0	NA	NA	NA	NA	NA	1	0	1	1	1	1	1	1	1	0
HLA-A|P04439	0	NA	NA	NA	NA	1	2	0	2	1	1	1	0	1	1	2
HLA-B|P01889	NA	0	NA	NA	NA	0	0	2	2	0	0	0	0	0	0	2
HLA-C|P10321	0	0	NA	NA	NA	0	0	1	0	0	0	0	0	0	0	4
HLA-G|P17693	NA	NA	NA	NA	NA	NA	NA	0	NA	0	NA	0	0	NA	0	1
HLCS|P50747	NA	NA	NA	NA	NA	NA	1	1	NA	NA	3	1	2	1	NA	NA
HLTF|Q14527	6	NA	1	NA	NA	NA	5	9	6	5	5	7	5	4	3	12
HM13|Q8TCT9	2	NA	NA	NA	NA	1	3	4	5	4	4	4	4	5	2	4
HMBS|P08397	NA	NA	NA	NA	NA	NA	2	4	NA	NA	NA	2	2	NA	1	NA
HMCES|Q96FZ2	NA	NA	NA	NA	NA	NA	NA	3	2	1	1	2	3	3	1	1
HMGA1|P17096	1	NA	NA	NA	NA	NA	NA	NA	NA	NA	NA	NA	NA	NA	NA	NA
HMGB1|P09429	3	NA	1	NA	1	2	3	2	2	3	2	2	2	2	3	2
HMGB2|P26583	0	NA	NA	NA	NA	0	NA	0	NA	1	NA	NA	NA	NA	0	1
HMGB3|O15347	1	NA	NA	NA	NA	NA	1	NA	NA	1	NA	NA	NA	NA	NA	NA
HMGCL|P35914	NA	NA	NA	NA	NA	NA	NA	NA	1	1	NA	NA	NA	NA	3	1
HMGCR|P04035	NA	NA	NA	NA	NA	NA	NA	3	NA	NA	1	NA	2	NA	NA	1
HMGCS1|Q01581	3	NA	NA	NA	1	NA	12	16	11	11	11	11	11	9	5	12
HMGXB4|Q9UGU5	NA	NA	NA	NA	NA	NA	NA	NA	1	1	NA	NA	NA	NA	1	NA
HMMR|O75330	NA	NA	NA	NA	NA	NA	20	18	21	17	26	24	24	23	13	2
HMOX1|P09601	NA	NA	NA	NA	NA	NA	2	3	NA	1	4	3	5	3	NA	NA
HMOX2|P30519	1	NA	NA	NA	NA	NA	2	3	4	2	1	1	2	1	1	9
HNRNPA0|Q13151	5	1	1	3	3	6	6	6	6	6	6	5	6	5	4	5
HNRNPA1|P09651	0	0	0	0	0	0	0	0	0	0	0	0	0	0	0	0
HNRNPA2B1|P22626	12	NA	6	5	2	7	11	12	11	11	8	10	11	9	10	13
HNRNPA3|P51991	10	2	1	4	3	6	8	10	10	7	8	8	8	8	8	11
HNRNPAB|Q99729	4	0	1	0	0	2	4	3	4	3	3	3	4	4	2	4
HNRNPC|P07910	5	NA	3	1	1	3	3	5	5	4	4	4	5	5	3	5
HNRNPD|Q14103	4	0	1	1	0	4	4	3	3	2	2	3	3	4	4	4
HNRNPDL|O14979	3	0	0	2	0	2	4	4	4	2	2	3	3	4	3	3
HNRNPF|P52597	2	NA	NA	NA	1	1	7	4	6	5	7	5	5	8	4	3
HNRNPH1|P31943	4	0	1	1	1	2	4	5	5	4	6	5	5	7	3	3
HNRNPH2|P55795	0	0	NA	0	0	0	0	0	0	0	0	0	0	0	1	1
HNRNPH3|P31942	0	NA	NA	NA	NA	NA	3	2	1	2	2	2	1	2	2	1
HNRNPK|P61978	14	NA	5	4	4	12	14	15	17	16	15	16	15	16	13	17
HNRNPL|P14866	13	4	5	4	4	12	14	15	17	13	15	14	14	13	10	17
HNRNPLL|Q8WVV9	7	0	NA	0	0	0	3	7	6	5	3	3	6	0	5	6
HNRNPM|P52272	7	NA	1	2	1	7	13	14	14	14	17	17	14	22	7	21
HNRNPR|O43390	12	0	1	1	0	11	11	11	11	11	12	9	11	12	11	15
HNRNPU|Q00839	23	12	10	14	12	23	23	24	27	23	24	25	25	25	21	28
HNRNPUL1|Q9BUJ2	9	NA	NA	1	1	6	9	12	14	11	7	10	11	8	9	15
HNRNPUL2|Q1KMD3	9	1	NA	NA	NA	5	10	14	12	10	7	4	7	6	6	13
HOOK1|Q9UJC3	NA	NA	NA	NA	NA	NA	NA	NA	3	1	NA	NA	2	3	NA	1
HOOK2|Q96ED9	NA	NA	NA	NA	NA	NA	NA	1	NA	NA	NA	NA	NA	NA	NA	NA
HOXD13|P35453	NA	NA	NA	NA	NA	NA	1	NA	NA	NA	NA	NA	NA	NA	NA	NA
HP1BP3|Q5SSJ5	7	NA	NA	NA	NA	2	4	5	4	8	4	4	5	6	4	8
HPCAL1|P37235	0	NA	NA	NA	NA	NA	0	0	0	0	0	0	0	0	0	1
HPCAL4|Q9UM19	NA	NA	NA	NA	NA	NA	NA	1	1	NA	NA	NA	NA	NA	NA	NA
HPF1|Q9NWY4	3	NA	NA	NA	NA	1	6	8	5	6	5	6	6	7	5	8
HPRT1|P00492	10	2	2	4	2	9	11	12	11	11	11	11	10	10	10	12
HPS5|Q9UPZ3	NA	NA	NA	NA	NA	NA	NA	NA	NA	NA	NA	NA	2	NA	1	1
HRAS|P01112	0	NA	NA	0	NA	0	0	0	0	0	0	0	0	1	0	0
HRNR|Q86YZ3	8	1	4	1	5	6	6	2	6	6	5	4	5	4	NA	2
HS1BP3|Q53T59	NA	NA	NA	NA	NA	NA	1	NA	NA	NA	2	3	1	2	1	NA
HS2ST1|Q7LGA3	2	1	NA	NA	1	1	3	6	2	3	1	2	3	3	3	6
HSD17B10|Q99714	7	NA	1	4	2	5	9	9	9	7	10	9	6	8	9	10
HSD17B11|Q8NBQ5	5	NA	NA	NA	NA	1	6	6	5	6	8	6	6	6	3	7
HSD17B12|Q53GQ0	7	NA	NA	2	2	5	8	10	10	10	10	9	9	10	9	12
HSD17B4|P51659	12	3	4	5	3	11	20	21	23	21	18	18	19	17	16	24
HSD17B7|P56937	1	NA	NA	NA	NA	NA	1	5	2	1	2	2	1	2	2	7
HSDL1|Q3SXM5	5	1	NA	NA	1	3	7	10	9	6	10	9	11	10	4	11
HSDL2|Q6YN16	7	NA	1	NA	NA	3	7	8	5	7	7	5	6	6	4	9
HSF2|Q03933	NA	NA	NA	NA	NA	NA	1	NA	NA	NA	NA	1	NA	NA	NA	NA
HSP90AA1|P07900	11	5	7	7	3	11	19	18	18	14	16	19	16	19	14	19
HSP90AA2P|Q14568	0	0	0	0	0	0	0	0	0	2	0	0	0	0	2	0
HSP90AA4P|Q58FG1	0	0	NA	0	NA	0	0	0	0	0	0	0	0	0	1	0
HSP90AB1|P08238	8	3	3	8	4	9	12	13	13	12	12	12	13	12	9	12
HSP90AB3P|Q58FF7	1	0	0	0	0	0	2	2	1	1	2	1	0	2	1	1
HSP90AB4P|Q58FF6	1	0	0	1	0	1	1	1	1	1	1	0	3	1	1	1
HSP90B1|P14625	14	3	2	5	NA	11	20	21	20	20	19	17	18	19	14	24
HSPA12A|O43301	2	NA	NA	NA	NA	NA	5	3	2	1	1	NA	2	NA	2	4
HSPA13|P48723	NA	NA	NA	NA	NA	NA	NA	1	2	2	NA	NA	3	1	3	1
HSPA14|Q0VDF9	3	NA	NA	NA	NA	NA	5	8	4	4	1	2	5	3	3	8
HSPA1A|P0DMV8	0	0	0	0	0	0	0	0	0	0	0	0	0	0	0	0
HSPA1L|P34931	1	0	1	1	0	1	1	1	1	1	1	1	1	1	1	1
HSPA2|P54652	0	0	0	0	0	0	1	0	1	0	0	0	0	0	0	0
HSPA4|P34932	19	3	5	6	3	12	25	29	26	26	23	24	23	27	22	32
HSPA4L|O95757	11	NA	2	2	NA	6	13	17	18	16	15	15	14	12	15	18
HSPA5|P11021	11	0	3	1	2	8	12	13	10	10	9	9	10	12	4	12
HSPA8|P11142	12	5	5	11	6	14	16	17	18	15	17	18	18	19	14	17
HSPA9|P38646	10	NA	1	4	1	10	15	13	11	11	8	9	10	12	6	14
HSPB1|P04792	5	NA	NA	NA	NA	2	2	2	2	2	1	2	1	NA	1	3
HSPBP1|Q9NZL4	5	NA	NA	NA	NA	NA	5	7	9	7	5	6	7	7	6	9
HSPD1|P10809	19	3	5	5	5	15	18	14	13	15	14	16	14	15	10	16
HSPE1|P61604	1	NA	1	NA	NA	3	NA	3	NA	NA	NA	NA	NA	NA	NA	NA
HSPG2|P98160	NA	NA	NA	NA	NA	NA	NA	NA	1	NA	NA	NA	NA	NA	NA	NA
HSPH1|Q92598	14	1	4	3	NA	8	18	21	20	23	21	24	25	27	20	26
HTATSF1|O43719	7	NA	NA	NA	NA	NA	5	4	6	5	10	12	8	11	2	NA
HTT|P42858	3	NA	NA	NA	1	NA	7	24	18	13	8	9	13	17	13	25
HUS1|O60921	NA	NA	NA	NA	NA	NA	NA	NA	NA	NA	NA	NA	NA	NA	NA	1
HUWE1|Q7Z6Z7	42	3	6	NA	2	15	50	74	76	62	38	46	66	62	50	89
HYCC1|Q9BYI3	NA	NA	NA	NA	NA	NA	1	2	1	1	NA	NA	2	1	1	1
HYOU1|Q9Y4L1	1	NA	NA	NA	NA	1	3	4	4	2	NA	NA	2	2	4	5
IAH1|Q2TAA2	NA	NA	NA	NA	NA	NA	1	5	4	2	NA	NA	NA	NA	NA	2
IARS1|P41252	35	3	12	17	6	28	41	47	45	39	43	37	43	43	42	51
IARS2|Q9NSE4	20	7	9	10	2	18	20	26	27	21	22	18	25	26	12	30
IBA57|Q5T440	2	NA	1	NA	NA	NA	NA	2	2	3	3	1	4	1	2	2
ICE2|Q659A1	NA	NA	NA	NA	NA	NA	1	NA	NA	NA	NA	NA	2	2	1	NA
ICMT|O60725	NA	NA	NA	NA	NA	NA	NA	4	2	1	NA	1	1	NA	2	3
IDE|P14735	9	1	2	NA	NA	5	18	28	28	20	17	21	20	24	19	32
IDH1|O75874	3	NA	NA	NA	NA	NA	4	5	4	4	1	1	2	1	1	4
[truncated: 3,267 more rows]

## Sheet: Table S14
Table 14: Peptide probability scores
	ip_01_Mock_1_1/peptide.tsv Probability (PeptideProphet)	ip_04_Mock_1_4/peptide.tsv Probability (PeptideProphet)	ip_05_Mock_2_1/peptide.tsv Probability (PeptideProphet)	ip_06_Mock_2_2/peptide.tsv Probability (PeptideProphet)	ip_08_Mock_2_4/peptide.tsv Probability (PeptideProphet)	ip_09_Mock_3_1/peptide.tsv Probability (PeptideProphet)	ip_11_P301L_1_1/peptide.tsv Probability (PeptideProphet)	ip_12_P301L_1_2/peptide.tsv Probability (PeptideProphet)	ip_13_P301L_1_3/peptide.tsv Probability (PeptideProphet)	ip_14_P301L_1_4/peptide.tsv Probability (PeptideProphet)	ip_15_P301L_2_1/peptide.tsv Probability (PeptideProphet)	ip_16_P301L_2_2/peptide.tsv Probability (PeptideProphet)	ip_17_P301L_2_3/peptide.tsv Probability (PeptideProphet)	ip_18_P301L_2_4/peptide.tsv Probability (PeptideProphet)	ip_19_P301L_3_2/peptide.tsv Probability (PeptideProphet)	ip_20_P301L_3_1/peptide.tsv Probability (PeptideProphet)
|C-sTurbo|AALELFEQEGLAPYLPR|	NA	NA	NA	NA	NA	NA	1	1	1	1	1	1	1	1	1	1
|C-sTurbo|EIFGISR|	NA	NA	NA	NA	NA	NA	0.9939	0.9986	0.9975	0.987	0.9911	0.9972	0.9933	0.9978	0.9952	0.9976
|C-sTurbo|EIFGISRGIDK|	NA	NA	NA	NA	NA	NA	NA	NA	NA	NA	0.9983	NA	NA	NA	NA	NA
|C-sTurbo|GPAAIGLGPVIGIVMAEALR|15M(15.9949)	NA	NA	NA	NA	NA	NA	1	1	1	1	1	1	1	1	1	1
|C-sTurbo|GPAAIGLGPVIGIVMAEALRK|15M(15.9949)	NA	NA	NA	NA	NA	NA	NA	NA	NA	NA	NA	1	1	NA	NA	NA
|C-sTurbo|LDNFINR|	NA	NA	NA	NA	NA	NA	0.9885	NA	0.9957	0.9834	0.9898	0.9953	0.9964	0.9943	0.9841	NA
|C-sTurbo|LDNFINRPVK|	NA	NA	NA	NA	NA	NA	0.9998	1	0.9999	0.9998	0.9999	0.9999	0.9999	1	0.9999	1
|C-sTurbo|LDNFINRPVKLIIGDKEIFGISR|	NA	NA	NA	NA	NA	NA	NA	NA	NA	NA	NA	1	NA	1	NA	NA
|C-sTurbo|LDNFINRPVKLIIGDKEIFGISRGIDK|	NA	NA	NA	NA	NA	NA	NA	NA	NA	NA	NA	NA	NA	1	NA	NA
|C-sTurbo|LIIGDKEIFGISR|	NA	NA	NA	NA	NA	NA	1	NA	1	NA	1	1	1	1	0.9999	NA
|C-sTurbo|NTLAATLIR|	NA	NA	NA	NA	NA	NA	0.9996	1	0.9996	0.9994	0.9997	0.9999	0.9996	0.9997	0.9997	1
|C-sTurbo|PWMGGEISLR|3M(15.9949)	NA	NA	NA	NA	NA	NA	0.9999	1	1	1	1	1	1	1	0.9999	1
|C-sTurbo|PWMGGEISLRSAEK|	NA	NA	NA	NA	NA	NA	NA	NA	NA	NA	NA	NA	0.9997	NA	NA	NA
|C-sTurbo|QGALLLEQDGVIK|	NA	NA	NA	NA	NA	NA	1	1	1	1	1	1	1	1	1	1
|C-sTurbo|QGALLLEQDGVIKPWMGGEISLR|	NA	NA	NA	NA	NA	NA	NA	NA	NA	NA	NA	NA	NA	0.9862	NA	NA
|C-sTurbo|QGALLLEQDGVIKPWMGGEISLR|16M(15.9949)	NA	NA	NA	NA	NA	NA	NA	NA	NA	NA	NA	1	NA	NA	NA	NA
|C-sTurbo|RGPAAIGLGPVIGIVMAEALR|	NA	NA	NA	NA	NA	NA	NA	NA	NA	NA	NA	NA	NA	NA	NA	1
|C-sTurbo|RGPAAIGLGPVIGIVMAEALR|16M(15.9949)	NA	NA	NA	NA	NA	NA	1	1	1	1	1	1	1	1	1	NA
|C-sTurbo|RGPAAIGLGPVIGIVMAEALRK|	NA	NA	NA	NA	NA	NA	NA	1	1	NA	NA	1	NA	NA	0.9995	NA
|C-sTurbo|RGPAAIGLGPVIGIVMAEALRK|16M(15.9949)	NA	NA	NA	NA	NA	NA	NA	NA	NA	1	1	NA	1	1	NA	NA
|C-sTurbo|RVEESVVNQGWITLQEAGINLDR|	NA	NA	NA	NA	NA	NA	1	1	1	1	1	1	1	1	1	1
|C-sTurbo|SGDACIAEYQQAGR|5C(57.0214)	NA	NA	NA	NA	NA	NA	1	1	1	1	1	1	1	1	1	1
|C-sTurbo|SGDACIAEYQQAGRGSR|5C(57.0214)	NA	NA	NA	NA	NA	NA	NA	NA	NA	NA	1	NA	NA	NA	NA	NA
|C-sTurbo|VEESVVNQGWITLQEAGINLDR|	1	NA	NA	NA	NA	NA	1	1	1	1	1	1	1	1	1	1
|C-sTurbo|VKWPNDLYLQDR|	NA	NA	NA	NA	NA	NA	1	1	1	1	1	1	1	1	NA	NA
|C-sTurbo|WPNDLYLQDR|	NA	NA	NA	NA	NA	NA	0.9998	1	1	0.9999	1	1	1	0.9999	0.9999	1
|N-sTurbo|AAINKHIQTLRDWGVDVFTVPGK|	NA	NA	NA	NA	NA	NA	NA	NA	1	NA	0.9934	1	NA	0.9999	NA	NA
|N-sTurbo|DWGVDVFTVPGK|	NA	NA	NA	NA	NA	NA	1	1	1	1	1	1	1	1	1	0.9992
|N-sTurbo|GYSLPEPIPLLNAK|	NA	NA	NA	NA	NA	NA	1	1	1	1	1	1	1	1	1	1
|N-sTurbo|HIQTLRDWGVDVFTVPGK|	NA	NA	NA	NA	NA	NA	NA	1	1	1	1	1	1	1	NA	NA
|N-sTurbo|LIALLANGEFHSGEQLGETLGMSR|22M(15.9949)	NA	NA	NA	NA	NA	NA	1	1	1	1	1	1	1	1	1	1
|N-sTurbo|PIPNPLLGLDSTK|	NA	NA	NA	NA	NA	NA	1	1	1	1	1	1	1	1	1	1
|Q6ZSR9|HYSPEDEPSPEAQPIAAYK|	NA	NA	NA	NA	NA	NA	1	NA	NA	NA	1	1	1	1	NA	NA
|Q6ZSR9|LGGAVPFAPPEVSPEQAK|	NA	NA	NA	NA	NA	NA	0.9999	1	1	1	1	1	1	1	1	NA
|Q6ZSR9|NQFQAFTQPATDGLSEPDVFAIAPFR|	NA	NA	NA	NA	NA	NA	1	1	1	1	NA	1	1	1	1	NA
|Q6ZSR9|QSIAGSVSITSLSSR|	NA	NA	NA	NA	NA	NA	NA	NA	NA	NA	1	1	NA	NA	NA	NA
|Q6ZSR9|TTELPAADPFALAPFPSK|	NA	NA	NA	NA	NA	NA	NA	1	1	1	1	1	NA	1	1	NA
|V5-tag|PIPNPLLGLDST|	NA	NA	NA	NA	NA	NA	NA	NA	NA	NA	NA	NA	NA	0.999	NA	NA
A2M|P01023|ATVLNYLPK|	0.9945	NA	NA	NA	NA	NA	NA	NA	NA	NA	0.9966	0.9991	0.9992	NA	NA	NA
A2M|P01023|PLLVEPEGLEK|	0.9977	NA	NA	NA	NA	NA	NA	NA	NA	NA	0.9999	1	1	1	NA	1
A2M|P01023|QTVSWAVTPK|	NA	NA	NA	NA	NA	NA	NA	NA	NA	NA	NA	NA	NA	0.9968	NA	NA
A2M|P01023|SASNMAIVDVK|	NA	NA	NA	NA	NA	NA	NA	NA	NA	NA	NA	NA	NA	NA	NA	0.5628
AAAS|Q9NRG9|CSLGLFPPPPPR|1C(57.0214),N-term(42.0106)	NA	NA	NA	NA	NA	NA	0.9998	NA	NA	NA	0.9997	0.9999	NA	0.9997	NA	NA
AAAS|Q9NRG9|FAVALLDDSVR|	1	NA	NA	NA	NA	0.9979	0.9999	1	1	0.9996	0.9999	1	1	0.9999	1	1
AAAS|Q9NRG9|GQVTLYEHNNELVTGSSYESPPPDFR|	NA	NA	NA	NA	NA	NA	NA	NA	NA	NA	NA	NA	NA	NA	0.9984	NA
AAAS|Q9NRG9|GQWINLPVLQLTK|	NA	NA	NA	NA	NA	NA	NA	1	1	1	1	0.9999	1	1	NA	1
AAAS|Q9NRG9|IAHIPLYFVNAQFPR|	NA	NA	NA	NA	NA	NA	1	1	1	1	1	1	1	1	1	1
AAAS|Q9NRG9|ILATTPSAVFR|	0.9942	NA	NA	NA	NA	NA	0.999	1	0.9996	0.9999	0.9995	0.9998	0.9997	1	0.9999	1
AAAS|Q9NRG9|LLSASPVDAAIR|	1	NA	NA	NA	NA	0.9962	1	1	1	1	1	1	1	1	1	1
AAAS|Q9NRG9|NSPVFELLPCGIIQGEPGAQPQLITFHPSFNK|10C(57.0214)	NA	NA	NA	NA	NA	NA	NA	1	1	0.9646	NA	NA	NA	NA	NA	1
AAAS|Q9NRG9|PVILLFR|	NA	NA	NA	NA	NA	NA	0.998	0.9989	0.993	0.9943	0.9888	0.9957	NA	0.999	NA	0.9994
AAAS|Q9NRG9|SEDLIAEFAQVTNWSSCCLR|17C(57.0214),18C(57.0214)	NA	NA	NA	NA	0.9528	NA	NA	NA	NA	NA	NA	NA	NA	NA	NA	NA
AAAS|Q9NRG9|TASGWALALCR|10C(57.0214)	NA	NA	NA	NA	NA	NA	NA	0.9955	NA	0.9869	NA	NA	NA	NA	NA	NA
AAAS|Q9NRG9|VFAWHPHTNK|	NA	NA	NA	NA	NA	NA	NA	0.9996	NA	NA	NA	NA	NA	NA	NA	NA
AAAS|Q9NRG9|VQDGKPVILLFR|	0.9996	NA	NA	NA	NA	NA	0.9999	1	1	0.9999	0.9993	1	1	1	0.9999	1
AAAS|Q9NRG9|VWDVSTETCVPLPWFR|9C(57.0214)	NA	NA	NA	NA	NA	NA	NA	NA	NA	NA	NA	NA	NA	NA	NA	1
AAAS|Q9NRG9|VYNASSTIVPSLK|	NA	NA	NA	NA	NA	NA	0.9999	1	1	1	NA	NA	NA	NA	1	1
AACS|Q86V21|AQSYEYVYR|	NA	NA	NA	NA	NA	NA	NA	NA	0.9981	NA	0.9984	NA	NA	0.9987	NA	1
AACS|Q86V21|AVEQGGAFSNPETLDLYR|	1	NA	NA	NA	NA	NA	1	NA	1	1	1	1	1	1	NA	1
AACS|Q86V21|AVWGESGELVCTK|11C(57.0214)	NA	NA	NA	NA	NA	NA	NA	NA	NA	0.9991	NA	NA	NA	NA	NA	NA
AACS|Q86V21|GIADVPEWFK|	NA	NA	NA	NA	NA	NA	NA	NA	0.9999	0.9997	0.9992	NA	0.9998	1	NA	NA
AACS|Q86V21|GIPYTLNGK|	NA	NA	NA	NA	NA	NA	NA	NA	NA	NA	NA	NA	NA	0.9997	NA	NA
AACS|Q86V21|LNYAENLLR|	NA	NA	NA	NA	NA	NA	NA	NA	NA	NA	NA	0.9998	0.9769	0.9967	NA	NA
AACS|Q86V21|PVETHSLQMLHTILSTGSPLK|	NA	NA	NA	NA	NA	NA	NA	1	NA	NA	NA	NA	NA	NA	NA	1
AACS|Q86V21|SDGTLNPNGVR|	NA	NA	NA	NA	NA	NA	NA	NA	NA	NA	NA	NA	0.9948	NA	NA	NA
AACS|Q86V21|TGGIVMLGR|	NA	NA	NA	NA	NA	NA	NA	NA	0.9724	NA	NA	NA	NA	NA	NA	NA
AACS|Q86V21|VALYIAR|	NA	NA	NA	NA	NA	NA	NA	NA	NA	NA	NA	0.9907	NA	NA	NA	NA
AACS|Q86V21|VYDEVVDTSK|	0.9993	NA	NA	NA	NA	NA	NA	0.9999	1	NA	NA	0.9999	0.9996	0.9999	NA	1
AAGAB|Q6PD74|SGLDSVSSWLPLAK|	NA	NA	NA	NA	NA	NA	NA	1	NA	0.998	NA	NA	NA	NA	NA	1
AAK1|Q2M2I8|ADIWALGCLLYK|8C(57.0214)	NA	NA	NA	NA	NA	NA	NA	NA	NA	0.9921	0.9998	0.9988	NA	0.9907	NA	NA
AAK1|Q2M2I8|AGQTQPNPGILPIQPALTPR|	NA	NA	NA	NA	NA	NA	NA	NA	NA	NA	1	1	1	0.9974	NA	NA
AAK1|Q2M2I8|APEMVNLYSGK|	NA	NA	NA	NA	NA	NA	NA	NA	NA	NA	NA	0.9998	NA	NA	NA	NA
AAK1|Q2M2I8|ECPIPNVQNSPIPAK|2C(57.0214)	NA	NA	NA	NA	NA	NA	NA	NA	NA	NA	0.9999	1	NA	NA	NA	NA
AAK1|Q2M2I8|EQGGSGLGSGSSGGGGSTSGLGSGYIGR|	NA	NA	NA	NA	NA	NA	NA	NA	NA	NA	1	NA	NA	NA	NA	NA
AAK1|Q2M2I8|FQNPQTEGVNAVEDEIK|	NA	NA	NA	NA	NA	NA	0.8577	NA	0.9993	1	1	1	1	1	NA	NA
AAK1|Q2M2I8|ILSDVTHSAVFGVPASK|	NA	NA	NA	NA	NA	NA	NA	NA	NA	NA	NA	0.9999	0.9999	NA	NA	NA
AAK1|Q2M2I8|ILSDVTHSAVFGVPASK|3S(79.9663)	NA	NA	NA	NA	NA	NA	0.8835	NA	NA	0.7086	NA	NA	NA	0.5583	NA	NA
AAK1|Q2M2I8|KYTTLSYR|	NA	NA	NA	NA	NA	NA	NA	NA	0.8537	NA	NA	NA	NA	NA	NA	NA
AAK1|Q2M2I8|LTAEELLNK|	NA	NA	NA	NA	NA	NA	NA	0.9999	NA	0.9995	0.9992	0.9999	0.9998	0.9999	0.9993	0.9681
AAK1|Q2M2I8|LTDPIPTTETSIAPR|	NA	NA	NA	NA	NA	NA	1	1	1	1	1	1	1	1	1	NA
AAK1|Q2M2I8|PQAPPSQPLPQTQAK|	NA	NA	NA	NA	NA	NA	0.9999	NA	NA	1	1	1	NA	1	NA	NA
AAK1|Q2M2I8|RATVQPPPQAAGSSNQPGLLASVPQPK|	NA	NA	NA	NA	NA	NA	NA	NA	NA	NA	1	NA	NA	NA	NA	NA
AAK1|Q2M2I8|REQGGSGLGSGSSGGGGSTSGLGSGYIGR|	NA	NA	NA	NA	NA	NA	NA	1	NA	NA	NA	NA	NA	NA	NA	NA
AAK1|Q2M2I8|RPDIYQVSYFSFK|	NA	NA	NA	NA	NA	NA	NA	NA	NA	NA	0.9972	0.9999	NA	NA	NA	NA
AAK1|Q2M2I8|STQLLQAAAAEASLNK|	NA	NA	NA	NA	NA	NA	NA	NA	NA	NA	1	1	1	NA	1	NA
AAK1|Q2M2I8|VENILLHDR|	NA	NA	NA	NA	NA	NA	NA	NA	NA	NA	0.9893	NA	0.9996	NA	NA	NA
AAK1|Q2M2I8|VQTTPPPAVQGQK|	NA	NA	NA	NA	NA	NA	0.9983	1	NA	0.999	0.9997	0.9998	0.9997	1	NA	NA
AAK1|Q2M2I8|YTTLSYR|	NA	NA	NA	NA	NA	NA	NA	NA	NA	NA	0.9901	NA	0.9315	NA	NA	NA
AAMDC|Q9H7C9|ETGTEHSPGVQPADVK|	0.9999	NA	NA	NA	NA	0.9802	NA	NA	NA	NA	NA	NA	NA	NA	NA	NA
AAMDC|Q9H7C9|EYNALVAQGVR|	NA	0.995	0.9833	NA	NA	0.9996	0.9984	NA	0.9993	NA	NA	0.9987	NA	NA	NA	NA
AAMDC|Q9H7C9|GVQTLVIGR|	0.9976	NA	0.9942	0.9868	NA	0.999	NA	NA	NA	NA	NA	NA	NA	NA	NA	NA
AAMDC|Q9H7C9|VLQTEQAVK|	NA	0.8827	NA	0.9319	NA	0.9572	NA	NA	NA	NA	NA	NA	NA	NA	NA	NA
AAMDC|Q9H7C9|VPSSTVEYLK|	0.9998	NA	0.8972	NA	NA	NA	NA	NA	1	0.9999	NA	0.9999	0.9998	NA	NA	NA
AAMP|Q13685|AVVGYEDGTIR|	NA	NA	NA	NA	NA	NA	0.9994	NA	1	0.9982	NA	0.9995	NA	NA	NA	1
AAMP|Q13685|DASLVVTTSGDHK|	NA	NA	NA	NA	NA	NA	0.9938	NA	0.9999	0.9999	NA	NA	NA	NA	NA	1
AAMP|Q13685|GHTAEILDFALSK|	NA	NA	NA	NA	NA	NA	NA	0.9997	1	0.9988	NA	0.9999	NA	NA	0.9997	1
AAMP|Q13685|LSDGELLFECAGHK|10C(57.0214)	NA	NA	NA	NA	NA	NA	NA	NA	NA	NA	NA	NA	NA	NA	NA	1
AAMP|Q13685|TNTLAVTGGEDDK|	0.9989	NA	NA	NA	NA	NA	NA	NA	1	0.9994	NA	1	0.9995	NA	NA	1
AAMP|Q13685|VWQVDTK|	NA	NA	NA	NA	NA	NA	NA	NA	0.9502	NA	NA	NA	NA	NA	NA	NA
AAR2|Q9Y312|AAVQMDPELAK|N-term(42.0106)	NA	NA	NA	NA	NA	NA	NA	NA	NA	NA	0.999	NA	0.9993	1	NA	0.9992
AAR2|Q9Y312|ANLQELDQFLGPYPYATLK|	NA	NA	NA	NA	NA	NA	1	1	1	1	1	1	1	1	1	1
AAR2|Q9Y312|FSELPTQMFPEGATPAEITK|	NA	NA	NA	NA	NA	NA	NA	NA	NA	NA	NA	NA	NA	1	NA	1
AAR2|Q9Y312|GTEFGIDYNSWEVGPK|	NA	NA	NA	NA	NA	NA	1	1	1	NA	NA	0.998	NA	1	NA	1
AAR2|Q9Y312|HSMDLSYALETVLNK|	NA	NA	NA	NA	NA	NA	NA	NA	NA	NA	NA	NA	NA	0.9965	NA	1
AAR2|Q9Y312|LLNLLCR|6C(57.0214)	NA	NA	NA	NA	NA	NA	NA	NA	NA	NA	0.9935	NA	NA	NA	NA	NA
AAR2|Q9Y312|MIPPGIHFLHYSSVDK|	NA	NA	NA	NA	NA	NA	NA	NA	NA	NA	NA	NA	NA	NA	NA	1
AAR2|Q9Y312|SYQEGLAR|	0.9625	NA	NA	NA	NA	NA	NA	0.9795	0.9913	0.9298	0.9495	0.9963	NA	0.9967	NA	0.9925
AAR2|Q9Y312|WISLTNFISEATVEK|	NA	NA	NA	NA	NA	NA	NA	1	0.999	NA	NA	NA	1	0.9994	NA	1
AARS1|P49588|AEEIANEMIEAAK|	0.9999	NA	NA	NA	NA	0.9975	1	1	1	1	1	1	0.9999	1	NA	1
AARS1|P49588|ASEWVQQVSGLMDGK|	0.9992	NA	NA	NA	NA	NA	NA	1	NA	NA	1	1	NA	NA	NA	NA
AARS1|P49588|ASEWVQQVSGLMDGK|12M(15.9949)	NA	NA	NA	NA	NA	NA	0.9987	NA	1	NA	NA	NA	1	1	NA	1
AARS1|P49588|AVFDETYPDPVR|	1	NA	NA	0.9992	NA	0.9997	1	1	0.9998	0.9999	1	1	1	0.9999	1	1
AARS1|P49588|AVYTQDCPLAAAK|7C(57.0214)	1	0.9715	0.999	0.998	NA	0.9998	1	1	1	1	1	1	1	1	1	1
AARS1|P49588|DIINEEEVQFLK|	0.9958	NA	NA	NA	NA	0.9999	1	1	1	1	1	1	1	1	0.9999	1
AARS1|P49588|DNFWEMGDTGPCGPCSEIHYDR|12C(57.0214),15C(57.0214)	NA	NA	NA	NA	NA	NA	NA	1	1	NA	NA	NA	NA	1	NA	1
AARS1|P49588|EADGILKPLPK|	NA	NA	NA	NA	NA	NA	NA	1	NA	NA	NA	0.9993	0.9995	0.9978	NA	1
AARS1|P49588|EIADLGEALATAVIPQWQK|	NA	NA	NA	NA	NA	NA	1	1	1	1	NA	1	1	0.9993	1	1
AARS1|P49588|GGYVLHIGTIYGDLK|	1	NA	NA	NA	NA	0.9999	1	1	1	1	1	1	1	1	1	1
AARS1|P49588|GLEVTDDSPK|	0.9999	NA	NA	0.9736	NA	0.9882	0.9977	0.9996	0.9944	0.9966	0.9989	0.9995	0.9992	NA	0.9807	0.9995
AARS1|P49588|GLVVDMDGFEEER|	NA	NA	0.9971	NA	NA	1	NA	NA	NA	1	NA	NA	NA	NA	NA	1
AARS1|P49588|GLVVDMDGFEEER|6M(15.9949)	0.9998	NA	NA	NA	NA	NA	NA	1	1	NA	1	1	1	1	0.9999	NA
AARS1|P49588|GLVVDMDGFEEERK|	1	NA	NA	NA	NA	NA	1	NA	1	1	1	NA	NA	1	NA	NA
AARS1|P49588|GLVVDMDGFEEERK|6M(15.9949)	NA	NA	NA	NA	NA	NA	NA	1	NA	NA	NA	1	1	NA	1	1
AARS1|P49588|GSLVAPDR|	0.9574	NA	0.9089	NA	NA	0.845	0.983	0.9922	0.9899	NA	0.977	0.9492	NA	0.9837	NA	0.9911
AARS1|P49588|HNDLDDVGK|	0.9461	NA	NA	NA	NA	NA	NA	NA	0.9998	NA	0.9994	0.9999	NA	1	NA	0.9999
AARS1|P49588|IQSLGDSK|	NA	NA	NA	NA	NA	NA	NA	NA	NA	NA	0.9777	NA	NA	NA	NA	NA
AARS1|P49588|ITCLCQVPQNAANR|3C(57.0214),5C(57.0214)	1	NA	0.9914	0.9987	NA	0.9997	1	1	1	1	1	1	1	1	1	1
AARS1|P49588|IVAVTGAEAQK|	1	0.992	NA	0.9964	0.9929	0.9918	1	1	1	1	1	1	1	0.9999	0.9998	1
AARS1|P49588|KAEEIANEMIEAAK|	1	NA	NA	NA	NA	0.9987	1	1	NA	1	NA	NA	NA	NA	1	NA
AARS1|P49588|KAEEIANEMIEAAK|9M(15.9949)	NA	NA	NA	NA	NA	NA	NA	NA	1	NA	1	1	1	1	NA	1
AARS1|P49588|LVSVLQNK|	0.9963	0.8842	NA	0.9746	NA	0.965	0.9952	0.9926	0.997	0.9952	0.9971	0.9954	0.9948	0.9985	0.986	0.9918
AARS1|P49588|LYVTYFGGDEAAGLEADLECK|20C(57.0214)	NA	NA	NA	NA	NA	1	NA	NA	NA	NA	NA	NA	NA	NA	NA	NA
AARS1|P49588|MALELLTQEFGIPIER|1M(15.9949)	NA	NA	NA	NA	NA	NA	1	1	1	NA	NA	1	1	1	1	1
AARS1|P49588|MDSTLTASEIR|N-term(42.0106)	0.9999	NA	NA	NA	NA	0.9993	0.9998	NA	1	0.9992	0.9999	0.9992	0.9998	0.9999	0.9999	1
AARS1|P49588|MFVEEVSTGQECGVVLDK|12C(57.0214)	NA	0.9987	NA	NA	NA	1	1	1	NA	1	1	1	NA	NA	NA	1
AARS1|P49588|MFVEEVSTGQECGVVLDK|12C(57.0214),1M(15.9949)	NA	NA	NA	NA	NA	NA	NA	NA	NA	NA	NA	NA	NA	NA	1	NA
AARS1|P49588|MHSPQTSAMLFTVDNEAGK|1M(15.9949)	NA	NA	NA	NA	NA	NA	NA	NA	1	1	NA	NA	NA	NA	NA	1
AARS1|P49588|MHSPQTSAMLFTVDNEAGK|1M(15.9949),9M(15.9949)	NA	NA	NA	NA	NA	NA	NA	NA	NA	NA	1	NA	1	1	1	NA
AARS1|P49588|MSNYDTDLFVPYFEAIQK|1M(15.9949)	NA	NA	NA	NA	NA	NA	1	1	1	1	1	1	1	1	1	1
AARS1|P49588|NEHTYVHSSATIPLDDPTLLFANAGMNQFK|	NA	NA	NA	NA	NA	NA	NA	NA	NA	NA	NA	NA	NA	1	NA	1
AARS1|P49588|NEHTYVHSSATIPLDDPTLLFANAGMNQFK|26M(15.9949)	NA	NA	NA	NA	NA	NA	NA	NA	NA	NA	NA	NA	NA	NA	1	NA
AARS1|P49588|NSSHAGAFVIVTEEAIAK|	1	NA	NA	0.9993	NA	0.9996	1	1	1	1	1	1	1	1	1	1
AARS1|P49588|PIFLNTIDPSHPMAK|	NA	NA	NA	NA	NA	NA	NA	1	NA	NA	1	NA	NA	NA	NA	1
AARS1|P49588|PIFLNTIDPSHPMAK|13M(15.9949)	0.9969	NA	NA	NA	NA	NA	1	NA	1	1	NA	1	1	1	1	NA
AARS1|P49588|QFIDSNPNQPLVILEMESGASAK|	NA	NA	NA	NA	NA	1	NA	1	1	1	NA	NA	NA	NA	NA	1
AARS1|P49588|QIWQNLGLDDTK|	0.9997	NA	NA	NA	NA	NA	NA	NA	0.9989	NA	NA	NA	NA	0.9981	0.9999	NA
AARS1|P49588|RPIMSNHTATHILNFALR|	NA	NA	NA	NA	NA	NA	1	1	NA	NA	NA	NA	NA	NA	NA	1
AARS1|P49588|RPIMSNHTATHILNFALR|4M(15.9949)	NA	NA	NA	NA	NA	NA	NA	NA	1	1	1	1	1	1	NA	NA
AARS1|P49588|RRPIMSNHTATHILNFALR|	NA	NA	NA	NA	NA	NA	NA	NA	NA	NA	NA	NA	NA	NA	NA	0.9998
AARS1|P49588|SIDTGMGLER|	NA	NA	0.9812	NA	NA	NA	0.9992	1	NA	0.9991	0.9996	NA	NA	NA	NA	NA
AARS1|P49588|SIDTGMGLER|6M(15.9949)	NA	NA	NA	NA	NA	NA	NA	NA	1	NA	NA	0.9998	0.9999	0.9992	NA	1
AARS1|P49588|SVLGEADQK|	0.9986	0.9818	0.9394	0.9913	NA	0.9988	0.9991	1	0.9997	0.9992	0.9957	0.9994	0.9988	0.9996	NA	0.9999
AARS1|P49588|TCFYAEQGGQIYDEGYLVK|2C(57.0214)	NA	0.9997	0.9998	NA	NA	1	1	1	1	NA	NA	1	NA	1	1	1
AARS1|P49588|TITVALADGGRPDNTGR|	0.9993	NA	0.9646	0.9955	0.958	0.9981	1	1	1	1	1	1	1	1	1	1
AARS1|P49588|VGAEDADGIDMAYR|	NA	NA	NA	NA	0.9948	1	NA	NA	NA	NA	NA	NA	NA	NA	NA	NA
AARS1|P49588|VGAEDADGIDMAYR|11M(15.9949)	1	NA	0.9982	NA	NA	NA	1	1	1	1	1	1	1	1	1	1
AARS1|P49588|VGDQVWLFIDEPR|	0.9999	NA	NA	NA	NA	0.9994	1	1	1	1	1	1	1	1	1	1
AARS1|P49588|VMDDLDR|	NA	NA	NA	NA	NA	NA	NA	NA	NA	NA	NA	NA	NA	0.9883	NA	NA
AARS1|P49588|VMDDLDR|2M(15.9949)	NA	NA	NA	NA	NA	NA	0.9934	NA	NA	NA	NA	NA	NA	NA	NA	0.9977
AARS1|P49588|VVSIGVPVSELLDDPSGPAGSLTSVEFCGGTHLR|28C(57.0214)	NA	NA	NA	NA	1	1	1	1	1	1	0.9999	1	1	1	1	1
AARS1|P49588|YNYHLDSSGSYVFENTVATVMALR|	1	NA	NA	NA	NA	NA	NA	NA	NA	1	NA	NA	NA	NA	NA	NA
AARS1|P49588|YNYHLDSSGSYVFENTVATVMALR|21M(15.9949)	NA	0.9831	NA	0.9973	1	1	1	1	1	NA	1	1	1	1	1	1
AARS2|Q5JTZ9|AAFLNFFR|	NA	NA	NA	NA	NA	0.9864	0.9985	0.9999	0.9982	0.9965	0.9988	0.9995	0.9991	0.9993	0.9994	1
AARS2|Q5JTZ9|AGLDPDLETR|	0.9987	NA	0.9849	NA	NA	0.9992	NA	1	0.9996	NA	NA	NA	NA	NA	NA	1
AARS2|Q5JTZ9|AGQEDVLFPVAR|	1	NA	NA	NA	NA	0.9986	0.9999	1	1	1	NA	1	1	0.9997	1	1
AARS2|Q5JTZ9|AQVCGGFILHEAVAPECLR|17C(57.0214),4C(57.0214)	NA	NA	NA	NA	NA	NA	NA	1	NA	NA	NA	NA	NA	NA	NA	NA
AARS2|Q5JTZ9|AVENTVQEAVGQDEAVYMEEVPLALTAQVPGLR|	NA	NA	NA	NA	0.9981	NA	NA	NA	NA	NA	NA	NA	NA	NA	NA	NA
AARS2|Q5JTZ9|EADGSLQPLPQR|	NA	0.9796	NA	NA	NA	0.9748	0.9369	NA	NA	NA	NA	NA	NA	0.7161	NA	NA
AARS2|Q5JTZ9|ELGQSLAQEVK|	0.9998	NA	0.9723	NA	NA	0.9762	NA	NA	NA	NA	NA	NA	NA	NA	NA	1
AARS2|Q5JTZ9|FSMEILK|	NA	NA	NA	NA	NA	NA	NA	NA	NA	NA	NA	NA	NA	NA	NA	0.9883
AARS2|Q5JTZ9|GDPSLLFVNAGMNQFK|	NA	NA	NA	NA	NA	NA	NA	NA	NA	NA	NA	NA	NA	NA	NA	1
AARS2|Q5JTZ9|GVQLDSAGLER|	0.9999	NA	NA	NA	NA	0.9995	NA	NA	NA	0.999	NA	NA	NA	NA	NA	NA
AARS2|Q5JTZ9|HSTYDTDLFSPLLNAIQQGCR|20C(57.0214)	NA	NA	NA	NA	NA	NA	NA	1	1	1	NA	NA	1	NA	1	1
AARS2|Q5JTZ9|HTATHLLNWALR|	NA	NA	NA	NA	NA	NA	NA	NA	NA	NA	NA	NA	NA	NA	NA	1
AARS2|Q5JTZ9|LDVTTQTPLTPEQLR|	1	NA	NA	NA	NA	0.9989	1	1	1	1	1	1	1	NA	1	1
AARS2|Q5JTZ9|LLAVTGEQAQQAR|	1	0.994	NA	NA	NA	0.9999	1	1	1	1	0.9999	1	1	0.9991	NA	1
AARS2|Q5JTZ9|LVAVLQGK|	0.9975	0.8557	NA	NA	NA	NA	0.9932	0.9993	0.9972	0.9897	NA	NA	NA	0.9663	NA	0.993
AARS2|Q5JTZ9|LWISYFDGDPK|	NA	NA	NA	NA	NA	NA	NA	1	NA	0.9999	NA	NA	NA	NA	NA	1
AARS2|Q5JTZ9|PIFLGTVDPR|	0.9922	NA	NA	0.9283	NA	0.9769	0.999	1	0.9971	0.9992	NA	0.9975	0.9963	NA	0.9997	0.9999
AARS2|Q5JTZ9|QTLGPGTEQQGSHLNPEQLR|	NA	NA	NA	NA	NA	NA	NA	NA	1	NA	NA	NA	1	NA	1	1
AARS2|Q5JTZ9|SLDEVYPDPVR|	NA	NA	NA	0.9425	NA	0.9696	NA	NA	NA	NA	0.958	NA	NA	NA	NA	NA
AARS2|Q5JTZ9|TGAVGDLVIIGDR|	NA	NA	NA	NA	NA	NA	NA	0.9958	NA	NA	NA	NA	NA	NA	NA	1
AARS2|Q5JTZ9|TNFYAEQGGQASDR|	0.9994	NA	NA	NA	NA	NA	NA	NA	NA	NA	NA	NA	NA	NA	NA	1
AARS2|Q5JTZ9|TQEILER|	0.926	NA	NA	NA	NA	NA	NA	NA	NA	NA	NA	NA	NA	NA	NA	NA
AARS2|Q5JTZ9|VVSVGVPVAHALDPASQAALQTSVELCCGTHLLR|27C(57.0214),28C(57.0214)	NA	NA	NA	NA	NA	NA	NA	NA	NA	NA	NA	NA	NA	NA	NA	1
AASDHPPT|Q9NRN7|AEWLLAVR|	0.9734	NA	NA	NA	NA	0.9554	0.9986	0.9998	0.9984	0.9973	0.9965	0.9938	0.9981	0.9942	NA	0.9997
AASDHPPT|Q9NRN7|DEWTQLDMFYR|	NA	NA	NA	NA	NA	NA	NA	1	0.9997	NA	NA	NA	NA	NA	NA	1
AASDHPPT|Q9NRN7|EWAFEESK|	0.9871	NA	NA	NA	NA	NA	NA	0.9999	0.9987	NA	0.9963	0.9935	0.9961	0.9943	NA	0.9999
AASDHPPT|Q9NRN7|GSIPEFFHIMK|	NA	NA	NA	NA	NA	NA	NA	NA	NA	NA	NA	NA	NA	NA	NA	1
AASDHPPT|Q9NRN7|GSIPEFFHIMK|10M(15.9949)	NA	NA	NA	NA	NA	NA	NA	NA	NA	NA	NA	NA	NA	NA	0.9993	NA
AASDHPPT|Q9NRN7|HQDVPSQDDSKPTQR|	NA	NA	NA	NA	NA	NA	NA	1	1	0.9922	0.9928	0.9999	0.9947	0.9999	NA	1
AASDHPPT|Q9NRN7|IDEHHFVAVALR|	NA	0.9765	NA	0.9449	NA	0.9899	0.9999	1	0.9997	0.9999	0.9983	0.9999	0.9999	1	1	1
AASDHPPT|Q9NRN7|IGQFVFAR|	0.9976	NA	NA	0.9962	NA	0.9967	0.9988	1	0.9987	0.9963	0.9979	0.9997	0.9992	0.9994	0.9976	0.9998
AASDHPPT|Q9NRN7|LEFDLSPLNLDIGQVYK|	NA	NA	NA	NA	NA	NA	NA	1	1	NA	NA	NA	NA	NA	1	1
AASDHPPT|Q9NRN7|LFLDGEEEK|	0.9999	NA	NA	NA	NA	NA	0.9995	1	0.9998	0.9998	0.9996	0.9999	0.9996	0.9999	0.9993	1
AASDHPPT|Q9NRN7|LNIPWNHIR|	NA	NA	NA	NA	NA	NA	NA	NA	NA	NA	NA	NA	NA	NA	NA	0.9998
AASDHPPT|Q9NRN7|WAFSCGTWLPSR|5C(57.0214)	NA	NA	NA	NA	NA	NA	NA	NA	NA	NA	NA	NA	NA	NA	NA	1
AASS|Q9UDR5|AEGIIYTTQSTIKP|	0.9987	NA	NA	NA	NA	NA	NA	NA	NA	NA	NA	NA	NA	NA	NA	NA
AASS|Q9UDR5|DAVITSNGTLPDK|	NA	NA	NA	NA	NA	NA	0.9992	NA	0.9999	0.9999	NA	NA	NA	NA	NA	1
AASS|Q9UDR5|EALPAFRPEANPLTWK|	NA	NA	NA	NA	NA	NA	NA	NA	NA	NA	NA	NA	NA	NA	NA	0.9999
AASS|Q9UDR5|FSPAGVEGCPALPHK|9C(57.0214)	NA	NA	NA	NA	NA	NA	NA	NA	NA	NA	NA	NA	NA	NA	NA	1
AASS|Q9UDR5|GAQAIFNELPCEYVEPHELK|11C(57.0214)	0.9995	NA	NA	NA	NA	NA	NA	NA	NA	NA	NA	NA	NA	NA	1	1
AASS|Q9UDR5|GITNLGYK|	0.9915	NA	NA	NA	NA	NA	NA	0.9895	0.9634	0.977	NA	0.9519	0.9866	NA	NA	NA
AASS|Q9UDR5|NQIEQLGK|	0.9856	NA	NA	NA	NA	NA	NA	0.9992	0.9705	NA	NA	0.9588	NA	0.9952	NA	NA
AASS|Q9UDR5|QDAQSLLAPGK|	NA	NA	NA	NA	NA	NA	NA	NA	NA	NA	NA	NA	NA	NA	NA	1
AASS|Q9UDR5|QLLCDLVGISPSSEHDVLK|4C(57.0214)	NA	NA	NA	NA	NA	NA	NA	1	NA	NA	NA	NA	NA	NA	NA	0.9999
AASS|Q9UDR5|SIGPLTFVFTGTGNVSK|	NA	NA	NA	NA	NA	NA	NA	0.9998	NA	NA	NA	NA	NA	NA	NA	NA
AASS|Q9UDR5|TYAFFSHTIK|	NA	NA	NA	NA	NA	NA	NA	1	NA	NA	NA	NA	NA	NA	NA	NA
AASS|Q9UDR5|VLIQPSNR|	0.9549	NA	NA	NA	NA	NA	NA	NA	0.9188	NA	NA	NA	0.9736	NA	NA	NA
AASS|Q9UDR5|VLVLGSGYISEPVLEYLSR|	NA	NA	NA	NA	NA	NA	NA	1	NA	NA	NA	NA	1	NA	NA	1
AASS|Q9UDR5|VNMVTASYITPALK|	NA	NA	NA	NA	NA	NA	NA	NA	NA	NA	NA	NA	NA	NA	NA	1
AASS|Q9UDR5|VVAFGQWAGVAGMINILHGMGLR|	NA	NA	NA	NA	0.9449	NA	NA	NA	NA	NA	NA	NA	NA	NA	NA	NA
AASS|Q9UDR5|VYGTVLSR|	0.9703	NA	NA	NA	NA	NA	0.9918	0.9993	0.9956	0.9915	NA	0.9752	NA	0.9976	NA	NA
AASS|Q9UDR5|YAEIYGISSAHTLLR|	0.9982	NA	NA	NA	NA	NA	0.9999	NA	NA	NA	NA	NA	NA	NA	NA	NA
AATF|Q9NY61|NQIALWDQLLEGR|	NA	NA	NA	NA	NA	NA	NA	NA	NA	NA	0.9976	NA	0.9987	NA	NA	NA
ABAT|P80404|IDIPSFDWPIAPFPR|	NA	NA	NA	NA	NA	NA	NA	1	NA	NA	NA	NA	NA	NA	NA	1
ABCB1|P08183|AGAVAEEVLAAIR|	NA	NA	NA	NA	NA	NA	NA	1	NA	NA	NA	NA	NA	NA	NA	NA
ABCB1|P08183|ELLAYAK|5Y(79.9663)	NA	NA	NA	NA	NA	NA	NA	NA	NA	NA	NA	NA	NA	0.5363	NA	NA
ABCB1|P08183|FDTLVGER|	NA	NA	NA	NA	NA	NA	NA	NA	NA	NA	0.9579	NA	NA	NA	NA	NA
ABCB10|Q9NRK6|LLGLAYPER|	NA	NA	NA	NA	NA	NA	NA	NA	NA	NA	NA	NA	NA	NA	0.9974	NA
ABCB10|Q9NRK6|LPFNEGVILNEK|	1	NA	NA	NA	NA	0.9997	0.9998	1	1	1	1	0.9999	1	1	1	1
ABCB10|Q9NRK6|LRPAAAGLPEAR|	NA	NA	NA	NA	NA	NA	NA	0.9991	0.9984	NA	NA	NA	0.999	0.9993	NA	0.9999
ABCB10|Q9NRK6|LSSDTALLGR|	NA	NA	0.943	NA	NA	NA	NA	0.9999	0.9994	0.9733	NA	0.9999	0.9984	0.9981	NA	1
ABCB10|Q9NRK6|LWELLER|	NA	NA	NA	NA	NA	NA	NA	0.9998	NA	NA	NA	NA	NA	NA	NA	0.9994
ABCB10|Q9NRK6|LYDPASGTISLDGHDIR|	0.9979	NA	NA	NA	NA	NA	NA	NA	1	NA	1	1	NA	1	NA	1
ABCB10|Q9NRK6|NANMVAVLDQGK|	NA	NA	NA	NA	NA	NA	NA	NA	NA	NA	NA	NA	NA	NA	NA	1
ABCB10|Q9NRK6|QEVAFFDK|	NA	NA	NA	NA	NA	NA	NA	0.9083	NA	NA	NA	0.9687	NA	NA	NA	NA
ABCB10|Q9NRK6|QLNPVWLR|	NA	NA	NA	NA	NA	NA	NA	NA	NA	NA	NA	NA	NA	NA	NA	0.9989
ABCB10|Q9NRK6|SFQGALEFK|	0.9899	NA	NA	NA	NA	NA	NA	0.9997	0.9987	0.9953	NA	NA	NA	NA	0.992	1
ABCB10|Q9NRK6|STVLSLLLR|	0.9995	NA	NA	NA	NA	0.9869	0.9994	1	0.9999	0.9985	0.999	0.9997	0.9993	0.9996	0.9991	1
ABCB10|Q9NRK6|SVTENLSDGLR|	NA	NA	NA	NA	NA	NA	NA	NA	NA	NA	NA	NA	NA	NA	NA	0.9999
ABCB10|Q9NRK6|TSLFSSILR|	0.9903	NA	NA	NA	NA	NA	NA	0.9999	0.9996	NA	0.9972	0.9996	0.9996	0.9985	0.9998	1
ABCB10|Q9NRK6|TVLVIAHR|	NA	NA	NA	NA	NA	NA	0.9748	0.9998	0.9922	0.9829	0.9915	0.9982	NA	NA	NA	0.9999
ABCB10|Q9NRK6|VAEVANAVAFIR|	1	NA	NA	NA	NA	0.999	NA	1	0.9999	NA	0.9999	1	1	1	1	1
ABCB10|Q9NRK6|VTQDSLAQATQLAEER|	1	NA	0.9993	NA	NA	0.9949	1	1	1	1	1	1	1	1	1	1
ABCB11|O95342|ILLLDEATSALDTESEK|	NA	NA	NA	NA	NA	NA	1	NA	NA	NA	NA	0.9871	NA	NA	NA	NA
ABCB11|O95342|STSIQLLER|	NA	NA	NA	NA	NA	NA	NA	NA	NA	NA	NA	NA	NA	NA	NA	0.627
ABCB11|O95342|TVAAFGGEK|	NA	NA	NA	NA	NA	NA	NA	NA	NA	NA	NA	NA	NA	NA	0.8116	NA
ABCB7|O75027|ADNDAGNAAIDSLLNYETVK|	1	NA	NA	NA	NA	1	1	1	1	1	1	1	1	1	1	1
ABCB7|O75027|AGAAFFNEVR|	0.9998	NA	NA	NA	NA	NA	NA	0.9999	NA	NA	NA	NA	NA	NA	0.9978	1
ABCB7|O75027|AVGVVPQDAVLFHNTIYYNLLYGNISASPEEVYAVAK|	NA	NA	NA	NA	NA	NA	NA	1	1	0.993	NA	NA	NA	NA	1	1
ABCB7|O75027|GSIYLAGQNIQDVSLESLR|	NA	NA	NA	NA	NA	0.9985	NA	NA	NA	NA	NA	NA	NA	NA	NA	NA
ABCB7|O75027|LAGLHDAILR|	NA	NA	NA	NA	NA	NA	NA	1	NA	NA	NA	NA	NA	NA	NA	1
ABCB7|O75027|LQEEIVNSVK|	0.9995	NA	0.9946	NA	NA	0.9961	0.9998	1	0.9998	0.9996	0.9994	0.9998	0.9999	0.9993	NA	1
ABCB7|O75027|MPHGYDTQVGER|	NA	NA	NA	NA	NA	NA	NA	0.9997	0.9947	0.9959	NA	NA	0.996	0.9933	NA	1
ABCB7|O75027|NVFLHLHNLDLGFHLSR|	NA	NA	NA	NA	NA	NA	NA	1	NA	NA	NA	NA	NA	NA	NA	1
ABCB7|O75027|TSIFIAHR|	NA	NA	NA	NA	NA	NA	NA	0.9989	0.9955	0.9922	NA	NA	0.9911	NA	NA	NA
ABCB7|O75027|TYETASLK|	0.8331	NA	NA	NA	NA	NA	0.9672	NA	NA	0.8439	NA	0.9845	NA	NA	NA	NA
ABCB7|O75027|VAISLGFLGGAK|	NA	NA	NA	NA	NA	NA	NA	1	NA	NA	NA	NA	0.9998	0.997	NA	1
ABCB7|O75027|VAIVGGSGSGK|	NA	NA	0.9204	NA	NA	NA	NA	NA	NA	NA	NA	NA	NA	NA	NA	NA
ABCB7|O75027|VLSGISFEVPAGK|	1	NA	NA	0.9979	NA	0.9971	0.9999	1	0.999	0.9996	1	1	1	0.9994	1	NA
ABCB8|Q9NUT2|ALFSSLLR|	NA	NA	NA	NA	NA	NA	NA	NA	NA	NA	NA	NA	NA	NA	NA	0.9995
ABCB8|Q9NUT2|FYDPTAGVVMLDGR|10M(15.9949)	NA	NA	NA	NA	NA	NA	NA	0.9683	NA	NA	NA	NA	NA	NA	NA	NA
ABCB8|Q9NUT2|GGLYAELIR|	0.9956	NA	NA	NA	NA	NA	NA	NA	NA	NA	NA	NA	NA	NA	NA	NA
ABCB8|Q9NUT2|IVALVGQSGGGK|	NA	NA	NA	NA	NA	NA	NA	NA	NA	0.9931	NA	NA	0.9992	NA	0.6821	0.9891
ABCB8|Q9NUT2|LEASDEEVYTAAR|	NA	NA	NA	NA	NA	NA	1	NA	NA	1	NA	NA	1	NA	NA	NA
ABCB8|Q9NUT2|VVQEALDR|	NA	NA	NA	NA	NA	NA	NA	0.9819	NA	NA	NA	0.9811	0.9471	NA	NA	0.9924
ABCC1|P33527|DFVSALPDK|	NA	NA	NA	NA	NA	NA	NA	NA	NA	NA	NA	NA	NA	NA	0.9983	NA
ABCC1|P33527|DGAFAEFLR|	NA	NA	NA	NA	NA	NA	NA	1	NA	NA	NA	0.9998	NA	NA	NA	1
ABCC1|P33527|DGGGTNSITVR|	NA	NA	NA	NA	NA	NA	NA	NA	NA	NA	NA	NA	NA	NA	NA	0.9267
ABCC1|P33527|ENILFGCQLEEPYYR|7C(57.0214)	NA	NA	NA	NA	NA	NA	NA	NA	NA	NA	NA	NA	NA	NA	NA	0.9999
ABCC1|P33527|GEIQEYGAPSDLLQQR|	NA	NA	NA	NA	NA	NA	NA	1	NA	1	NA	1	NA	NA	NA	1
ABCC1|P33527|GSVAYVPQQAWIQNDSLR|	NA	NA	NA	NA	NA	NA	NA	NA	NA	NA	NA	NA	NA	NA	NA	1
ABCC1|P33527|HIFENVIGPK|	NA	NA	NA	NA	NA	NA	NA	0.9971	NA	NA	NA	NA	NA	NA	NA	1
ABCC1|P33527|IFLSHEELEPDSIER|	NA	NA	NA	NA	NA	NA	NA	NA	NA	NA	0.9859	NA	0.9998	NA	NA	NA
ABCC1|P33527|ITIIPQDPVLFSGSLR|	NA	NA	NA	NA	NA	NA	NA	1	NA	NA	NA	0.9953	0.9975	NA	1	1
ABCC1|P33527|LYAWELAFK|	NA	NA	NA	NA	NA	NA	NA	1	NA	NA	NA	NA	NA	NA	NA	1
ABCC1|P33527|MNLDPFSQYSDEEVWTSLELAHLK|	NA	NA	NA	NA	NA	NA	NA	NA	NA	NA	NA	NA	NA	NA	NA	1
ABCC1|P33527|SPVYSHFNETLLGVSVIR|	NA	NA	NA	NA	NA	NA	1	0.9999	1	NA	NA	NA	NA	NA	1	1
ABCC1|P33527|SSLLSALLAEMDK|	NA	NA	NA	NA	NA	NA	NA	NA	NA	NA	NA	NA	NA	NA	NA	1
ABCC1|P33527|SSLTLGLFR|	NA	NA	NA	NA	NA	NA	NA	0.9997	NA	NA	NA	NA	NA	NA	NA	0.9999
ABCC1|P33527|TAVIGAVYR|	NA	NA	NA	NA	NA	NA	NA	0.9991	NA	NA	NA	NA	NA	NA	NA	0.9994
ABCC1|P33527|VDANEEVEALIVK|	NA	NA	NA	NA	NA	NA	NA	1	1	1	NA	NA	0.999	NA	NA	1
ABCC4|O15439|APVLFFDR|	NA	NA	NA	NA	NA	NA	NA	0.9987	NA	NA	NA	NA	NA	NA	NA	NA
ABCC4|O15439|AVYQDADIYLLDDPLSAVDAEVSR|	NA	NA	NA	NA	NA	NA	NA	0.9911	NA	NA	NA	NA	NA	NA	NA	1
ABCC4|O15439|ETIEDLPGK|	0.9805	NA	NA	NA	NA	NA	NA	0.9998	NA	NA	NA	NA	NA	NA	NA	NA
ABCC4|O15439|GTYTEFLK|	NA	NA	NA	NA	NA	NA	NA	0.8221	NA	NA	NA	NA	NA	NA	NA	NA
ABCC4|O15439|ILTTEIGLHDLR|	NA	NA	NA	NA	NA	NA	NA	1	NA	NA	NA	0.9592	NA	NA	NA	NA
ABCC4|O15439|IQTFLLLDEISQR|	NA	NA	NA	NA	NA	NA	NA	NA	NA	NA	NA	NA	NA	NA	NA	1
ABCC4|O15439|MVHVQDFTAFWDK|	NA	NA	NA	NA	NA	NA	NA	NA	NA	NA	NA	NA	NA	NA	NA	0.9995
ABCC4|O15439|NLDPFNEHTDEELWNALQEVQLK|	NA	NA	NA	NA	NA	NA	NA	NA	NA	NA	NA	NA	NA	NA	NA	1
ABCC4|O15439|SGIDFGSLLK|	NA	NA	NA	NA	NA	NA	NA	0.9998	NA	0.9923	NA	0.9272	0.9492	0.9764	0.9853	0.9921
ABCC4|O15439|SPVFSHLSSSLQGLWTIR|	NA	NA	NA	NA	NA	NA	NA	1	NA	NA	NA	NA	NA	NA	NA	0.9942
ABCC4|O15439|SQHLGEELQGFWDK|	NA	NA	NA	NA	NA	NA	NA	NA	NA	0.8717	NA	NA	NA	NA	NA	NA
ABCC4|O15439|SSLISALFR|	NA	NA	NA	NA	NA	NA	NA	NA	NA	NA	NA	NA	NA	NA	NA	1
ABCC5|O15440|SLGELINICSNDGQR|9C(57.0214)	NA	NA	NA	NA	NA	NA	NA	0.9998	NA	NA	NA	NA	NA	NA	NA	NA
ABCD1|P33897|DAGIALLSITHRPSLWK|	NA	NA	NA	NA	NA	NA	NA	1	NA	0.6849	NA	NA	NA	NA	NA	NA
ABCD1|P33897|ELEDAQAGSGTIGR|	0.9999	NA	NA	NA	NA	NA	1	1	NA	NA	1	1	NA	NA	NA	NA
ABCD1|P33897|EVTELAGYTAR|	NA	NA	NA	NA	NA	NA	NA	1	NA	NA	NA	NA	NA	NA	NA	NA
ABCD1|P33897|FGELVAEEAR|	0.9995	NA	0.9911	NA	NA	NA	NA	1	NA	NA	0.9999	0.9996	NA	NA	NA	NA
ABCD1|P33897|GLQAPAGEPTQEASGVAAAK|	0.9997	NA	NA	NA	NA	NA	NA	1	NA	NA	1	NA	NA	NA	NA	NA
ABCD1|P33897|GYSEQDLEAILDVVHLHHILQR|	NA	NA	NA	NA	NA	NA	NA	1	NA	NA	NA	NA	NA	NA	NA	NA
ABCD1|P33897|ILGGLWPTYGGVLYKPPPQR|	NA	NA	NA	NA	NA	NA	NA	1	NA	NA	NA	NA	NA	NA	NA	NA
ABCD1|P33897|LEQQLAGIPK|	NA	NA	NA	NA	NA	NA	NA	0.9988	NA	NA	0.9864	NA	NA	NA	NA	NA
ABCD1|P33897|LSLTEEK|	NA	NA	NA	NA	NA	NA	NA	NA	NA	NA	NA	0.9637	NA	NA	NA	NA
ABCD1|P33897|LYFSQQTYYR|	NA	NA	NA	NA	NA	NA	0.9981	1	NA	NA	NA	NA	NA	NA	NA	NA
ABCD1|P33897|NLLTAAADAIER|	NA	NA	NA	NA	NA	NA	1	1	NA	NA	1	1	NA	NA	NA	NA
ABCD1|P33897|TEAFTIAR|	NA	NA	NA	NA	NA	NA	NA	0.9784	NA	NA	NA	NA	NA	NA	NA	NA
ABCD1|P33897|VVANSEEIAFYGGHEVELALLQR|	NA	NA	NA	NA	NA	NA	NA	1	NA	NA	NA	NA	NA	NA	NA	NA
ABCD3|P28288|DLNFEVR|	0.9923	NA	NA	NA	NA	0.9582	0.9833	0.9914	0.9974	0.9845	0.9869	0.9917	0.9869	0.9948	0.994	0.9976
ABCD3|P28288|DQVIYPDGR|	0.9988	0.979	0.9927	0.997	NA	0.9976	0.9993	1	NA	0.9995	0.9997	0.9999	0.9996	0.9989	NA	1
ABCD3|P28288|EYLDNVQLGHILER|	1	NA	0.9468	NA	NA	0.9996	1	1	1	1	1	1	1	1	1	1
ABCD3|P28288|FCNSVVDLYSNLSK|2C(57.0214)	NA	NA	NA	NA	NA	NA	NA	1	NA	NA	NA	NA	NA	NA	NA	1
ABCD3|P28288|FDHVPLATPNGDVLIR|	1	NA	NA	NA	NA	1	1	1	1	1	1	1	1	1	1	1
ABCD3|P28288|FSMGFIDSIIAK|	NA	NA	NA	NA	NA	NA	NA	1	1	NA	NA	NA	NA	NA	NA	1
ABCD3|P28288|GISDLVLK|	0.9834	NA	NA	NA	NA	0.9926	0.964	0.9941	0.9598	0.9666	0.9814	0.9649	0.9857	0.9923	0.9847	0.9939
ABCD3|P28288|HHEYYLHMDGR|	NA	NA	NA	NA	NA	NA	NA	NA	NA	NA	NA	NA	NA	NA	NA	1
ABCD3|P28288|IANPDQLLTQDVEK|	1	NA	NA	0.9972	NA	0.9989	1	1	1	1	1	1	1	1	1	1
ABCD3|P28288|ITELMQVLK|	NA	NA	NA	NA	NA	0.9113	NA	1	0.998	0.9994	0.9966	0.9997	NA	0.9983	NA	1
ABCD3|P28288|ITELMQVLK|5M(15.9949)	NA	NA	NA	NA	NA	NA	NA	NA	NA	NA	NA	NA	0.9993	NA	NA	NA
ABCD3|P28288|LFYVPQR|	0.9777	NA	NA	NA	NA	NA	NA	NA	0.9749	0.9715	0.9873	NA	0.9887	0.9681	NA	0.9955
ABCD3|P28288|LFYVPQRPYMTLGTLR|10M(15.9949)	NA	NA	NA	NA	NA	NA	0.9997	1	1	1	0.9998	1	1	1	1	1
ABCD3|P28288|LITNSEEIAFYNGNK|	1	NA	NA	0.998	NA	0.9998	1	1	1	1	1	1	1	1	1	1
ABCD3|P28288|LVEHLHNFILFR|	NA	NA	NA	NA	NA	NA	NA	1	NA	NA	0.9997	NA	1	NA	NA	NA
ABCD3|P28288|NSSLAGAAFLLLCLLHKR|13C(57.0214)	NA	NA	NA	NA	NA	NA	NA	NA	NA	NA	NA	NA	NA	NA	NA	1
ABCD3|P28288|PYMTLGTLR|	NA	NA	NA	NA	NA	NA	NA	NA	NA	NA	NA	NA	NA	NA	NA	0.9998
ABCD3|P28288|SGANVLICGPNGCGK|13C(57.0214),8C(57.0214)	0.9996	NA	NA	NA	NA	NA	1	1	1	1	1	1	1	1	NA	1
ABCD3|P28288|STHSELLEDYYQSGR|	1	NA	0.9948	NA	NA	NA	1	1	1	1	1	1	1	1	1	1
ABCD3|P28288|VGITLFTVSHR|	0.9998	NA	NA	NA	NA	NA	0.9998	1	0.9999	0.9999	0.9997	0.9999	1	0.9999	0.9998	1
ABCD3|P28288|VLGELWPLFGGR|	0.9998	NA	NA	NA	NA	NA	1	1	1	1	0.9996	0.9999	0.9999	0.9998	1	1
ABCD3|P28288|YGLNELK|	NA	NA	NA	NA	NA	NA	NA	0.9983	0.9711	0.9534	NA	NA	0.9911	0.9707	NA	0.9984
ABCD3|P28288|YLATVVGYLVVSRPFLDLSHPR|	NA	NA	NA	NA	NA	NA	NA	NA	NA	NA	NA	NA	NA	NA	NA	1
ABCD3|P28288|YLYEEYLQAFTYYK|	NA	NA	NA	NA	0.9999	NA	0.9997	1	1	NA	NA	0.9999	NA	NA	NA	1
ABCE1|P61221|ADIFMFDEPSSYLDVK|5M(15.9949)	NA	NA	NA	NA	NA	NA	1	1	1	1	1	1	1	1	1	1
ABCE1|P61221|CPFGALSIVNLPSNLEK|1C(57.0214)	1	NA	NA	NA	NA	NA	1	1	1	1	1	1	1	1	1	1
ABCE1|P61221|DAYTHPQFVTDVMK|	NA	NA	NA	NA	NA	NA	NA	1	1	0.9501	1	NA	NA	1	NA	1
ABCE1|P61221|EGINIFLDGYVPTENLR|	NA	NA	NA	NA	NA	NA	1	1	1	1	1	1	1	1	1	1
ABCE1|P61221|ERNVEDLSGGELQR|	NA	NA	NA	NA	NA	NA	NA	0.9991	NA	0.9992	NA	NA	0.9975	NA	NA	NA
ABCE1|P61221|FLSQLEITFR|	NA	NA	NA	NA	NA	NA	NA	1	0.9999	0.9997	NA	NA	0.9999	NA	1	1
ABCE1|P61221|GSELQNYFTK|	0.9997	NA	NA	NA	NA	NA	0.9995	1	1	0.9997	0.9999	0.9999	0.9998	0.9998	0.9999	1
ABCE1|P61221|GTVGSILDR|	0.9989	NA	0.9928	NA	NA	0.9962	0.9976	0.9996	0.9991	0.9983	0.9993	0.9988	0.9988	0.9989	0.9976	0.9994
ABCE1|P61221|ILEDDLK|	0.9918	NA	NA	NA	NA	0.9566	NA	0.9963	NA	NA	0.9821	0.9702	NA	NA	NA	0.9916
ABCE1|P61221|LCIEVTPQSK|2C(57.0214)	0.9983	NA	0.9893	NA	NA	NA	0.9998	1	0.9993	0.9993	0.9998	1	0.9997	1	0.9999	1
ABCE1|P61221|LKPDEGGEVPVLNVSYK|	1	NA	NA	NA	NA	NA	0.9999	1	1	0.9997	1	1	1	1	0.9998	NA
ABCE1|P61221|LKPDEGGEVPVLNVSYKPQK|	0.9941	NA	NA	NA	NA	NA	0.9979	1	1	1	1	1	1	1	1	1
ABCE1|P61221|LPIPRPGEVLGLVGTNGIGK|	NA	NA	NA	NA	NA	NA	NA	NA	NA	NA	NA	NA	NA	NA	1	NA
ABCE1|P61221|NTVANSPQTLLAGMNK|	NA	NA	NA	NA	NA	NA	NA	1	1	1	1	1	1	1	NA	1
ABCE1|P61221|NVEDLSGGELQR|	0.9999	NA	0.986	NA	NA	0.9937	1	1	1	1	1	1	1	0.9999	1	1
ABCE1|P61221|PADVYLIDEPSAYLDSEQR|	1	NA	NA	NA	NA	0.9999	1	1	1	0.9998	1	1	1	1	1	1
ABCE1|P61221|PGEVLGLVGTNGIGK|	1	NA	NA	0.9991	NA	0.9983	1	1	1	1	1	1	1	1	1	1
ABCE1|P61221|PQYVDQIPK|	0.9934	NA	0.989	0.7854	NA	NA	0.9995	0.9999	0.9998	0.9996	0.9998	0.9996	0.9996	0.9995	0.9719	NA
ABCE1|P61221|SGNYFFLDD|	NA	NA	NA	NA	NA	NA	NA	1	NA	NA	NA	NA	NA	NA	0.9992	NA
ABCE1|P61221|SLINPDR|	0.9619	NA	NA	NA	NA	NA	NA	0.9972	0.9672	NA	NA	NA	NA	NA	NA	0.9762
ABCE1|P61221|TAFVVEHDFIMATYLADR|	NA	NA	NA	NA	NA	1	NA	NA	NA	NA	NA	NA	NA	NA	NA	NA
ABCE1|P61221|TQAIVCQQLDLTHLK|6C(57.0214)	1	NA	NA	NA	NA	0.9911	1	1	1	1	1	1	1	1	1	1
ABCE1|P61221|VAETANEEEVK|	1	0.9828	0.9991	0.9974	0.9955	0.9988	1	1	0.9998	1	0.9993	0.9939	1	0.9998	NA	1
ABCE1|P61221|VALALCLGK|6C(57.0214)	NA	NA	NA	NA	NA	NA	0.9995	1	0.9998	NA	0.9993	0.9998	0.9997	NA	0.9995	1
ABCE1|P61221|VIVFDGVPSK|	0.9997	NA	NA	NA	NA	0.9972	0.9996	1	0.999	0.9998	0.9999	1	0.9999	1	0.9998	1
ABCE1|P61221|YCANAFK|2C(57.0214)	0.9546	NA	NA	NA	NA	NA	0.9844	0.9948	0.9968	0.9261	0.9939	0.9885	NA	0.9866	NA	0.9983
ABCE1|P61221|YDDPPDWQEILTYFR|	NA	NA	NA	NA	NA	NA	NA	1	NA	NA	NA	NA	NA	NA	NA	1
ABCF1|Q8NE71|AANAAENDFSVSQAEMSSR|	NA	NA	NA	NA	NA	NA	NA	NA	NA	NA	NA	NA	NA	NA	NA	1
ABCF1|Q8NE71|ADDPYAHLSK|	0.9928	NA	NA	NA	NA	NA	NA	1	0.9997	0.9999	NA	0.9999	NA	1	NA	1
ABCF1|Q8NE71|AVSEEQQPALK|	0.9996	NA	0.9564	NA	NA	0.992	0.9998	1	1	0.9998	0.9998	1	0.9999	0.9999	NA	1
ABCF1|Q8NE71|FAALDNEEEDK|	1	NA	NA	NA	NA	NA	0.9988	1	1	1	1	1	1	1	NA	1
ABCF1|Q8NE71|FAALDNEEEDKEEEIIK|	0.9999	NA	NA	NA	NA	NA	1	1	1	1	NA	1	1	1	1	1
ABCF1|Q8NE71|FGLESHAHTIQICK|13C(57.0214)	NA	NA	NA	NA	NA	NA	0.8879	1	1	0.9882	0.9999	0.9998	0.9993	1	NA	1
ABCF1|Q8NE71|FTFPDPPPLSPPVLGLHGVTFGYQGQK|	NA	NA	NA	NA	NA	NA	1	1	1	1	1	1	1	1	1	1
ABCF1|Q8NE71|GAVIVVSHDAR|	0.9915	NA	NA	NA	NA	NA	NA	0.9999	0.9996	0.9946	NA	0.9601	NA	NA	NA	1
ABCF1|Q8NE71|GFNLPYQDAR|	0.9994	NA	NA	NA	NA	NA	0.9998	1	1	0.9995	0.9999	0.9995	0.9997	0.9996	0.9994	1
ABCF1|Q8NE71|GGNVFAALIQDQSEEEEEEEK|13S(79.9663)	NA	NA	NA	NA	NA	NA	NA	NA	1	1	NA	0.9979	1	NA	1	NA
ABCF1|Q8NE71|ICIVGPNGVGK|2C(57.0214)	NA	NA	NA	NA	NA	NA	NA	NA	NA	NA	0.9807	NA	NA	NA	NA	NA
ABCF1|Q8NE71|IGFFNQQYAEQLR|	1	NA	NA	NA	NA	0.9999	1	1	1	1	1	1	1	1	1	1
ABCF1|Q8NE71|ILAGLGFDPEMQNRPTQK|11M(15.9949)	NA	NA	NA	NA	NA	NA	1	NA	1	NA	0.9972	0.9999	1	1	1	NA
ABCF1|Q8NE71|LITETNCQLWVVEEQSVSQIDGDFEDYKR|7C(57.0214)	0.9995	NA	NA	NA	NA	0.9789	NA	NA	0.9985	NA	NA	NA	NA	NA	NA	NA
ABCF1|Q8NE71|LQGQLEQGDDTAAER|	1	0.9942	NA	NA	0.9957	NA	1	1	1	1	1	1	1	1	1	1
ABCF1|Q8NE71|MEETPTEYLQR|	NA	NA	NA	NA	NA	NA	NA	1	NA	NA	1	NA	NA	NA	NA	NA
ABCF1|Q8NE71|MEETPTEYLQR|1M(15.9949)	NA	NA	NA	NA	NA	NA	NA	NA	1	0.9998	NA	1	1	1	NA	1
ABCF1|Q8NE71|NQDEESQEAPELLK|	1	NA	0.9977	NA	NA	NA	1	1	1	1	1	1	1	1	1	1
ABCF1|Q8NE71|QAMLENASDIK|	NA	NA	NA	NA	NA	NA	NA	NA	0.9973	NA	NA	NA	NA	NA	NA	1
ABCF1|Q8NE71|STLLLLLTGK|	NA	NA	NA	NA	NA	0.9994	1	1	1	0.9999	0.9996	1	1	1	1	1
ABCF1|Q8NE71|TFFEELAVEDK|	0.9999	NA	NA	NA	NA	0.9987	1	1	0.9998	NA	0.8401	1	0.9988	1	1	1
ABCF1|Q8NE71|TLLIVSHDQGFLDDVCTDIIHLDAQR|16C(57.0214)	1	NA	NA	NA	NA	0.9997	NA	1	NA	NA	NA	NA	NA	NA	NA	NA
ABCF1|Q8NE71|VVFAELACR|8C(57.0214)	0.9998	NA	NA	NA	NA	NA	0.9998	1	0.9998	0.9994	0.9998	1	0.9999	0.9997	0.9999	1
ABCF1|Q8NE71|YGLVGPNGK|	NA	NA	NA	NA	NA	NA	NA	1	0.9977	0.994	0.9991	0.9994	NA	NA	NA	NA
ABCF2|Q9UG63|DFSGGWR|	NA	NA	NA	NA	NA	NA	NA	0.997	NA	NA	NA	NA	0.9748	NA	NA	0.9954
ABCF2|Q9UG63|ELEDFEMK|	NA	NA	NA	NA	NA	NA	NA	NA	NA	NA	NA	NA	NA	NA	NA	0.9991
ABCF2|Q9UG63|ETTEVDLLTK|	0.9997	NA	0.9243	NA	NA	0.9935	0.9997	1	0.9999	0.9999	0.999	0.9999	0.9999	0.9998	NA	1
ABCF2|Q9UG63|EVPIPEHIDIYHLTR|	NA	NA	NA	NA	NA	NA	NA	1	1	1	1	1	1	1	1	1
ABCF2|Q9UG63|FHWEQDQIAHMK|	NA	NA	NA	NA	NA	NA	NA	0.9997	NA	NA	NA	NA	NA	NA	NA	1
ABCF2|Q9UG63|GHEENGDVVTEPQVAEK|	NA	NA	NA	NA	NA	NA	NA	1	1	1	1	1	1	1	NA	1
ABCF2|Q9UG63|ILHGLGFTPAMQR|	NA	NA	NA	NA	NA	NA	NA	NA	1	NA	0.9999	NA	0.9995	1	NA	1
ABCF2|Q9UG63|ILHGLGFTPAMQR|11M(15.9949)	NA	NA	NA	NA	NA	NA	NA	NA	NA	NA	NA	0.9988	NA	NA	NA	NA
ABCF2|Q9UG63|IPPPVIMVQNVSFK|	NA	NA	NA	NA	NA	NA	NA	1	1	1	1	0.9995	NA	1	NA	1
ABCF2|Q9UG63|IPPPVIMVQNVSFK|7M(15.9949)	NA	NA	NA	NA	NA	NA	NA	NA	NA	NA	NA	NA	1	NA	NA	NA
ABCF2|Q9UG63|LEELDADK|	0.8866	NA	NA	NA	NA	NA	NA	0.984	NA	0.9384	0.9742	NA	NA	NA	NA	0.9709
ABCF2|Q9UG63|LELEENQMK|8M(15.9949)	0.8277	NA	NA	NA	NA	NA	NA	NA	NA	NA	NA	NA	NA	NA	NA	NA
ABCF2|Q9UG63|LLTGELLPTDGMIR|	NA	NA	NA	NA	NA	NA	NA	NA	NA	NA	NA	NA	NA	NA	NA	1
ABCF2|Q9UG63|LLTGELLPTDGMIR|12M(15.9949)	NA	NA	NA	NA	NA	NA	NA	NA	1	NA	1	1	1	1	1	NA
ABCF2|Q9UG63|LMELYER|	NA	NA	NA	NA	NA	NA	NA	0.9959	0.9922	NA	0.9974	NA	0.9815	0.9974	NA	0.9993
ABCF2|Q9UG63|LVDEEPQLTK|	0.9993	NA	NA	0.9739	NA	NA	NA	NA	NA	NA	0.9961	NA	NA	NA	0.9982	NA
ABCF2|Q9UG63|REVPIPEHIDIYHLTR|	1	NA	NA	NA	NA	NA	NA	NA	NA	1	NA	NA	1	NA	NA	1
ABCF2|Q9UG63|SMLLSAIGK|	NA	NA	NA	NA	NA	NA	NA	1	1	NA	0.9996	NA	NA	NA	NA	1
ABCF2|Q9UG63|SMLLSAIGK|2M(15.9949)	NA	NA	NA	NA	NA	NA	NA	NA	NA	0.9773	NA	NA	NA	0.9998	NA	NA
ABCF2|Q9UG63|TLSFYFPPCGK|9C(57.0214)	NA	NA	NA	NA	NA	NA	NA	NA	NA	NA	0.9503	NA	0.9588	NA	NA	NA
ABCF2|Q9UG63|TPLHCVMEVDTER|5C(57.0214)	NA	NA	NA	NA	NA	NA	NA	1	1	NA	1	NA	0.9999	1	NA	1
ABCF2|Q9UG63|TRLELEENQMK|	NA	NA	NA	NA	NA	NA	NA	NA	NA	NA	NA	NA	NA	NA	NA	1
ABCF2|Q9UG63|TRLELEENQMK|10M(15.9949)	NA	NA	NA	NA	NA	NA	NA	NA	0.9764	NA	NA	0.997	0.9973	NA	NA	NA
ABCF2|Q9UG63|VALVGPNGAGK|	NA	NA	NA	NA	NA	NA	1	1	1	0.9999	0.9999	1	1	1	NA	1
ABCF2|Q9UG63|YGLIGLNGIGK|	0.9999	NA	NA	NA	NA	NA	1	1	0.9999	0.9999	1	0.9999	0.9999	1	1	1
ABCF2|Q9UG63|YYTGNYDQYVK|	0.9998	NA	NA	NA	NA	NA	1	1	1	0.9996	0.9999	1	1	1	1	1
ABCF3|Q9NUQ8|AEGSEAAELAEIYAK|	NA	NA	NA	NA	NA	NA	1	NA	NA	NA	0.9999	1	NA	0.9998	1	NA
ABCF3|Q9NUQ8|ALLQEQFR|	NA	NA	NA	NA	NA	NA	NA	NA	NA	NA	0.987	0.9906	NA	NA	NA	NA
ABCF3|Q9NUQ8|ASVILAGLGFTPK|	NA	NA	NA	NA	NA	NA	1	NA	NA	1	1	1	0.9995	0.9999	NA	NA
ABCF3|Q9NUQ8|ATCAEILR|3C(57.0214),N-term(42.0106)	NA	NA	NA	NA	NA	NA	NA	NA	NA	NA	0.9727	NA	NA	NA	NA	NA
ABCF3|Q9NUQ8|ITENYDCGTK|7C(57.0214)	NA	NA	NA	NA	NA	NA	NA	0.9998	NA	0.9536	NA	NA	0.9995	0.9981	NA	NA
ABCF3|Q9NUQ8|LLLGDLAPVR|	NA	NA	NA	NA	NA	NA	0.9997	1	0.9998	0.9998	0.9997	0.9996	0.9995	0.9997	0.9997	NA
ABCF3|Q9NUQ8|VEGGFDQYR|	NA	NA	NA	NA	NA	NA	NA	NA	NA	NA	NA	1	NA	0.9995	NA	NA
ABCG2|Q9UNQ0|SSLLDVLAAR|	NA	NA	NA	NA	NA	NA	NA	NA	NA	NA	NA	NA	NA	NA	NA	0.999
ABHD10|Q9NUJ1|ADIQLLVYTIDDLIDK|	NA	NA	NA	NA	NA	NA	NA	NA	0.9221	NA	NA	NA	NA	NA	NA	NA
ABHD10|Q9NUJ1|ALAIEEFCK|8C(57.0214)	NA	NA	NA	NA	NA	NA	0.9986	1	0.9994	NA	NA	0.9993	NA	NA	NA	0.996
ABHD10|Q9NUJ1|EAEHHCLLHSPIPVNCPIR|16C(57.0214),6C(57.0214)	NA	NA	NA	NA	NA	NA	NA	1	NA	1	NA	NA	NA	NA	NA	1
ABHD10|Q9NUJ1|FDYSGVGSSDGNSEESTLGK|	1	NA	NA	NA	NA	NA	1	1	1	1	1	1	1	NA	1	1
ABHD10|Q9NUJ1|FNQLPVELK|	0.9985	NA	NA	NA	NA	NA	0.9968	1	0.9998	0.9993	0.9975	0.9982	0.9995	0.9981	0.9945	1
ABHD10|Q9NUJ1|TSLSFLNRPDLPNLAYK|	NA	NA	NA	NA	NA	0.9921	1	1	1	1	NA	1	1	1	1	1
ABHD10|Q9NUJ1|VLSTDVDVILR|	NA	NA	NA	NA	NA	NA	NA	1	0.9992	NA	NA	NA	NA	NA	0.9998	1
ABHD10|Q9NUJ1|VVALIGVATAADTLVTK|	0.9998	NA	NA	NA	NA	1	1	1	1	1	1	0.9992	0.9997	NA	1	1
ABHD10|Q9NUJ1|YSEEGVYNVQYSFIK|	1	NA	NA	NA	NA	0.997	1	1	1	NA	NA	NA	NA	NA	NA	NA
ABHD12|Q8N2K0|ETPPDALILESPFTNIR|	NA	NA	NA	NA	NA	NA	NA	NA	1	1	NA	0.9995	0.9996	NA	NA	NA
ABHD12|Q8N2K0|GWGDSVGTPSER|	NA	NA	NA	NA	NA	NA	NA	1	NA	NA	NA	NA	NA	NA	NA	1
ABHD12|Q8N2K0|LIFLNFVR|	NA	NA	NA	NA	NA	NA	NA	NA	NA	0.9822	0.9953	NA	NA	NA	NA	0.9997
ABHD12|Q8N2K0|LTGPAAAEPR|	NA	NA	NA	NA	NA	NA	NA	NA	NA	NA	NA	NA	0.9981	NA	NA	1
ABHD12|Q8N2K0|LYSIAAPAR|	0.986	NA	NA	NA	NA	NA	0.9996	0.9946	0.9996	0.9993	NA	NA	0.9993	0.9995	NA	0.9998
ABHD12|Q8N2K0|VLSSLGYHVVTFDYR|	NA	NA	NA	NA	NA	NA	NA	1	1	NA	0.998	0.9998	1	NA	1	1
ABHD14B|Q96IU4|AVAIDLPGLGHSK|	NA	NA	NA	NA	NA	NA	NA	0.9987	0.9999	NA	NA	NA	NA	NA	0.9999	1
ABHD14B|Q96IU4|FSSETWQNLGTLHR|	NA	NA	NA	NA	NA	NA	NA	1	NA	NA	NA	NA	NA	NA	NA	1
ABHD14B|Q96IU4|FSVLLLHGIR|	NA	NA	NA	NA	NA	NA	NA	NA	NA	NA	NA	NA	NA	NA	NA	0.9988
ABHD14B|Q96IU4|GAGHPCYLDKPEEWHTGLLDFLQGLQ|6C(57.0214)	NA	NA	NA	NA	NA	NA	NA	0.9705	NA	NA	NA	NA	NA	NA	NA	1
ABHD14B|Q96IU4|INAANYASVK|	0.9978	NA	NA	NA	NA	0.9957	0.9999	1	1	0.9999	0.9996	0.9999	0.9995	0.9991	NA	1
ABHD16A|O95870|GTADTLLNR|	NA	NA	NA	NA	NA	NA	NA	0.9998	NA	NA	NA	0.9979	0.9973	NA	NA	0.9996
ABHD6|Q9BV23|LFLEIVSEK|	NA	NA	NA	NA	NA	NA	NA	NA	NA	NA	NA	NA	NA	NA	NA	1
ABHD6|Q9BV23|LIIDFLASVHNTDNNK|	NA	NA	NA	NA	NA	NA	NA	NA	NA	NA	NA	NA	NA	NA	NA	1
ABHD6|Q9BV23|VPTQIIWGK|	NA	NA	NA	NA	NA	NA	NA	1	NA	0.9978	NA	NA	NA	NA	NA	NA
ABI1|Q8IZP0|ALIESYQNLTR|	NA	NA	NA	NA	NA	NA	0.9959	NA	NA	NA	0.9999	0.9999	NA	NA	NA	NA
ABI1|Q8IZP0|KPIDYTVLDDVGHGVK|	NA	NA	NA	NA	NA	NA	NA	NA	NA	NA	1	NA	NA	0.9998	0.9885	NA
ABI1|Q8IZP0|PIDYTVLDDVGHGVK|	NA	NA	NA	NA	NA	NA	NA	NA	NA	NA	NA	NA	1	NA	NA	NA
ABI1|Q8IZP0|VVAIYDYTK|	NA	NA	NA	NA	NA	NA	0.9997	NA	NA	0.9524	0.9997	1	0.9999	0.9998	NA	NA
ABI2|Q9NYB9|ALFDSYTNLER|	NA	NA	NA	NA	NA	NA	NA	NA	NA	NA	NA	NA	0.9957	NA	NA	NA
ABI2|Q9NYB9|KPIDYTILDDIGHGVK|	NA	NA	NA	NA	NA	NA	NA	NA	NA	NA	0.9711	NA	NA	0.9991	NA	NA
ABL2|P42684|AALGAVPISGK|	NA	NA	NA	NA	NA	NA	NA	NA	NA	0.9488	NA	0.9988	NA	0.9998	NA	NA
ABL2|P42684|LLQHPSICSDPTEEPTALTAGQSTSETQEGGK|8C(57.0214)	NA	NA	NA	NA	NA	NA	NA	NA	NA	NA	NA	NA	NA	1	NA	NA
ABL2|P42684|TPSGDLAITEK|	NA	NA	NA	NA	NA	NA	NA	NA	NA	NA	0.9846	NA	NA	NA	NA	NA
ABL2|P42684|VGEAPGLQQPQPR|	NA	NA	NA	NA	NA	NA	NA	NA	NA	NA	1	NA	NA	NA	NA	NA
ABL2|P42684|VLGYNQNGEWSEVR|	NA	NA	NA	NA	NA	NA	NA	NA	NA	NA	NA	NA	NA	NA	NA	1
ABLIM1|O14639|AIYDIERPDLITYEPFYTSGYDDK|	NA	NA	NA	NA	NA	NA	NA	NA	NA	NA	0.9861	NA	NA	NA	NA	NA
ABLIM1|O14639|LNSGLGQLILK|	NA	NA	NA	NA	NA	NA	NA	NA	NA	NA	0.9911	NA	0.9998	NA	NA	NA
ABR|Q12979|GIEEVGIYR|	NA	NA	NA	NA	NA	NA	NA	NA	0.9969	NA	NA	NA	NA	NA	NA	NA
ABRAXAS2|Q15018|AIYQVYNALQEK|	1	NA	NA	NA	NA	NA	1	1	NA	1	0.9999	1	1	0.9999	1	0.9874
ABRAXAS2|Q15018|LFSFYDYASK|	0.9999	NA	NA	NA	NA	NA	1	0.9989	0.9999	0.999	0.9999	1	0.9998	1	0.9999	1
ABRAXAS2|Q15018|LQQAVLSR|	NA	NA	NA	NA	NA	NA	NA	NA	NA	0.9758	NA	0.9741	NA	NA	NA	NA
ABRAXAS2|Q15018|PQAVGSSNYASTSAGLK|	NA	NA	NA	NA	NA	NA	NA	NA	1	0.9972	0.9994	0.9984	0.9999	0.9995	NA	1
ABRAXAS2|Q15018|VQAVCADVEK|5C(57.0214)	0.9955	NA	NA	NA	NA	NA	NA	1	0.9958	NA	0.9926	0.9983	NA	NA	NA	0.9973
ABRAXAS2|Q15018|VSSVPNTSQSYAK|	NA	NA	NA	NA	NA	NA	0.9997	1	1	1	0.9987	1	0.9999	1	NA	1
ABRAXAS2|Q15018|VVESCQAEVNK|5C(57.0214)	0.9993	NA	NA	NA	NA	NA	NA	NA	NA	NA	NA	NA	NA	NA	NA	NA
ABTB2|Q8N961|ADAYAQLELR|	0.695	NA	NA	NA	NA	NA	NA	NA	NA	NA	NA	NA	NA	NA	NA	NA
ABTB2|Q8N961|LPELEEFPWTEGDVAR|	NA	NA	NA	NA	NA	NA	NA	0.9999	NA	NA	NA	NA	NA	NA	NA	1
ACAA1|P09110|AEELGLPILGVLR|	NA	NA	NA	NA	NA	NA	0.9998	NA	NA	0.9999	NA	NA	0.9984	NA	NA	NA
ACAA1|P09110|KDGSTTAGNSSQVSDGAAAILLAR|	NA	NA	NA	NA	NA	NA	NA	NA	NA	NA	NA	NA	0.8924	NA	NA	NA
ACAA1|P09110|QVITLLNELK|	NA	NA	NA	NA	NA	NA	NA	NA	NA	NA	NA	NA	NA	NA	0.9979	NA
ACAA2|P42765|DFTATDLSEFAAK|	1	NA	NA	NA	NA	NA	NA	1	NA	1	1	NA	NA	NA	NA	NA
ACAA2|P42765|ETPALTINR|	NA	NA	NA	NA	NA	NA	0.998	NA	NA	NA	NA	NA	NA	NA	NA	0.9998
ACAA2|P42765|PQTTLEQLQK|	NA	NA	NA	NA	NA	NA	NA	NA	0.8294	NA	NA	NA	NA	NA	NA	NA
ACAA2|P42765|SLDLDISK|	NA	NA	NA	NA	NA	NA	NA	0.9984	NA	NA	NA	NA	NA	NA	NA	NA
ACAA2|P42765|TNVNGGAIALGHPLGGSGSR|	0.9894	NA	NA	NA	NA	NA	NA	NA	NA	NA	NA	NA	NA	NA	NA	NA
ACAA2|P42765|TPFGAYGGLLK|	0.9999	NA	NA	NA	NA	0.9948	0.9999	1	0.9999	1	0.9998	0.9999	NA	NA	1	1
ACAA2|P42765|VSPETVDSVIMGNVLQSSSDAIYLAR|	0.9816	NA	NA	NA	NA	NA	NA	NA	NA	NA	NA	NA	NA	NA	NA	1
ACACA|Q13085|AIGIGAYLVR|	0.9967	NA	NA	NA	NA	NA	0.9997	1	1	0.9988	0.9998	0.9999	0.9998	1	1	1
ACACA|Q13085|ATLVDHGIR|	NA	NA	NA	NA	NA	NA	NA	0.9915	NA	NA	NA	0.992	NA	NA	NA	NA
ACACA|Q13085|AVVMDLLR|4M(15.9949)	NA	NA	NA	NA	NA	NA	0.9564	0.9995	0.9864	0.9457	0.9847	0.9986	0.9973	0.9847	0.99	0.9964
ACACA|Q13085|AYIAYELNSVQHR|	NA	NA	NA	NA	NA	NA	0.9999	1	1	NA	1	1	1	1	NA	1
ACACA|Q13085|AYVWDNNK|	NA	NA	NA	NA	NA	NA	NA	0.9996	NA	NA	NA	NA	NA	NA	NA	NA
ACACA|Q13085|DEPIHILNVAIK|	NA	NA	NA	NA	NA	NA	NA	1	1	NA	NA	0.9999	NA	NA	1	1
ACACA|Q13085|DFTVASPAEFVTR|	0.9961	NA	NA	NA	NA	0.9998	1	0.999	1	1	0.9999	1	1	0.9936	0.9999	1
ACACA|Q13085|DIIVIGNDITYR|	NA	NA	NA	NA	NA	NA	1	1	NA	NA	NA	NA	NA	NA	1	NA
ACACA|Q13085|DLAEWLEK|	NA	NA	NA	NA	NA	NA	NA	0.9953	0.9973	0.9874	NA	NA	NA	0.9959	NA	0.9994
ACACA|Q13085|DVDDGLQAAEEVGYPVMIK|17M(15.9949)	NA	NA	NA	NA	NA	NA	NA	NA	NA	NA	NA	NA	NA	0.9492	NA	NA
ACACA|Q13085|EASFEYLQNEGER|	1	NA	NA	0.999	NA	NA	1	1	1	NA	NA	1	1	1	NA	1
ACACA|Q13085|EEAISNMVVALK|7M(15.9949)	NA	NA	NA	NA	NA	NA	NA	NA	NA	NA	NA	NA	NA	NA	NA	0.9832
ACACA|Q13085|EEGIGPENLR|	NA	NA	0.9873	NA	NA	NA	NA	1	NA	0.996	NA	NA	NA	NA	NA	NA
ACACA|Q13085|EGLPLMVFANWR|	NA	NA	NA	NA	NA	NA	NA	1	0.9997	NA	NA	NA	NA	NA	NA	0.9971
ACACA|Q13085|EREEFLIPIYHQVAVQFADLHDTPGR|	NA	NA	NA	NA	NA	NA	NA	NA	NA	NA	NA	NA	NA	NA	NA	1
ACACA|Q13085|FGAYIVDGLR|	0.9999	NA	NA	NA	NA	0.9649	0.9999	1	0.9999	0.9998	1	0.9998	1	0.9999	0.9999	1
ACACA|Q13085|FIIGSVSEDNSEDEISNLVK|	NA	NA	NA	NA	NA	NA	NA	1	1	NA	NA	NA	NA	NA	NA	NA
ACACA|Q13085|FQAQSLGTTYIYDIPEMFR|	NA	NA	NA	NA	NA	NA	NA	NA	NA	NA	NA	NA	NA	NA	NA	1
ACACA|Q13085|FVVMVTPEDLK|	NA	NA	NA	NA	NA	NA	NA	0.9999	0.9881	NA	0.9715	NA	NA	0.9998	NA	NA
ACACA|Q13085|GGSWVVIDSSINPR|	NA	NA	NA	NA	NA	NA	0.9998	NA	NA	NA	NA	NA	NA	NA	NA	NA
ACACA|Q13085|GNIPTLNR|	NA	NA	NA	NA	NA	NA	NA	NA	0.9814	NA	NA	NA	NA	NA	NA	NA
ACACA|Q13085|GQVLPAHTLLNTVDVELIYEGVK|	NA	NA	NA	NA	NA	NA	NA	NA	1	NA	NA	NA	NA	NA	NA	1
ACACA|Q13085|GSVLEPEGTVEIK|	NA	NA	NA	NA	NA	0.9886	NA	1	0.9999	0.9999	NA	NA	NA	1	NA	1
ACACA|Q13085|GVISDILDWK|	NA	NA	NA	NA	NA	NA	NA	1	0.9997	0.9993	NA	NA	NA	NA	NA	0.9998
ACACA|Q13085|HLEVQILADQYGNAISLFGR|	NA	NA	NA	NA	NA	NA	NA	NA	NA	NA	NA	NA	NA	NA	NA	1
ACACA|Q13085|IASSIVAQTAGIPTLPWSGSGLR|	NA	NA	NA	NA	NA	NA	NA	1	NA	NA	NA	0.9998	NA	NA	NA	1
ACACA|Q13085|IDLLEEK|	0.9835	NA	NA	0.9381	NA	0.9469	0.9954	0.9937	0.9949	NA	NA	0.9924	0.9957	0.9804	NA	0.9956
ACACA|Q13085|IDTGWLDR|	NA	NA	NA	NA	NA	NA	NA	0.9998	0.9963	0.9973	0.9898	0.9932	0.9952	0.999	NA	0.9997
ACACA|Q13085|IGLAEEIR|	0.995	NA	0.9505	NA	NA	NA	0.9846	0.9993	NA	0.9908	0.9964	0.9942	0.9934	NA	NA	NA
ACACA|Q13085|IGSFGPQEDLLFLR|	0.9999	NA	NA	NA	NA	0.9987	1	1	1	1	1	1	1	1	1	1
ACACA|Q13085|IHNANPELTDGQIQAMLR|	NA	NA	NA	NA	NA	NA	NA	NA	NA	NA	NA	NA	NA	NA	NA	1
ACACA|Q13085|IIEEAPATIATPAVFEHMEQCAVK|21C(57.0214)	NA	NA	NA	NA	NA	NA	NA	NA	0.9966	NA	NA	NA	NA	NA	NA	NA
ACACA|Q13085|IIEFVPTK|	0.9981	NA	0.9075	0.9616	NA	0.9161	0.99	0.9993	0.9977	0.9946	NA	0.9949	0.9972	0.9985	NA	0.9997
ACACA|Q13085|IIQQAGQVWFPDSAFK|	NA	NA	NA	NA	NA	NA	NA	1	1	NA	NA	NA	NA	NA	NA	1
ACACA|Q13085|ILNVPQELYEK|	NA	NA	NA	NA	NA	NA	0.9999	1	1	1	1	1	1	0.9999	1	1
ACACA|Q13085|ITSENPDEGFK|	0.9999	NA	NA	NA	0.9952	NA	0.9999	1	0.9999	1	NA	1	NA	1	NA	1
ACACA|Q13085|ITSENPDEGFKPSSGTVQELNFR|	0.9927	NA	NA	NA	NA	NA	NA	1	0.9999	NA	NA	1	NA	1	1	1
ACACA|Q13085|IYVSANSGAR|	0.9846	NA	NA	NA	NA	NA	0.9943	1	0.9929	0.9983	0.9934	0.9991	NA	0.9993	NA	NA
ACACA|Q13085|LGGIPVGVVAVETR|	1	NA	NA	0.999	NA	0.9987	1	1	1	1	NA	1	1	1	1	1
ACACA|Q13085|LGTPELSTAER|	0.9834	NA	NA	NA	0.9909	NA	NA	0.9999	0.9993	0.9978	0.999	0.9987	NA	NA	NA	1
ACACA|Q13085|LLETESFQMNR|	NA	NA	NA	NA	NA	NA	NA	NA	0.9998	NA	NA	NA	NA	0.9987	NA	0.9993
ACACA|Q13085|LLLEDLVK|	NA	NA	NA	NA	NA	0.9383	NA	0.9999	0.9993	0.9975	0.9966	0.9989	0.9979	0.9985	0.9977	0.9998
ACACA|Q13085|LPELLLK|	0.9587	NA	NA	0.9397	NA	NA	0.9502	0.9211	0.9441	NA	NA	0.9613	0.9408	0.9329	0.8928	0.9648
ACACA|Q13085|LPGGNEIGMVAWK|	NA	NA	NA	NA	NA	NA	NA	NA	NA	NA	NA	NA	NA	NA	NA	0.9987
ACACA|Q13085|LTFLVAQK|	NA	NA	0.9815	0.9658	NA	NA	NA	0.9971	NA	NA	0.9964	0.992	NA	NA	0.9908	NA
ACACA|Q13085|NGIAFMGPPSQAMWALGDK|	NA	NA	NA	NA	NA	NA	NA	NA	NA	NA	NA	NA	NA	NA	NA	0.9999
ACACA|Q13085|NSVSNFLHSLER|	NA	NA	NA	NA	NA	NA	NA	1	NA	NA	NA	NA	1	0.9999	0.9994	1
ACACA|Q13085|PSSGTVQELNFR|	NA	NA	NA	0.9985	NA	0.9865	1	1	1	NA	NA	1	1	1	1	1
ACACA|Q13085|QVLIASHLPSYELR|	0.9998	NA	NA	NA	NA	NA	0.9786	1	1	NA	NA	1	1	1	1	NA
ACACA|Q13085|RPGAALDPGCVLAK|10C(57.0214)	NA	NA	0.9679	0.9946	NA	NA	NA	NA	NA	NA	NA	0.8736	NA	NA	NA	NA
ACACA|Q13085|RVDPVYIHLAER|	0.9998	NA	0.9972	NA	NA	NA	NA	1	0.9999	0.9996	0.9986	0.9998	0.9999	0.9998	NA	1
ACACA|Q13085|RVSALNSVHCEHVEDEGESR|10C(57.0214)	0.9922	NA	NA	NA	NA	NA	NA	NA	NA	NA	NA	NA	NA	NA	NA	NA
ACACA|Q13085|SDMNTVLNYIFSHAQVTK|	NA	NA	NA	NA	NA	NA	NA	1	1	0.9905	NA	NA	1	1	NA	1
ACACA|Q13085|SDMNTVLNYIFSHAQVTK|3M(15.9949)	NA	NA	NA	NA	NA	NA	NA	NA	NA	NA	NA	0.9984	NA	NA	0.9997	NA
ACACA|Q13085|SVHSSVPLLNSK|	NA	NA	NA	NA	NA	NA	NA	1	NA	NA	NA	NA	NA	NA	NA	NA
ACACA|Q13085|TAQIMFQAYGDK|5M(15.9949)	NA	NA	NA	NA	NA	NA	NA	0.9906	NA	NA	NA	0.8446	0.9511	NA	NA	NA
ACACA|Q13085|TDCNHIFLNFVPTVIMDPSK|3C(57.0214)	NA	NA	NA	NA	NA	NA	NA	1	NA	NA	NA	NA	NA	NA	NA	1
ACACA|Q13085|TFEDFVR|	0.9839	NA	NA	NA	NA	NA	0.9874	0.9976	0.996	NA	NA	0.9954	0.9974	NA	NA	NA
ACACA|Q13085|TIQVENSHLILTGAGALNK|	1	NA	NA	0.953	NA	NA	NA	1	1	0.9988	NA	1	NA	1	1	1
ACACA|Q13085|TTVEYLIK|	NA	NA	NA	NA	NA	NA	NA	0.9997	0.9901	NA	0.991	0.997	0.9964	0.9621	NA	0.9993
ACACA|Q13085|TVELSIPADPANLDSEAK|	NA	NA	NA	NA	NA	NA	NA	1	1	NA	NA	1	NA	1	1	1
ACACA|Q13085|VDWQENDFSK|	0.9929	NA	NA	NA	NA	NA	NA	1	NA	1	NA	0.9996	NA	0.9996	NA	1
ACACA|Q13085|VETQFQNGHYDK|	NA	NA	NA	NA	NA	NA	NA	1	NA	NA	NA	NA	NA	NA	NA	0.9996
ACACA|Q13085|VEVGTEVTDYR|	0.9997	NA	0.987	NA	0.9978	0.999	NA	NA	NA	NA	0.9998	NA	NA	0.9997	1	NA
ACACA|Q13085|VLIANNGIAAVK|	1	NA	0.9966	0.9909	NA	0.9987	0.9999	1	1	0.9999	0.9998	1	1	0.9999	1	1
ACACA|Q13085|VNNADDFPNLFR|	1	NA	NA	0.9994	NA	0.9998	1	1	1	1	1	1	1	1	1	1
ACACA|Q13085|VQQAELHTGSLPR|	1	NA	NA	0.9617	0.9992	0.9943	0.9999	1	1	1	0.9999	1	1	1	NA	1
ACACA|Q13085|VSALNSVHCEHVEDEGESR|9C(57.0214)	NA	NA	NA	NA	NA	NA	NA	1	1	NA	NA	1	NA	1	NA	NA
ACACA|Q13085|YLYLTPQDYK|	0.9996	NA	NA	0.9652	NA	NA	0.9997	1	0.9997	NA	0.9934	0.9998	0.9999	1	NA	1
ACAD10|Q6JQN1|IHSVDLQAVGLEDYGK|	NA	NA	NA	NA	NA	NA	NA	NA	NA	0.981	NA	NA	NA	NA	NA	NA
ACAD10|Q6JQN1|TSVPVDSFFSLLTSER|	NA	NA	NA	NA	NA	NA	NA	1	NA	0.9999	NA	NA	NA	NA	NA	1
ACAD11|Q709F0|ALFSIGFPVPK|	NA	NA	NA	NA	NA	NA	0.9981	1	0.9997	0.999	0.9994	0.9995	0.9987	0.9995	0.9996	1
ACAD11|Q709F0|EATLTIAQYR|	0.9987	NA	NA	NA	NA	NA	0.9991	0.9999	0.9994	0.9989	NA	NA	NA	NA	NA	NA
ACAD11|Q709F0|GFEISQGR|	NA	NA	NA	NA	NA	NA	NA	NA	0.9528	NA	NA	NA	NA	NA	NA	NA
ACAD11|Q709F0|LYAHEVVAHWIAESR|	0.899	NA	NA	NA	NA	NA	NA	1	NA	0.9993	NA	NA	NA	NA	NA	NA
ACAD11|Q709F0|SLEAYLNQHLSGFGAER|	NA	NA	NA	NA	NA	NA	NA	NA	NA	NA	NA	NA	NA	NA	NA	1
ACAD11|Q709F0|SNPTFYLQK|	NA	NA	NA	NA	NA	NA	NA	1	NA	0.993	NA	0.9989	NA	NA	NA	NA
ACAD11|Q709F0|VPATNLILGEGR|	1	NA	NA	NA	NA	NA	1	1	1	1	0.9999	0.9999	1	1	1	1
ACAD9|Q9H845|AYICAHPLDR|4C(57.0214)	0.9982	NA	NA	NA	NA	NA	NA	1	0.9999	NA	NA	0.9982	0.9958	NA	NA	1
ACAD9|Q9H845|DFGGVTNGKPEDK|	0.9988	NA	NA	NA	NA	NA	NA	1	1	0.9992	NA	NA	0.9972	NA	NA	1
ACAD9|Q9H845|FEENTYCFGR|7C(57.0214)	1	0.9981	NA	NA	NA	0.9971	0.9999	1	1	0.9998	0.9999	1	1	1	1	1
ACAD9|Q9H845|FFTEEVDSR|	0.9999	NA	0.997	0.9957	NA	0.9999	0.9999	1	1	0.9997	0.9996	0.9999	0.9999	1	NA	1
ACAD9|Q9H845|FSMGSVVAGLLK|	NA	NA	NA	NA	NA	NA	NA	1	1	1	1	1	1	1	1	1
ACAD9|Q9H845|GIILAGTEEQK|	0.9994	0.9564	0.9065	0.9881	NA	0.9972	NA	NA	NA	0.9964	0.9954	NA	0.9984	NA	0.9828	1
ACAD9|Q9H845|GSNTCEVHFENTK|5C(57.0214)	NA	NA	NA	NA	NA	NA	0.9403	1	1	0.9998	NA	0.9998	1	0.9907	NA	1
ACAD9|Q9H845|ILLIFEGTNEILR|	NA	NA	NA	NA	NA	0.9982	NA	1	0.9999	NA	0.9973	0.9999	0.9972	1	1	1
ACAD9|Q9H845|IPDETLEK|	0.9379	NA	NA	NA	NA	NA	NA	0.9846	0.9906	NA	NA	NA	0.9234	NA	NA	0.9975
ACAD9|Q9H845|IPVENILGEVGDGFK|	1	NA	NA	NA	NA	0.9933	1	1	1	1	1	1	1	1	1	1
ACAD9|Q9H845|ITAFIVER|	0.9916	NA	NA	NA	NA	0.9932	0.9962	0.9991	NA	NA	NA	0.9921	0.9834	0.9926	0.993	NA
ACAD9|Q9H845|LASGEHIAAFCLTEPASGSDAASIR|11C(57.0214)	1	NA	NA	NA	NA	1	1	NA	1	1	1	1	0.9999	1	1	1
ACAD9|Q9H845|LIEMTAEYACTR|10C(57.0214)	NA	NA	NA	NA	NA	NA	NA	1	NA	NA	NA	NA	NA	NA	NA	NA
ACAD9|Q9H845|LIEMTAEYACTR|10C(57.0214),4M(15.9949)	NA	NA	NA	NA	NA	NA	NA	NA	NA	NA	NA	NA	NA	NA	0.9983	NA
ACAD9|Q9H845|LSEFGLIQEK|	0.9996	NA	NA	NA	NA	0.9909	0.9995	1	0.9903	0.9973	0.9987	0.999	0.9992	NA	0.9986	1
ACAD9|Q9H845|MYIALTGLQHAGR|	NA	NA	NA	NA	NA	NA	NA	1	NA	NA	NA	NA	NA	0.9999	NA	1
ACAD9|Q9H845|MYIALTGLQHAGR|1M(15.9949)	NA	NA	NA	NA	NA	NA	NA	NA	NA	NA	NA	NA	0.9996	NA	0.9999	NA
ACAD9|Q9H845|RAYICAHPLDR|5C(57.0214)	0.9878	0.9758	NA	NA	NA	0.9828	0.9916	0.9999	0.9989	0.9997	0.9989	0.9843	0.9997	0.9973	NA	1
ACAD9|Q9H845|RLSEFGLIQEK|	NA	NA	NA	NA	NA	NA	NA	NA	NA	NA	NA	NA	0.9994	NA	NA	NA
ACAD9|Q9H845|TEVVDSDGSVK|	NA	0.994	NA	NA	NA	0.9973	NA	NA	NA	0.9988	NA	NA	NA	NA	NA	NA
ACAD9|Q9H845|TIMEEQLVLK|	NA	NA	NA	NA	NA	NA	NA	NA	NA	NA	NA	NA	NA	NA	NA	0.9818
ACAD9|Q9H845|TIMEEQLVLK|3M(15.9949)	0.9603	NA	NA	NA	NA	NA	NA	NA	0.7127	NA	0.5758	0.7297	0.6637	NA	NA	NA
ACAD9|Q9H845|TVDLGLTGNHGVVHPSLADSANK|	1	NA	NA	NA	NA	NA	NA	1	1	1	1	1	1	1	1	1
ACAD9|Q9H845|TVETLLLR|	0.9925	NA	NA	0.8637	NA	0.9666	NA	0.9997	0.9981	NA	0.9946	0.9974	0.994	NA	NA	NA
ACAD9|Q9H845|VAMNILNSGR|	NA	NA	NA	NA	NA	NA	NA	NA	NA	NA	NA	NA	NA	NA	NA	1
ACAD9|Q9H845|VSQQILEK|	0.9861	NA	NA	0.8895	0.95	0.7842	0.9791	0.999	0.9784	0.9804	NA	0.9222	0.9948	NA	NA	0.9974
ACAD9|Q9H845|VSTVMDTVGR|	NA	NA	NA	NA	NA	0.9903	NA	NA	0.9999	0.9992	NA	NA	NA	0.9997	NA	1
ACAD9|Q9H845|YAPENLDEQIK|	1	0.9886	0.986	0.9726	NA	0.9994	1	1	1	1	0.9999	0.9999	1	1	1	1
ACADM|P11310|AAWEVDSGR|	NA	NA	NA	NA	NA	NA	NA	NA	NA	NA	NA	NA	NA	NA	NA	0.9999
ACADM|P11310|AFTGFIVEADTPGIQIGR|	NA	NA	NA	NA	NA	0.998	NA	NA	NA	NA	NA	0.9993	NA	NA	NA	NA
ACADM|P11310|ANWYFLLAR|	NA	NA	NA	NA	NA	NA	1	1	0.9998	0.9964	NA	0.9992	NA	0.9996	NA	1
ACADM|P11310|EEIIPVAAEYDK|	NA	NA	NA	NA	NA	NA	0.9999	1	1	0.9999	NA	NA	1	NA	0.9999	1
ACADM|P11310|ENVLIGDGAGFK|	NA	NA	NA	NA	NA	NA	NA	1	NA	NA	NA	NA	NA	NA	NA	1
ACADM|P11310|GIVFEDVK|	0.9974	NA	NA	NA	NA	0.9894	NA	0.9987	0.9941	0.9935	NA	0.9973	0.9936	0.9905	0.9689	0.999
ACADM|P11310|IYQIYEGTSQIQR|	1	NA	NA	NA	NA	NA	1	1	1	0.9996	NA	NA	1	1	0.9999	1
ACADM|P11310|KGDEYIINGQK|	NA	NA	NA	NA	NA	NA	NA	NA	0.9996	0.9997	NA	NA	0.9896	0.5707	NA	1
ACADM|P11310|TGEYPVPLIR|	0.9949	NA	NA	NA	NA	NA	NA	0.9995	0.9998	0.9987	NA	NA	0.9987	NA	0.9991	1
ACADM|P11310|TRPVVAAGAVGLAQR|	NA	NA	NA	NA	NA	NA	1	1	1	1	NA	NA	1	NA	1	1
ACADM|P11310|VAMGAFDK|	NA	NA	NA	NA	NA	NA	NA	NA	NA	NA	NA	NA	NA	0.9796	NA	NA
ACADSB|P45954|ASSTCPLTFENVK|5C(57.0214)	NA	NA	NA	NA	NA	NA	0.9974	NA	NA	NA	NA	NA	NA	NA	NA	NA
ACADSB|P45954|LFDFQGLQHQVAHVATQLEAAR|	NA	NA	NA	NA	NA	NA	NA	NA	NA	NA	NA	NA	NA	NA	NA	1
ACADSB|P45954|VPEANILGQIGHGYK|	NA	NA	NA	NA	NA	NA	NA	NA	NA	NA	NA	NA	NA	NA	NA	1
ACADSB|P45954|YAIGSLNEGR|	0.9732	NA	NA	NA	NA	NA	0.9977	NA	0.9996	0.979	0.9749	NA	NA	NA	NA	NA
ACADVL|P49748|AGLGSGLSLSGLVHPELSR|	NA	NA	NA	NA	NA	0.9998	1	1	1	1	1	NA	1	NA	1	1
ACADVL|P49748|ALEQFATVVEAK|	0.9999	NA	NA	NA	NA	1	0.9999	1	1	0.9999	NA	NA	1	NA	1	1
ACADVL|P49748|ASNTAEVFFDGVR|	1	NA	NA	NA	NA	0.9998	1	1	1	1	NA	NA	1	NA	1	1
ACADVL|P49748|ELSGLGSALK|	NA	NA	NA	NA	NA	NA	NA	NA	0.9978	NA	NA	NA	NA	NA	NA	NA
ACADVL|P49748|ELVEPVSR|	0.9847	NA	NA	NA	NA	NA	0.9793	0.9195	0.9987	0.9863	NA	NA	NA	NA	NA	0.9997
ACADVL|P49748|GILLFGTK|	NA	NA	NA	NA	NA	NA	NA	0.9994	0.9971	0.996	NA	NA	NA	NA	0.9971	0.9972
ACADVL|P49748|GIVNEQFLLQR|	0.9999	NA	NA	NA	NA	NA	0.9999	1	NA	0.9778	NA	NA	NA	NA	0.9976	NA
ACADVL|P49748|GQLTTDQVFPYPSVLNEEQTQFLK|	NA	NA	NA	NA	NA	NA	NA	NA	0.9996	NA	NA	NA	NA	NA	1	NA
ACADVL|P49748|IFEGTNDILR|	NA	NA	NA	NA	NA	NA	NA	1	NA	NA	NA	NA	NA	NA	NA	NA
ACADVL|P49748|IFGSEAAWK|	NA	NA	NA	NA	NA	NA	NA	NA	NA	0.9978	NA	NA	NA	NA	NA	1
ACADVL|P49748|ITAFVVER|	NA	NA	NA	NA	NA	NA	0.9792	NA	NA	NA	NA	NA	NA	NA	NA	0.9995
ACADVL|P49748|NDALEMVEETTWQGLK|	NA	NA	NA	NA	NA	NA	NA	NA	0.9995	NA	NA	NA	NA	NA	NA	1
ACADVL|P49748|NPFGNAGLLLGEAGK|	NA	NA	NA	NA	NA	NA	NA	0.9995	1	NA	NA	NA	1	NA	0.9999	1
ACADVL|P49748|TPVTDPATGAVK|	NA	NA	NA	NA	NA	NA	NA	NA	NA	NA	NA	NA	NA	NA	NA	0.9999
ACADVL|P49748|VPSENVLGEVGSGFK|	NA	NA	NA	NA	NA	NA	NA	1	1	1	NA	NA	1	NA	1	1
ACAP2|Q15057|AALEEVEGDVAELELK|	NA	NA	NA	NA	NA	NA	NA	NA	NA	NA	NA	0.8623	NA	NA	NA	NA
ACAP2|Q15057|AQLQNFVK|	NA	NA	NA	NA	NA	NA	0.9798	0.9981	0.9877	0.97	0.9547	0.98	NA	NA	NA	NA
ACAP2|Q15057|AVQTSIATAYR|	NA	NA	NA	NA	NA	NA	NA	NA	NA	NA	NA	NA	0.9976	NA	NA	NA
ACAP2|Q15057|DLGAQLDR|	NA	NA	NA	NA	NA	NA	NA	0.996	0.9577	NA	NA	NA	NA	NA	NA	NA
ACAP2|Q15057|DNPTVVVEDLR|	NA	NA	NA	NA	NA	NA	NA	NA	NA	NA	0.9991	0.999	NA	NA	NA	NA
ACAP2|Q15057|FCFEVVSPTK|2C(57.0214)	NA	NA	NA	NA	NA	NA	NA	0.9971	NA	NA	NA	NA	NA	NA	NA	NA
ACAP2|Q15057|HLNPGLQLYR|	NA	NA	NA	NA	NA	NA	NA	NA	NA	NA	NA	NA	NA	NA	NA	0.9912
ACAP2|Q15057|SLTLDTWEPELLK|	NA	NA	NA	NA	NA	NA	NA	NA	NA	NA	0.7258	NA	NA	NA	NA	NA
ACAT1|P24752|DGLTDVYNK|	0.9993	NA	NA	NA	NA	0.9758	0.9972	0.9998	0.9994	0.9989	0.9992	0.9996	0.9991	0.9998	NA	NA
ACAT1|P24752|EAYMGNVLQGGEGQAPTR|	NA	NA	NA	NA	NA	NA	NA	NA	NA	NA	NA	NA	NA	NA	NA	1
ACAT1|P24752|ENGTVTAANASTLNDGAAALVLMTADAAK|	NA	NA	NA	NA	NA	0.9994	NA	NA	1	1	NA	NA	NA	1	NA	1
ACAT1|P24752|EVVIVSATR|	NA	NA	NA	NA	NA	NA	0.9988	0.9999	0.9986	0.9979	0.9977	0.999	NA	0.9997	NA	0.9996
ACAT1|P24752|FGNEVIPVTVTVK|	1	NA	0.9913	0.9947	NA	0.9994	1	1	1	1	1	1	1	1	1	1
ACAT1|P24752|LEDLIVK|	0.9509	NA	NA	NA	NA	NA	NA	0.902	NA	NA	NA	NA	NA	NA	NA	NA
ACAT1|P24752|LGSIAIQGAIEK|	0.9984	NA	NA	NA	NA	0.994	0.9995	1	0.9996	0.999	0.9995	0.9994	0.9993	0.9999	0.9993	1
ACAT1|P24752|LGSIAIQGAIEKAGIPK|	NA	NA	NA	NA	NA	0.6805	NA	NA	NA	NA	NA	NA	NA	NA	NA	NA
ACAT1|P24752|LNVTPLAR|	NA	NA	0.9454	NA	NA	NA	NA	NA	NA	NA	NA	0.9772	NA	0.9944	NA	NA
ACAT1|P24752|MLEIDPQK|	NA	NA	NA	NA	NA	NA	NA	NA	NA	NA	NA	NA	NA	0.843	NA	0.9904
ACAT1|P24752|NEQDAYAINSYTR|	1	NA	NA	NA	NA	NA	1	1	1	1	1	1	1	1	NA	1
ACAT1|P24752|QAVLGAGLPISTPCTTINK|14C(57.0214)	0.9999	NA	NA	NA	NA	0.9994	1	1	1	1	1	1	1	1	1	1
ACAT1|P24752|RLNVTPLAR|	NA	NA	NA	NA	NA	NA	NA	0.9999	NA	NA	NA	0.8702	NA	NA	NA	0.9999
ACAT1|P24752|TPIGSFLGSLSLLPATK|	NA	NA	NA	NA	NA	NA	1	1	1	1	1	1	1	1	1	1
ACAT1|P24752|VNINGGAVSLGHPIGMSGAR|	NA	NA	NA	NA	NA	NA	NA	NA	1	NA	0.9948	NA	NA	1	NA	1
ACAT2|Q9BWD1|APHLAYLR|	NA	NA	NA	NA	NA	NA	NA	0.9945	0.9934	0.9765	0.9804	NA	NA	NA	NA	0.9986
ACAT2|Q9BWD1|ATVAPEDVSEVIFGHVLAAGCGQNPVR|21C(57.0214)	1	NA	NA	NA	NA	0.9931	1	1	1	1	1	1	1	1	1	1
ACAT2|Q9BWD1|EIVPVLVSTR|	0.9993	NA	NA	NA	NA	0.9988	0.9994	0.9999	0.9994	0.9996	0.998	0.9998	0.9996	0.9999	0.9996	0.9997
ACAT2|Q9BWD1|ELGLNPEK|	0.9811	NA	NA	NA	NA	NA	NA	0.9993	0.9937	0.9928	0.996	0.9919	0.9926	0.9871	NA	0.9992
ACAT2|Q9BWD1|IGEMPLTDSILCDGLTDAFHNCHMGITAENVAK|12C(57.0214),22C(57.0214)	NA	NA	NA	NA	NA	NA	NA	NA	NA	NA	NA	NA	NA	NA	NA	1
ACAT2|Q9BWD1|ILVTLLHTLER|	NA	NA	NA	NA	NA	NA	0.9998	1	1	0.9999	1	1	1	0.9999	1	1
ACAT2|Q9BWD1|IVSWSQVGVEPSIMGIGPIPAIK|	NA	NA	NA	NA	NA	NA	NA	NA	NA	NA	NA	NA	NA	NA	NA	1
ACAT2|Q9BWD1|MNAGSDPVVIVSAAR|N-term(42.0106)	NA	NA	NA	NA	NA	NA	NA	NA	1	NA	NA	NA	NA	NA	NA	1
ACAT2|Q9BWD1|RATVAPEDVSEVIFGHVLAAGCGQNPVR|22C(57.0214)	NA	NA	NA	NA	NA	NA	NA	1	NA	1	NA	1	1	NA	1	NA
ACAT2|Q9BWD1|RGLTPLAR|	0.8425	NA	NA	NA	NA	NA	0.9877	0.9921	0.982	0.9796	NA	0.917	0.9657	0.9415	NA	0.9911
ACAT2|Q9BWD1|TIIGSFNGALAAVPVQDLGSTVIK|	NA	NA	NA	NA	NA	NA	1	1	1	1	1	1	1	1	1	1
ACAT2|Q9BWD1|VAVLSQNR|	0.9772	NA	0.967	0.903	0.9409	0.9693	0.9896	0.9994	0.9988	0.9918	0.9941	0.9864	0.9935	0.995	NA	0.9974
ACAT2|Q9BWD1|VNIEGGAIALGHPLGASGCR|19C(57.0214)	NA	NA	NA	NA	NA	NA	1	1	1	1	1	NA	1	1	1	1
ACBD3|Q9H3P7|AAVLNAER|N-term(42.0106)	0.9927	NA	0.9443	NA	NA	NA	0.9989	0.9998	0.9979	0.9949	0.997	0.9973	0.9991	0.9971	0.9932	0.9999
ACBD3|Q9H3P7|AFHPTYEEK|	NA	NA	NA	NA	NA	NA	NA	NA	NA	0.9968	0.9016	0.9986	0.9588	0.9951	NA	NA
ACBD3|Q9H3P7|DCHEEVYAGSHQYPGR|2C(57.0214)	0.9997	NA	NA	NA	NA	NA	1	1	1	1	1	1	1	1	0.9998	1
ACBD3|Q9H3P7|EDAMVEFVK|	NA	NA	NA	NA	NA	NA	NA	NA	0.9999	NA	NA	NA	NA	NA	NA	1
ACBD3|Q9H3P7|EDAMVEFVK|4M(15.9949)	NA	NA	NA	NA	NA	NA	NA	NA	NA	0.9993	0.9989	0.9998	0.9998	0.9999	NA	NA
ACBD3|Q9H3P7|ELEPEAAEEALENGPK|	1	NA	NA	NA	NA	NA	1	1	1	1	1	1	1	1	1	1
ACBD3|Q9H3P7|ESLPVIAAPSMWTR|	NA	NA	NA	NA	NA	NA	NA	NA	NA	NA	NA	NA	0.9698	0.9994	NA	0.9997
ACBD3|Q9H3P7|ESLPVIAAPSMWTRPQIK|	NA	NA	NA	NA	NA	NA	NA	NA	NA	NA	NA	NA	NA	NA	NA	1
ACBD3|Q9H3P7|ESLPVIAAPSMWTRPQIK|11M(15.9949)	NA	NA	NA	NA	NA	NA	NA	NA	NA	0.9927	0.9988	NA	0.9998	NA	NA	NA
ACBD3|Q9H3P7|EWAALGNMSK|	NA	NA	NA	NA	NA	NA	NA	NA	0.9984	NA	NA	NA	0.995	0.9993	NA	0.9968
ACBD3|Q9H3P7|FDNSYSLWR|	NA	NA	NA	NA	NA	NA	NA	1	0.9999	0.9998	0.9999	0.9998	0.9999	0.9997	NA	0.9999
ACBD3|Q9H3P7|GPGASGEQPEPGEAAAGGAAEEAR|	1	NA	NA	NA	NA	NA	1	1	1	1	1	1	1	1	1	1
ACBD3|Q9H3P7|IQQDADSVITVGR|	NA	0.9958	NA	NA	NA	NA	NA	NA	NA	NA	1	NA	0.9999	1	0.9999	NA
ACBD3|Q9H3P7|PLLDEIVPVYR|	0.9999	NA	NA	0.9986	NA	1	1	1	1	1	1	1	1	1	1	1
ACBD3|Q9H3P7|QLQEQHYQQYMQQLYQVQLAQQQAALQK|	NA	NA	NA	NA	NA	NA	NA	NA	1	NA	1	NA	1	1	NA	1
ACBD3|Q9H3P7|QQEVVVAGSSLPTSSK|	0.9988	NA	NA	NA	NA	NA	1	1	1	1	1	1	1	1	1	1
ACBD3|Q9H3P7|QVLMGPYNPDTCPEVGFFDVLGNDR|12C(57.0214)	NA	NA	NA	NA	NA	NA	NA	NA	1	NA	NA	NA	NA	NA	NA	1
ACBD3|Q9H3P7|QVLMGPYNPDTCPEVGFFDVLGNDR|12C(57.0214),4M(15.9949)	NA	NA	NA	NA	NA	NA	NA	NA	NA	NA	NA	NA	NA	0.9998	0.9989	NA
ACBD5|Q5T8D3|PGFWDPIGR|	NA	NA	NA	NA	NA	NA	NA	NA	NA	NA	NA	NA	NA	0.9925	NA	NA
ACIN1|Q9UKV3|AAPCIYWLPLTDSQIVQK|4C(57.0214)	NA	NA	NA	NA	NA	NA	1	1	1	1	1	1	1	1	NA	NA
ACIN1|Q9UKV3|ASLVALPEQTASEEETPPPLLTK|	NA	NA	NA	NA	NA	NA	1	1	1	NA	1	1	1	NA	1	NA
ACIN1|Q9UKV3|ASLVALPEQTASEEETPPPLLTK|10T(79.9663)	NA	NA	NA	NA	NA	NA	NA	NA	NA	NA	NA	NA	NA	1	NA	NA
ACIN1|Q9UKV3|DLEPESDR|	NA	NA	NA	NA	NA	NA	NA	NA	NA	NA	0.974	NA	NA	NA	NA	NA
ACIN1|Q9UKV3|DPSSGQEVATPPVPQLQVCEPK|19C(57.0214)	NA	NA	NA	NA	NA	NA	NA	NA	NA	1	1	1	1	1	NA	NA
ACIN1|Q9UKV3|EEGEEIPR|	NA	NA	NA	NA	NA	NA	0.9955	0.9998	0.9959	0.9943	0.986	0.9974	0.9984	0.9956	NA	NA
ACIN1|Q9UKV3|ELLVSQHTVQLVGGLSPLSSPSDTK|	NA	NA	NA	NA	NA	NA	0.9995	NA	NA	NA	NA	NA	1	1	NA	NA
ACIN1|Q9UKV3|FLCADYAEQDELDYHR|3C(57.0214)	0.9967	NA	NA	NA	NA	NA	NA	NA	NA	NA	NA	NA	0.9999	1	NA	NA
ACIN1|Q9UKV3|GLLVDRPSETK|	0.9984	NA	NA	NA	NA	NA	0.9981	1	0.9981	0.9993	0.9991	0.9999	0.9992	0.9992	0.9948	0.9942
ACIN1|Q9UKV3|GVPAGNSDTEGGQPGR|	NA	NA	NA	NA	NA	NA	NA	1	NA	1	NA	1	0.9987	NA	NA	NA
ACIN1|Q9UKV3|IEELALAK|	NA	NA	NA	NA	NA	NA	NA	NA	0.9804	0.9481	0.9911	0.9859	0.9925	0.9882	0.9796	NA
ACIN1|Q9UKV3|ISNIVHISNLVR|	NA	NA	NA	NA	NA	NA	0.9999	NA	NA	1	0.9998	1	NA	0.9999	0.9943	NA
ACIN1|Q9UKV3|ISNIVHISNLVRPFTLGQLK|	NA	NA	NA	NA	NA	NA	NA	NA	NA	NA	NA	0.9999	0.9999	NA	1	NA
ACIN1|Q9UKV3|ISVVSATK|	0.9953	NA	NA	NA	NA	NA	0.9534	NA	0.9949	0.9905	0.9632	NA	0.9935	0.9917	NA	NA
ACIN1|Q9UKV3|KCEAEEAEPPAATQPQTSETQTSHLPESER|2C(57.0214)	NA	NA	NA	NA	NA	NA	0.997	1	1	0.9875	NA	1	1	1	NA	NA
ACIN1|Q9UKV3|KPSISITTESLK|	NA	NA	NA	NA	NA	NA	NA	NA	NA	NA	0.7586	0.9857	NA	0.9983	NA	NA
ACIN1|Q9UKV3|LLDDLFR|	0.9927	NA	NA	NA	NA	NA	0.9974	0.9994	0.997	0.9951	0.9963	0.997	0.9957	0.999	0.9952	0.9996
ACIN1|Q9UKV3|LSEGSQPAEEEEDQETPSR|	NA	NA	NA	NA	NA	NA	1	NA	1	1	1	1	1	1	1	NA
ACIN1|Q9UKV3|PFTLGQLK|	NA	NA	NA	NA	NA	NA	0.9884	NA	0.989	0.9944	0.9892	0.9925	0.9885	0.9981	NA	NA
ACIN1|Q9UKV3|PLHPPPPPPVQPPQHPR|	NA	NA	NA	NA	NA	NA	NA	NA	NA	NA	NA	NA	0.9999	NA	NA	NA
ACIN1|Q9UKV3|PSISITTESLK|	NA	NA	NA	NA	NA	NA	0.9989	NA	NA	NA	NA	NA	NA	NA	NA	NA
ACIN1|Q9UKV3|SAQPLPLK|	NA	NA	NA	NA	NA	NA	0.9777	NA	0.9968	0.9899	0.9926	0.9945	0.9938	0.9976	NA	NA
ACIN1|Q9UKV3|SGVSITIDDPVR|	NA	NA	NA	NA	NA	NA	0.9999	NA	1	0.9999	0.9999	1	0.9999	1	NA	NA
ACIN1|Q9UKV3|SHCFVTYSTVEEAVATR|3C(57.0214)	0.9999	NA	NA	NA	NA	NA	1	1	1	1	1	1	1	1	1	NA
ACIN1|Q9UKV3|SQEQEVLER|	NA	NA	NA	NA	NA	NA	0.9998	1	1	0.9997	0.9997	0.9998	0.9997	0.9996	NA	0.9996
ACIN1|Q9UKV3|STLADYSAQK|	NA	NA	NA	NA	NA	NA	0.9989	1	0.9999	0.9998	0.9999	0.9999	0.9998	1	NA	NA
ACIN1|Q9UKV3|TEEQGIPR|	NA	NA	NA	NA	NA	NA	0.9894	NA	NA	NA	NA	NA	NA	NA	NA	NA
ACIN1|Q9UKV3|TEEQGIPRPLHPPPPPPVQPPQHPR|	NA	NA	NA	NA	NA	NA	NA	NA	1	0.9995	NA	1	NA	1	NA	NA
ACIN1|Q9UKV3|TGTLVEEAFWIDK|	NA	NA	NA	NA	NA	NA	1	1	0.9203	0.9997	NA	NA	NA	NA	NA	0.9997
ACIN1|Q9UKV3|TTSPLEEEER|	NA	NA	NA	NA	NA	NA	NA	1	0.9991	0.9988	0.9974	0.999	0.9993	0.9991	NA	NA
ACIN1|Q9UKV3|TVTQVVPAEGQENGQR|	NA	NA	NA	NA	NA	NA	NA	NA	NA	1	1	NA	NA	0.9986	NA	NA
ACIN1|Q9UKV3|VPEESVLPLVQK|	NA	NA	NA	NA	NA	NA	1	1	1	1	1	1	1	1	1	NA
ACIN1|Q9UKV3|VTLGDTLTR|	0.9911	NA	NA	NA	NA	NA	0.9978	0.9999	0.9992	0.9992	0.9987	0.9989	0.9991	0.9978	NA	NA
ACLY|P53396|AFDSGIIPMEFVNK|9M(15.9949)	1	NA	NA	NA	NA	1	1	1	1	1	1	1	1	1	1	1
ACLY|P53396|AIVWGMQTR|	0.9966	NA	NA	NA	NA	NA	NA	NA	NA	NA	NA	NA	NA	NA	NA	NA
ACLY|P53396|AIVWGMQTR|6M(15.9949)	NA	NA	NA	NA	NA	NA	0.9988	1	0.9995	0.9985	0.9994	0.9997	0.9997	0.9967	NA	0.9997
ACLY|P53396|AVQGMLDFDYVCSR|12C(57.0214)	NA	NA	NA	NA	1	0.9996	NA	1	1	NA	1	1	NA	1	NA	1
ACLY|P53396|AVQGMLDFDYVCSR|12C(57.0214),5M(15.9949)	NA	NA	NA	NA	NA	NA	NA	NA	NA	NA	NA	NA	1	NA	1	NA
ACLY|P53396|DEPSVAAMVYPFTGDHK|	NA	NA	NA	NA	NA	NA	1	1	NA	NA	1	NA	NA	NA	NA	NA
ACLY|P53396|DEPSVAAMVYPFTGDHK|8M(15.9949)	NA	NA	NA	NA	NA	NA	NA	NA	1	1	NA	1	1	1	1	1
ACLY|P53396|DGVYVLDLAAK|	1	NA	NA	0.9954	NA	0.9999	1	1	1	1	0.9999	1	1	1	1	0.9998
ACLY|P53396|DLVSSLTSGLLTIGDR|	NA	NA	NA	NA	NA	NA	NA	NA	NA	NA	NA	0.9991	NA	NA	NA	NA
ACLY|P53396|DYQGPLK|	NA	NA	NA	NA	NA	NA	NA	0.9987	0.9962	0.9846	0.9894	0.9903	0.9881	0.9951	NA	0.9995
ACLY|P53396|EAGVFVPR|	0.9967	NA	NA	NA	NA	NA	0.9966	0.9993	0.9985	0.9925	0.9971	0.9952	0.9963	0.9982	0.9958	0.9995
ACLY|P53396|EAYPEEAYIADLDAK|	1	NA	NA	NA	NA	0.9999	1	1	1	1	1	1	1	1	1	1
ACLY|P53396|EEADEYIDIGALNGIFVLGR|	1	1	1	1	1	1	1	1	1	1	1	1	0.9953	0.9766	0.9999	NA
ACLY|P53396|EEMGIGGVLGLLWFQK|	NA	NA	NA	NA	NA	NA	0.9966	NA	NA	NA	NA	NA	NA	NA	NA	NA
ACLY|P53396|EGDYVLFHHEGGVDVGDVDAK|	1	NA	NA	NA	NA	1	1	1	1	1	1	1	1	1	1	1
ACLY|P53396|EHEVTIFVR|	NA	NA	NA	NA	NA	NA	NA	0.9999	NA	NA	NA	NA	NA	NA	NA	1
ACLY|P53396|EILIPVFK|	0.9899	NA	NA	0.9622	NA	0.973	0.9928	0.9997	0.9978	0.9905	0.9935	0.9966	0.9974	0.998	0.996	0.9994
ACLY|P53396|FGGALDAAAK|	0.9999	0.9899	0.992	0.9901	0.9965	0.9975	0.9999	1	1	0.9999	0.9999	0.9999	0.9998	1	0.9999	1
ACLY|P53396|FICTTSAIQNR|3C(57.0214)	0.9998	0.9922	0.9959	0.9896	NA	0.9932	0.9999	0.9999	0.9999	0.999	0.9996	1	1	0.9999	0.9998	1
ACLY|P53396|GGPNYQEGLR|	0.9989	NA	NA	NA	NA	0.9992	0.9994	0.9999	1	0.9994	0.9986	NA	0.9995	0.9988	0.9946	1
ACLY|P53396|GQELIYAGMPITEVFK|	NA	NA	NA	NA	NA	NA	1	1	1	NA	1	NA	NA	1	NA	1
ACLY|P53396|GQELIYAGMPITEVFK|9M(15.9949)	1	NA	NA	NA	NA	NA	NA	NA	NA	NA	NA	1	1	NA	1	NA
ACLY|P53396|GVTIIGPATVGGIK|	1	NA	NA	0.9967	NA	0.9941	1	1	1	1	1	1	1	0.9999	1	1
ACLY|P53396|HPEVDVLINFASLR|	NA	NA	NA	NA	NA	0.9931	1	1	1	1	0.9999	1	1	1	1	1
ACLY|P53396|HPWDDISYVLPEHMSM|	NA	NA	NA	NA	NA	NA	NA	NA	NA	NA	NA	NA	NA	NA	NA	1
ACLY|P53396|IGNTGGMLDNILASK|7M(15.9949)	1	NA	NA	NA	NA	0.9996	1	1	1	1	1	1	1	1	1	1
ACLY|P53396|ILIIGGSIANFTNVAATFK|	NA	NA	NA	NA	NA	NA	1	NA	1	1	1	1	1	1	NA	NA
ACLY|P53396|KHPEVDVLINFASLR|	NA	NA	NA	NA	NA	NA	0.9997	1	1	NA	1	1	1	1	1	1
ACLY|P53396|KPASFMTSICDER|10C(57.0214)	NA	NA	NA	NA	NA	NA	NA	1	1	0.9998	1	NA	1	1	NA	1
ACLY|P53396|KPASFMTSICDER|10C(57.0214),6M(15.9949)	NA	NA	NA	NA	NA	NA	NA	NA	NA	NA	NA	1	NA	NA	0.9999	NA
ACLY|P53396|LGLVGVNLTLDGVK|	NA	NA	NA	NA	0.9998	1	1	1	1	1	1	1	1	1	1	1
ACLY|P53396|LGQEATVGK|	0.9998	0.989	0.999	0.9979	0.9963	0.9973	0.9999	0.9977	0.9994	NA	0.9997	0.9999	NA	0.9997	NA	1
ACLY|P53396|LIMGIGHR|3M(15.9949)	0.9435	NA	NA	NA	NA	NA	0.9738	0.999	0.9984	0.9932	0.9821	0.995	0.9969	0.9958	NA	0.9997
ACLY|P53396|LLQDHPWLLSQNLVVK|	NA	NA	NA	NA	NA	NA	NA	1	1	1	0.9998	NA	NA	0.9995	NA	1
ACLY|P53396|LLQDHPWLLSQNLVVKPDQLIK|	1	NA	NA	NA	NA	1	1	1	1	1	1	1	1	1	1	1
ACLY|P53396|LLVGVDEK|	0.9854	0.9774	0.9833	0.954	NA	0.9959	0.9802	0.9989	0.9891	0.9842	0.9904	0.9918	0.9921	0.9806	0.9955	0.9965
ACLY|P53396|LNPEDIK|	0.993	0.9395	NA	0.96	0.8258	0.9488	0.9894	0.9921	0.9927	0.9799	0.9869	0.9889	0.9896	0.9854	0.9844	0.9975
ACLY|P53396|LTLLNPK|	NA	NA	NA	NA	NA	NA	NA	NA	NA	NA	NA	NA	NA	NA	NA	0.9825
ACLY|P53396|LYRPGSVAYVSR|	0.9999	0.9908	NA	0.9956	0.9731	0.9999	1	1	1	1	1	1	1	0.9999	1	1
ACLY|P53396|MFSKAFDSGIIPMEFVNKMK|13M(15.9949)	NA	NA	NA	NA	NA	NA	0.6878	NA	NA	NA	NA	NA	NA	NA	NA	NA
ACLY|P53396|MIVVLGEIGGTEEYK|	NA	NA	NA	NA	NA	0.9999	NA	1	1	1	1	NA	NA	1	NA	1
ACLY|P53396|MIVVLGEIGGTEEYK|1M(15.9949)	0.9989	NA	NA	NA	NA	NA	1	NA	NA	NA	NA	1	1	NA	1	NA
ACLY|P53396|NFLIEPFVPHSQAEEFYVCIYATR|19C(57.0214)	NA	NA	NA	NA	NA	0.9927	NA	NA	NA	NA	NA	NA	NA	NA	NA	NA
ACLY|P53396|PAMPQDSVPSPR|	0.9728	NA	NA	NA	NA	NA	NA	1	NA	0.9994	0.9993	NA	1	0.9999	NA	NA
ACLY|P53396|PAMPQDSVPSPR|3M(15.9949)	NA	NA	NA	NA	NA	NA	0.9986	NA	1	NA	NA	NA	NA	NA	0.9977	1
ACLY|P53396|PASFMTSICDER|9C(57.0214)	NA	NA	NA	NA	NA	NA	1	NA	1	0.8992	NA	NA	1	1	NA	1
ACLY|P53396|PGSVAYVSR|	0.9997	NA	NA	NA	NA	NA	0.9995	NA	0.9998	0.9985	0.9997	NA	0.9999	NA	NA	1
ACLY|P53396|QHFPATPLLDYALEVEK|	1	NA	NA	NA	NA	0.9999	1	1	1	1	1	1	1	1	1	1
ACLY|P53396|RGGPNYQEGLR|	0.9998	NA	NA	NA	NA	NA	0.9996	1	0.9996	0.9998	0.9995	0.9997	0.9999	0.9996	0.992	1
ACLY|P53396|SAYDSTMETMNYAQIR|	NA	NA	NA	NA	NA	NA	NA	1	1	NA	1	1	NA	NA	NA	1
ACLY|P53396|SGGMSNELNNIISR|4M(15.9949)	0.9999	NA	NA	NA	NA	NA	1	1	1	1	1	1	1	1	1	1
ACLY|P53396|SINNPDMR|	NA	NA	NA	NA	NA	NA	NA	NA	NA	NA	NA	NA	NA	NA	NA	0.9339
ACLY|P53396|SMGFIGHYLDQK|	0.9966	NA	NA	NA	NA	NA	NA	NA	NA	NA	1	NA	NA	NA	NA	NA
ACLY|P53396|SMGFIGHYLDQK|2M(15.9949)	NA	NA	NA	NA	NA	NA	1	1	1	1	NA	1	1	1	1	1
ACLY|P53396|STTLFSR|	0.997	0.9818	NA	0.9906	0.9854	0.9751	0.9958	0.9949	0.9945	0.986	0.9885	0.9962	0.9888	0.9819	NA	0.9978
ACLY|P53396|TASFSESR|3S(79.9663)	NA	NA	NA	NA	NA	NA	0.9955	0.9683	0.9958	NA	0.8998	0.9945	NA	0.991	NA	0.9953
ACLY|P53396|TIAIIAEGIPEALTR|	1	NA	0.9995	0.9991	0.997	1	1	1	1	1	1	1	1	1	1	1
ACLY|P53396|TILSLMTR|	NA	NA	NA	NA	NA	0.9854	NA	NA	NA	NA	NA	NA	NA	NA	NA	NA
ACLY|P53396|TILSLMTR|6M(15.9949)	NA	NA	0.8769	NA	NA	NA	0.9542	0.9994	0.9928	NA	0.9882	0.9965	0.9968	0.9984	0.9946	0.9998
ACLY|P53396|TTDGVYEGVAIGGDR|	1	0.9995	NA	0.9998	NA	0.991	1	1	1	1	1	1	1	1	1	1
ACLY|P53396|TTDGVYEGVAIGGDRYPGSTFMDHVLR|	NA	NA	NA	NA	NA	NA	NA	1	1	NA	NA	NA	1	1	1	1
ACLY|P53396|VDATADYICK|9C(57.0214)	NA	0.9329	NA	0.9977	NA	0.9986	0.9997	1	0.9998	0.9999	0.9997	1	0.9998	1	0.9997	NA
ACLY|P53396|VTPDTDWAR|	0.9996	NA	NA	NA	0.9885	0.9885	NA	NA	NA	NA	0.9963	0.9995	0.9987	0.9992	NA	0.9997
ACLY|P53396|WGDIEFPPPFGR|	NA	NA	NA	NA	NA	NA	NA	0.9999	0.9999	0.99	NA	NA	0.9997	0.9846	NA	1
ACLY|P53396|YPGSTFMDHVLR|	NA	NA	NA	NA	NA	NA	NA	1	1	1	1	NA	NA	1	NA	1
ACLY|P53396|YPGSTFMDHVLR|7M(15.9949)	NA	NA	NA	NA	NA	NA	NA	NA	NA	NA	NA	1	1	NA	0.9985	NA
ACLY|P53396|YQDTPGVK|	0.999	0.9743	0.9906	0.9588	0.992	NA	0.9973	NA	NA	NA	NA	NA	NA	NA	NA	NA
ACO1|P21399|AVDAGLNVMPYIK|	NA	NA	NA	NA	NA	NA	NA	NA	NA	NA	NA	NA	NA	NA	NA	0.9998
ACO1|P21399|AVLAESYER|	0.9947	NA	NA	NA	NA	NA	NA	0.9999	NA	0.9939	NA	NA	NA	NA	NA	1
ACO1|P21399|DEIQAVER|	NA	NA	NA	NA	NA	NA	0.9781	NA	NA	NA	NA	NA	NA	NA	NA	NA
ACO1|P21399|DIWPTRDEIQAVER|	NA	NA	NA	NA	NA	NA	NA	NA	NA	0.9958	NA	NA	NA	NA	NA	NA
ACO1|P21399|FVEFFGPGVAQLSIADR|	NA	NA	NA	NA	NA	NA	NA	1	1	NA	NA	NA	NA	NA	1	1
ACO1|P21399|GPFLLGIK|	0.993	NA	NA	NA	NA	NA	0.9457	NA	NA	NA	NA	NA	NA	NA	NA	0.9829
ACO1|P21399|IETVNESWNALATPSDK|	0.9999	NA	NA	NA	NA	NA	NA	1	1	1	NA	NA	NA	NA	NA	1
ACO1|P21399|IIPPGSGIIHQVNLEYLAR|	NA	NA	NA	NA	NA	NA	1	1	1	1	1	1	1	1	1	1
ACO1|P21399|INPVCPADLVIDHSIQVDFNR|5C(57.0214)	NA	NA	NA	NA	NA	NA	1	1	NA	0.9997	NA	NA	NA	NA	NA	1
ACO1|P21399|KQDIENILHWNVTQHK|	NA	NA	NA	NA	NA	NA	NA	1	NA	NA	NA	NA	NA	NA	NA	1
ACO1|P21399|LFFWNSK|	NA	NA	NA	NA	NA	NA	NA	0.9954	0.9982	0.9843	NA	0.9985	NA	0.9907	NA	0.9993
ACO1|P21399|NCDEFLVK|2C(57.0214)	NA	NA	NA	NA	NA	NA	NA	0.9881	NA	NA	NA	NA	NA	NA	NA	NA
ACO1|P21399|NIEVPFK|	0.9774	NA	NA	NA	NA	NA	NA	0.9952	0.9776	0.9808	0.9503	0.9857	0.9843	0.9763	0.944	0.9955
ACO1|P21399|NQDLEFER|	NA	NA	NA	NA	NA	NA	0.9844	NA	NA	NA	NA	NA	0.8568	NA	NA	0.9998
ACO1|P21399|QAPQTIHLPSGEILDVFDAAER|	0.9999	NA	NA	NA	NA	0.9995	1	1	1	1	0.9999	1	1	1	1	1
ACO1|P21399|SIVDAYVLLNLGDSVTTDHISPAGNIAR|	NA	NA	NA	NA	NA	0.9999	NA	NA	NA	NA	NA	NA	NA	NA	NA	1
ACO1|P21399|SNLVGMGVIPLEYLPGENADALGLTGQER|	NA	NA	NA	NA	NA	NA	NA	1	1	NA	NA	NA	NA	NA	NA	1
ACO1|P21399|SNPFAHLAEPLDPVQPGK|N-term(42.0106)	NA	NA	NA	NA	NA	NA	NA	1	1	1	NA	1	0.9977	NA	NA	1
ACO1|P21399|SPPFFENLTLDLQPPK|	NA	NA	NA	NA	NA	NA	NA	1	0.993	NA	NA	NA	NA	NA	0.8511	1
ACO1|P21399|TVVPCCSGPK|5C(57.0214),6C(57.0214)	NA	NA	NA	NA	NA	NA	NA	0.9997	0.9833	0.9667	NA	NA	NA	NA	NA	NA
ACO1|P21399|VILQDFTGVPAVVDFAAMR|18M(15.9949)	NA	NA	NA	NA	NA	NA	NA	NA	NA	NA	NA	NA	NA	NA	0.9987	1
ACO1|P21399|YLQAVGMFR|	NA	NA	NA	NA	NA	NA	NA	NA	NA	NA	NA	NA	NA	NA	NA	1
ACO1|P21399|YQQAGLPLIVLAGK|	1	NA	NA	NA	NA	0.9992	1	1	1	1	1	1	1	1	1	1
ACO1|P21399|YTIIIPENLK|	0.9991	NA	NA	NA	NA	NA	0.9988	1	0.9996	0.9961	NA	NA	0.9967	0.9997	0.9997	NA
ACO2|Q99798|CTTDHISAAGPWLK|1C(57.0214)	NA	NA	NA	NA	NA	NA	NA	1	NA	NA	NA	NA	NA	NA	NA	NA
ACO2|Q99798|DGYAQILR|	0.9961	NA	0.9654	NA	NA	0.986	0.9963	0.9997	0.9996	0.996	0.9936	0.985	0.9954	0.9877	0.9947	0.9997
ACO2|Q99798|DHLVPDPGCHYDQLIEINLSELK|9C(57.0214)	NA	NA	NA	NA	NA	NA	1	1	NA	NA	NA	NA	NA	NA	NA	1
ACO2|Q99798|DINQEVYNFLATAGAK|	1	NA	NA	NA	NA	NA	1	1	1	1	1	1	1	1	1	1
ACO2|Q99798|DLEDLQILIK|	NA	NA	NA	NA	NA	0.9993	0.9998	1	1	0.9994	0.9987	0.9997	0.9999	NA	0.9998	1
ACO2|Q99798|DLGGIVLANACGPCIGQWDR|11C(57.0214),14C(57.0214)	NA	NA	NA	NA	NA	NA	1	NA	NA	1	NA	NA	NA	NA	NA	NA
ACO2|Q99798|DSSGQHVDVSPTSQR|	1	NA	0.9976	NA	NA	0.9989	0.9999	1	NA	1	NA	NA	0.9999	NA	NA	NA
ACO2|Q99798|EDIANLADEFK|	1	NA	NA	NA	NA	0.9992	1	1	1	1	1	1	1	1	1	1
ACO2|Q99798|EGWPLDIR|	0.9879	NA	NA	NA	NA	NA	NA	0.9996	0.998	0.988	0.9934	NA	0.9887	0.9861	NA	0.9994
ACO2|Q99798|FNPETDYLTGTDGK|	1	NA	0.9993	0.9981	NA	NA	1	1	1	1	1	1	1	NA	1	1
ACO2|Q99798|FRLEAPDADELPK|	1	NA	NA	NA	NA	0.9986	1	1	0.9999	1	0.9995	1	1	0.9999	1	1
ACO2|Q99798|GEFDPGQDTYQHPPK|	1	NA	NA	NA	NA	0.9952	1	1	1	1	0.9963	1	1	1	0.997	1
ACO2|Q99798|GHLDNISNNLLIGAINIENGK|	1	NA	NA	NA	NA	1	1	1	1	1	1	1	1	1	1	1
ACO2|Q99798|HPNGTQETILLNHTFNETQIEWFR|	NA	NA	NA	NA	NA	NA	0.994	1	NA	1	NA	NA	NA	NA	NA	1
ACO2|Q99798|IVYGHLDDPASQEIER|	1	NA	NA	0.9953	NA	1	1	1	1	1	1	1	1	1	1	1
ACO2|Q99798|LEAPDADELPK|	NA	NA	NA	NA	NA	NA	0.9985	NA	NA	0.9998	NA	NA	NA	NA	NA	NA
ACO2|Q99798|LQLLEPFDK|	0.9998	NA	NA	0.9928	NA	0.9987	0.9995	1	0.9999	0.9993	0.9998	0.9997	0.9997	0.9995	0.9998	1
ACO2|Q99798|LTGSLSGWSSPK|	1	NA	NA	NA	NA	NA	NA	1	1	1	0.9999	NA	1	NA	NA	1
ACO2|Q99798|NAVTQEFGPVPDTAR|	1	NA	NA	0.9998	NA	0.9996	1	1	1	1	1	1	1	1	1	1
ACO2|Q99798|NDANPETHAFVTSPEIVTALAIAGTLK|	NA	NA	NA	NA	NA	NA	1	NA	NA	NA	NA	NA	NA	NA	NA	1
ACO2|Q99798|NTIVTSYNR|	NA	NA	NA	NA	NA	NA	NA	1	NA	NA	NA	NA	0.9914	NA	NA	1
ACO2|Q99798|PHINGPFTPDLAHPVAEVGK|	NA	NA	NA	NA	NA	NA	1	1	1	1	1	1	1	NA	1	NA
ACO2|Q99798|QGLLPLTFADPADYNK|	0.9997	NA	NA	NA	NA	0.9883	1	1	1	1	1	1	1	1	1	1
ACO2|Q99798|RLNRPLTLSEK|	NA	NA	NA	NA	NA	NA	0.9226	0.9998	0.9758	0.9422	NA	NA	0.9659	NA	NA	0.999
ACO2|Q99798|SQFTITPGSEQIR|	1	NA	0.9981	0.9952	NA	0.9983	1	1	1	1	0.9999	1	1	1	1	1
ACO2|Q99798|TGREDIANLADEFK|	0.9997	NA	NA	NA	NA	0.9942	0.9994	1	0.9999	0.9998	NA	0.9995	NA	NA	1	NA
ACO2|Q99798|VAGILTVK|	NA	NA	NA	NA	NA	NA	NA	NA	NA	NA	NA	NA	NA	NA	NA	0.9932
ACO2|Q99798|VAMQDATAQMAMLQFISSGLSK|	NA	NA	NA	NA	NA	NA	NA	NA	NA	NA	NA	NA	NA	NA	NA	1
ACO2|Q99798|VAMSHFEPNEYIHYDLLEK|	NA	NA	NA	NA	NA	NA	NA	1	1	NA	NA	NA	NA	NA	NA	1
ACO2|Q99798|VAVPSTIHCDHLIEAQVGGEK|9C(57.0214)	1	NA	0.9962	NA	NA	0.9907	1	1	1	1	0.9981	NA	NA	NA	1	1
ACO2|Q99798|VGLIGSCTNSSYEDMGR|7C(57.0214)	NA	NA	NA	NA	NA	0.9777	NA	NA	NA	NA	NA	NA	NA	NA	NA	NA
ACO2|Q99798|YGVGFWK|	0.9941	NA	NA	NA	NA	NA	NA	0.9975	NA	0.9945	NA	NA	NA	NA	NA	0.9977
ACOT1|Q86TX2|AATLILEPAGR|	0.9985	0.9916	0.9916	0.9473	NA	0.9737	0.9999	1	0.9998	0.9995	0.9992	1	0.9996	0.9998	0.9994	1
ACOT1|Q86TX2|ADTLGELDLER|	NA	NA	NA	NA	NA	NA	NA	NA	0.9763	NA	NA	1	NA	NA	NA	1
ACOT1|Q86TX2|AESTFLFLVGQDDHNWK|	NA	NA	NA	NA	NA	NA	NA	1	1	1	0.9943	NA	0.9998	0.9824	NA	1
ACOT1|Q86TX2|ASLHALVGSPIIWGGEPR|	NA	NA	NA	NA	NA	NA	NA	1	NA	1	NA	NA	NA	NA	NA	1
ACOT1|Q86TX2|DGYADIVDVLNSPLEGPDQK|	NA	NA	NA	NA	NA	NA	1	1	1	NA	NA	0.9999	1	1	1	1
ACOT1|Q86TX2|GLAPEQPVTLR|	NA	NA	0.9488	NA	NA	NA	NA	1	0.9994	0.9961	0.9995	0.9989	0.9995	0.9978	NA	1
ACOT1|Q86TX2|GPGVGLLGISK|	NA	NA	NA	NA	NA	NA	0.9993	1	0.9999	0.9998	0.9991	0.9999	0.9998	0.9966	0.9997	1
ACOT1|Q86TX2|SEFYANEACK|9C(57.0214)	0.9995	NA	NA	NA	NA	NA	NA	1	0.9997	NA	NA	0.9999	NA	NA	NA	1
ACOT1|Q86TX2|SFIPVER|	NA	NA	0.8685	NA	NA	0.8919	NA	NA	NA	NA	NA	NA	NA	NA	NA	0.9773
ACOT1|Q86TX2|TPLAVELEVLDGHDPDPGR|	NA	NA	NA	NA	NA	NA	NA	NA	NA	NA	1	1	NA	1	1	1
ACOT13|Q9NPJ3|ITLVSAAPGK|	0.9986	NA	NA	NA	NA	NA	0.9995	1	1	0.9715	NA	NA	NA	NA	NA	0.9997
ACOT13|Q9NPJ3|LGEDIVITAHVLK|	NA	NA	NA	NA	NA	NA	NA	NA	0.9998	0.9924	NA	NA	NA	NA	0.9989	NA
ACOT13|Q9NPJ3|TLAFTSVDLTNK|	0.9998	NA	NA	NA	NA	NA	0.9995	NA	NA	0.9996	NA	NA	NA	NA	NA	NA
ACOT7|O00154|AASAFFTYVSLSQEGR|	NA	NA	NA	NA	0.9996	1	1	1	1	1	1	1	1	NA	1	1
ACOT7|O00154|ATLWYVPLSLK|	NA	NA	NA	NA	NA	NA	1	1	1	0.9999	0.9998	1	1	0.9999	1	1
ACOT7|O00154|GCVITISGR|2C(57.0214)	0.9954	NA	NA	NA	NA	NA	0.9995	1	0.9991	0.9993	0.999	0.9994	0.9996	0.9997	NA	0.9999
ACOT7|O00154|IMRPDDANVAGNVHGGTILK|	NA	NA	NA	NA	0.9968	NA	NA	NA	NA	NA	NA	NA	NA	NA	NA	1
ACOT7|O00154|IMRPDDANVAGNVHGGTILK|2M(15.9949)	NA	NA	NA	NA	NA	NA	NA	NA	NA	NA	NA	NA	0.9999	NA	0.9996	NA
ACOT7|O00154|LMDEVAGIVAAR|	NA	NA	NA	NA	NA	NA	NA	NA	NA	NA	NA	NA	NA	NA	NA	1
ACOT7|O00154|LMDEVAGIVAAR|2M(15.9949)	NA	NA	NA	NA	NA	NA	NA	NA	1	0.9999	NA	1	1	1	0.9999	NA
ACOT7|O00154|MIEEAGAIISTR|	NA	NA	NA	NA	NA	NA	NA	0.9851	1	NA	1	NA	NA	0.9999	NA	NA
ACOT7|O00154|MIEEAGAIISTR|1M(15.9949)	NA	NA	NA	NA	NA	NA	NA	NA	NA	1	NA	0.9882	0.9999	NA	0.9996	NA
ACOT7|O00154|SLPVPQLVPETEDEK|	NA	NA	NA	NA	NA	NA	0.9998	1	NA	0.9999	NA	NA	NA	NA	0.9999	1
ACOT7|O00154|SMEIEVLVDADPVVDSSQK|	NA	NA	NA	NA	NA	NA	NA	0.6367	NA	NA	NA	NA	NA	NA	NA	NA
ACOT7|O00154|TNIVTASVDAINFHDK|	1	NA	NA	NA	NA	1	1	1	1	1	1	1	1	1	1	1
ACOT7|O00154|VLEVPPVVYSR|	0.9992	NA	NA	0.9893	NA	0.9839	0.9999	1	0.9999	0.9998	0.9996	0.9999	0.9999	1	0.9999	1
ACOT8|O14734|IAAQEVPIEIK|	NA	NA	NA	NA	NA	NA	0.9998	1	NA	NA	NA	NA	NA	NA	0.9996	1
ACOT8|O14734|LFGGQIVGQALVAAAK|	NA	NA	NA	NA	NA	NA	NA	1	0.9631	NA	NA	NA	NA	NA	1	NA
ACOT8|O14734|LPVLYQVER|	NA	NA	NA	NA	NA	NA	NA	0.9994	NA	NA	0.9954	NA	NA	NA	NA	NA
ACOT8|O14734|PVNPSPLSQLQR|	NA	NA	NA	NA	NA	NA	0.9996	1	1	0.9998	NA	NA	0.9997	NA	NA	1
ACOT8|O14734|TGSSFSVR|	NA	NA	NA	NA	NA	NA	NA	NA	0.9858	NA	NA	NA	NA	NA	NA	NA
ACOT9|Q9Y305|DSYIEVLLPLGSEPELR|	NA	NA	NA	NA	NA	NA	NA	NA	NA	NA	NA	NA	NA	NA	1	1
ACOT9|Q9Y305|EIVGASTNWR|	0.9979	NA	NA	NA	NA	NA	NA	1	0.9965	0.9872	NA	NA	0.9984	0.9887	NA	1
ACOT9|Q9Y305|EVPLVFPK|	0.9951	NA	NA	NA	NA	NA	NA	0.998	NA	NA	NA	NA	0.9833	NA	NA	0.9917
ACOT9|Q9Y305|FSGHVSWVGK|	NA	NA	NA	NA	NA	NA	NA	NA	NA	NA	NA	NA	NA	NA	NA	1
ACOT9|Q9Y305|GPAFVNPLIPESPEEEELFR|	NA	NA	NA	NA	NA	NA	1	1	1	NA	NA	0.9998	0.9965	0.9996	1	1
ACOT9|Q9Y305|HFNSMSGPATLR|	NA	NA	NA	NA	NA	NA	NA	NA	NA	NA	NA	NA	NA	NA	NA	1
ACOT9|Q9Y305|IAFSSTSLLK|	0.9943	NA	NA	NA	NA	0.9913	0.9998	1	1	0.9998	0.9996	0.9999	0.9999	0.9997	0.9999	1
ACOT9|Q9Y305|ILEDLDSLGVLICYMHNK|13C(57.0214)	NA	NA	NA	NA	NA	NA	NA	NA	NA	NA	NA	NA	NA	NA	NA	1
ACOT9|Q9Y305|LLHSFLAK|	NA	NA	NA	NA	NA	NA	NA	NA	NA	NA	NA	NA	NA	NA	NA	0.9347
ACOT9|Q9Y305|MSPLSIVTALVDK|	NA	NA	NA	NA	NA	NA	NA	NA	NA	NA	NA	NA	NA	NA	NA	1
ACOT9|Q9Y305|MSPLSIVTALVDK|1M(15.9949)	NA	NA	NA	NA	NA	NA	NA	NA	NA	0.9989	NA	NA	0.9998	NA	0.9985	NA
ACOT9|Q9Y305|SLEICHPQER|5C(57.0214)	NA	NA	NA	NA	NA	NA	NA	0.9998	NA	0.995	NA	NA	NA	NA	NA	NA
ACOT9|Q9Y305|SLSPEQDIK|	NA	NA	NA	NA	0.892	0.9297	0.9972	0.9999	0.9924	NA	0.9936	NA	NA	NA	NA	0.997
ACOT9|Q9Y305|TYGESMLYLDGQR|	NA	NA	NA	NA	NA	NA	NA	NA	NA	0.9999	NA	NA	NA	NA	NA	NA
ACOT9|Q9Y305|VLPSNAVWMENSK|9M(15.9949)	NA	NA	NA	NA	NA	NA	NA	NA	NA	NA	NA	NA	NA	NA	NA	0.9993
ACOT9|Q9Y305|YLTVQNTVR|	NA	NA	NA	NA	NA	NA	NA	1	0.9996	NA	0.997	0.996	NA	NA	NA	1
ACOX1|Q15067|DSASFNPELLTHILDGSPEK|	NA	NA	NA	NA	NA	NA	1	1	1	1	NA	1	1	NA	1	1
ACOX1|Q15067|EFGIADPDEIMWFK|	NA	NA	NA	NA	NA	NA	NA	NA	NA	NA	NA	NA	NA	NA	NA	1
ACOX1|Q15067|EIENMILNDPDFQHEDLNFLTR|	NA	NA	NA	NA	NA	NA	NA	NA	0.9992	NA	NA	NA	NA	NA	NA	1
ACOX1|Q15067|FGYDEIDNGYLK|	NA	NA	NA	NA	NA	NA	NA	1	0.9998	0.9986	NA	NA	NA	NA	1	1
ACOX1|Q15067|GLETTATYDPETQEFILNSPTVTSIK|	NA	NA	NA	NA	NA	NA	NA	NA	NA	NA	NA	NA	NA	NA	1	NA
ACOX1|Q15067|GLQIIGTYAQTEMGHGTHLR|7T(79.9663)	NA	NA	NA	NA	NA	NA	NA	NA	NA	NA	NA	NA	NA	NA	NA	0.9194
ACOX1|Q15067|INEGIGQGDLSELPELHALTAGLK|	NA	NA	NA	NA	NA	NA	NA	1	NA	NA	NA	0.9912	NA	NA	NA	1
ACOX1|Q15067|LTYGTMVFVR|	NA	NA	NA	NA	NA	NA	NA	NA	NA	NA	NA	NA	NA	NA	NA	1
ACOX1|Q15067|PLPGITVGDIGPK|	0.9996	NA	NA	NA	NA	NA	NA	1	1	1	1	1	1	1	1	1
ACOX1|Q15067|SFLVGEAAR|	0.9403	NA	NA	NA	NA	NA	0.9879	1	NA	NA	NA	0.9883	0.9977	0.9989	NA	NA
ACOX1|Q15067|TSNHAIVLAQLITK|	NA	NA	NA	NA	NA	NA	NA	1	1	NA	NA	0.9999	1	NA	NA	NA
ACOX1|Q15067|YAQVKPDGTYVK|	NA	NA	NA	NA	NA	NA	NA	1	NA	NA	NA	NA	NA	NA	NA	NA
ACOX1|Q15067|YDGNVYENLFEWAK|	NA	NA	NA	NA	NA	NA	NA	NA	NA	NA	NA	NA	NA	NA	NA	1
ACOX3|O15254|ASWWPEFSVNK|	NA	NA	NA	NA	NA	NA	NA	0.9962	NA	NA	NA	NA	NA	NA	NA	0.9884
ACOX3|O15254|FWVGNMGK|	NA	NA	NA	NA	NA	NA	NA	NA	NA	NA	NA	NA	NA	NA	NA	0.98
ACOX3|O15254|LLPYLAAVYALDHFSK|	NA	NA	NA	NA	NA	NA	NA	1	NA	NA	NA	NA	NA	NA	0.8073	NA
ACOX3|O15254|NLWGAVLQESK|	NA	NA	NA	NA	NA	NA	NA	1	NA	NA	NA	NA	NA	NA	NA	NA
ACOX3|O15254|SLFLDLVELQR|	NA	NA	NA	NA	NA	NA	0.9978	1	NA	NA	NA	NA	0.9658	NA	0.9998	NA
ACOX3|O15254|SVDFLDAYPGILDQK|	NA	NA	NA	NA	NA	NA	NA	NA	0.9871	NA	NA	NA	NA	NA	NA	1
ACOX3|O15254|TIFSALENDPLFAR|	NA	NA	NA	NA	NA	NA	1	1	1	NA	0.9998	NA	1	1	1	1
ACP1|P24666|IELLGSYDPQK|	0.9998	NA	NA	NA	NA	0.9948	0.9999	1	0.9999	0.9993	0.9998	0.9999	0.9998	NA	0.9998	NA
ACP1|P24666|LVTDQNISENWR|	NA	NA	NA	NA	NA	NA	1	1	1	1	1	0.9998	1	1	NA	1
ACP1|P24666|SPIAEAVFR|	0.9994	NA	NA	NA	NA	NA	0.9994	NA	NA	0.9993	0.9987	0.9995	0.9996	0.9998	0.9996	1
ACP1|P24666|VDSAATSGYEIGNPPDYR|	NA	NA	NA	NA	NA	NA	1	1	1	1	1	1	1	1	1	1
ACP2|P11117|LQGGVLLAQIR|	NA	NA	NA	NA	NA	NA	NA	1	NA	NA	NA	NA	NA	NA	NA	1
ACP6|Q9NPH0|AVDTSLYILPK|	NA	NA	NA	NA	NA	NA	NA	NA	NA	NA	NA	NA	NA	NA	NA	1
ACSF2|Q96CM8|DGEETTVEEIK|	NA	NA	NA	NA	NA	NA	NA	1	1	NA	NA	NA	NA	NA	NA	NA
ACSF2|Q96CM8|GATLSHYNIVNNSNILGER|	1	NA	NA	NA	NA	NA	NA	1	NA	NA	NA	NA	NA	NA	1	NA
ACSF2|Q96CM8|GGENIYPAELEDFFHTHPK|	NA	NA	NA	NA	NA	NA	NA	NA	NA	1	NA	NA	NA	NA	1	1
ACSF2|Q96CM8|LTFAQLK|	0.9963	NA	NA	NA	NA	0.9336	NA	0.9943	0.991	NA	NA	NA	NA	NA	NA	0.9918
ACSF2|Q96CM8|TQQYYNVLK|	NA	NA	NA	NA	NA	NA	NA	0.9923	NA	NA	NA	NA	NA	NA	NA	NA
ACSF2|Q96CM8|TVGQCLETTAQR|5C(57.0214)	0.9985	0.9802	NA	NA	NA	0.9963	NA	1	NA	0.9615	NA	NA	NA	NA	NA	1
ACSF2|Q96CM8|VQEVQVVGVK|	0.9991	0.9089	NA	NA	NA	NA	0.9977	NA	0.9984	NA	NA	NA	NA	NA	NA	1
ACSF2|Q96CM8|YIVFVTNYPLTISGK|	0.9999	NA	NA	NA	NA	1	1	NA	0.9999	NA	NA	NA	NA	NA	1	NA
ACSF3|Q4G176|AVVTGLVHK|	NA	NA	NA	NA	NA	NA	NA	0.9997	NA	NA	NA	NA	NA	NA	NA	NA
ACSF3|Q4G176|FLSSETPR|	NA	NA	NA	NA	NA	NA	NA	NA	NA	NA	NA	NA	NA	NA	NA	0.9995
ACSF3|Q4G176|INVFMAVPTIYTK|5M(15.9949)	NA	NA	NA	NA	NA	NA	NA	NA	0.9517	NA	NA	NA	NA	NA	NA	NA
ACSF3|Q4G176|LGVPLLPLTPAIYTGAVEEPAEVPVPEQGWR|	NA	NA	NA	NA	NA	NA	NA	1	NA	NA	NA	NA	NA	NA	NA	1
ACSF3|Q4G176|LPGSVGTPLPGVQVR|	NA	NA	NA	NA	NA	NA	NA	1	NA	NA	NA	NA	NA	NA	NA	1
ACSF3|Q4G176|NVLAPYAVPSELVLVEEIPR|	NA	NA	NA	NA	NA	NA	NA	1	0.9393	NA	NA	NA	NA	NA	0.9997	1
ACSL1|P33121|GIQVSNNGPCLGSR|10C(57.0214)	NA	NA	NA	NA	NA	NA	NA	1	NA	NA	NA	1	NA	NA	NA	NA
ACSL1|P33121|GPNVFQGYLK|	NA	NA	NA	NA	NA	NA	NA	1	NA	NA	NA	NA	NA	NA	NA	1
ACSL1|P33121|IGFFQGDIR|	NA	NA	NA	NA	NA	NA	0.9989	1	0.9992	NA	0.9991	NA	0.9991	0.9976	0.9993	1
ACSL1|P33121|LAQGEYIAPEK|	0.9976	NA	NA	NA	NA	NA	0.9999	1	1	1	0.9999	0.9999	1	1	NA	1
ACSL1|P33121|LLLEGVENK|	0.9984	NA	NA	NA	NA	NA	NA	NA	0.9972	0.9972	NA	NA	0.9981	0.9955	NA	NA
ACSL1|P33121|PKPPAPEDLAVICFTSGTTGNPK|13C(57.0214)	NA	NA	NA	NA	NA	NA	0.9991	NA	NA	0.9998	NA	NA	NA	NA	NA	NA
ACSL1|P33121|SQIDDLYSTIK|	0.9948	NA	NA	NA	NA	NA	NA	1	1	0.9996	0.9999	NA	0.9998	0.9996	1	NA
ACSL1|P33121|VLQPTVFPVVPR|	0.9997	NA	NA	NA	NA	NA	NA	NA	NA	NA	NA	NA	NA	NA	NA	0.9994
ACSL3|O95573|ADFFEDENGQR|	0.9998	NA	NA	NA	NA	NA	1	1	1	NA	0.9995	1	0.9999	1	NA	1
ACSL3|O95573|AFNFGNGLQMLGQK|	NA	NA	NA	NA	NA	NA	NA	1	NA	1	1	1	NA	1	NA	1
ACSL3|O95573|AFNFGNGLQMLGQK|10M(15.9949)	NA	NA	NA	NA	NA	NA	NA	NA	NA	NA	NA	NA	0.9994	NA	NA	NA
ACSL3|O95573|DIVSLVPR|	0.9956	NA	NA	NA	NA	NA	0.9843	0.9962	0.9771	0.9839	0.99	0.9969	0.9903	0.9938	0.9884	0.9979
ACSL3|O95573|ELTELAR|	NA	NA	NA	NA	NA	NA	NA	0.9876	0.9702	0.9609	0.9614	0.975	0.9861	0.9716	NA	0.992
ACSL3|O95573|EVLNEEDEVQPNGK|	1	NA	NA	NA	NA	NA	1	1	1	1	1	1	1	1	1	1
ACSL3|O95573|GEILIGGQSVTMGYYK|	NA	NA	NA	NA	0.9995	0.9999	NA	NA	NA	NA	NA	NA	NA	NA	NA	NA
ACSL3|O95573|GEILIGGQSVTMGYYK|12M(15.9949)	NA	NA	NA	NA	NA	NA	NA	NA	NA	NA	NA	0.9992	NA	NA	NA	NA
ACSL3|O95573|GIIVHTMAAVEALGAK|	NA	NA	NA	NA	NA	NA	NA	1	1	NA	0.9989	NA	0.9968	NA	NA	1
ACSL3|O95573|GTWEELCNSCEMENEVLK|10C(57.0214),7C(57.0214)	NA	NA	NA	NA	NA	NA	NA	NA	NA	NA	NA	NA	NA	NA	NA	1
ACSL3|O95573|GVMISHSNIIAGITGMAER|	NA	NA	NA	NA	NA	NA	NA	NA	NA	NA	NA	NA	NA	NA	NA	1
ACSL3|O95573|HIITVDGKPPTWSEFPK|	0.9959	NA	NA	NA	NA	NA	1	1	1	1	NA	NA	NA	0.9945	NA	1
ACSL3|O95573|IGYSSPQTLADQSSK|	1	NA	0.9842	NA	NA	NA	1	1	1	1	1	1	1	1	1	1
ACSL3|O95573|LLLCGGAPLSATTQR|4C(57.0214)	NA	NA	NA	NA	NA	NA	1	1	1	1	1	NA	1	1	1	1
ACSL3|O95573|LQAGEYVSLGK|	0.9998	NA	NA	NA	NA	NA	NA	1	0.9978	NA	0.9992	0.9999	0.9998	NA	0.9936	1
ACSL3|O95573|LSPEPWTPETGLVTDAFK|	1	NA	NA	NA	NA	0.9973	1	1	1	1	1	1	1	1	1	1
ACSL3|O95573|NLFILAYNYK|	0.9998	NA	NA	NA	NA	NA	0.9991	1	0.9993	NA	0.9997	0.9998	0.9996	0.9994	0.9996	1
ACSL3|O95573|NTPLCDSFVFR|5C(57.0214)	NA	NA	NA	NA	NA	0.9972	0.9999	1	1	0.9999	1	0.9999	0.9999	0.9999	NA	1
ACSL3|O95573|NWEEGGYFNTDK|	NA	NA	NA	NA	NA	NA	0.9999	1	1	NA	NA	NA	NA	NA	NA	1
ACSL3|O95573|PLPSDIAVIMYTSGSTGLPK|	NA	NA	NA	NA	NA	NA	1	1	1	1	NA	NA	NA	1	1	1
ACSL3|O95573|PTLMAAVPEIMDR|	NA	NA	NA	NA	NA	NA	NA	NA	NA	NA	NA	NA	0.9988	NA	NA	1
ACSL3|O95573|PVNSKPDSAYR|	NA	NA	NA	NA	NA	NA	NA	NA	NA	NA	0.982	0.9996	NA	NA	NA	NA
ACSL3|O95573|SLLGGNIR|	0.9763	NA	0.9075	NA	NA	NA	NA	0.9944	0.994	NA	0.989	0.9897	0.9859	0.9919	NA	NA
ACSL3|O95573|SVNSLDGLASVLYPGCDTLDK|16C(57.0214)	NA	NA	NA	NA	NA	NA	1	1	1	1	1	1	1	1	1	1
ACSL3|O95573|THYQADIER|	NA	NA	NA	NA	NA	NA	NA	NA	NA	NA	NA	NA	NA	0.9906	NA	NA
ACSL3|O95573|VGAPLVCCEIK|7C(57.0214),8C(57.0214)	0.9999	NA	NA	NA	NA	NA	0.9998	1	0.9969	0.9986	0.9949	0.9964	0.9999	0.9998	0.9993	1
ACSL3|O95573|VILGQYNWLSYEDVFVR|	NA	NA	NA	NA	NA	NA	NA	1	1	1	1	1	NA	NA	NA	1
ACSL3|O95573|VLSEAAISASLEK|	1	NA	0.9977	0.966	NA	NA	1	1	1	1	1	1	1	1	1	1
ACSL3|O95573|VSEMSSFQR|	NA	NA	NA	NA	NA	NA	0.9914	1	0.9973	NA	0.9931	NA	0.999	0.9996	NA	NA
ACSL4|O60488|DWQEGGYTINDKPNPR|	NA	NA	NA	NA	NA	NA	NA	1	NA	NA	NA	NA	NA	NA	NA	NA
ACSL4|O60488|EAVVHGLNESEASYLITSVELLESK|	NA	NA	NA	NA	NA	NA	1	NA	NA	1	1	1	1	NA	NA	NA
ACSL4|O60488|GEIVIGGQNISMGYFK|	NA	NA	NA	NA	NA	NA	NA	1	NA	NA	NA	NA	0.9998	0.9982	NA	1
ACSL4|O60488|GYDAPLCNLLLFK|7C(57.0214)	NA	NA	NA	NA	NA	NA	1	1	1	1	0.9998	1	1	0.9999	1	1
ACSL4|O60488|IGYSSPLTLSDQSSK|	0.9834	NA	NA	NA	NA	NA	NA	NA	NA	NA	0.9638	NA	NA	NA	NA	1
ACSL4|O60488|LILGNYK|	NA	NA	NA	NA	NA	NA	NA	NA	NA	NA	0.9733	NA	NA	NA	NA	NA
ACSL4|O60488|SDQSYVISFVVPNQK|	NA	NA	NA	NA	NA	NA	NA	1	NA	NA	NA	NA	NA	NA	NA	NA
ACSL4|O60488|SVTHFDSLAVIDIPGADTLDK|	NA	NA	NA	NA	NA	NA	NA	1	NA	0.9999	NA	NA	NA	NA	NA	NA
ACSL4|O60488|TAEDYSVDENGQR|	NA	NA	NA	NA	NA	NA	NA	1	0.9966	NA	NA	1	NA	NA	NA	1
ACSL4|O60488|TALLDISCVK|8C(57.0214)	NA	NA	NA	NA	NA	NA	0.9967	NA	NA	NA	NA	0.9991	NA	NA	NA	NA
ACSL4|O60488|VNNFGSGLTALGLK|	0.9996	NA	NA	NA	NA	NA	1	1	1	1	1	1	1	NA	1	1
ACSS1|Q9NUB1|AYPGYYFTGDGAYR|	0.9996	NA	NA	NA	NA	NA	NA	NA	NA	NA	NA	NA	NA	NA	NA	NA
ACSS1|Q9NUB1|DSAGDSDVVVQELK|	1	NA	NA	NA	NA	NA	NA	1	NA	0.9999	NA	NA	NA	NA	NA	1
ACSS1|Q9NUB1|FVDAYFK|	0.9476	NA	NA	NA	NA	NA	NA	NA	NA	NA	NA	NA	NA	NA	NA	NA
ACSS1|Q9NUB1|INQFYGAPTAVR|	0.9998	NA	NA	NA	NA	NA	NA	NA	NA	0.9994	NA	NA	NA	NA	NA	NA
ACSS1|Q9NUB1|LGTAEIEDAIADHPAVPESAVIGYPHDIK|	NA	NA	NA	NA	NA	NA	NA	1	NA	NA	NA	NA	NA	NA	NA	1
ACSS1|Q9NUB1|PFFGIVPVLMDEK|	NA	NA	NA	NA	NA	NA	NA	NA	0.9983	NA	NA	NA	NA	NA	NA	1
ACSS1|Q9NUB1|SPESVALIWER|	NA	NA	NA	NA	NA	NA	NA	NA	NA	NA	NA	NA	NA	NA	NA	1
ACSS1|Q9NUB1|TEGGYYQITGR|	NA	NA	NA	NA	NA	NA	NA	NA	NA	NA	NA	NA	NA	NA	NA	1
ACSS1|Q9NUB1|YAVPDEILVVK|	0.9979	NA	NA	NA	NA	NA	NA	NA	NA	NA	NA	NA	NA	NA	NA	NA
ACSS2|Q9NR19|ELADEALQK|	NA	NA	NA	NA	NA	NA	NA	NA	0.9984	NA	NA	NA	NA	NA	NA	NA
ACSS2|Q9NR19|FYTAPTAIR|	NA	NA	NA	NA	NA	NA	NA	0.9978	NA	0.9985	0.9881	0.9971	NA	0.9974	NA	0.9999
ACSS3|Q9H6R3|DINATEEQVLEEIVK|	NA	NA	NA	NA	NA	NA	0.9924	NA	NA	NA	NA	NA	NA	NA	NA	NA
ACSS3|Q9H6R3|SALSAIVNGK|	NA	NA	NA	NA	NA	NA	NA	0.9983	NA	NA	NA	NA	NA	NA	NA	NA
ACSS3|Q9H6R3|VLAEHGVAALFTAPTAIR|	NA	NA	NA	NA	NA	NA	NA	1	NA	NA	NA	NA	NA	NA	NA	NA
ACTA1|P68133|DLYANNVMSGGTTMYPGIADR|	NA	NA	NA	NA	NA	NA	NA	NA	NA	NA	NA	NA	0.805	NA	NA	NA
ACTA1|P68133|DLYANNVMSGGTTMYPGIADR|14M(15.9949)	NA	NA	NA	NA	0.9902	NA	NA	NA	NA	NA	NA	NA	NA	NA	NA	NA
ACTA1|P68133|DLYANNVMSGGTTMYPGIADR|14M(15.9949),8M(15.9949)	NA	NA	NA	NA	NA	NA	0.9609	NA	0.9992	0.9882	0.9361	NA	NA	0.7884	0.9841	NA
ACTA1|P68133|KDLYANNVMSGGTTMYPGIADR|4Y(79.9663)	NA	NA	NA	NA	NA	NA	NA	NA	0.5045	NA	NA	NA	NA	0.9798	NA	NA
ACTB|P60709|AGFAGDDAPR|	1	0.9992	NA	0.9989	0.9998	0.9999	1	1	1	1	1	1	1	1	1	1
ACTB|P60709|DDDIAALVVDNGSGMCK|15M(15.9949),16C(57.0214),N-term(42.0106)	1	0.9999	0.9991	1	1	1	1	1	1	1	1	1	1	1	1	1
ACTB|P60709|RGILTLK|	0.9431	NA	NA	NA	NA	0.9097	0.898	0.884	0.9565	0.9265	0.9309	0.9244	0.9595	0.9538	0.977	0.9731
ACTBL2|Q562R1|CPEAIFQPSFLGIESSGIHETTFNSIMK|15S(79.9663),16S(79.9663),1C(57.0214),27M(15.9949)	NA	NA	NA	NA	NA	NA	0.9769	0.9347	0.7916	NA	NA	NA	NA	NA	0.9563	NA
ACTBL2|Q562R1|CPEAIFQPSFLGIESSGIHETTFNSIMK|15S(79.9663),1C(57.0214),27M(15.9949),9S(79.9663)	0.8697	NA	NA	NA	NA	NA	NA	NA	NA	0.8705	0.9107	NA	NA	0.9864	NA	NA
ACTBL2|Q562R1|DLYANTVLSGGSTMYPGIADR|14M(15.9949),9S(79.9663)	NA	NA	NA	NA	NA	NA	NA	NA	NA	NA	NA	NA	NA	NA	0.7589	NA
ACTBL2|Q562R1|GYNFTTTAER|	NA	NA	NA	NA	NA	NA	0.7847	NA	NA	NA	NA	NA	NA	0.9885	0.9675	NA
ACTBL2|Q562R1|IWYHTFYNELR|	0.906	NA	NA	NA	NA	NA	0.9951	0.9996	0.9957	0.9862	0.9975	0.9968	0.9955	0.9936	0.9765	0.9997
ACTBL2|Q562R1|KDLYANTVLSGGSTMYPGIADR|	0.9232	NA	NA	NA	NA	NA	0.9217	0.9659	NA	0.7928	NA	0.9032	0.9447	NA	0.9186	NA
ACTBL2|Q562R1|QEYDEAGPPIVHR|	0.8638	NA	NA	NA	NA	0.9084	0.7121	NA	0.833	0.784	NA	0.9345	0.7047	0.5831	NA	NA
ACTBL2|Q562R1|TTGIVMDSGDGVTHIVPIYEGYALPHAILR|	NA	NA	NA	NA	NA	NA	NA	1	1	1	NA	NA	NA	0.9838	1	NA
ACTBL2|Q562R1|TTGIVMDSGDGVTHIVPIYEGYALPHAILR|6M(15.9949)	NA	NA	NA	NA	NA	NA	NA	NA	NA	NA	NA	NA	1	NA	NA	1
ACTC1|P68032|DLYANNVLSGGTTMYPGIADR|	0.9496	NA	NA	NA	NA	0.9661	NA	0.9994	NA	NA	0.9926	0.7266	0.9912	0.999	NA	0.9982
ACTC1|P68032|DLYANNVLSGGTTMYPGIADR|14M(15.9949)	NA	NA	NA	NA	0.9932	NA	0.999	NA	NA	0.9989	NA	NA	NA	NA	0.9993	NA
ACTC1|P68032|DLYANNVLSGGTTMYPGIADR|14M(15.9949),9S(79.9663)	NA	NA	NA	NA	NA	NA	NA	NA	1	NA	NA	NA	NA	NA	NA	NA
ACTC1|P68032|GYSFVTTAER|	0.7431	NA	NA	NA	NA	NA	NA	0.9362	0.925	0.6964	NA	0.6608	0.8857	0.775	0.908	0.9999
ACTC1|P68032|LCYVALDFENEMATAASSSSLEK|12M(15.9949),2C(57.0214)	NA	NA	NA	NA	NA	NA	NA	0.6623	0.8814	NA	NA	NA	NA	NA	0.9797	1
ACTC1|P68032|VAPEEHPTLLTEAPLNPK|	NA	NA	NA	NA	NA	NA	NA	NA	1	1	NA	NA	NA	0.9952	1	1
ACTC1|P68032|VAPEEHPTLLTEAPLNPK|8T(79.9663)	NA	NA	NA	NA	NA	NA	NA	0.9783	NA	NA	0.9151	NA	NA	NA	NA	NA
ACTC1|P68032|YPIEHGIITNWDDMEK|	NA	0.9961	0.9993	NA	0.9999	NA	NA	NA	NA	NA	NA	NA	NA	NA	NA	NA
ACTC1|P68032|YPIEHGIITNWDDMEK|14M(15.9949)	1	NA	NA	0.999	NA	0.9981	1	1	1	1	1	1	1	1	1	1
ACTG1|P63261|AVFPSIVGR|	0.9999	NA	0.9987	0.9992	NA	0.9996	0.9999	1	1	0.9999	0.9997	0.9999	0.9997	0.9999	0.9999	1
ACTG1|P63261|AVFPSIVGRPR|	0.9999	NA	0.9992	NA	NA	0.9999	0.9998	1	1	0.9998	0.9997	1	0.9999	1	0.9999	1
ACTG1|P63261|CPEALFQPSFLGMESCGIHETTFNSIMK|13M(15.9949),16C(57.0214),1C(57.0214),27M(15.9949)	1	NA	NA	0.9966	1	1	1	1	1	1	1	1	1	1	1	1
ACTG1|P63261|CPEALFQPSFLGMESCGIHETTFNSIMK|16C(57.0214),1C(57.0214)	NA	1	0.9981	NA	NA	NA	NA	NA	NA	NA	NA	NA	NA	NA	NA	NA
ACTG1|P63261|DLTDYLMK|7M(15.9949)	0.9955	NA	NA	0.9912	0.9755	0.9917	0.9991	0.9999	0.9998	0.9948	0.9977	0.9991	0.9986	0.999	0.9983	0.9998
ACTG1|P63261|DLYANTVLSGGTTMYPGIADR|14M(15.9949)	1	0.9826	0.9971	1	1	1	1	1	1	1	1	1	1	1	1	1
ACTG1|P63261|DSYVGDEAQSK|	1	0.999	0.9525	0.997	0.9978	0.9999	1	1	1	1	1	1	1	0.9999	1	1
ACTG1|P63261|EEEIAALVIDNGSGMCK|13S(79.9663),15M(15.9949),16C(57.0214),N-term(42.0106)	NA	NA	NA	NA	NA	NA	NA	NA	NA	NA	NA	NA	NA	NA	1	NA
ACTG1|P63261|EEEIAALVIDNGSGMCK|15M(15.9949),16C(57.0214),N-term(42.0106)	1	1	NA	0.9999	1	1	1	1	1	1	1	1	1	1	NA	1
ACTG1|P63261|EITALAPSTMK|	NA	NA	0.9968	NA	NA	NA	NA	NA	NA	NA	NA	NA	NA	NA	NA	NA
ACTG1|P63261|EITALAPSTMK|10M(15.9949)	0.9998	0.9916	NA	0.9992	NA	0.9992	0.9999	1	1	0.9999	0.9999	1	1	1	1	1
ACTG1|P63261|GYSFTTTAER|	1	0.9934	0.9991	0.9986	NA	0.9987	0.9999	1	1	0.9998	1	1	0.9999	1	0.9999	1
ACTG1|P63261|HQGVMVGMGQK|5M(15.9949)	NA	NA	0.9675	NA	NA	0.9879	1	NA	NA	NA	NA	NA	NA	NA	NA	NA
ACTG1|P63261|HQGVMVGMGQK|5M(15.9949),8M(15.9949)	NA	NA	NA	NA	NA	NA	NA	1	1	1	1	1	1	1	NA	1
ACTG1|P63261|IIAPPERK|	0.984	NA	NA	NA	NA	NA	NA	NA	NA	NA	NA	NA	NA	NA	NA	NA
ACTG1|P63261|IWHHTFYNELR|	1	0.9946	0.9975	0.9851	NA	0.9991	1	1	1	1	1	1	1	1	1	1
ACTG1|P63261|IWHHTFYNELRVAPEEHPVLLTEAPLNPK|	NA	NA	NA	NA	NA	NA	NA	NA	NA	NA	NA	NA	1	NA	NA	NA
ACTG1|P63261|LCYVALDFEQEMATAASSSSLEK|12M(15.9949),2C(57.0214)	1	1	1	1	1	1	1	1	1	1	1	1	1	1	1	1
ACTG1|P63261|LDLAGRDLTDYLMK|13M(15.9949)	NA	NA	NA	NA	NA	NA	NA	NA	NA	0.9999	NA	NA	0.9996	NA	NA	NA
ACTG1|P63261|QEYDESGPSIVHR|	1	0.9971	NA	0.9996	0.9983	1	1	1	1	1	1	NA	1	1	1	1
ACTG1|P63261|QEYDESGPSIVHR|3Y(79.9663)	NA	NA	NA	NA	NA	NA	NA	NA	NA	NA	NA	1	NA	NA	NA	NA
ACTG1|P63261|SYELPDGQVITIGNER|	1	0.9972	0.999	1	1	1	1	1	1	1	1	1	1	1	1	1
ACTG1|P63261|TTGIVMDSGDGVTHTVPIYEGYALPHAILR|6M(15.9949)	1	NA	NA	NA	1	1	1	1	1	1	1	1	1	1	1	1
ACTG1|P63261|VAPEEHPVLLTEAPLNPK|	1	NA	NA	1	NA	1	1	1	1	1	1	1	1	1	1	1
ACTG1|P63261|YPIEHGIVTNWDDMEK|	NA	NA	NA	NA	NA	NA	NA	NA	1	NA	NA	NA	NA	1	NA	1
ACTL6A|O96019|ENMEAISPLK|	NA	NA	NA	NA	NA	NA	NA	NA	NA	NA	NA	NA	NA	NA	NA	1
ACTL6A|O96019|ENMEAISPLK|3M(15.9949)	NA	NA	NA	NA	NA	NA	NA	NA	NA	NA	NA	0.9997	NA	NA	NA	NA
ACTL6A|O96019|IPEGLFDPSNVK|	0.9999	NA	0.9907	0.9693	NA	0.7656	0.9997	1	0.9998	0.998	0.9998	0.9997	0.9999	0.9997	0.9999	1
ACTL6A|O96019|LIANNTTVER|	0.9997	NA	NA	NA	NA	NA	0.9998	1	NA	0.9998	0.9998	NA	0.9998	1	0.9984	1
ACTL6A|O96019|LTELMFEHYNIPAFFLCK|17C(57.0214)	NA	NA	NA	NA	NA	NA	NA	1	NA	NA	NA	NA	NA	NA	NA	1
ACTL6A|O96019|NGMVEDWDSFQAILDHTYK|	NA	NA	NA	NA	NA	NA	NA	NA	NA	NA	NA	NA	NA	NA	NA	1
ACTL6A|O96019|QGGPTYYIDTNALR|	1	NA	NA	NA	NA	NA	1	1	0.9997	0.9969	1	1	1	1	1	1
ACTL6A|O96019|SEASLHPVLMSEAPWNTR|	NA	NA	NA	NA	NA	NA	NA	1	1	NA	NA	NA	NA	NA	NA	1
ACTL6A|O96019|SPLAGDFITMQCR|12C(57.0214)	NA	NA	NA	NA	NA	NA	NA	NA	NA	NA	NA	NA	NA	NA	NA	1
ACTL6A|O96019|STGLILDSGATHTTAIPVHDGYVLQQGIVK|	0.8873	NA	NA	NA	NA	NA	1	1	1	1	1	1	1	1	1	1
ACTL6A|O96019|TAVLTAFANGR|	NA	NA	NA	NA	NA	NA	1	1	1	0.9999	0.9997	1	1	NA	0.9999	1
ACTL6A|O96019|VDFPTAIGMVVER|	NA	NA	NA	NA	NA	NA	NA	NA	1	1	1	NA	NA	NA	NA	NA
ACTL6A|O96019|VDFPTAIGMVVER|9M(15.9949)	NA	NA	NA	NA	NA	NA	NA	1	NA	NA	NA	NA	1	NA	1	1
ACTN1|P12814|AGTQIENIEEDFR|	1	NA	NA	0.9991	NA	1	0.9999	1	1	1	1	1	1	1	1	1
ACTN1|P12814|AGTQIENIEEDFRDGLK|	NA	NA	NA	NA	NA	NA	NA	1	1	1	1	1	1	1	1	1
ACTN1|P12814|ASFNHFDRDHSGTLGPEEFK|	NA	NA	NA	NA	NA	NA	NA	1	NA	NA	NA	NA	NA	NA	NA	NA
ACTN1|P12814|DDPLTNLNTAFDVAEK|	1	NA	NA	NA	NA	NA	1	1	1	1	1	1	1	1	1	1
ACTN1|P12814|DGLGFCALIHR|6C(57.0214)	0.9988	NA	NA	NA	NA	NA	0.9999	1	1	0.9998	0.9996	1	1	0.9997	0.9999	1
ACTN1|P12814|DHSGTLGPEEFK|	NA	NA	NA	NA	NA	NA	0.998	1	NA	NA	NA	0.9998	NA	NA	NA	NA
ACTN1|P12814|DYETATLSEIK|	0.9997	NA	NA	0.9918	NA	0.9997	0.9999	1	0.9999	0.9998	0.9998	0.9999	0.9999	1	0.9998	1
ACTN1|P12814|ETADTDTADQVMASFK|	NA	NA	NA	NA	NA	NA	1	1	NA	NA	NA	NA	NA	NA	0.9998	NA
ACTN1|P12814|GISQEQMNEFR|	NA	NA	NA	NA	NA	NA	0.9979	1	NA	NA	0.9996	0.9771	NA	NA	NA	NA
ACTN1|P12814|HRPELIDYGK|	0.9998	NA	NA	NA	NA	NA	0.9992	1	0.9999	0.9993	0.9932	0.9988	0.9996	0.9988	NA	1
ACTN1|P12814|ICDQWDNLGALTQK|2C(57.0214)	NA	NA	NA	NA	NA	NA	1	1	1	1	0.9997	1	1	1	NA	1
ACTN1|P12814|IDQLEGDHQLIQEALIFDNK|	1	NA	NA	NA	NA	1	1	1	1	1	1	1	1	1	1	1
ACTN1|P12814|ISIEMHGTLEDQLSHLR|	NA	NA	NA	NA	NA	0.9955	NA	1	1	NA	NA	NA	NA	NA	NA	1
ACTN1|P12814|ISIEMHGTLEDQLSHLR|5M(15.9949)	NA	NA	NA	NA	NA	NA	NA	NA	NA	NA	NA	NA	NA	NA	1	NA
ACTN1|P12814|IVQTYHVNMAGTNPYTTITPQEINGK|	NA	NA	NA	NA	NA	NA	NA	NA	1	NA	NA	NA	NA	1	NA	1
ACTN1|P12814|IVQTYHVNMAGTNPYTTITPQEINGK|9M(15.9949)	NA	NA	NA	NA	NA	NA	NA	NA	NA	NA	NA	NA	NA	NA	1	NA
ACTN1|P12814|LAILGIHNEVSK|	0.9999	NA	0.9767	NA	NA	0.9936	1	1	1	1	0.9999	1	1	1	1	1
ACTN1|P12814|LLETIDQLYLEYAK|	NA	NA	NA	NA	NA	0.9998	1	1	1	1	1	1	1	1	1	1
ACTN1|P12814|LSNRPAFMPSEGR|	NA	NA	NA	NA	NA	NA	NA	NA	0.9976	NA	0.9995	NA	NA	NA	NA	1
ACTN1|P12814|LSNRPAFMPSEGR|8M(15.9949)	NA	NA	NA	NA	NA	NA	NA	NA	NA	NA	NA	0.9825	NA	NA	NA	NA
ACTN1|P12814|LVSIGAEEIVDGNVK|	NA	NA	NA	NA	NA	NA	NA	NA	NA	NA	NA	NA	NA	NA	0.9994	NA
ACTN1|P12814|MLDAEDIVGTARPDEK|	NA	NA	NA	NA	NA	NA	NA	1	NA	NA	NA	NA	NA	NA	NA	NA
ACTN1|P12814|MLDAEDIVGTARPDEK|1M(15.9949)	0.9777	NA	NA	NA	NA	NA	NA	NA	1	1	1	1	1	NA	1	1
ACTN1|P12814|MVSDINNAWGCLEQVEK|11C(57.0214)	NA	NA	NA	NA	NA	NA	NA	1	1	NA	NA	NA	NA	NA	NA	1
ACTN1|P12814|NVNIQNFHISWK|	0.9967	NA	NA	NA	NA	NA	1	1	1	1	0.9997	1	1	1	NA	1
ACTN1|P12814|NYITMDELR|	NA	NA	NA	NA	NA	NA	NA	NA	0.9993	0.9988	0.9994	NA	0.9991	NA	NA	1
ACTN1|P12814|QFGAQANVIGPWIQTK|	NA	NA	NA	NA	NA	NA	NA	1	NA	1	NA	NA	NA	NA	NA	1
ACTN1|P12814|TIPWLENR|	NA	NA	NA	NA	NA	NA	NA	0.9999	0.9994	0.9976	0.9972	NA	0.9984	NA	NA	0.9992
ACTN1|P12814|VEQIAAIAQELNELDYYDSPSVNAR|	0.9999	NA	NA	NA	NA	NA	1	1	1	NA	NA	1	1	1	1	1
ACTN1|P12814|VLAVNQENEQLMEDYEK|	NA	NA	NA	NA	0.995	NA	1	1	NA	1	NA	1	NA	1	NA	1
ACTN1|P12814|VLAVNQENEQLMEDYEK|12M(15.9949)	NA	NA	NA	NA	NA	NA	NA	NA	1	NA	1	NA	1	NA	1	NA
ACTN4|O43707|ACLISLGYDVENDR|2C(57.0214)	0.9999	0.9968	NA	NA	NA	0.9989	1	1	1	NA	NA	1	1	1	1	1
ACTN4|O43707|ACLISLGYDVENDRQGEAEFNR|2C(57.0214)	0.9995	NA	NA	NA	NA	0.9635	NA	NA	NA	NA	NA	NA	NA	NA	0.9999	NA
ACTN4|O43707|AGTQIENIDEDFR|	1	NA	0.9989	0.9992	NA	1	1	1	1	1	1	1	1	1	1	1
ACTN4|O43707|AGTQIENIDEDFRDGLK|	1	NA	NA	NA	NA	NA	1	1	1	1	1	1	1	1	1	1
ACTN4|O43707|AIMTYVSSFYHAFSGAQK|	NA	NA	NA	NA	NA	0.9999	NA	NA	NA	NA	1	NA	NA	NA	NA	1
ACTN4|O43707|AIMTYVSSFYHAFSGAQK|3M(15.9949)	1	NA	NA	NA	NA	NA	1	1	1	1	NA	1	1	1	1	NA
ACTN4|O43707|ALDFIASK|	0.9972	NA	0.9899	0.9816	NA	0.9939	0.9936	0.9995	0.9991	0.9939	0.9924	0.9942	0.9953	0.9964	0.9933	0.9991
ACTN4|O43707|ASFNHFDK|	0.8394	NA	NA	NA	NA	NA	NA	NA	0.9971	NA	NA	0.9786	NA	0.9945	NA	NA
ACTN4|O43707|ASIHEAWTDGK|	1	NA	NA	NA	NA	0.9697	0.9998	1	1	0.9999	1	1	1	0.9998	NA	1
ACTN4|O43707|CQLEINFNTLQTK|1C(57.0214)	0.9998	NA	NA	NA	NA	0.9859	1	1	1	1	1	1	1	1	1	1
ACTN4|O43707|DDPVTNLNNAFEVAEK|	1	NA	NA	NA	NA	1	1	1	1	1	1	1	1	1	1	1
ACTN4|O43707|DGLAFNALIHR|	0.9997	NA	NA	NA	NA	0.9977	0.9998	1	1	0.9999	1	1	0.9999	1	0.9999	1
ACTN4|O43707|DHGGALGPEEFK|	1	NA	NA	NA	NA	0.9958	1	1	1	1	1	1	1	1	1	1
ACTN4|O43707|DLLLDPAWEK|	NA	NA	NA	NA	NA	0.9994	0.9998	1	1	0.9999	0.9996	0.9999	0.9999	0.9998	NA	1
ACTN4|O43707|DYETATLSDIK|	1	NA	0.9981	NA	NA	NA	0.9999	1	1	0.9998	0.9999	1	0.9999	1	0.9998	1
ACTN4|O43707|EAILAIHK|	0.9949	0.9724	0.9738	0.9279	NA	0.9841	0.9821	0.9986	0.9948	0.9947	0.989	0.9912	0.9943	0.9857	0.981	0.9971
ACTN4|O43707|EGLLLWCQR|7C(57.0214)	0.9994	NA	NA	NA	NA	0.9991	0.9994	1	0.9998	0.9996	0.9996	0.9999	0.9997	0.9998	0.9981	1
ACTN4|O43707|ELPPDQAEYCIAR|10C(57.0214)	1	NA	NA	NA	NA	NA	1	1	1	1	0.9999	1	1	1	1	1
ACTN4|O43707|ETTDTDTADQVIASFK|	1	NA	NA	NA	NA	0.9999	1	1	1	1	1	1	1	1	1	1
ACTN4|O43707|FAIQDISVEETSAK|	0.9999	NA	NA	NA	NA	NA	0.9999	1	0.9994	0.9987	1	1	1	1	1	1
ACTN4|O43707|GISQEQMQEFR|	1	NA	0.9986	NA	NA	NA	0.9994	1	NA	NA	NA	NA	NA	NA	NA	NA
ACTN4|O43707|GISQEQMQEFR|7M(15.9949)	NA	NA	NA	NA	NA	NA	NA	NA	1	0.9999	1	1	1	1	0.9999	1
ACTN4|O43707|GYEEWLLNEIR|	1	NA	NA	NA	NA	NA	1	1	1	0.9999	1	1	1	0.9999	1	NA
ACTN4|O43707|HEAFESDLAAHQDR|	1	NA	NA	0.9577	0.9954	0.9977	1	1	1	1	1	1	1	1	NA	1
ACTN4|O43707|HRDYETATLSDIK|	0.9981	NA	0.964	NA	NA	0.9947	1	1	1	1	1	1	1	1	0.9996	1
ACTN4|O43707|HRPELIEYDK|	0.9999	NA	NA	0.9644	NA	0.9966	0.9999	1	1	0.9999	0.9997	1	1	0.9997	0.9982	1
ACTN4|O43707|HTNYTMEHIR|6M(15.9949)	NA	NA	NA	NA	NA	NA	0.9891	0.9884	0.9999	0.9996	NA	0.9978	0.9998	NA	NA	1
ACTN4|O43707|ICDQWDALGSLTHSR|2C(57.0214)	NA	NA	NA	NA	NA	0.9996	1	1	1	1	1	1	1	1	1	1
ACTN4|O43707|ISIEMNGTLEDQLSHLK|	NA	NA	NA	NA	NA	1	1	NA	NA	NA	NA	0.9842	NA	1	NA	1
ACTN4|O43707|ISIEMNGTLEDQLSHLK|5M(15.9949)	NA	NA	NA	NA	NA	NA	NA	1	1	1	1	NA	1	NA	1	NA
ACTN4|O43707|KDDPVTNLNNAFEVAEK|	NA	NA	NA	NA	NA	NA	NA	0.9999	NA	NA	NA	NA	NA	NA	NA	NA
ACTN4|O43707|KHEAFESDLAAHQDR|	0.9998	NA	NA	NA	NA	0.9628	NA	1	1	1	1	0.9964	1	1	0.9999	1
ACTN4|O43707|LASDLLEWIR|	0.9999	NA	NA	NA	NA	0.9996	0.9999	1	1	0.9999	0.9999	0.9999	0.9999	1	0.9999	1
ACTN4|O43707|LMLLLEVISGER|	NA	NA	NA	NA	NA	NA	NA	1	1	NA	NA	NA	NA	NA	NA	1
ACTN4|O43707|LSGSNPYTTVTPQIINSK|	1	NA	NA	0.9991	NA	0.9994	1	1	1	1	1	1	1	1	1	1
ACTN4|O43707|LSNRPAFMPSEGK|	NA	NA	NA	NA	NA	NA	NA	1	NA	0.9999	0.9995	NA	NA	1	NA	NA
ACTN4|O43707|LSNRPAFMPSEGK|8M(15.9949)	NA	NA	NA	NA	NA	NA	0.9993	NA	1	NA	NA	NA	1	NA	0.9986	1
ACTN4|O43707|LVSIGAEEIVDGNAK|	0.9995	NA	NA	NA	NA	1	1	1	1	1	1	1	1	1	1	1
ACTN4|O43707|MAPYQGPDAVPGALDYK|1M(15.9949)	0.9996	NA	NA	NA	NA	0.9867	1	1	1	1	1	1	1	1	1	1
ACTN4|O43707|MLDAEDIVNTARPDEK|1M(15.9949)	0.999	NA	0.934	NA	NA	0.9546	1	1	1	1	1	1	1	1	1	1
ACTN4|O43707|MVSDINNGWQHLEQAEK|1M(15.9949)	0.9458	NA	NA	NA	NA	NA	NA	1	1	1	1	1	1	1	NA	1
ACTN4|O43707|NFITAEELR|	0.9999	NA	0.9875	0.9835	NA	0.9946	NA	NA	0.9984	0.9673	NA	0.9962	NA	NA	0.9981	NA
ACTN4|O43707|NVNVQNFHISWK|	1	NA	NA	NA	NA	NA	1	1	1	1	1	1	1	1	NA	1
ACTN4|O43707|PNLDLLEQQHQLIQEALIFDNK|	0.9999	NA	1	NA	NA	1	1	1	1	1	1	1	1	1	1	1
ACTN4|O43707|QFASQANVVGPWIQTK|	1	NA	NA	NA	NA	NA	1	1	1	1	1	1	1	1	NA	1
ACTN4|O43707|QLEAIDQLHLEYAK|	NA	NA	NA	NA	NA	NA	0.9987	1	1	1	0.9996	0.9996	NA	0.9997	NA	NA
ACTN4|O43707|RDHALLEEQSK|	0.9998	NA	NA	NA	NA	NA	0.9992	0.8759	0.9998	0.9046	0.9985	0.9992	0.9887	0.9888	NA	0.9326
ACTN4|O43707|SFSTALYGESDL|	0.968	NA	NA	NA	NA	0.9462	0.9993	0.997	0.9979	0.9993	0.9946	0.9972	0.9994	NA	0.9996	NA
ACTN4|O43707|SIVDYKPNLDLLEQQHQLIQEALIFDNK|	0.9971	NA	NA	NA	0.999	0.9989	1	1	1	1	1	1	1	1	1	1
ACTN4|O43707|STLPDADR|	NA	NA	0.9762	NA	NA	0.9516	NA	NA	0.9927	0.9602	0.9585	0.9699	NA	0.9764	NA	NA
ACTN4|O43707|TFTAWCNSHLR|6C(57.0214)	1	NA	NA	NA	NA	0.9928	1	1	1	1	0.9999	1	1	1	0.9924	1
ACTN4|O43707|TINEVENQILTR|	1	NA	NA	0.9988	NA	0.9979	1	1	1	0.9999	1	1	1	1	1	1
ACTN4|O43707|TIPWLEDR|	0.9985	NA	NA	NA	NA	0.9467	0.9943	0.9997	0.9964	0.9964	0.9978	0.9974	0.9988	0.9959	NA	0.9985
ACTN4|O43707|TIPWLEDRVPQK|	NA	NA	NA	NA	NA	NA	NA	NA	NA	NA	NA	NA	NA	NA	NA	0.9644
ACTN4|O43707|VEQIAAIAQELNELDYYDSHNVNTR|	NA	NA	NA	NA	NA	1	1	1	1	1	1	1	1	1	1	1
ACTN4|O43707|VGWEQLLTTIAR|	0.9995	NA	NA	NA	NA	0.999	1	1	1	1	1	1	1	1	1	1
ACTN4|O43707|VLAVNQENEHLMEDYEK|	1	NA	NA	NA	NA	0.9999	NA	1	NA	NA	NA	NA	NA	NA	NA	NA
ACTN4|O43707|VLAVNQENEHLMEDYEK|12M(15.9949)	NA	NA	NA	NA	NA	NA	1	NA	1	1	1	1	1	1	1	1
ACTN4|O43707|VQQLVPK|	0.8728	NA	NA	NA	NA	0.9181	0.9688	NA	0.9868	0.9713	0.9723	0.9739	0.9896	0.9809	NA	0.9933
ACTR10|Q9NZ32|CGFAGETGPR|1C(57.0214)	NA	NA	NA	NA	NA	NA	NA	NA	0.9978	NA	NA	NA	0.9927	0.9999	NA	NA
ACTR10|Q9NZ32|EFIHILYFR|	0.9976	NA	NA	NA	NA	NA	NA	1	0.9966	0.9998	0.9965	0.9977	0.9988	0.9973	0.998	0.9999
ACTR10|Q9NZ32|FNIDGNNERPSPPPNVDYPLDGEK|	NA	NA	NA	NA	NA	NA	NA	1	1	1	1	NA	1	1	1	1
ACTR10|Q9NZ32|HLLVNPR|	NA	NA	NA	NA	NA	NA	NA	NA	0.9859	NA	NA	NA	NA	0.9708	NA	NA
ACTR10|Q9NZ32|PLYEGLGSGGEK|	0.9999	NA	0.9639	NA	NA	NA	1	1	1	1	1	1	1	1	NA	1
ACTR10|Q9NZ32|TAVVIDLGEAFTK|	NA	NA	NA	NA	NA	0.9999	NA	1	1	1	1	1	1	NA	1	1
ACTR10|Q9NZ32|TCFVSDLK|2C(57.0214)	0.9953	NA	NA	NA	NA	NA	0.997	0.9999	0.9976	0.9972	0.9955	0.9996	0.9988	0.9973	NA	0.9999
ACTR10|Q9NZ32|VVIIESVLCPSHFR|9C(57.0214)	NA	NA	NA	NA	NA	NA	1	1	1	1	1	0.9991	1	NA	1	1
ACTR10|Q9NZ32|VVQYNINTEELYSYLK|	NA	NA	NA	NA	NA	NA	1	1	0.9994	NA	NA	1	NA	1	1	1
ACTR1A|P61163|ACYLSINPQK|2C(57.0214)	0.9995	NA	NA	NA	NA	0.9965	0.9997	1	1	0.9996	0.9998	0.9999	0.9999	0.9999	0.9998	0.9999
ACTR1A|P61163|AGFAGDQIPK|	0.9999	0.9839	0.9606	NA	0.8845	NA	0.9995	1	1	0.9999	0.9995	1	0.9999	0.9999	NA	1
ACTR1A|P61163|APELLFRPDLIGEESEGIHEVLVFAIQK|	NA	1	1	1	1	0.7355	1	0.9992	0.9994	0.9974	NA	1	NA	NA	NA	1
ACTR1A|P61163|AQYYLPDGSTIEIGPSR|	0.9994	NA	NA	NA	NA	1	1	1	1	1	1	1	1	1	1	1
ACTR1A|P61163|DETLETEK|	NA	NA	NA	NA	NA	NA	NA	NA	NA	NA	0.774	NA	NA	0.946	NA	NA
ACTR1A|P61163|DQLQTFSEEHPVLLTEAPLNPR|	1	NA	NA	NA	NA	1	1	1	1	1	1	1	1	1	1	1
ACTR1A|P61163|DWNDMER|	NA	NA	NA	NA	NA	NA	NA	NA	NA	NA	NA	NA	NA	NA	NA	0.9906
ACTR1A|P61163|EGYDFHSSSEFEIVK|	0.9924	NA	NA	NA	NA	0.9962	1	1	1	1	1	1	1	1	1	1
ACTR1A|P61163|FRAPELLFRPDLIGEESEGIHEVLVFAIQK|	NA	0.9999	NA	NA	1	NA	NA	0.5191	NA	NA	NA	NA	NA	NA	NA	1
ACTR1A|P61163|IWQYVYSK|	0.9983	NA	NA	NA	NA	NA	0.9961	0.9999	0.9993	0.9848	0.9959	0.9983	0.9988	0.999	NA	0.9996
ACTR1A|P61163|MESYDVIANQPVVIDNGSGVIK|N-term(42.0106)	NA	NA	NA	NA	NA	NA	NA	NA	0.998	NA	NA	NA	NA	1	NA	1
ACTR1A|P61163|TLFSNIVLSGGSTLFK|	1	NA	NA	NA	NA	0.9997	1	1	1	1	1	1	1	1	1	1
ACTR1A|P61163|VMAGALEGDLFIGPK|	NA	NA	NA	NA	NA	NA	NA	NA	NA	NA	NA	NA	NA	NA	NA	1
ACTR1A|P61163|VMAGALEGDLFIGPK|2M(15.9949)	NA	NA	NA	NA	NA	0.9997	0.9589	NA	1	1	1	NA	1	1	1	NA
ACTR1A|P61163|YCFPNYVGR|2C(57.0214)	0.9997	NA	NA	NA	NA	0.9902	0.9999	1	0.9999	0.9997	0.9996	0.9999	0.9999	1	0.9999	1
ACTR1A|P61163|YCFPNYVGRPK|2C(57.0214)	0.9997	NA	NA	NA	NA	NA	0.9997	1	0.9998	0.9997	0.9999	1	0.9996	0.9999	0.9997	1
ACTR1B|P42025|APELLFQPDLVGDESEGLHEVVAFAIHK|	NA	NA	NA	NA	NA	NA	0.9998	1	1	NA	NA	NA	NA	NA	1	1
ACTR1B|P42025|DQLQTFSEEHPVLLTEAPLNPSK|	NA	NA	NA	NA	NA	NA	1	1	1	1	1	1	1	1	1	1
ACTR1B|P42025|FRAPELLFQPDLVGDESEGLHEVVAFAIHK|	NA	NA	NA	NA	NA	NA	NA	NA	0.9897	NA	NA	NA	NA	NA	NA	NA
ACTR1B|P42025|MESYDIIANQPVVIDNGSGVIK|N-term(42.0106)	NA	NA	NA	NA	NA	NA	NA	NA	NA	0.8379	NA	NA	NA	NA	0.9798	NA
ACTR2|P61160|CGYAGSNFPEHIFPALVGR|1C(57.0214)	NA	NA	NA	NA	NA	NA	NA	NA	1	NA	1	NA	NA	NA	1	NA
ACTR2|P61160|DLMVGDEASELR|	NA	NA	NA	NA	NA	NA	NA	1	NA	NA	NA	NA	NA	NA	NA	NA
ACTR2|P61160|DLMVGDEASELR|3M(15.9949)	0.9999	NA	NA	NA	NA	0.9999	1	NA	1	0.9998	1	1	1	1	1	1
ACTR2|P61160|DNFWMTR|	NA	NA	NA	NA	NA	NA	NA	0.9906	0.9905	NA	NA	NA	NA	0.9601	NA	NA
ACTR2|P61160|DNFWMTR|5M(15.9949)	NA	NA	NA	NA	NA	NA	NA	NA	NA	NA	0.9733	NA	NA	NA	NA	0.9986
ACTR2|P61160|GYAFNHSADFETVR|	1	NA	NA	NA	NA	NA	1	1	1	1	1	1	1	1	1	1
ACTR2|P61160|HIVLSGGSTMYPGLPSR|	NA	NA	NA	NA	NA	NA	NA	NA	NA	NA	1	NA	NA	NA	NA	NA
ACTR2|P61160|HIVLSGGSTMYPGLPSR|10M(15.9949)	NA	NA	NA	NA	NA	NA	1	1	1	NA	NA	NA	1	1	1	1
ACTR2|P61160|HLWDYTFGPEK|	0.9999	NA	NA	NA	NA	NA	1	1	1	1	0.9999	1	1	1	NA	1
ACTR2|P61160|HMVFLGGAVLADIMK|	NA	NA	NA	NA	NA	NA	NA	NA	NA	NA	NA	NA	NA	NA	NA	1
ACTR2|P61160|ILLTEPPMNPTK|	0.9999	NA	NA	NA	NA	NA	NA	1	NA	NA	NA	NA	NA	NA	NA	1
ACTR2|P61160|ILLTEPPMNPTK|8M(15.9949)	NA	NA	NA	NA	NA	NA	0.9998	NA	1	0.9998	0.9999	1	1	0.9999	0.9996	NA
ACTR2|P61160|LALETTVLVESYTLPDGR|	NA	NA	NA	NA	NA	1	NA	NA	NA	NA	NA	NA	NA	NA	NA	NA
ACTR2|P61160|LCYVGYNIEQEQK|2C(57.0214)	1	NA	NA	NA	NA	0.9998	1	1	1	1	1	1	1	1	1	1
ACTR2|P61160|SMLEVNYPMENGIVR|	NA	NA	NA	NA	NA	NA	NA	NA	NA	NA	NA	NA	NA	NA	NA	1
ACTR2|P61160|SMLEVNYPMENGIVR|2M(15.9949)	NA	NA	NA	NA	NA	NA	NA	NA	0.9436	NA	NA	NA	NA	NA	NA	NA
ACTR2|P61160|VVVCDNGTGFVK|4C(57.0214)	1	0.9838	0.9933	0.9766	NA	0.9978	1	1	1	1	1	1	1	1	NA	1
ACTR3|P61158|AEPEDHYFLLTEPPLNTPENR|	1	NA	NA	NA	NA	0.9935	1	1	1	1	1	1	1	1	1	1
ACTR3|P61158|DREVGIPPEQSLETAK|	0.9968	NA	NA	NA	NA	NA	0.9998	1	0.9989	0.9999	0.9975	0.9999	0.9998	0.9998	NA	1
ACTR3|P61158|DYEEIGPSICR|10C(57.0214)	0.9999	0.9904	0.9962	0.998	NA	0.999	1	1	1	1	1	1	1	1	0.9998	1
ACTR3|P61158|EFSIDVGYER|	0.999	NA	NA	NA	NA	NA	0.9998	1	0.9999	0.9997	NA	0.9998	0.9998	0.9998	0.9999	NA
ACTR3|P61158|EVGIPPEQSLETAK|	NA	NA	NA	NA	NA	NA	NA	NA	NA	NA	NA	NA	0.9964	NA	NA	NA
ACTR3|P61158|FMEQVIFK|	NA	NA	NA	NA	NA	NA	0.9978	0.9999	0.9982	NA	0.9989	0.9987	0.9988	0.997	NA	0.9999
ACTR3|P61158|FMEQVIFK|2M(15.9949)	NA	NA	NA	NA	NA	NA	NA	NA	NA	0.9985	NA	NA	NA	NA	0.9992	NA
ACTR3|P61158|GVDDLDFFIGDEAIEK|	0.9996	NA	NA	NA	0.9997	0.9999	1	1	1	1	1	1	1	1	1	1
ACTR3|P61158|GVDDLDFFIGDEAIEKPTYATK|	NA	NA	NA	NA	NA	NA	NA	NA	NA	NA	NA	NA	1	NA	NA	NA
ACTR3|P61158|HGIVEDWDLMER|	NA	NA	NA	NA	NA	NA	NA	1	1	NA	NA	NA	0.9999	NA	NA	1
ACTR3|P61158|HGIVEDWDLMER|10M(15.9949)	NA	NA	NA	NA	NA	NA	NA	NA	NA	NA	NA	NA	NA	1	NA	NA
ACTR3|P61158|HNPVFGVMS|	NA	NA	NA	NA	NA	NA	NA	NA	0.9986	NA	NA	NA	NA	NA	NA	1
ACTR3|P61158|HNPVFGVMS|8M(15.9949)	NA	NA	NA	NA	NA	NA	NA	NA	NA	NA	NA	NA	0.9972	NA	NA	NA
ACTR3|P61158|LGYAGNTEPQFIIPSCIAIK|16C(57.0214)	0.9993	NA	NA	NA	NA	NA	1	1	1	1	1	1	1	1	1	1
ACTR3|P61158|LPACVVDCGTGYTK|4C(57.0214),8C(57.0214)	NA	NA	NA	NA	NA	0.9992	1	1	0.9858	1	1	1	1	1	1	1
ACTR3|P61158|LSEELSGGR|	0.9992	0.995	NA	0.9987	0.9925	0.9987	0.9996	1	0.9995	0.9997	0.9999	0.9998	0.9997	0.9999	NA	1
ACTR3|P61158|NIVLSGGSTMFR|	0.9958	NA	NA	NA	NA	NA	0.997	NA	0.9903	0.99	NA	0.9961	NA	0.9942	NA	NA
ACTR3|P61158|NIVLSGGSTMFR|10M(15.9949)	NA	NA	NA	NA	NA	NA	NA	NA	NA	NA	0.9998	NA	0.9994	NA	NA	NA
ACTR3|P61158|PIDVQVITHHMQR|	NA	NA	NA	NA	NA	NA	NA	NA	1	NA	NA	NA	NA	0.9996	NA	1
ACTR3|P61158|PKPIDVQVITHHMQR|	NA	NA	NA	NA	NA	NA	NA	NA	NA	NA	NA	NA	NA	NA	NA	1
ACTR3|P61158|QYTGINAISK|	NA	NA	NA	NA	NA	NA	NA	NA	NA	NA	NA	NA	NA	NA	0.9982	NA
ACTR3|P61158|TLTGTVIDSGDGVTHVIPVAEGYVIGSCIK|28C(57.0214)	NA	NA	NA	NA	NA	1	1	1	1	1	1	1	1	1	1	1
ACTR3|P61158|YAVWFGGSMLASTPEFYQVCHTK|20C(57.0214)	NA	NA	NA	NA	NA	NA	NA	1	NA	NA	NA	NA	NA	NA	NA	1
ACTR3|P61158|YSYVCPDLVK|5C(57.0214)	1	NA	NA	0.9985	NA	0.9994	NA	1	1	0.9999	0.9998	1	1	0.9995	1	1
ACTR3B|Q9P1U1|YCYICPDIVK|2C(57.0214),5C(57.0214)	NA	NA	NA	NA	NA	NA	NA	NA	NA	NA	NA	NA	NA	NA	NA	0.9873
ACTR6|Q9GZN1|DPSGLFYILPFQK|	NA	NA	NA	NA	NA	NA	0.9956	1	1	1	0.9939	0.9999	1	0.9997	1	1
ACTR6|Q9GZN1|NIVLTGGNSLFPGFR|	NA	NA	NA	NA	NA	NA	NA	NA	NA	1	NA	NA	NA	NA	NA	NA
ACTR6|Q9GZN1|TFTANQIDEIK|	0.9542	NA	NA	NA	NA	NA	0.916	NA	NA	0.9995	NA	NA	NA	NA	NA	NA
ACTR6|Q9GZN1|TTLVLDNGAYNAK|N-term(42.0106)	1	NA	NA	NA	NA	NA	1	1	1	0.999	0.9993	1	1	NA	1	NA
ACTR8|Q9H981|PIGFEGDLR|	NA	NA	NA	NA	NA	NA	NA	0.9986	NA	0.9991	0.9858	0.9993	0.9995	NA	NA	0.9999
ADAM10|O14672|FPNIGVEK|	NA	NA	NA	NA	NA	NA	NA	NA	NA	NA	NA	NA	NA	NA	NA	0.987
ADAM10|O14672|FSLCSIR|4C(57.0214)	NA	NA	NA	NA	NA	NA	NA	NA	0.9855	0.9273	NA	NA	NA	NA	NA	NA
ADAM10|O14672|NISFMVK|5M(15.9949)	NA	NA	NA	NA	NA	NA	NA	NA	NA	NA	NA	0.9388	NA	NA	NA	NA
ADAM9|Q13443|LQCENVQEIPVFGIVPAIIQTPSR|3C(57.0214)	NA	NA	NA	NA	NA	NA	NA	NA	NA	NA	NA	NA	NA	NA	NA	1
ADAMTS1|Q9UHI8|GIGYFFVLQPK|	NA	NA	NA	NA	NA	NA	NA	0.9998	NA	NA	NA	NA	NA	NA	NA	NA
ADAR|P55265|AGYVDFENGQWATDDIPDDLNSIR|	NA	NA	NA	NA	NA	NA	NA	1	NA	NA	NA	NA	NA	NA	NA	1
ADAR|P55265|AIMEMPSFYSHGLPR|	NA	NA	NA	NA	NA	NA	NA	NA	NA	NA	NA	NA	NA	NA	NA	1
ADAR|P55265|AMTILLEEAK|	0.9987	NA	NA	NA	NA	NA	NA	NA	0.9996	NA	NA	NA	NA	0.9993	NA	1
ADAR|P55265|AMTILLEEAK|2M(15.9949)	NA	NA	NA	NA	NA	NA	0.9857	NA	NA	NA	0.9989	NA	NA	NA	0.9986	NA
ADAR|P55265|CFNTLTNSFQPSLLGR|1C(57.0214)	NA	NA	NA	NA	NA	NA	NA	NA	NA	NA	NA	NA	NA	NA	1	NA
ADAR|P55265|DGSAFEDGLR|	NA	NA	0.994	NA	NA	NA	0.9999	1	1	0.9999	0.9999	0.9999	0.9999	1	0.9999	1
ADAR|P55265|DINAVLIDMER|	NA	NA	NA	NA	NA	0.994	0.9998	NA	NA	0.9999	0.9999	1	1	NA	0.9999	1
ADAR|P55265|DINAVLIDMER|9M(15.9949)	0.9914	NA	NA	NA	NA	NA	NA	1	1	NA	NA	NA	NA	1	NA	NA
ADAR|P55265|DMGYGNWISK|	NA	NA	NA	NA	NA	NA	NA	NA	NA	NA	NA	NA	NA	NA	NA	1
ADAR|P55265|DSIFEPAK|	0.9983	NA	0.9542	NA	NA	NA	0.9959	0.9998	0.9941	0.9853	0.9871	0.9931	0.9473	0.978	NA	0.9996
ADAR|P55265|FLEELGEGK|	NA	NA	NA	NA	NA	NA	NA	NA	NA	NA	NA	NA	NA	NA	NA	0.9091
ADAR|P55265|FLYSELMK|	NA	NA	NA	NA	NA	NA	NA	0.9993	0.9863	NA	0.9918	0.9954	NA	0.9967	NA	0.999
ADAR|P55265|FLYSELMK|7M(15.9949)	NA	NA	NA	NA	NA	NA	NA	NA	NA	NA	NA	NA	0.998	NA	NA	NA
ADAR|P55265|FQVVINGR|	0.9948	NA	NA	NA	NA	0.9704	0.9978	0.9997	0.9988	0.9965	0.9983	0.9996	0.998	0.9972	NA	0.9995
ADAR|P55265|FQYCVAVGAQTFPSVSAPSK|4C(57.0214)	NA	NA	NA	NA	NA	NA	NA	1	NA	NA	NA	NA	NA	NA	NA	1
ADAR|P55265|GETVNDCHAEIISR|7C(57.0214)	1	NA	NA	NA	NA	0.9923	1	1	1	1	1	1	1	1	1	1
ADAR|P55265|HYPVFENPK|	NA	NA	NA	NA	NA	NA	0.9568	1	0.9974	0.9991	0.9968	NA	0.9995	0.9998	NA	1
ADAR|P55265|ICDYLFNVSDSSALNLAK|2C(57.0214)	NA	NA	NA	NA	NA	NA	NA	1	1	NA	NA	NA	NA	NA	NA	NA
ADAR|P55265|ILAAIIMK|	NA	NA	NA	NA	NA	NA	NA	NA	NA	NA	NA	NA	NA	0.9928	NA	NA
ADAR|P55265|ILAAIIMK|7M(15.9949)	NA	NA	NA	NA	NA	NA	0.989	1	0.9987	0.8503	0.9988	0.9983	0.9995	NA	0.9959	0.9999
ADAR|P55265|LGNSCEFR|5C(57.0214)	NA	NA	NA	NA	NA	NA	NA	NA	NA	0.9925	0.9674	0.997	0.9876	0.9966	NA	0.9968
ADAR|P55265|LKPPVHYNGPSK|	0.998	NA	NA	NA	NA	NA	0.9904	1	0.9876	0.9998	NA	1	NA	1	NA	1
ADAR|P55265|LVDQSGPPHEPK|	0.9998	NA	NA	NA	NA	NA	NA	1	0.9999	0.9988	0.9987	NA	0.9992	NA	NA	1
ADAR|P55265|MGFTEVTPVTGASLR|1M(15.9949)	NA	NA	NA	NA	NA	NA	NA	NA	1	1	1	1	1	1	1	1
ADAR|P55265|NIFLLFK|	0.9819	NA	NA	NA	NA	0.9287	NA	0.9987	0.9974	0.9916	0.9972	0.9948	0.9927	0.9961	0.9884	0.9991
ADAR|P55265|NPISGLLEYAQFASQTCEFNMIEQSGPPHEPR|17C(57.0214)	NA	NA	NA	NA	NA	NA	NA	1	0.9957	NA	NA	NA	NA	NA	NA	1
ADAR|P55265|NTNSVPETAPAAIPETK|	0.9997	NA	NA	NA	NA	NA	NA	1	1	1	0.9999	1	1	1	NA	1
ADAR|P55265|QGTTPPIWHLTDK|	0.9999	NA	NA	NA	NA	NA	0.999	1	0.9998	1	NA	1	1	0.9999	NA	1
ADAR|P55265|RNTNSVPETAPAAIPETK|	NA	NA	NA	NA	NA	NA	NA	1	NA	1	0.9982	NA	1	NA	NA	1
ADAR|P55265|SPVTTLLECMHK|9C(57.0214)	NA	NA	NA	NA	NA	NA	NA	1	0.9998	0.9993	0.9993	NA	0.9993	0.9997	NA	1
ADAR|P55265|SVTLGYLFSQGHLTR|	1	NA	NA	NA	NA	0.9984	1	1	1	1	1	1	1	1	1	1
ADAR|P55265|TAESQTPTPSATSFFSGK|	1	NA	NA	NA	NA	0.9797	1	1	1	1	1	1	1	1	1	1
ADAR|P55265|TLPLTGSTFHDQIAMLSHR|	NA	NA	NA	NA	NA	NA	NA	0.9994	NA	NA	NA	NA	NA	1	NA	1
ADAR|P55265|TMLLLSR|	NA	NA	NA	NA	NA	NA	NA	0.9991	0.9975	0.993	NA	0.9716	NA	NA	NA	0.9994
ADAR|P55265|TMLLLSR|2M(15.9949)	NA	NA	NA	NA	NA	NA	NA	NA	NA	NA	NA	NA	NA	NA	0.9335	NA
ADAR|P55265|VENGEGTIPVESSDIVPTWDGIR|	NA	NA	NA	NA	NA	NA	1	1	1	1	NA	NA	1	1	NA	1
ADAR|P55265|VENGQEPVIK|	0.998	NA	NA	NA	NA	NA	NA	1	0.9999	0.9994	NA	0.9998	0.925	NA	NA	1
ADAR|P55265|VLIGENEK|	0.9927	NA	NA	0.9063	NA	0.975	0.9833	0.999	0.9609	0.9913	0.9919	0.993	0.9922	0.9889	NA	NA
ADAR|P55265|VSIYDSK|	0.9837	NA	NA	NA	NA	0.8166	0.9824	NA	0.9883	NA	0.9627	0.9813	NA	0.9846	NA	0.9906
ADAR|P55265|YLNTNPVGGLLEYAR|	NA	NA	NA	NA	NA	NA	1	1	1	1	NA	0.9948	NA	1	1	NA
ADARB1|P78563|IESGEGTIPVR|	NA	NA	NA	NA	NA	NA	NA	NA	NA	NA	NA	NA	0.9938	NA	NA	NA
ADARB1|P78563|PLLSGISNAEAR|	NA	NA	NA	NA	NA	NA	NA	0.9999	0.9977	NA	NA	NA	0.9983	0.9912	0.991	0.9997
ADAT1|Q9BUB4|ILQSDLLFEQSR|	NA	NA	NA	NA	NA	NA	NA	NA	NA	NA	0.9933	NA	NA	NA	NA	NA
ADCK5|Q3MIX3|LVVDGMGR|6M(15.9949)	0.9942	NA	NA	NA	NA	0.9762	0.9549	NA	NA	NA	NA	NA	NA	NA	NA	NA
ADCK5|Q3MIX3|VNDVEAIR|	NA	NA	NA	NA	0.803	NA	NA	NA	NA	NA	NA	NA	NA	NA	NA	NA
ADD1|P35611|AAVVTSPPPTTAPHK|	0.9992	NA	NA	NA	NA	NA	0.9998	1	1	0.9997	0.9999	0.9996	1	1	0.9995	1
ADD1|P35611|EQNLQDIK|	NA	NA	NA	NA	NA	NA	NA	NA	0.9716	NA	0.8986	NA	NA	0.9704	NA	NA
ADD1|P35611|EYQPHVIVSTTGPNPFTTLTDR|	NA	NA	NA	NA	NA	NA	NA	1	1	1	NA	NA	1	NA	1	1
ADD1|P35611|INLQGDIVDR|	NA	NA	NA	NA	NA	NA	0.9996	1	0.9999	0.9997	0.9997	0.9998	0.9999	0.9995	0.9999	0.9999
ADD1|P35611|IREQNLQDIK|	0.9983	NA	NA	NA	NA	NA	NA	0.9998	NA	0.9986	NA	NA	0.9992	NA	NA	NA
ADD1|P35611|LADLFGWSQLIYNHITTR|	NA	NA	NA	NA	NA	NA	NA	1	1	0.9932	NA	NA	1	NA	NA	1
ADD1|P35611|SLVQGELVTASK|	0.9999	NA	NA	NA	NA	0.9963	0.9999	1	1	1	1	1	1	0.9999	0.9999	1
ADD1|P35611|SPGSPVGEGTGSPPK|	NA	NA	NA	NA	NA	NA	NA	NA	NA	NA	NA	NA	NA	NA	NA	1
ADD1|P35611|SPPDQPAVPHPPPSTPIK|	NA	NA	NA	NA	NA	NA	NA	1	NA	0.9908	NA	NA	0.9759	NA	NA	NA
ADD1|P35611|TLASAGGPDNLVLLNPEK|	0.8432	NA	NA	NA	NA	NA	0.9994	1	1	1	1	1	NA	1	1	1
ADD1|P35611|TSTSAVPNLFVPLNTNPK|	0.9995	NA	NA	NA	NA	NA	1	1	1	1	1	1	1	1	1	1
ADD1|P35611|VDENNPEYLR|	NA	NA	0.9917	NA	NA	0.9761	0.9998	1	1	0.9999	NA	1	1	1	NA	1
ADD2|P35612|EEEQTAEEILSK|	NA	NA	NA	NA	NA	NA	NA	NA	NA	0.9998	0.9999	NA	0.9936	NA	NA	NA
ADD2|P35612|ETAPEEPGSPAK|9S(79.9663)	NA	NA	NA	NA	NA	NA	NA	0.8917	NA	NA	NA	0.9878	NA	NA	NA	NA
ADD2|P35612|NHGVVALGDTVEEAFYK|	NA	NA	NA	NA	NA	NA	NA	1	NA	0.9958	NA	NA	NA	NA	NA	0.9992
ADD2|P35612|SAPASPVQSPAKEAETKSPLVSPSK|	NA	NA	NA	NA	NA	NA	NA	NA	NA	NA	NA	NA	NA	NA	NA	0.9724
ADD2|P35612|VNILGEVVEK|	NA	NA	NA	NA	NA	NA	0.9996	NA	0.9996	0.9995	0.9996	0.9992	NA	NA	0.9997	NA
ADD3|Q9UEY8|EDLECLIQEQMK|5C(57.0214)	NA	NA	NA	NA	NA	NA	NA	1	NA	NA	NA	0.9998	NA	NA	NA	NA
ADD3|Q9UEY8|EQDHIIIIPR|	NA	NA	NA	NA	NA	NA	NA	NA	NA	0.9966	0.9966	0.9989	0.9969	0.9989	NA	0.9996
ADD3|Q9UEY8|GLSFSEATASNLVK|	NA	NA	NA	NA	NA	NA	1	1	1	NA	NA	1	NA	NA	0.9999	NA
ADD3|Q9UEY8|IEDPNQFVPLNTNPNEVLEK|	NA	NA	NA	NA	NA	NA	NA	1	NA	NA	NA	1	1	NA	1	1
ADD3|Q9UEY8|IEEVLSPEGSPSK|	NA	NA	NA	NA	NA	NA	NA	1	NA	NA	NA	1	NA	0.9998	0.9989	1
ADD3|Q9UEY8|NMSPDLR|	NA	NA	NA	NA	NA	NA	NA	NA	NA	NA	NA	NA	NA	0.9285	NA	NA
ADD3|Q9UEY8|SDVEIPATVTAFSFEDDTVPLSPLK|	NA	NA	NA	NA	NA	NA	NA	NA	NA	NA	NA	NA	NA	NA	1	NA
ADD3|Q9UEY8|SFISMEVPVMVVNGK|	NA	NA	NA	NA	NA	NA	NA	0.9991	NA	NA	NA	NA	NA	NA	NA	1
ADD3|Q9UEY8|TLDNLGYR|	NA	NA	NA	NA	NA	NA	NA	NA	0.997	0.9734	0.9863	0.9954	0.9748	0.9938	NA	NA
ADD3|Q9UEY8|VGEIEFEGLMR|	NA	NA	NA	NA	NA	NA	NA	NA	1	NA	NA	0.9999	NA	NA	NA	NA
ADD3|Q9UEY8|VNIIGEVVDQGSTNLK|	NA	NA	NA	NA	NA	NA	1	1	1	1	1	1	1	1	1	1
ADD3|Q9UEY8|VNVPEESR|	NA	NA	NA	NA	NA	NA	NA	NA	NA	NA	0.9747	NA	NA	NA	NA	NA
ADH5|P11766|AAVAWEAGK|	0.9994	NA	NA	NA	NA	0.9948	0.9976	1	0.999	0.9975	0.9991	NA	0.9993	0.9994	NA	0.9999
ADH5|P11766|AFELMHSGK|	NA	NA	NA	NA	NA	NA	NA	1	0.9985	NA	NA	NA	NA	0.9966	NA	0.9996
ADH5|P11766|AGDTVIPLYIPQCGECK|13C(57.0214),16C(57.0214)	NA	NA	NA	NA	NA	0.9995	1	1	1	1	1	1	1	1	1	1
ADH5|P11766|EFGATECINPQDFSK|7C(57.0214)	NA	NA	NA	NA	NA	0.9998	1	1	1	1	1	1	1	1	1	1
ADH5|P11766|GTAFGGWK|	0.9965	NA	NA	NA	NA	NA	NA	0.9984	0.97	0.9737	0.9967	NA	0.9959	0.9893	NA	0.9854
ADH5|P11766|GWGVSVVVGVAASGEEIATRPFQLVTGR|	NA	1	0.9998	1	NA	NA	NA	NA	NA	NA	NA	NA	NA	NA	NA	NA
ADH5|P11766|IDPLAPLDK|	0.9895	NA	0.8904	NA	NA	NA	0.9959	0.9982	0.9996	0.9933	0.9762	0.9994	0.9964	0.9993	0.9991	0.9999
ADH5|P11766|IIATAVCHTDAYTLSGADPEGCFPVILGHEGAGIVESVGEGVTK|22C(57.0214),7C(57.0214)	NA	NA	NA	NA	NA	1	NA	NA	NA	NA	NA	NA	NA	NA	NA	NA
ADH5|P11766|IIGVDINK|	0.9978	0.9813	0.9757	0.883	NA	0.9802	0.9948	0.9998	0.9965	0.9963	0.9964	0.9952	0.9977	0.9979	0.9949	0.9994
ADH5|P11766|LVSEYMSK|	0.9971	NA	NA	NA	NA	NA	NA	0.9998	0.9945	0.9956	0.9904	0.9941	0.9975	0.9989	NA	0.9996
ADH5|P11766|PIQEVLIEMTDGGVDYSFECIGNVK|20C(57.0214)	NA	0.9987	NA	NA	NA	NA	NA	NA	NA	NA	NA	NA	NA	NA	NA	NA
ADH5|P11766|PLSIEEIEVAPPK|	1	NA	NA	0.9999	NA	1	1	1	1	1	1	1	1	1	1	1
ADH5|P11766|VCLLGCGISTGYGAAVNTAK|2C(57.0214),6C(57.0214)	1	NA	NA	NA	NA	1	1	1	1	1	1	1	1	1	1	1
ADH5|P11766|VDEFVTHNLSFDEINK|	1	NA	NA	0.996	NA	1	1	1	1	1	1	1	1	1	1	1
ADIPOR1|Q96A54|EADTVELAELGPLLEEK|	NA	NA	NA	NA	NA	NA	NA	NA	NA	NA	NA	NA	NA	NA	NA	1
ADIPOR1|Q96A54|GSVVAQGNGAPASNR|	NA	NA	NA	NA	NA	NA	NA	0.7161	NA	NA	NA	NA	NA	NA	NA	NA
ADIPOR1|Q96A54|VIPYDVLPDWLK|	NA	NA	NA	NA	NA	NA	NA	NA	NA	NA	NA	NA	NA	NA	NA	1
ADISSP|Q9GZN8|LLSVVPVPEGYSVK|	0.9999	NA	NA	NA	NA	0.9893	1	1	1	1	0.9994	0.9999	0.9999	1	1	1
ADK|P55263|AATFFGCIGIDK|7C(57.0214)	NA	NA	NA	NA	NA	NA	0.9993	NA	NA	NA	NA	NA	NA	NA	NA	1
ADK|P55263|AGHYAASIIIR|	NA	NA	NA	NA	NA	NA	NA	0.9882	NA	NA	NA	NA	NA	NA	NA	NA
ADK|P55263|ELFDELVK|	0.9962	NA	NA	NA	NA	0.9706	0.9949	0.9997	0.9939	0.9938	0.996	0.996	0.9977	0.9949	0.9981	0.9997
ADK|P55263|IFTLNLSAPFISQFYK|	NA	NA	NA	NA	NA	NA	NA	1	NA	NA	NA	NA	NA	NA	1	1
ADK|P55263|IVIFTQGR|	0.9971	NA	NA	NA	NA	0.9905	NA	0.9993	0.9625	0.9965	NA	NA	NA	NA	NA	0.9992
ADK|P55263|NWMLVEK|	NA	NA	NA	NA	NA	NA	NA	NA	NA	NA	NA	NA	NA	NA	NA	0.8457
ADK|P55263|PNDQILAEDK|	0.9796	NA	NA	NA	NA	0.9228	0.9999	1	1	0.9999	0.9997	0.9999	0.9998	0.9999	NA	1
ADK|P55263|SLIANLAAANCYK|11C(57.0214)	NA	NA	NA	NA	NA	NA	NA	NA	1	NA	1	NA	NA	1	1	1
ADK|P55263|TGCTFPEKPDFH|3C(57.0214)	NA	NA	NA	NA	NA	NA	NA	0.9815	NA	NA	NA	NA	NA	NA	NA	NA
ADK|P55263|VAQWMIQQPHK|	NA	NA	NA	NA	NA	NA	NA	NA	0.9871	NA	NA	NA	NA	NA	NA	1
ADK|P55263|VEAPQALR|	NA	NA	NA	NA	NA	NA	0.9931	NA	0.9933	0.9963	NA	NA	NA	NA	NA	0.9986
ADNP|Q9H2P0|EHFQHVAAPYIAK|	NA	NA	NA	NA	NA	NA	NA	NA	NA	NA	0.9997	1	NA	NA	NA	NA
ADNP|Q9H2P0|GPISDALAHHLR|	NA	NA	NA	NA	NA	NA	NA	NA	NA	NA	NA	0.9979	NA	NA	NA	NA
ADNP|Q9H2P0|HQVIQTVHPVEK|	NA	NA	NA	NA	NA	NA	NA	NA	NA	NA	NA	NA	0.9318	NA	NA	NA
ADNP|Q9H2P0|ICTICNELFPENVYSVHFEK|2C(57.0214),5C(57.0214)	NA	NA	NA	NA	NA	NA	NA	NA	NA	NA	0.9997	NA	NA	1	1	NA
ADNP|Q9H2P0|IFHAPNASAPSSSLSTFK|	0.9996	NA	NA	NA	NA	NA	NA	1	1	1	1	1	1	1	1	1
ADNP|Q9H2P0|IGSLASGNVR|	NA	NA	NA	NA	NA	NA	0.9781	1	0.9996	0.999	0.9986	0.9999	0.9997	0.9983	NA	NA
ADNP|Q9H2P0|ILLNCPYCTFNADK|5C(57.0214),8C(57.0214)	NA	NA	NA	NA	NA	NA	NA	NA	NA	0.9973	1	NA	NA	NA	NA	NA
ADNP|Q9H2P0|ILSDIGLEYCK|10C(57.0214)	NA	NA	NA	NA	NA	NA	0.9999	1	1	0.9999	NA	NA	0.9999	0.9933	0.9999	NA
ADNP|Q9H2P0|ISNDNPEEHVLK|	NA	NA	NA	NA	NA	NA	0.9783	NA	0.9947	1	0.9998	0.9999	1	0.9999	NA	NA
ADNP|Q9H2P0|LDDDSDSPSFFEEKPEEPVVLALDPK|	NA	NA	NA	NA	NA	NA	NA	NA	NA	NA	NA	1	NA	1	1	NA
ADNP|Q9H2P0|LGLGGNAPVSIPQQSQSVK|	0.9987	NA	NA	NA	NA	NA	NA	1	1	1	1	1	1	1	1	NA
ADNP|Q9H2P0|LNQSPSLAPVK|	0.9968	NA	NA	NA	NA	NA	0.9963	1	1	0.9999	0.9999	1	1	0.9999	NA	NA
ADNP|Q9H2P0|MFQLPVNNLGSLR|N-term(42.0106)	NA	NA	NA	NA	NA	NA	NA	NA	NA	NA	NA	NA	NA	0.9996	NA	1
ADNP|Q9H2P0|NTTWEDVGLWDPSLTK|	NA	NA	NA	NA	NA	NA	NA	NA	0.9942	1	1	NA	NA	1	NA	NA
ADNP|Q9H2P0|PAAAATGPPPGNTSSTQK|	NA	NA	NA	NA	NA	NA	0.9977	1	0.9999	0.9999	0.9999	1	0.9994	0.9999	NA	NA
ADNP|Q9H2P0|PGVLLGFNMK|	NA	NA	NA	NA	NA	NA	NA	NA	NA	NA	0.9993	NA	NA	NA	NA	NA
ADNP|Q9H2P0|PLMLIAPK|3M(15.9949)	NA	NA	NA	NA	NA	NA	NA	NA	NA	NA	0.9887	0.9944	NA	0.9951	NA	NA
ADNP|Q9H2P0|QFEPNDFYLK|	0.9899	NA	NA	NA	NA	NA	0.9851	NA	0.999	0.9998	0.9504	1	0.9998	0.9996	NA	NA
ADNP|Q9H2P0|SDIASHFSNK|	NA	NA	NA	NA	NA	NA	NA	NA	NA	0.9992	0.9986	NA	NA	0.9979	NA	NA
ADNP|Q9H2P0|SLNGAVPLGSNAR|	NA	NA	NA	NA	NA	NA	0.9982	0.9998	0.9999	0.9989	0.9999	0.9999	0.9987	0.9999	NA	NA
ADNP|Q9H2P0|SPSLSQSQASR|	NA	NA	NA	NA	NA	NA	NA	NA	NA	NA	NA	0.9997	0.9978	0.9992	NA	NA
ADNP|Q9H2P0|SSPQAAVPYK|	NA	NA	NA	NA	NA	NA	NA	1	NA	0.9986	0.9994	0.9994	0.9995	0.9999	NA	NA
ADNP|Q9H2P0|STFNDVEK|	NA	NA	NA	NA	NA	NA	NA	NA	0.9857	NA	0.9894	0.9914	NA	0.9815	NA	NA
ADNP|Q9H2P0|SYEALVQHVIEDHER|	0.9997	NA	NA	NA	NA	NA	1	1	1	1	1	1	1	1	1	NA
ADNP|Q9H2P0|SYGLGSEQR|	NA	NA	NA	NA	NA	NA	0.9966	NA	0.9999	0.9978	0.9996	0.9999	0.9994	0.9991	NA	NA
ADNP|Q9H2P0|TLCPLCFSILK|3C(57.0214),6C(57.0214)	NA	NA	NA	NA	NA	NA	NA	NA	NA	0.9998	NA	1	NA	NA	NA	NA
ADNP|Q9H2P0|TYEQMEFPLLK|	NA	NA	NA	NA	NA	NA	NA	NA	NA	0.9991	NA	NA	NA	NA	NA	NA
ADNP|Q9H2P0|VEGFWSK|	NA	NA	NA	NA	NA	NA	NA	NA	NA	NA	NA	NA	NA	0.9908	NA	NA
ADNP|Q9H2P0|YETIHLTEEPTK|	0.9998	NA	NA	NA	NA	NA	0.9996	1	1	1	1	1	1	1	0.9993	NA
ADNP|Q9H2P0|YSLQSANASSLSSGQLK|	1	NA	NA	NA	NA	NA	NA	NA	1	1	1	1	1	1	1	NA
ADO|Q96SZ5|AEDLNIAPR|	NA	NA	NA	NA	NA	NA	0.9982	NA	NA	NA	NA	NA	NA	NA	NA	0.9999
ADO|Q96SZ5|EASSSACDLPR|7C(57.0214)	NA	NA	NA	NA	NA	NA	NA	NA	NA	0.9999	NA	NA	1	NA	NA	1
ADO|Q96SZ5|SLLTQLR|	NA	NA	NA	NA	NA	NA	NA	NA	NA	NA	0.9411	NA	NA	0.927	NA	NA
ADPGK|Q9BRR6|APQEFMTSHSEAGSR|	NA	NA	NA	NA	NA	NA	NA	NA	0.9998	NA	NA	NA	NA	0.9998	NA	1
ADPGK|Q9BRR6|EGISFHFTPVLVCK|13C(57.0214)	NA	NA	NA	NA	NA	NA	NA	1	NA	NA	NA	NA	NA	NA	NA	1
ADPGK|Q9BRR6|ETFHDIAQVASEFPGAQHYVGGNAALIGQK|	NA	NA	NA	NA	NA	NA	NA	1	1	NA	NA	NA	1	NA	NA	1
ADPGK|Q9BRR6|FAANSDLK|	NA	NA	NA	NA	NA	NA	0.9747	NA	0.9821	NA	NA	0.9868	NA	NA	NA	NA
ADPGK|Q9BRR6|IVLNPNKPVVEWHR|	NA	NA	NA	NA	NA	NA	NA	NA	1	0.9992	0.9983	NA	NA	NA	NA	NA
ADPGK|Q9BRR6|LAAAWDALIVRPVR|	NA	NA	NA	NA	NA	NA	NA	1	NA	NA	0.9974	NA	0.9997	NA	NA	1
ADPGK|Q9BRR6|LLQALGLSPGNGK|	NA	NA	NA	NA	NA	NA	NA	1	NA	NA	NA	NA	1	NA	NA	1
ADPGK|Q9BRR6|NDLEEAFIHFMGK|	NA	NA	NA	NA	NA	NA	NA	NA	1	1	0.9987	0.9992	1	1	NA	1
ADPGK|Q9BRR6|TVGLGDAISAEGLFYSEVHPHY|	NA	NA	NA	NA	NA	1	1	1	1	1	1	1	1	NA	1	1
ADPGK|Q9BRR6|VLLCGPVGPK|4C(57.0214)	NA	NA	NA	NA	NA	NA	NA	NA	NA	NA	NA	0.9996	NA	NA	NA	NA
ADPRS|Q9NX46|ALVQSLLAK|	NA	NA	NA	NA	NA	NA	0.9993	1	0.9993	0.9991	0.9974	0.9993	0.9997	NA	0.9998	1
ADPRS|Q9NX46|GYGAGVVTVFK|	NA	NA	NA	NA	NA	NA	0.999	1	0.9995	0.9984	0.9986	NA	0.9999	0.998	0.9998	1
ADPRS|Q9NX46|IGELLDQASVTR|	0.9835	NA	NA	NA	NA	NA	0.9991	NA	NA	0.9992	NA	NA	NA	NA	0.9963	1
ADPRS|Q9NX46|MAAAAMAAAAGGGAGAAR|6M(15.9949),N-term(42.0106)	0.7622	NA	NA	NA	NA	NA	NA	NA	NA	NA	NA	NA	NA	NA	NA	NA
ADRM1|Q16186|GDVEAFAK|	NA	NA	NA	NA	NA	NA	0.9833	NA	0.9865	NA	0.9931	0.9898	NA	0.9929	NA	0.9943
ADRM1|Q16186|RLFFWMQEPK|	NA	NA	NA	NA	NA	NA	NA	0.9879	NA	NA	NA	NA	NA	NA	NA	NA
ADRM1|Q16186|SQSAAVTPSSTTSSTR|	NA	NA	NA	NA	NA	NA	NA	1	NA	0.9994	NA	NA	NA	NA	NA	0.9995
ADRM1|Q16186|TSGNVEDDLIIFPDDCEFK|16C(57.0214)	NA	NA	NA	NA	NA	NA	1	1	1	0.9859	NA	NA	1	0.9978	1	NA
ADRM1|Q16186|TTSGALFPSLVPGSR|N-term(42.0106)	0.9993	NA	NA	NA	NA	0.9973	1	1	1	1	1	1	1	1	1	1
ADSL|P30566|AAGGDHGSPDSYR|N-term(42.0106)	1	NA	NA	NA	0.975	NA	1	1	1	1	1	1	1	1	0.9976	1
ADSL|P30566|AAGIIHLGATSCYVGDNTDLIILR|12C(57.0214)	0.9948	NA	NA	NA	NA	1	NA	1	NA	NA	NA	NA	NA	NA	NA	1
ADSL|P30566|AFIITGQTYTR|	1	NA	NA	0.9905	NA	0.9966	0.9999	1	0.9985	1	0.9996	1	1	1	1	1
ADSL|P30566|ASLPTLGFTHFQPAQLTTVGK|	1	NA	NA	NA	NA	0.9999	1	1	1	1	1	1	1	1	1	1
ADSL|P30566|EMEEPFEK|	NA	NA	NA	NA	NA	NA	NA	NA	NA	NA	NA	NA	NA	NA	NA	0.9904
ADSL|P30566|EMEEPFEK|2M(15.9949)	NA	NA	NA	NA	NA	NA	NA	NA	NA	NA	NA	NA	0.9947	0.9988	NA	NA
ADSL|P30566|FLEEEVYPLLK|	0.9999	NA	NA	NA	NA	0.9985	0.9999	1	1	0.9999	1	1	1	1	0.9999	1
ADSL|P30566|GTTGTQASFLQLFEGDDHK|	1	NA	NA	NA	NA	0.9996	1	1	1	1	1	1	1	1	1	1
ADSL|P30566|HDVMAHVHTFGHCCPK|13C(57.0214),14C(57.0214)	NA	NA	NA	NA	NA	NA	NA	1	0.9999	0.9992	NA	NA	NA	NA	NA	1
ADSL|P30566|HLMTLVMDPLQTASVQWFER|	NA	NA	NA	NA	NA	NA	NA	NA	NA	NA	NA	NA	NA	NA	NA	1
ADSL|P30566|IQVDAYFSPIHSQLDHLLDPSSFTGR|	NA	NA	NA	NA	NA	NA	0.9989	1	1	1	NA	NA	NA	NA	1	1
ADSL|P30566|IRQELPFMATENIIMAMVK|	NA	NA	NA	NA	NA	NA	NA	NA	NA	NA	NA	NA	NA	NA	NA	1
ADSL|P30566|KVDIEVLSVLASLGASVHK|	NA	NA	NA	NA	NA	1	1	1	1	1	0.9999	1	1	1	1	1
ADSL|P30566|NALDLLLPK|	NA	NA	NA	NA	NA	NA	0.9998	1	1	0.9996	0.9997	0.9997	0.9999	1	0.9999	1
ADSL|P30566|PYESVMK|6M(15.9949)	NA	NA	NA	NA	NA	NA	NA	NA	NA	NA	NA	NA	NA	NA	NA	0.9963
ADSL|P30566|QEGGDNDLIER|	0.9994	NA	NA	NA	NA	0.9661	0.9999	1	0.9999	0.9999	0.9999	1	0.9999	0.9998	0.8521	1
ADSL|P30566|QQIGSSAMPYK|	NA	NA	NA	NA	NA	NA	NA	NA	0.9998	0.9964	0.9999	NA	NA	NA	NA	1
ADSL|P30566|SNLENIDFK|	0.9995	NA	NA	0.9973	NA	NA	0.9994	1	1	0.9996	0.9997	0.9999	0.9971	0.9995	0.9991	1
ADSL|P30566|VDIEVLSVLASLGASVHK|	NA	NA	NA	NA	NA	NA	1	1	1	1	0.9996	NA	1	NA	0.9998	1
ADSL|P30566|VLSQQAASVVK|	0.9999	0.9453	0.9964	0.987	0.9951	0.9954	1	1	1	0.9999	0.9999	1	1	0.9998	1	1
ADSL|P30566|YASPEMCFVFSDR|6M(15.9949),7C(57.0214)	NA	NA	NA	NA	NA	NA	NA	NA	NA	NA	NA	NA	0.9995	NA	1	NA
ADSL|P30566|YASPEMCFVFSDR|7C(57.0214)	NA	NA	NA	NA	NA	NA	NA	1	0.9999	NA	NA	0.9994	NA	0.9998	NA	1
ADSS2|P30520|AFAETYPAASSLPNGDCGRPR|17C(57.0214),N-term(42.0106)	0.9991	NA	NA	NA	NA	0.9988	1	1	1	1	0.9998	1	1	1	1	1
ADSS2|P30520|AHIVFDFHQAADGIQEQQR|	1	NA	NA	NA	NA	0.9998	1	1	1	1	1	1	1	1	1	1
ADSS2|P30520|DGVYFLYEALHGPPK|	NA	NA	NA	NA	NA	0.9958	1	1	1	1	1	1	1	1	1	1
ADSS2|P30520|EFGVTTGR|	0.991	NA	NA	NA	NA	NA	0.986	0.996	0.995	0.9858	0.9959	0.9898	0.996	0.9903	NA	0.9946
ADSS2|P30520|ELPVNAQNYVR|	0.9999	NA	0.9975	0.9978	NA	0.9976	0.9996	1	0.9993	0.9999	0.9999	0.9999	0.9999	1	0.9996	1
ADSS2|P30520|FIEDELQIPVK|	0.9999	NA	NA	NA	NA	0.9998	0.9998	1	1	0.9999	1	1	1	1	1	1
ADSS2|P30520|GIGPVYSSK|	0.9967	NA	NA	NA	NA	NA	0.9976	0.9989	0.9991	0.9967	0.9986	0.9984	0.999	0.9989	NA	NA
ADSS2|P30520|GLEGWEK|	NA	NA	NA	NA	NA	NA	NA	0.9776	0.9843	NA	NA	0.98	0.9772	0.987	NA	0.9656
ADSS2|P30520|LDGEIIPHIPANQEVLNK|	0.9996	NA	NA	NA	NA	NA	1	1	1	1	1	1	1	1	1	1
ADSS2|P30520|LDILDMFTEIK|	NA	NA	NA	NA	NA	NA	NA	1	NA	NA	NA	NA	NA	NA	NA	NA
ADSS2|P30520|LDILDMFTEIK|6M(15.9949)	NA	NA	NA	NA	NA	NA	NA	NA	NA	NA	0.9994	0.9745	1	NA	1	1
ADSS2|P30520|MCDLVSDFDGFSER|1M(15.9949),2C(57.0214)	NA	NA	NA	NA	NA	NA	NA	NA	NA	NA	NA	1	0.9999	1	1	1
ADSS2|P30520|MCDLVSDFDGFSER|2C(57.0214)	NA	NA	NA	NA	NA	NA	NA	1	1	NA	NA	NA	NA	NA	NA	NA
ADSS2|P30520|RLIISDR|	NA	NA	NA	NA	NA	NA	0.9389	NA	0.9453	NA	0.9324	0.93	NA	0.9381	NA	0.9426
ADSS2|P30520|TLPGWNTDISNAR|	0.9999	NA	NA	NA	NA	NA	1	0.9999	1	1	1	NA	1	1	NA	1
ADSS2|P30520|VGIGAFPTEQDNEIGELLQTR|	0.9999	NA	NA	NA	NA	0.9978	1	1	1	1	1	1	1	1	1	1
ADSS2|P30520|VLANQYK|	NA	NA	NA	NA	NA	NA	NA	NA	NA	NA	0.9842	0.9633	NA	0.9753	NA	NA
ADSS2|P30520|VTVVLGAQWGDEGK|	NA	NA	NA	NA	NA	NA	NA	1	NA	0.9917	NA	NA	NA	NA	NA	NA
ADSS2|P30520|VVDLLAQDADIVCR|13C(57.0214)	1	NA	NA	NA	NA	1	1	1	1	1	1	1	1	1	1	1
ADSS2|P30520|YAHMINGFTALALTK|	NA	NA	NA	NA	NA	NA	NA	0.9999	NA	NA	NA	NA	NA	NA	NA	1
AFDN|P55196|DDRPFQGEDVENSR|	0.9996	NA	NA	NA	NA	NA	1	1	1	1	1	1	1	1	NA	1
AFDN|P55196|DLQYITVSK|	NA	NA	NA	NA	NA	NA	0.9972	NA	NA	NA	NA	0.9991	NA	0.9993	NA	NA
AFDN|P55196|DYEPPSPSPAPGAPPPPPQR|	NA	NA	NA	NA	NA	NA	NA	NA	NA	0.9998	0.9995	1	NA	1	1	1
AFDN|P55196|EELSSGDSLSPDPWK|	NA	NA	NA	NA	NA	NA	NA	NA	NA	NA	0.9999	NA	0.9999	0.9999	NA	NA
AFDN|P55196|EGVIQNFK|	NA	NA	NA	NA	NA	NA	0.9945	NA	0.9964	0.991	0.9977	NA	NA	0.9978	NA	NA
AFDN|P55196|EIILDDDECPLQIFR|9C(57.0214)	NA	NA	NA	NA	NA	NA	1	1	1	1	1	1	0.9999	1	1	1
AFDN|P55196|EIQELQSKPDR|	NA	NA	NA	NA	NA	NA	NA	0.9999	NA	NA	NA	NA	NA	NA	NA	NA
AFDN|P55196|ELQPQQQPR|	NA	NA	NA	NA	NA	NA	0.9996	0.9997	NA	NA	NA	NA	NA	0.9978	NA	NA
AFDN|P55196|ENTELAQPLR|	NA	NA	NA	NA	NA	NA	0.9996	NA	NA	0.9947	0.9979	0.9981	0.9978	NA	NA	NA
AFDN|P55196|ENTELAQPLRK|	NA	NA	NA	NA	NA	NA	NA	1	NA	0.9998	0.9822	0.9991	0.9994	0.9996	NA	1
AFDN|P55196|EPEIITVTLK|	NA	NA	NA	NA	NA	NA	0.9998	1	0.9989	NA	0.9994	0.9996	0.9999	0.9991	0.9998	NA
AFDN|P55196|ESSEDSFLSAIINYTNSSTVHFK|	NA	NA	NA	NA	0.9809	NA	1	1	1	1	1	0.9999	NA	1	NA	1
AFDN|P55196|EVQLEEDPDLQLPFLLPEDGYSCDVVR|23C(57.0214)	NA	NA	NA	NA	NA	NA	NA	NA	NA	NA	NA	NA	NA	NA	0.9994	1
AFDN|P55196|EYFTFPASK|	NA	NA	NA	NA	NA	NA	0.9992	1	NA	NA	0.9989	0.9999	0.9994	0.9999	0.9995	0.9998
AFDN|P55196|FVDPSQDHALAK|	0.996	NA	NA	NA	NA	NA	0.9993	1	1	1	1	1	1	0.9999	0.995	1
AFDN|P55196|GILVFQLK|	NA	NA	NA	NA	NA	NA	0.9896	0.9972	0.9907	NA	0.9921	0.9922	0.9919	0.9905	0.9944	0.9969
AFDN|P55196|HKPGIVQETTFDLGGDIHSGTALPTSK|	NA	NA	NA	NA	NA	NA	NA	NA	1	NA	NA	NA	NA	NA	NA	NA
AFDN|P55196|IDDVLHTLTGAMSLLR|	NA	NA	NA	NA	NA	NA	NA	1	1	0.9981	0.9354	0.9885	1	0.9999	1	1
AFDN|P55196|ISETTMLQSGMK|	NA	NA	NA	NA	NA	NA	NA	NA	NA	NA	NA	NA	NA	NA	NA	0.9995
AFDN|P55196|ITSVSTGNLCTEEQTPPPRPEAYPIPTQTYTR|10C(57.0214)	NA	NA	NA	NA	NA	NA	NA	NA	NA	1	NA	NA	NA	NA	NA	NA
AFDN|P55196|IVQATTLLTMDK|	NA	NA	NA	NA	NA	NA	NA	NA	0.9959	NA	0.9998	NA	NA	0.9998	NA	1
AFDN|P55196|IVQATTLLTMDK|10M(15.9949)	NA	NA	NA	NA	NA	NA	NA	NA	NA	NA	NA	1	NA	NA	NA	NA
AFDN|P55196|IYADSLK|	0.983	NA	NA	NA	NA	NA	0.9912	NA	0.9907	0.9821	0.9947	0.9961	0.9847	0.9954	NA	0.9984
AFDN|P55196|IYADSLKPNIPYK|	NA	NA	NA	NA	NA	NA	NA	NA	NA	NA	NA	NA	0.9984	NA	NA	NA
AFDN|P55196|LAAGDQLLSVDGR|	1	NA	NA	NA	NA	NA	1	1	1	1	1	1	1	0.9998	0.9999	1
AFDN|P55196|LADIIHHWNANR|	NA	NA	NA	NA	NA	NA	NA	1	NA	NA	NA	NA	NA	0.9972	NA	1
AFDN|P55196|LDLFEISQPTEDLEFHGVMR|19M(15.9949)	NA	NA	NA	NA	NA	NA	NA	NA	NA	NA	NA	NA	NA	1	NA	1
AFDN|P55196|LFSQGQDVSNK|	0.982	NA	NA	NA	NA	NA	1	1	1	0.9999	1	1	0.9999	1	NA	1
AFDN|P55196|LLEPEAPGLCRPPLPR|10C(57.0214)	NA	NA	NA	NA	NA	NA	1	1	1	0.9999	0.9998	1	1	0.9999	0.9999	0.9999
AFDN|P55196|LQLSVTEVGTEK|	NA	NA	NA	NA	NA	NA	0.9993	NA	NA	NA	0.9998	0.9999	0.9999	1	1	NA
AFDN|P55196|LTELENELNTK|	NA	NA	NA	NA	NA	NA	1	1	0.9999	0.9997	0.9999	1	1	1	NA	1
AFDN|P55196|LVTDPDSGLCSHYWGAIIR|10C(57.0214)	NA	NA	NA	NA	NA	NA	NA	NA	NA	NA	NA	NA	NA	NA	NA	0.9645
AFDN|P55196|MAPPQNQWPNYEEK|	NA	NA	NA	NA	NA	NA	NA	NA	NA	NA	NA	NA	NA	0.9997	NA	1
AFDN|P55196|NIPNGLQEFLDPLCQR|14C(57.0214)	NA	NA	NA	NA	NA	NA	1	1	NA	0.9999	NA	1	NA	1	1	0.9942
AFDN|P55196|PHMHTDSNHSSIAIQR|3M(15.9949)	NA	NA	NA	NA	NA	NA	NA	NA	NA	NA	NA	NA	1	0.9938	NA	NA
AFDN|P55196|PLVVQLNWNK|	NA	NA	NA	NA	NA	NA	NA	1	0.9998	0.9997	0.9985	NA	0.9996	0.9983	NA	1
AFDN|P55196|PSTLQRPQETVIR|	NA	NA	NA	NA	NA	NA	0.9998	1	1	0.9999	0.9998	1	0.999	1	NA	NA
AFDN|P55196|QGLELAADCHLSR|9C(57.0214)	NA	NA	NA	NA	NA	NA	NA	NA	NA	NA	NA	NA	NA	0.9963	NA	NA
AFDN|P55196|QQLGHIEAWAEK|	NA	NA	NA	NA	NA	NA	NA	1	NA	NA	NA	NA	NA	0.9992	NA	0.9998
AFDN|P55196|SLVGLSQER|	NA	NA	NA	NA	NA	NA	0.9972	0.9999	0.9981	0.9945	0.9986	0.9988	0.9992	0.9961	0.9968	0.9999
AFDN|P55196|SMDAETYVEGQR|	NA	NA	NA	NA	NA	NA	NA	NA	NA	NA	NA	NA	NA	NA	NA	1
AFDN|P55196|SPGTWTIYFEGADYESHLLR|	NA	NA	NA	NA	NA	0.9993	NA	1	NA	NA	0.9999	1	NA	1	NA	1
AFDN|P55196|SQDADSPGSSGAPENLTFK|	NA	NA	NA	NA	NA	NA	NA	NA	NA	NA	NA	1	NA	1	NA	NA
AFDN|P55196|SSDGRPDSGGTLR|	NA	NA	NA	NA	NA	NA	NA	NA	NA	NA	NA	0.997	NA	NA	NA	0.9998
AFDN|P55196|SVDGGLMVK|	NA	NA	NA	NA	NA	NA	NA	NA	NA	NA	NA	NA	NA	0.9933	NA	NA
AFDN|P55196|SVTPASTLTK|	NA	NA	NA	NA	NA	NA	0.9973	NA	0.9904	0.9955	NA	NA	NA	0.9994	NA	1
AFDN|P55196|TILLSTTDPADFAVAEALEK|	NA	NA	NA	NA	NA	NA	1	1	1	NA	1	1	1	1	1	1
AFDN|P55196|TISNPEVVMK|	NA	NA	NA	NA	NA	NA	NA	NA	NA	NA	NA	NA	NA	NA	NA	0.9999
AFDN|P55196|TPAAIPATPVAVSQPIR|	0.9996	NA	NA	NA	NA	NA	1	1	1	1	1	1	1	1	1	1
AFDN|P55196|TQDASGPELILPASIEFR|	NA	NA	NA	NA	NA	NA	1	1	1	1	1	1	1	1	1	1
AFDN|P55196|TQSLNPAPFSPLTAQQMKPEK|	NA	NA	NA	NA	NA	NA	NA	NA	NA	NA	1	0.9997	NA	0.9999	NA	1
AFDN|P55196|TQVLSPDSLFTAK|	NA	NA	NA	NA	NA	NA	0.996	1	NA	0.9997	NA	0.9998	0.9999	0.9998	0.9999	1
AFDN|P55196|TSSVVTLEVAK|	NA	NA	NA	NA	NA	NA	NA	0.9997	NA	0.9979	NA	NA	NA	0.9993	0.9884	NA
AFDN|P55196|TSSVVTLEVAK|3S(79.9663)	NA	NA	NA	NA	NA	NA	NA	NA	NA	NA	NA	0.9984	NA	NA	NA	NA
AFDN|P55196|VSSTATTQDVIETLAEK|	0.9997	NA	NA	NA	NA	NA	NA	1	1	1	1	1	1	1	1	1
AFDN|P55196|YAPDDIPNINSTCFK|13C(57.0214)	0.9985	NA	NA	NA	NA	NA	1	1	1	1	1	1	1	1	1	1
AFDN|P55196|YSLYEVHVSGER|	NA	NA	NA	NA	NA	NA	1	1	0.9764	NA	1	1	0.9999	1	0.9994	1
AFDN|P55196|YVLSNQYRPDISPTER|	NA	NA	NA	NA	NA	NA	NA	1	1	1	1	1	1	1	1	1
AFF4|Q9UHB7|DLLPSPAGPVPSK|	NA	NA	NA	NA	NA	NA	NA	NA	NA	NA	NA	NA	NA	0.9994	NA	NA
AFF4|Q9UHB7|IDLNLLTR|	NA	NA	NA	NA	NA	NA	0.9896	NA	NA	NA	0.9783	0.9796	0.9847	0.9895	0.9919	NA
AFF4|Q9UHB7|NYSADHYLQEAK|	NA	NA	NA	NA	NA	NA	NA	NA	NA	NA	NA	NA	NA	0.9946	NA	NA
AFF4|Q9UHB7|SNPNFFEQR|	NA	NA	NA	NA	NA	NA	NA	NA	NA	NA	NA	NA	0.9854	NA	NA	NA
AFG3L2|Q9Y4W6|DFVNNYLSK|	0.9939	NA	NA	NA	NA	NA	0.9761	0.9998	NA	NA	0.9919	NA	0.9992	NA	NA	1
AFG3L2|Q9Y4W6|DLFALAR|	0.9898	NA	NA	NA	NA	NA	0.9922	0.9956	0.9942	NA	0.9964	0.9944	0.9967	0.998	0.9984	0.9986
AFG3L2|Q9Y4W6|EQYLYTK|	NA	NA	NA	NA	NA	NA	NA	NA	0.987	NA	NA	NA	0.9843	NA	NA	NA
AFG3L2|Q9Y4W6|GAILTGPPGTGK|	0.9998	NA	NA	NA	NA	0.9983	0.9999	1	0.9998	0.9999	0.9998	0.9999	0.9997	1	NA	1
AFG3L2|Q9Y4W6|GLGYAQYLPK|	0.9863	NA	NA	NA	NA	NA	NA	0.9392	0.9999	0.9994	0.9672	NA	NA	0.9325	0.9982	1
AFG3L2|Q9Y4W6|HFEQAIER|	NA	NA	NA	NA	NA	NA	NA	0.9908	NA	NA	NA	NA	0.9739	NA	NA	0.9843
AFG3L2|Q9Y4W6|ILINDAYK|	NA	NA	NA	NA	NA	NA	NA	0.9995	NA	NA	NA	NA	NA	NA	NA	NA
AFG3L2|Q9Y4W6|LASLTPGFSGADVANVCNEAALIAAR|17C(57.0214)	1	NA	NA	NA	NA	1	1	1	1	1	NA	1	1	NA	1	1
AFG3L2|Q9Y4W6|LEIMEFVNFLK|4M(15.9949)	NA	NA	NA	NA	NA	NA	NA	NA	NA	NA	NA	NA	NA	NA	0.9999	NA
AFG3L2|Q9Y4W6|LIDDEVR|	NA	0.9325	NA	0.9638	NA	0.9957	0.9851	0.9942	0.9854	0.9892	0.9863	0.9891	0.9797	0.9929	NA	0.9956
AFG3L2|Q9Y4W6|NAPCILFIDEIDAVGR|4C(57.0214)	NA	NA	NA	NA	0.9992	0.9981	1	1	1	1	0.9994	1	1	0.9996	1	1
AFG3L2|Q9Y4W6|NDMVELLGPRPFAEK|	NA	NA	NA	NA	NA	NA	NA	NA	NA	NA	NA	NA	NA	NA	NA	1
AFG3L2|Q9Y4W6|NLETLQQELGIEGENR|	NA	NA	NA	NA	NA	NA	NA	1	NA	NA	NA	NA	NA	NA	NA	NA
AFG3L2|Q9Y4W6|QIFIGPPDIK|	0.9973	NA	NA	NA	NA	NA	0.9986	0.998	0.9984	NA	NA	NA	0.9984	NA	NA	1
AFG3L2|Q9Y4W6|RTVALLTEK|	0.924	NA	NA	NA	NA	NA	0.8839	NA	NA	0.9645	NA	NA	0.9381	NA	NA	0.9982
AFG3L2|Q9Y4W6|TPVDGQYVWFNIGSVDTFER|	NA	NA	NA	NA	NA	NA	0.9992	NA	NA	NA	NA	NA	NA	NA	NA	NA
AFG3L2|Q9Y4W6|TQVLQPEEK|	0.9995	NA	NA	NA	NA	NA	0.9954	0.9999	0.9994	0.9957	NA	0.9984	0.9929	0.9887	NA	0.9995
AFG3L2|Q9Y4W6|TVALLTEK|	NA	NA	NA	NA	NA	NA	NA	NA	NA	NA	NA	NA	NA	NA	NA	0.9968
AFG3L2|Q9Y4W6|TVAYHEAGHAVAGWYLEHADPLLK|	NA	NA	NA	NA	NA	NA	1	1	1	1	NA	NA	NA	NA	NA	1
AFG3L2|Q9Y4W6|VALLLLEK|	0.9881	NA	NA	NA	NA	0.9741	0.9723	0.9895	0.9919	NA	0.989	0.9909	0.9959	0.98	0.9896	0.9917
AFG3L2|Q9Y4W6|VGQISFDLPR|	0.9999	NA	NA	0.9975	NA	0.9994	0.9998	1	0.9997	0.9998	0.9989	0.998	0.9997	0.9997	0.9998	1
AFG3L2|Q9Y4W6|VSEEIFFGR|	0.9996	NA	NA	NA	NA	0.9954	0.999	1	0.9988	0.9981	0.9997	0.9997	0.9994	0.9988	0.9991	0.9635
AFG3L2|Q9Y4W6|VTQSAYAQIVQFGMNEK|	NA	NA	NA	NA	NA	NA	NA	NA	NA	NA	NA	NA	NA	NA	NA	1
AFG3L2|Q9Y4W6|VTQSAYAQIVQFGMNEK|14M(15.9949)	NA	NA	NA	NA	NA	NA	NA	NA	NA	NA	NA	NA	NA	NA	0.999	NA
AFTPH|Q6ULP2|IQLEEIECAVLNDR|8C(57.0214)	NA	NA	NA	NA	NA	NA	1	NA	NA	NA	NA	0.9999	0.9999	NA	NA	NA
AFTPH|Q6ULP2|LLSSLGIDTR|	NA	NA	NA	NA	NA	NA	NA	NA	NA	NA	NA	0.9978	NA	NA	NA	NA
AGAP1|Q9UPQ3|SLDLDDWPVELIK|	NA	NA	NA	NA	NA	NA	NA	NA	NA	0.9967	NA	NA	NA	NA	NA	NA
AGAP3|Q96P47|FESVHPNIYAIYDLIER|	NA	NA	NA	NA	NA	NA	NA	NA	NA	NA	NA	NA	NA	NA	NA	1
AGAP3|Q96P47|IEDLALQNQIR|	NA	NA	NA	NA	NA	NA	0.9999	1	1	NA	0.9999	NA	NA	NA	0.9999	1
AGAP3|Q96P47|LFLAPLPSSDVPLGQQLLR|	NA	NA	NA	NA	NA	NA	NA	1	1	1	NA	1	NA	1	1	1
AGAP3|Q96P47|LGNQNAALAVQAVR|	NA	NA	NA	NA	NA	NA	NA	1	1	1	NA	0.9999	NA	0.9997	1	1
AGAP3|Q96P47|SNIFTSR|	NA	NA	NA	NA	NA	NA	NA	NA	0.8405	NA	NA	NA	0.9188	NA	NA	NA
AGAP3|Q96P47|VFQDVAQK|	NA	NA	NA	NA	NA	NA	NA	NA	NA	NA	NA	NA	NA	NA	NA	0.9352
AGAP3|Q96P47|VGIVGNLSSGK|	0.9552	NA	NA	NA	NA	NA	0.9888	0.9959	0.9976	0.9912	0.9895	0.9935	0.9558	0.9979	NA	0.9774
AGAP3|Q96P47|YLTGTYVQEESPEGGR|	NA	NA	NA	NA	NA	NA	NA	1	1	1	NA	NA	1	1	NA	1
AGFG1|P52594|APVGSVVSVPSQSSASSDK|	NA	NA	NA	NA	NA	NA	1	1	1	1	1	1	1	1	1	NA
AGFG1|P52594|DMTGLPHNR|	NA	NA	NA	NA	NA	NA	NA	NA	NA	NA	NA	NA	NA	0.9588	NA	NA
AGFG1|P52594|GTPSQSPVVGR|	NA	NA	NA	NA	NA	NA	NA	NA	NA	0.9982	0.998	0.9995	0.9989	NA	NA	NA
AGFG1|P52594|GTPSQSPVVGR|6S(79.9663)	NA	NA	NA	NA	NA	NA	NA	NA	NA	NA	NA	NA	NA	0.9997	NA	NA
AGFG1|P52594|QIWLGLFDDR|	NA	NA	NA	NA	NA	NA	0.9997	1	0.9999	0.9998	0.9999	1	0.9999	0.9999	0.9998	NA
AGFG1|P52594|SISMTTFTQQEIEFLQK|	NA	NA	NA	NA	NA	NA	NA	NA	NA	NA	NA	1	NA	NA	NA	NA
AGFG1|P52594|SISMTTFTQQEIEFLQK|4M(15.9949)	NA	NA	NA	NA	NA	NA	NA	NA	NA	NA	1	NA	1	1	NA	NA
AGFG1|P52594|SLLGDSAPTLHLNK|	NA	NA	NA	NA	NA	NA	1	1	1	1	1	1	1	1	1	NA
AGFG1|P52594|SSAIPDFR|	NA	NA	NA	NA	NA	NA	NA	NA	0.9689	0.981	0.9975	0.9986	0.9976	0.999	NA	NA
AGFG1|P52594|SSAIPDFRDPQK|	NA	NA	NA	NA	NA	NA	NA	0.9999	0.9995	0.9992	0.9998	0.9999	0.9995	0.9999	0.9934	NA
AGFG1|P52594|SSSADFGTFNTSQSHQTASAVSK|	NA	NA	NA	NA	NA	NA	1	1	1	1	1	1	NA	1	1	NA
AGFG1|P52594|YAALANLDNIFSAGQGGDQGSGFGTTGK|	NA	NA	NA	NA	NA	NA	1	1	1	1	1	1	1	1	1	NA
AGK|Q53H12|AACQEAQVFGNQLIPPNAQVK|3C(57.0214)	1	NA	NA	NA	NA	0.9965	1	1	1	1	NA	1	0.9998	1	1	1
AGK|Q53H12|AAHFFSTLK|	NA	NA	NA	NA	NA	NA	NA	0.9999	0.9952	0.998	NA	NA	0.9954	NA	NA	1
AGK|Q53H12|ATVFLNPAACK|10C(57.0214)	0.9998	NA	0.9979	0.9872	NA	NA	0.9998	0.9959	1	NA	0.9999	0.9999	0.9989	0.9998	0.9998	1
AGK|Q53H12|EDFLNICIEPDTISK|7C(57.0214)	NA	NA	NA	NA	NA	0.9991	1	1	1	NA	NA	NA	1	1	1	1
AGK|Q53H12|EQPVFAMTGLR|	NA	NA	NA	NA	NA	0.9938	NA	1	NA	NA	0.9999	NA	NA	0.9997	NA	1
AGK|Q53H12|EQPVFAMTGLR|7M(15.9949)	NA	NA	NA	NA	NA	NA	NA	NA	0.9999	0.9996	NA	NA	NA	NA	NA	NA
AGK|Q53H12|EWPQTHQASISYTGPTERPPNEPEETPVQRPSLYR|	NA	NA	NA	NA	NA	NA	NA	NA	NA	NA	NA	NA	NA	NA	NA	1
AGK|Q53H12|GDFITIGSR|	0.9995	NA	NA	NA	NA	NA	0.9996	1	0.9994	NA	NA	0.9996	0.9996	0.9994	0.9987	1
AGK|Q53H12|GETVPLDVLQIK|	NA	NA	NA	NA	NA	1	1	1	1	1	1	1	1	0.9999	1	1
AGK|Q53H12|IPIGFIPLGETSSLSHTLFAESGNK|	1	NA	NA	NA	NA	0.9019	1	NA	1	1	1	1	1	1	1	1
AGK|Q53H12|LASYWAQPQDALSQEVSPEVWK|	NA	NA	NA	NA	NA	NA	NA	1	NA	NA	NA	NA	NA	NA	NA	1
AGK|Q53H12|LQFFCDPR|5C(57.0214)	0.9955	NA	NA	NA	NA	0.9539	0.9941	0.9989	0.997	0.9932	0.9911	0.9911	0.999	0.9943	0.9982	0.9992
AGK|Q53H12|NAAPILHLSGMDVTIVK|	NA	NA	NA	NA	NA	NA	0.9967	1	1	1	1	NA	1	1	NA	1
AGK|Q53H12|NAAPILHLSGMDVTIVK|11M(15.9949)	NA	NA	NA	NA	NA	NA	NA	NA	NA	NA	NA	NA	NA	NA	1	NA
AGK|Q53H12|REQMLTSPTQ|	NA	NA	NA	NA	NA	NA	NA	NA	NA	NA	NA	NA	NA	NA	NA	0.9999
AGK|Q53H12|TTAGLCLLTWGGHWLYGK|6C(57.0214)	NA	NA	NA	NA	NA	NA	NA	1	1	NA	NA	NA	NA	NA	NA	1
AGK|Q53H12|VQHITDATLAIVK|	1	NA	0.9961	NA	NA	0.9815	1	1	1	1	1	1	1	1	1	1
AGK|Q53H12|YWYLGPLK|	NA	NA	NA	NA	NA	NA	0.9981	0.9999	0.9996	0.9984	0.997	0.9991	0.9979	0.9995	NA	NA
AGL|P35573|AVTVYTNYPFPGETFNR|	1	NA	NA	NA	NA	0.9931	1	1	1	1	1	1	1	1	1	1
AGL|P35573|DENSINGTPDITVEIR|	NA	NA	NA	NA	NA	NA	NA	NA	NA	1	NA	NA	NA	NA	NA	1
AGL|P35573|DGSAVEIVGLSK|	1	NA	NA	NA	NA	NA	1	NA	1	0.9999	1	1	1	0.9999	0.9999	1
AGL|P35573|DTFIALR|	NA	NA	NA	NA	NA	NA	NA	NA	NA	NA	NA	0.9825	NA	NA	NA	NA
AGL|P35573|EDGGGCYDIPNWSALK|6C(57.0214)	NA	NA	NA	NA	NA	NA	NA	NA	1	NA	0.9941	NA	NA	NA	NA	NA
AGL|P35573|ELICWGDSVK|4C(57.0214)	NA	NA	NA	NA	NA	NA	NA	0.9998	NA	NA	0.9949	NA	NA	0.9926	NA	NA
AGL|P35573|EQCCVSLAAGLPHFSSGIFR|3C(57.0214),4C(57.0214)	NA	NA	NA	NA	NA	NA	NA	NA	NA	NA	NA	NA	NA	NA	NA	1
AGL|P35573|ESGYNMIHFTPLQTLGLSR|	NA	NA	NA	NA	NA	NA	NA	NA	1	NA	NA	0.9897	NA	1	NA	1
AGL|P35573|EVPQMCIPGK|6C(57.0214)	NA	NA	NA	NA	NA	NA	NA	NA	NA	NA	NA	NA	NA	NA	NA	0.979
AGL|P35573|FPSLPILSPALMDVPYR|	NA	NA	NA	NA	NA	NA	NA	1	NA	NA	NA	NA	NA	NA	NA	1
AGL|P35573|FSCDVAEGK|3C(57.0214)	0.9996	NA	NA	NA	NA	NA	0.712	1	0.9911	0.9929	0.9745	NA	0.999	0.9747	NA	1
AGL|P35573|GILLITGR|	NA	NA	NA	NA	NA	NA	NA	0.9923	NA	NA	NA	NA	NA	NA	NA	0.9881
AGL|P35573|GYDELVPHQISVVSEER|	0.9974	NA	NA	NA	NA	NA	0.9996	1	1	1	NA	NA	NA	1	1	NA
AGL|P35573|HGLIPNLLGEGIYAR|	NA	NA	NA	NA	NA	NA	NA	1	NA	NA	NA	NA	NA	NA	NA	NA
AGL|P35573|HLSLGSVQLCGVGK|10C(57.0214)	NA	NA	NA	NA	NA	NA	NA	1	NA	NA	NA	NA	NA	NA	NA	1
AGL|P35573|HMQGIQFR|	NA	NA	NA	NA	NA	NA	NA	NA	0.9571	NA	NA	NA	NA	NA	NA	NA
AGL|P35573|HSPSIHQSVVAVSR|	NA	NA	NA	NA	NA	NA	0.9999	1	1	1	NA	1	1	1	0.9924	1
AGL|P35573|IIWEDIFPK|	0.9951	NA	NA	NA	NA	NA	NA	1	1	0.9998	0.9974	0.9958	0.9996	0.9998	NA	1
AGL|P35573|ILLLNEMEK|	0.9904	NA	NA	NA	NA	NA	0.9976	0.9999	0.9991	0.9953	0.9995	NA	0.994	NA	NA	0.9998
AGL|P35573|ILLLNEMEK|7M(15.9949)	NA	NA	NA	NA	NA	NA	NA	NA	NA	NA	NA	0.9998	NA	0.9999	NA	NA
AGL|P35573|IPFASLASR|	0.9996	NA	NA	NA	NA	NA	0.9979	1	1	0.9995	0.9996	0.9993	0.9995	0.9995	0.9997	1
AGL|P35573|IQDNFEK|	NA	NA	NA	NA	NA	NA	NA	NA	0.9883	NA	0.995	0.9909	NA	NA	NA	NA
AGL|P35573|LDNCHSTPLHVAEYMLDAAR|4C(57.0214)	NA	NA	NA	NA	NA	NA	NA	NA	NA	NA	NA	NA	NA	NA	NA	1
AGL|P35573|LEQGYELQFR|	0.9956	NA	NA	NA	NA	NA	0.9996	1	0.9999	0.9993	0.9973	0.9997	0.9997	1	0.9999	1
AGL|P35573|LFHVSEDPSDLNEK|	1	NA	NA	NA	NA	NA	1	1	1	1	1	1	1	1	1	1
AGL|P35573|LGISSLIR|	0.9929	NA	NA	NA	NA	0.9712	0.9835	0.995	0.9758	0.9877	0.9855	0.9885	0.9884	0.986	0.9869	0.9961
AGL|P35573|LGPTLQGK|	NA	NA	NA	NA	NA	NA	0.9778	0.9932	0.9824	0.9887	0.9741	0.9949	NA	0.9855	NA	0.9983
AGL|P35573|LINYHQEQAVNCLLGNVFYER|12C(57.0214)	NA	NA	NA	NA	NA	NA	1	1	1	NA	0.9937	NA	NA	1	1	1
AGL|P35573|LTLAELNQILYR|	1	NA	NA	NA	NA	NA	1	1	1	1	1	1	1	1	1	1
AGL|P35573|LWEFFQVDVNK|	NA	NA	NA	NA	NA	NA	NA	1	0.9998	NA	NA	NA	NA	NA	NA	NA
AGL|P35573|MVPNGLDILK|	NA	NA	NA	NA	NA	NA	NA	NA	NA	NA	NA	NA	NA	NA	NA	0.9972
AGL|P35573|NDLGHPFCNNLR|8C(57.0214)	NA	NA	NA	NA	NA	NA	0.9995	1	0.9999	1	0.9987	1	1	1	NA	1
AGL|P35573|NFAEPGSEVYLR|	1	NA	NA	NA	NA	NA	1	1	1	1	1	1	1	1	1	1
AGL|P35573|NHLTQFSPHFK|	0.9856	NA	NA	NA	NA	NA	NA	1	0.9999	0.9995	0.9979	NA	NA	NA	NA	1
AGL|P35573|NIFPYHEVTVK|	NA	NA	NA	NA	NA	NA	0.999	1	0.9999	0.9995	0.9935	0.9999	0.9999	0.9998	0.9999	1
AGL|P35573|NIILAFAGTLR|	NA	NA	NA	NA	NA	NA	NA	1	0.9998	NA	NA	NA	NA	NA	NA	NA
AGL|P35573|PAWVLDR|	0.9912	NA	NA	NA	NA	NA	0.9829	0.9983	0.9966	0.9921	0.9908	0.9987	0.9973	0.9921	NA	0.9985
AGL|P35573|SCYSLANQLELNPDFSRPNR|2C(57.0214)	NA	NA	NA	NA	NA	NA	NA	1	NA	NA	NA	NA	NA	NA	0.9954	1
AGL|P35573|SDPNQHLTIIQDPEYR|	1	NA	NA	NA	NA	NA	1	1	1	1	1	1	1	1	1	1
AGL|P35573|SGDWMIDYVSNR|	NA	NA	NA	NA	NA	NA	NA	NA	NA	NA	NA	NA	NA	NA	NA	1
AGL|P35573|SGGGYIVVDPILR|	NA	NA	NA	NA	NA	NA	0.9999	1	1	1	0.9999	0.9997	1	1	1	1
AGL|P35573|SGSLAVDNADPILK|	NA	NA	NA	NA	NA	NA	NA	NA	NA	0.9999	1	0.9994	0.9999	NA	NA	1
AGL|P35573|SLDWENPTER|	0.9994	NA	NA	NA	NA	NA	NA	1	0.9998	0.9979	0.9998	0.9994	0.9996	0.9965	NA	1
AGL|P35573|VGADNHVLPLDCVTLQTFLAK|12C(57.0214)	NA	NA	NA	NA	NA	NA	1	1	1	1	1	1	1	1	1	1
AGL|P35573|VSLDPHAQVAVGILR|	NA	NA	NA	NA	NA	NA	NA	1	1	NA	NA	1	NA	NA	1	1
AGL|P35573|VSYDEWNR|	NA	NA	NA	NA	NA	NA	0.9934	0.9999	NA	0.9984	NA	NA	NA	NA	NA	0.9998
AGL|P35573|YAGLQGLMSVLAEIRPK|	NA	NA	NA	NA	NA	NA	NA	NA	NA	1	1	0.9998	1	NA	NA	1
AGL|P35573|YAGLQGLMSVLAEIRPK|8M(15.9949)	NA	NA	NA	NA	NA	NA	NA	1	1	NA	NA	NA	NA	NA	1	NA
AGL|P35573|YTEITATYFQGVR|	0.9906	NA	NA	NA	NA	NA	NA	NA	0.9994	NA	0.9991	1	0.9984	0.9996	1	0.9999
AGL|P35573|YTWNDVGQLVEK|	0.9997	NA	NA	NA	NA	NA	NA	1	1	0.9999	0.9998	1	1	1	NA	1
AGO1|Q9UL18|DGVPEGQLPQILHYELLAIR|	NA	NA	NA	NA	NA	NA	NA	0.9999	NA	NA	NA	NA	NA	NA	NA	1
AGO1|Q9UL18|SFFSPPEGYYHPLGGGR|	NA	NA	NA	NA	NA	NA	NA	NA	0.989	NA	NA	NA	NA	NA	NA	NA
AGO1|Q9UL18|SVSIPAPAYYAR|	NA	NA	NA	NA	NA	NA	NA	NA	NA	NA	NA	NA	NA	NA	0.9893	NA
AGO1|Q9UL18|VDFEVTIPGEGK|	0.8808	NA	NA	NA	NA	NA	0.9616	NA	NA	NA	NA	NA	NA	NA	NA	NA
AGO1|Q9UL18|VLPAPILQYGGR|	NA	NA	NA	NA	NA	NA	NA	NA	NA	NA	NA	NA	NA	NA	NA	0.9758
AGO2|Q9UKV8|DGVSEGQFQQVLHHELLAIR|	NA	NA	NA	NA	NA	NA	NA	NA	0.9981	NA	NA	NA	NA	NA	NA	1
AGO2|Q9UKV8|ELLIQFYK|	NA	NA	NA	NA	NA	NA	NA	NA	NA	NA	NA	NA	NA	NA	0.9966	0.9995
AGO2|Q9UKV8|FSSDELQILTYQLCHTYVR|14C(57.0214)	NA	NA	NA	NA	NA	NA	NA	1	NA	NA	NA	NA	NA	NA	NA	NA
AGO2|Q9UKV8|HTYLPLEVCNIVAGQR|9C(57.0214)	NA	NA	NA	NA	NA	NA	NA	1	1	NA	1	NA	1	NA	1	1
AGO2|Q9UKV8|IDIYHYELDIKPEK|	NA	NA	NA	NA	NA	NA	NA	1	NA	NA	NA	NA	NA	NA	NA	NA
AGO2|Q9UKV8|LQANFFEMDIPK|8M(15.9949)	NA	NA	NA	NA	NA	NA	NA	NA	NA	NA	NA	NA	0.9179	NA	NA	NA
AGO2|Q9UKV8|NLYTAMPLPIGR|	NA	NA	NA	NA	NA	NA	NA	NA	NA	NA	NA	NA	NA	NA	NA	1
AGO2|Q9UKV8|SASFNTDPYVR|	NA	NA	NA	NA	NA	NA	NA	1	0.9957	NA	NA	0.9983	0.9998	NA	NA	NA
AGO2|Q9UKV8|SGNIPAGTTVDTK|	NA	NA	NA	NA	NA	NA	NA	NA	NA	NA	0.9776	NA	NA	NA	NA	NA
AGO2|Q9UKV8|TPVYAEVK|	NA	NA	NA	NA	NA	NA	NA	NA	NA	0.9803	0.9393	NA	0.9841	NA	NA	0.9928
AGO2|Q9UKV8|VLQPPSILYGGR|	NA	NA	NA	NA	NA	NA	NA	1	0.9991	NA	NA	NA	NA	NA	0.9985	NA
AGO2|Q9UKV8|YAQGADSVEPMFR|	NA	NA	NA	NA	NA	NA	NA	NA	NA	NA	NA	NA	NA	NA	NA	1
AGPAT1|Q99943|HSMLTVFR|	NA	NA	NA	NA	NA	NA	NA	NA	NA	NA	NA	NA	NA	NA	NA	0.9972
AGPAT1|Q99943|VLPPVPTEGLTPDDVPALADR|	NA	NA	NA	NA	NA	NA	NA	NA	NA	NA	NA	1	NA	NA	1	1
AGPAT1|Q99943|VWVFPEGTR|	0.9871	NA	NA	NA	NA	NA	NA	0.9996	0.9949	0.9731	0.9929	0.9855	0.9992	0.9984	NA	1
AGPAT2|O15120|VWIYPEGTR|	NA	NA	NA	NA	NA	NA	NA	NA	NA	NA	NA	0.9919	NA	NA	NA	NA
AGPAT3|Q9NRZ7|DALQEIYNQK|	NA	NA	NA	NA	NA	NA	NA	NA	NA	NA	NA	NA	NA	NA	NA	1
AGPAT3|Q9NRZ7|KYEADMCVR|7C(57.0214)	NA	NA	NA	NA	NA	NA	NA	NA	NA	NA	NA	NA	NA	NA	NA	0.9802
AGPAT3|Q9NRZ7|NPSLLGILYGK|	NA	NA	NA	NA	NA	NA	NA	NA	NA	NA	NA	NA	NA	NA	0.9986	1
AGPAT3|Q9NRZ7|RFPLEDIPLDEK|	NA	NA	NA	NA	NA	NA	NA	NA	NA	NA	NA	NA	0.8013	NA	NA	NA
AGPAT3|Q9NRZ7|VSMEVAAAK|	NA	NA	NA	NA	NA	NA	NA	NA	NA	NA	NA	NA	NA	NA	NA	0.9999
AGPAT4|Q9NRZ5|DAFQEEYYR|	0.9998	NA	NA	NA	NA	NA	0.9995	1	0.9999	NA	NA	0.9995	NA	NA	NA	1
AGPAT4|Q9NRZ5|IPLEDIPEDDDECSAWLHK|13C(57.0214)	NA	NA	NA	NA	NA	NA	NA	1	NA	NA	NA	NA	NA	NA	NA	NA
AGPAT4|Q9NRZ5|NNENPTLLGVLNGK|	NA	NA	NA	NA	NA	NA	NA	1	NA	NA	NA	1	NA	NA	NA	1
AGPAT4|Q9NRZ5|TVATSLQHLR|	NA	NA	NA	NA	NA	NA	NA	1	NA	NA	NA	NA	NA	NA	NA	NA
AGPAT4|Q9NRZ5|YHADLYVR|	NA	NA	NA	NA	NA	NA	NA	0.9952	NA	NA	NA	NA	NA	NA	NA	0.9999
AGPAT5|Q9NUQ2|LLSAFLPAR|	NA	NA	NA	NA	NA	NA	NA	NA	NA	NA	NA	NA	NA	0.9386	NA	NA
AGPAT5|Q9NUQ2|VLSASQAFAAQR|	NA	NA	NA	NA	NA	NA	NA	NA	NA	NA	0.9955	NA	1	0.9999	NA	NA
AGPS|O00116|AASAATAAPTATPAAQESGTIPK|	1	NA	NA	NA	NA	NA	1	1	1	1	1	NA	1	1	NA	1
AGPS|O00116|AHGHCLHEIFLLR|5C(57.0214)	NA	NA	NA	NA	NA	NA	NA	1	1	0.9952	NA	1	0.9997	1	0.9997	1
AGPS|O00116|ASLNPSDTPPSVVNEDFLHDLK|	1	NA	NA	NA	NA	0.9999	1	1	1	1	1	1	1	1	1	1
AGPS|O00116|EEILANGGSLSHHHGVGK|	1	NA	NA	NA	NA	NA	1	1	1	1	1	1	1	1	NA	1
AGPS|O00116|ESGYCTGHEPDSLEFSTVGGWVSTR|5C(57.0214)	NA	NA	NA	NA	NA	NA	NA	1	1	1	1	NA	NA	NA	NA	1
AGPS|O00116|ESISDVGFGMLK|	NA	NA	NA	NA	NA	NA	1	1	NA	1	NA	NA	NA	NA	NA	1
AGPS|O00116|ESISDVGFGMLK|10M(15.9949)	NA	NA	NA	NA	NA	NA	NA	NA	1	NA	0.9999	1	1	1	1	NA
AGPS|O00116|ETNISYSQEADDR|	1	NA	NA	NA	0.9987	NA	1	1	1	1	1	1	1	1	1	1
AGPS|O00116|EWIQNTLGVNVEHK|	0.9957	NA	NA	NA	NA	NA	0.9999	1	1	1	1	0.9967	0.9998	1	NA	NA
AGPS|O00116|EYVDPNNIFGNR|	0.9999	NA	0.9956	NA	NA	NA	0.9999	NA	1	0.9999	1	1	1	0.9999	1	0.9993
AGPS|O00116|FGGLAAGEDNGQR|	0.9997	NA	NA	NA	NA	NA	1	1	1	1	1	1	1	1	0.9996	1
AGPS|O00116|GFDPNQLSVATLLFEGDR|	NA	NA	NA	NA	NA	NA	1	1	1	1	1	1	1	1	1	1
AGPS|O00116|GFDPNQLSVATLLFEGDREK|	NA	NA	NA	NA	NA	NA	1	1	1	1	NA	1	1	1	1	1
AGPS|O00116|GISDPLTVFEQTEAAAR|	NA	NA	NA	NA	NA	NA	1	1	1	0.9547	1	1	1	0.9156	1	1
AGPS|O00116|GQIELTGK|	NA	NA	NA	NA	NA	NA	NA	NA	0.9894	NA	0.9855	0.9737	NA	0.9493	NA	NA
AGPS|O00116|GVQFAPFSTCR|10C(57.0214)	NA	NA	NA	NA	NA	NA	NA	1	1	NA	NA	1	0.9998	0.9997	0.9999	0.9998
AGPS|O00116|ILWVDENNLTAHVEAGITGQELER|	NA	NA	NA	NA	NA	1	NA	NA	NA	NA	0.9947	NA	NA	NA	NA	1
AGPS|O00116|IPDIVLWPTCHDDVVK|10C(57.0214)	0.9875	NA	NA	NA	NA	NA	1	1	1	1	1	1	1	1	NA	1
AGPS|O00116|IRPVPEYQK|	NA	NA	NA	NA	NA	NA	NA	0.9953	0.9964	0.9848	0.9166	0.9951	0.995	0.9904	NA	0.9968
AGPS|O00116|IVNLACK|6C(57.0214)	0.9328	NA	NA	NA	NA	NA	0.9806	0.9526	0.9844	NA	0.9768	0.9862	NA	0.9771	NA	NA
AGPS|O00116|MSTGPDIHHFIMGSEGTLGVITEATIK|	NA	NA	NA	NA	NA	0.9956	NA	NA	NA	NA	NA	NA	NA	NA	NA	NA
AGPS|O00116|NIYGNIEDLVVHIK|	NA	NA	NA	NA	NA	0.9995	1	1	1	1	1	1	1	1	1	1
AGPS|O00116|PQVSSIFTSFLDGLK|	NA	NA	NA	NA	NA	NA	NA	1	NA	NA	NA	NA	NA	NA	NA	NA
AGPS|O00116|QVYDIAAK|	0.9975	NA	NA	NA	NA	NA	0.9956	0.9988	0.9955	0.9936	0.9956	0.9969	0.996	0.9981	NA	0.9996
AGPS|O00116|RAASAATAAPTATPAAQESGTIPK|	NA	NA	NA	NA	NA	NA	NA	1	1	NA	1	1	NA	1	NA	NA
AGPS|O00116|RYPLSGMGLPTFK|	NA	NA	NA	NA	NA	NA	NA	0.9985	NA	NA	NA	NA	NA	NA	NA	1
AGPS|O00116|RYPLSGMGLPTFK|7M(15.9949)	NA	NA	NA	NA	NA	NA	NA	NA	0.6008	NA	NA	0.9916	0.9625	0.89	NA	NA
AGPS|O00116|TIISLDTSQMNR|	NA	NA	NA	NA	NA	NA	NA	1	1	0.9906	1	NA	0.9998	1	NA	NA
AGPS|O00116|YGSVAFPNFEQGVACLR|15C(57.0214)	1	NA	NA	NA	NA	NA	1	1	1	1	1	1	1	1	1	1
AGPS|O00116|YPLSGMGLPTFK|	NA	NA	NA	NA	NA	NA	NA	NA	NA	NA	NA	NA	NA	0.9988	NA	1
AGTPBP1|Q9UPW5|DCSLPLTVLTCAK|11C(57.0214),2C(57.0214)	NA	NA	NA	NA	NA	NA	NA	NA	NA	NA	NA	NA	0.9998	NA	NA	NA
AGTPBP1|Q9UPW5|EPILERPYGVQR|	NA	NA	NA	NA	NA	NA	NA	NA	0.9991	NA	NA	NA	0.9964	NA	NA	NA
AGTPBP1|Q9UPW5|GGSQILLQLLMNASK|	NA	NA	NA	NA	NA	NA	NA	NA	NA	NA	NA	NA	NA	NA	NA	1
AGTPBP1|Q9UPW5|GLLQYLAAVK|	NA	NA	NA	NA	NA	NA	NA	0.9998	0.9995	0.9996	NA	0.9997	0.9992	0.9997	0.9991	NA
AGTPBP1|Q9UPW5|GSTGMEILLSTLENTK|	NA	NA	NA	NA	NA	NA	NA	NA	1	NA	NA	NA	NA	0.9265	NA	NA
AGTPBP1|Q9UPW5|IVGLLAQLEK|	NA	NA	NA	NA	NA	NA	NA	NA	0.9999	0.9998	NA	0.9996	NA	NA	NA	NA
AGTPBP1|Q9UPW5|LESAHNPQQIYFR|	NA	NA	NA	NA	NA	NA	NA	NA	NA	NA	NA	NA	NA	NA	0.9679	NA
AGTPBP1|Q9UPW5|LVLPCLQLLR|5C(57.0214)	NA	NA	NA	NA	NA	NA	NA	1	0.9972	0.9932	NA	NA	0.9466	NA	NA	NA
AGTPBP1|Q9UPW5|PFVFEGK|	NA	NA	NA	NA	NA	NA	NA	NA	NA	NA	0.992	NA	NA	NA	NA	NA
AGTPBP1|Q9UPW5|VALDTLAALLK|	NA	NA	NA	NA	NA	NA	1	1	1	0.9998	0.9999	0.9999	1	0.9999	1	1
AGTPBP1|Q9UPW5|VTSPTTYVLDEDEPR|	NA	NA	NA	NA	NA	NA	0.9994	1	NA	NA	NA	NA	NA	NA	0.9997	1
AGTRAP|Q6RW13|SAYQTIDSAEAPADPFAVPEGR|	NA	NA	NA	NA	NA	NA	NA	1	NA	NA	NA	NA	NA	NA	NA	NA
AHCTF1|Q8WYP5|AILLPDLSEPNNEPLFSPASEVPR|	NA	NA	NA	NA	NA	NA	NA	NA	NA	0.9999	NA	1	1	1	NA	NA
AHCTF1|Q8WYP5|ANYVPALK|	NA	NA	NA	NA	NA	NA	NA	NA	NA	0.9614	NA	0.9604	NA	0.9911	NA	0.9851
AHCTF1|Q8WYP5|ASELHLLETPLVVK|	NA	NA	NA	NA	NA	NA	1	1	1	1	1	1	1	1	1	1
AHCTF1|Q8WYP5|DLLVAAEAFSELNHLSPVQGTEASLCAPSVYEGK|26C(57.0214)	NA	NA	NA	NA	NA	NA	NA	1	NA	NA	NA	NA	NA	NA	NA	NA
AHCTF1|Q8WYP5|EISEASENIYSDVR|	NA	NA	NA	NA	NA	NA	NA	NA	NA	NA	NA	NA	NA	0.9999	NA	NA
AHCTF1|Q8WYP5|EPINSTTPFNSSK|	NA	NA	NA	NA	NA	NA	NA	1	1	0.9999	0.9987	0.9981	NA	NA	0.9906	1
AHCTF1|Q8WYP5|ETLTFLK|	NA	NA	NA	NA	NA	NA	NA	NA	NA	NA	NA	0.9905	NA	NA	NA	NA
AHCTF1|Q8WYP5|FSGVNEQPPVVLAVK|	NA	NA	NA	NA	NA	NA	NA	1	1	1	NA	1	1	1	1	1
AHCTF1|Q8WYP5|GLIDLSNK|	NA	NA	NA	NA	NA	NA	NA	NA	NA	NA	NA	NA	NA	NA	0.9858	NA
AHCTF1|Q8WYP5|ISFVEEDVHPK|	NA	NA	NA	NA	NA	NA	NA	NA	NA	NA	NA	NA	0.9997	0.9999	NA	NA
AHCTF1|Q8WYP5|LEVFTTPK|	NA	NA	NA	NA	NA	NA	NA	NA	0.9923	NA	NA	NA	0.9979	0.9805	NA	NA
AHCTF1|Q8WYP5|LISPLASPADGVK|	NA	NA	NA	NA	NA	NA	NA	NA	NA	NA	NA	NA	0.9995	1	NA	NA
AHCTF1|Q8WYP5|LLDLVVQPVPR|	NA	NA	NA	NA	NA	NA	0.9997	1	1	0.9989	0.9998	0.9998	0.9999	1	1	1
AHCTF1|Q8WYP5|LNIEELLK|	NA	NA	NA	NA	NA	NA	NA	NA	0.979	0.9475	0.985	0.9597	0.978	0.9904	0.9702	NA
AHCTF1|Q8WYP5|LPFTDTEQECLVK|10C(57.0214)	NA	NA	NA	NA	NA	NA	NA	NA	NA	1	NA	NA	1	NA	NA	1
AHCTF1|Q8WYP5|LPISDSPPDTQEIHVIEQEK|	NA	NA	NA	NA	NA	NA	NA	NA	0.9996	NA	NA	NA	NA	1	1	NA
AHCTF1|Q8WYP5|LQYNFDTIDQQFCDLADNK|13C(57.0214)	NA	NA	NA	NA	NA	NA	NA	0.9983	NA	NA	NA	NA	NA	NA	NA	NA
AHCTF1|Q8WYP5|LVCSGENDNHGQIANLPSAVTSDQK|3C(57.0214)	NA	NA	NA	NA	NA	NA	NA	NA	NA	NA	NA	NA	NA	1	NA	NA
AHCTF1|Q8WYP5|NLSFNELYPSGTLK|	NA	NA	NA	NA	NA	NA	NA	NA	NA	NA	NA	NA	NA	NA	0.9998	NA
AHCTF1|Q8WYP5|NSILDQYGK|	NA	NA	NA	NA	NA	NA	NA	NA	0.9986	NA	NA	NA	NA	NA	NA	NA
AHCTF1|Q8WYP5|PSVYLGLFDINR|	NA	NA	NA	NA	NA	NA	1	NA	NA	NA	NA	NA	NA	NA	NA	NA
AHCTF1|Q8WYP5|PYHLSTSSVFR|	NA	NA	NA	NA	NA	NA	NA	1	0.9999	NA	NA	NA	NA	0.9998	NA	NA
AHCTF1|Q8WYP5|QVVTGTVLTR|	NA	NA	NA	NA	NA	NA	NA	NA	0.9962	NA	0.9797	0.9977	0.999	0.9952	NA	1
AHCTF1|Q8WYP5|SAQQEASADVATPK|	NA	NA	NA	NA	NA	NA	NA	NA	0.9973	NA	NA	NA	0.9982	NA	NA	NA
AHCTF1|Q8WYP5|SGPSLNELIPDGYNR|	NA	NA	NA	NA	NA	NA	0.9637	NA	0.9982	NA	NA	NA	0.9996	0.9988	NA	NA
AHCTF1|Q8WYP5|SLPSSSQLK|	NA	NA	NA	NA	NA	NA	NA	NA	NA	NA	NA	NA	0.9943	0.9957	NA	NA
AHCTF1|Q8WYP5|SPLYLVSR|	NA	NA	NA	NA	NA	NA	NA	NA	0.9978	NA	NA	0.9968	NA	NA	NA	0.9948
AHCTF1|Q8WYP5|SSQLLEPAVEETTK|	NA	NA	NA	NA	NA	NA	NA	NA	NA	NA	NA	NA	NA	NA	0.9989	NA
AHCTF1|Q8WYP5|SSSTALTTNVTEQTEK|	NA	NA	NA	NA	NA	NA	NA	NA	0.9994	1	0.9999	NA	0.9999	0.9996	NA	NA
AHCTF1|Q8WYP5|SVFINNVLSK|	NA	NA	NA	NA	NA	NA	NA	0.9999	NA	0.9937	NA	0.9981	0.9969	0.9965	0.9991	0.9987
AHCTF1|Q8WYP5|TSPHGILDILVHER|	NA	NA	NA	NA	NA	NA	NA	1	1	1	NA	NA	1	1	0.9999	1
AHCTF1|Q8WYP5|TTEVTGTGLGR|	NA	NA	NA	NA	NA	NA	NA	NA	0.9957	NA	NA	NA	0.9987	NA	NA	NA
AHCTF1|Q8WYP5|TTSFFLNSPEK|	NA	NA	NA	NA	NA	NA	NA	NA	NA	NA	NA	NA	NA	1	NA	NA
AHCTF1|Q8WYP5|VAIAENLLDVIK|	0.9671	NA	NA	NA	NA	NA	NA	1	1	NA	NA	NA	1	0.9999	0.9999	1
AHCTF1|Q8WYP5|VDTLPYVPEPIK|	NA	NA	NA	NA	NA	NA	NA	NA	NA	NA	NA	NA	0.9995	0.9999	0.9985	NA
AHCTF1|Q8WYP5|VPVLDEGLTSVETYTPAIR|	NA	NA	NA	NA	NA	NA	NA	0.9786	NA	NA	NA	NA	NA	NA	NA	1
AHCTF1|Q8WYP5|VTAIEPIINHGGASASTQHLHPSLR|	NA	NA	NA	NA	NA	NA	NA	1	NA	0.9999	NA	1	0.9972	1	NA	NA
AHCTF1|Q8WYP5|WITEEQPNSATNLR|	NA	NA	NA	NA	NA	NA	NA	0.6596	NA	NA	NA	NA	NA	NA	NA	NA
AHCTF1|Q8WYP5|YTLDLTGGMFPLR|9M(15.9949)	NA	NA	NA	NA	NA	NA	NA	NA	NA	NA	NA	NA	NA	0.987	NA	NA
AHCY|P23526|AGIPVYAWK|	NA	NA	NA	NA	NA	0.9708	0.9994	0.9999	0.9998	0.9988	0.9981	0.9986	0.9988	0.9963	0.9984	0.9999
AHCY|P23526|ALDIAENEMPGLMR|13M(15.9949)	NA	NA	NA	NA	NA	NA	NA	NA	NA	NA	1	NA	1	NA	NA	1
AHCY|P23526|ALDIAENEMPGLMR|13M(15.9949),9M(15.9949)	NA	NA	NA	NA	NA	0.9893	NA	NA	1	NA	NA	NA	NA	1	0.9998	NA
AHCY|P23526|ATDVMIAGK|	NA	NA	NA	NA	NA	NA	NA	NA	NA	NA	NA	NA	NA	NA	NA	0.9999
AHCY|P23526|ATDVMIAGK|5M(15.9949)	NA	NA	NA	NA	NA	NA	NA	NA	0.998	NA	NA	0.9996	NA	0.9995	NA	NA
AHCY|P23526|DGPLNMILDDGGDLTNLIHTK|6M(15.9949)	NA	NA	NA	NA	NA	NA	1	1	1	1	1	1	1	1	1	1
AHCY|P23526|ESILDGLK|	0.9914	0.8771	0.8685	NA	NA	0.9895	NA	0.9999	NA	0.9947	0.9947	0.9942	0.9847	0.997	0.9944	0.9995
AHCY|P23526|FDNLYGCR|7C(57.0214)	0.9963	0.9914	0.9845	0.9948	NA	0.9975	0.9989	0.9998	0.9979	0.9968	0.9958	0.9992	0.9984	0.9987	0.9988	0.9998
AHCY|P23526|GISEETTTGVHNLYK|	1	0.9922	0.9993	0.9929	NA	0.9999	1	1	1	1	1	1	1	1	1	1
AHCY|P23526|IILLAEGR|	0.9972	NA	NA	0.9567	NA	0.9926	0.982	0.9952	0.9921	0.9828	0.9838	0.994	0.9928	0.9981	0.9886	0.9976
AHCY|P23526|KLDEAVAEAHLGK|	1	0.9975	0.9994	0.9993	0.9689	0.9993	1	1	1	1	1	1	1	1	1	1
AHCY|P23526|LDEAVAEAHLGK|	1	NA	NA	NA	NA	0.9868	0.9998	1	1	1	1	1	0.9999	1	NA	1
AHCY|P23526|MMANGILK|1M(15.9949),2M(15.9949)	NA	NA	NA	NA	NA	NA	NA	NA	0.9787	NA	NA	0.7841	NA	0.6785	NA	NA
AHCY|P23526|QAQYLGMSCDGPFKPDHYR|7M(15.9949),9C(57.0214)	NA	NA	NA	NA	NA	NA	NA	NA	NA	NA	NA	NA	0.9994	NA	NA	NA
AHCY|P23526|QAQYLGMSCDGPFKPDHYR|9C(57.0214)	NA	NA	NA	NA	NA	NA	NA	NA	1	NA	NA	NA	NA	NA	NA	1
AHCY|P23526|RATDVMIAGK|	NA	NA	NA	NA	NA	NA	0.9781	NA	0.9884	0.9876	0.9861	0.9871	0.9967	0.9829	NA	0.9999
AHCY|P23526|RIILLAEGR|	NA	NA	NA	NA	NA	NA	0.9408	1	0.9992	NA	0.9934	0.9988	NA	0.9961	0.9951	1
AHCY|P23526|VADIGLAAWGR|	NA	NA	NA	0.9967	NA	0.9999	1	1	1	1	0.9999	1	1	1	1	1
AHCY|P23526|VAVVAGYGDVGK|	0.9999	0.9958	0.9973	0.9978	NA	0.9991	1	1	1	1	0.9999	1	1	1	1	1
AHCY|P23526|VPAINVNDSVTK|	1	0.9981	0.9812	0.9977	NA	0.9999	1	1	1	1	1	1	1	1	1	1
AHCY|P23526|WLNENAVEK|	NA	NA	NA	NA	NA	NA	NA	NA	NA	NA	NA	NA	NA	NA	NA	1
AHCY|P23526|YPQLLPGIR|	1	NA	NA	0.995	NA	0.9989	0.9999	1	1	0.9998	0.9999	1	0.9999	1	1	1
AHCY|P23526|YPVGVHFLPK|	0.9999	NA	NA	NA	NA	0.971	0.9996	1	1	0.9999	0.9998	1	0.9999	0.9999	0.9995	1
AHCYL1|O43865|FDNLYCCR|6C(57.0214),7C(57.0214)	0.9949	NA	NA	NA	NA	NA	NA	0.9999	0.9986	0.9984	0.9984	0.9986	0.9983	0.9984	NA	0.9999
AHCYL1|O43865|GIVEESVTGVHR|	1	NA	NA	NA	NA	NA	0.9999	1	1	0.9999	1	1	1	1	0.999	1
AHCYL1|O43865|QDVYLLPK|	0.9794	NA	NA	NA	NA	NA	NA	0.9936	0.9427	0.9866	NA	NA	0.9742	0.9498	0.8575	0.973
AHCYL1|O43865|QIQFADDMQEFTK|	NA	NA	NA	NA	NA	NA	NA	NA	NA	NA	0.9997	NA	NA	0.9998	NA	NA
AHCYL1|O43865|SQVDHVIWPDGK|	NA	NA	NA	NA	NA	NA	NA	NA	NA	NA	NA	0.9971	NA	0.9986	NA	NA
AHCYL1|O43865|TPELTWER|	0.9987	NA	NA	NA	NA	NA	0.9977	0.9998	0.9993	0.9915	0.9991	0.9995	0.9989	0.9994	NA	1
AHCYL1|O43865|TTDVMFGGK|	NA	NA	NA	NA	NA	NA	NA	NA	NA	NA	NA	NA	NA	0.9956	NA	NA
AHCYL1|O43865|VVLLAEGR|	NA	NA	NA	NA	NA	NA	NA	0.9932	0.9944	NA	0.9926	NA	NA	0.9921	0.9679	NA
AHNAK|Q09666|ADIDVSGPK|	NA	NA	NA	NA	NA	NA	0.9994	0.9999	0.9999	0.9991	0.9997	0.9988	0.9994	0.9994	0.9941	0.9985
AHNAK|Q09666|ADIEISGPK|	NA	NA	NA	NA	NA	NA	0.9992	NA	NA	NA	0.9994	0.9999	NA	0.9989	NA	NA
AHNAK|Q09666|ADLGVSGPK|	NA	NA	NA	NA	NA	NA	0.9995	0.9999	0.9997	0.9986	0.9996	0.9984	0.9897	0.997	NA	NA
AHNAK|Q09666|ADVDISGPK|	NA	NA	NA	NA	NA	NA	0.9929	NA	NA	NA	NA	NA	NA	NA	NA	NA
AHNAK|Q09666|ADVDVSGPK|	NA	NA	NA	NA	NA	NA	0.9996	NA	NA	NA	0.9994	0.9998	NA	0.999	NA	NA
AHNAK|Q09666|ADVVVSGPK|	NA	NA	NA	NA	NA	NA	0.9998	1	NA	NA	0.9995	0.9993	NA	0.9979	NA	NA
AHNAK|Q09666|AEAPLPSPK|	NA	NA	NA	NA	NA	NA	0.9942	NA	NA	NA	NA	0.9995	NA	NA	NA	NA
AHNAK|Q09666|AEGPDVAVDLPK|	NA	NA	NA	NA	NA	NA	1	NA	NA	0.9333	1	1	0.9982	1	0.9997	NA
AHNAK|Q09666|AEGPEVDVNLPK|	NA	NA	NA	NA	NA	NA	0.9999	1	0.9999	1	1	1	1	1	0.9999	NA
AHNAK|Q09666|AGAISASGPELQGAGHSK|	NA	NA	NA	NA	NA	NA	0.9998	1	NA	NA	1	1	NA	1	NA	NA
AHNAK|Q09666|ANVDISAPK|	NA	NA	NA	NA	NA	NA	0.9982	NA	NA	NA	0.999	0.9999	NA	NA	NA	NA
AHNAK|Q09666|APDVDVNIAGPDAALK|	NA	NA	NA	NA	NA	NA	NA	NA	1	NA	NA	1	NA	NA	NA	NA
AHNAK|Q09666|APDVEGQGLDWSLK|	NA	NA	NA	NA	NA	NA	1	NA	NA	NA	NA	NA	NA	NA	NA	NA
AHNAK|Q09666|APEVNLNAPDVDVHGPDWNLK|	NA	NA	NA	NA	NA	NA	NA	NA	NA	0.9783	1	NA	NA	NA	NA	NA
AHNAK|Q09666|AVEVQGPSLESGDHGK|	NA	NA	NA	NA	NA	NA	0.9999	NA	NA	NA	0.9754	1	NA	NA	NA	NA
AHNAK|Q09666|DDGVFVQEVTQNSPAAR|	NA	NA	NA	NA	NA	NA	1	NA	NA	NA	1	1	NA	NA	0.991	NA
AHNAK|Q09666|DIDISSPEFK|	NA	NA	NA	NA	NA	NA	0.9995	NA	NA	0.996	0.9995	0.9998	NA	0.9999	0.9981	NA
AHNAK|Q09666|ELLLPNWQGSGSHGLTIAQR|	NA	NA	NA	NA	NA	NA	1	NA	NA	NA	1	1	NA	1	NA	NA
AHNAK|Q09666|EVDVNLPK|	NA	NA	NA	NA	NA	NA	0.9794	NA	NA	NA	0.9962	0.9961	NA	NA	NA	NA
AHNAK|Q09666|FGTFGGLGSK|	NA	NA	NA	NA	NA	NA	0.9998	1	NA	0.9998	0.9997	0.9999	0.9999	0.9998	NA	NA
AHNAK|Q09666|FSMPGFK|	NA	NA	NA	NA	NA	NA	NA	0.9989	NA	NA	NA	NA	NA	NA	0.9947	NA
AHNAK|Q09666|FSMPGFK|3M(15.9949)	NA	NA	NA	NA	NA	NA	0.9988	NA	0.9944	0.9925	0.9949	0.9961	0.9983	0.9988	NA	NA
AHNAK|Q09666|GDADVSVPK|	NA	NA	NA	NA	NA	NA	0.6303	NA	NA	NA	NA	0.9994	NA	0.9978	NA	NA
AHNAK|Q09666|GDFDVSVPK|	NA	NA	NA	NA	NA	NA	NA	0.9997	0.9981	0.9979	NA	0.9995	NA	NA	NA	NA
AHNAK|Q09666|GDISISGPK|	NA	NA	NA	NA	NA	NA	NA	NA	NA	NA	0.716	NA	NA	NA	NA	NA
AHNAK|Q09666|GDVDISLPK|	NA	NA	NA	NA	NA	NA	NA	0.9996	0.9791	0.9865	0.9917	0.9939	0.995	0.9931	NA	NA
AHNAK|Q09666|GDVDVSAPK|	NA	NA	NA	NA	NA	NA	NA	NA	NA	NA	NA	0.9983	NA	NA	NA	NA
AHNAK|Q09666|GDVDVSLPK|	NA	NA	NA	NA	NA	NA	0.9994	0.9999	0.9997	0.9993	0.9996	0.9997	0.9996	0.9997	0.9989	NA
AHNAK|Q09666|GDVDVSVPEVEGK|	NA	NA	NA	NA	NA	NA	NA	NA	NA	NA	1	1	NA	NA	NA	NA
AHNAK|Q09666|GDVDVSVPK|	NA	NA	NA	NA	NA	NA	0.9975	0.9999	0.9996	NA	0.9996	0.9996	0.9985	0.9991	NA	NA
AHNAK|Q09666|GDVPSVGLEGPDVDLQGPEAK|	NA	NA	NA	NA	NA	NA	NA	NA	NA	NA	0.9688	1	1	1	1	NA
AHNAK|Q09666|GEGPDVDVNLPK|	NA	NA	NA	NA	NA	NA	0.9993	1	0.9991	0.9993	0.9999	0.9998	0.9999	0.9999	1	NA
AHNAK|Q09666|GEGPDVDVSLPK|	NA	NA	NA	NA	NA	NA	NA	NA	NA	NA	NA	0.8459	NA	NA	NA	NA
AHNAK|Q09666|GEGPDVDVTLPK|	NA	NA	NA	NA	NA	NA	NA	NA	NA	NA	NA	1	NA	0.9986	NA	NA
AHNAK|Q09666|GEGPEFDVNLSK|	NA	NA	NA	NA	NA	NA	NA	NA	NA	NA	NA	1	0.9486	NA	NA	NA
AHNAK|Q09666|GEGPEVDVK|	NA	NA	NA	NA	NA	NA	NA	0.9088	NA	0.9915	NA	NA	NA	NA	NA	NA
AHNAK|Q09666|GEGPEVDVNLPK|	NA	NA	NA	NA	NA	NA	1	NA	1	1	1	1	1	0.9999	NA	NA
AHNAK|Q09666|GEGPEVDVTLPK|	NA	NA	NA	NA	NA	NA	1	1	NA	NA	0.9999	NA	NA	0.9999	NA	NA
AHNAK|Q09666|GEIDASVPELEGDLR|	NA	NA	NA	NA	NA	NA	NA	NA	NA	NA	NA	0.9982	NA	0.9999	NA	NA
AHNAK|Q09666|GEVDVDVPK|	NA	NA	NA	NA	NA	NA	NA	NA	NA	NA	0.9916	0.9959	NA	NA	NA	NA
AHNAK|Q09666|GEVDVSLANVEGDLK|	NA	NA	NA	NA	NA	NA	0.9995	NA	NA	NA	NA	1	NA	NA	1	NA
AHNAK|Q09666|GGADVSGGVSAPDISLGEGHLSVK|	NA	NA	NA	NA	NA	NA	NA	1	NA	NA	NA	NA	NA	NA	NA	NA
AHNAK|Q09666|GGQIGLQAPGLSVSGPQGHLESGSGK|	NA	NA	NA	NA	NA	NA	NA	NA	NA	NA	1	NA	NA	NA	NA	NA
AHNAK|Q09666|GGVDVTLPR|	NA	NA	NA	NA	NA	NA	NA	NA	NA	NA	NA	0.9983	NA	0.9935	NA	NA
AHNAK|Q09666|GGVQVPAVDISSSLGGR|	NA	NA	NA	NA	NA	NA	NA	NA	0.9998	NA	NA	1	0.9998	NA	NA	NA
AHNAK|Q09666|GNVDISAPK|	NA	NA	NA	NA	NA	NA	NA	NA	NA	NA	0.9981	NA	0.9962	NA	NA	NA
AHNAK|Q09666|GPAFNMASPESDFGINLK|6M(15.9949)	NA	NA	NA	NA	NA	NA	NA	NA	NA	NA	NA	NA	NA	NA	0.9749	NA
AHNAK|Q09666|GPEVDIEGPEGK|	NA	NA	NA	NA	NA	NA	0.9991	NA	NA	NA	NA	NA	NA	0.9936	NA	NA
AHNAK|Q09666|GPFVEAEVPDVDLECPDAK|15C(57.0214)	NA	NA	NA	NA	NA	NA	0.9775	NA	0.9984	NA	1	1	1	1	1	NA
AHNAK|Q09666|GPGVDLPSVNLSMPK|	NA	NA	NA	NA	NA	NA	NA	NA	NA	NA	NA	0.9564	NA	NA	NA	NA
AHNAK|Q09666|GPGVDVNLK|	NA	NA	NA	NA	NA	NA	0.9829	NA	NA	NA	NA	NA	NA	NA	NA	NA
AHNAK|Q09666|GPHVDVSGPDIDIEGPEGK|	NA	NA	NA	NA	NA	NA	1	NA	NA	1	1	1	NA	1	NA	NA
AHNAK|Q09666|GPQITGPSLEGDLGLK|	NA	NA	NA	NA	NA	NA	NA	NA	NA	NA	1	0.9999	1	1	NA	NA
AHNAK|Q09666|GPQVSGELK|	NA	NA	NA	NA	NA	NA	NA	NA	NA	NA	0.9698	0.9976	NA	0.993	NA	NA
AHNAK|Q09666|GPQVSSALNLDTSK|	NA	NA	NA	NA	NA	NA	NA	NA	NA	NA	NA	1	NA	NA	NA	NA
AHNAK|Q09666|GPSLDIDTPDVNIEGPEGK|	NA	NA	NA	NA	NA	NA	NA	NA	NA	NA	NA	1	NA	NA	NA	NA
AHNAK|Q09666|GSEVGFHGAAPDISVK|	NA	NA	NA	NA	NA	NA	NA	NA	NA	0.9986	0.9978	1	0.9741	1	NA	NA
AHNAK|Q09666|IDVDAPDIDIHGPDAK|	NA	NA	NA	NA	NA	NA	0.9999	NA	NA	0.9988	NA	NA	0.9983	0.9998	NA	NA
AHNAK|Q09666|IDVTAPDVSIEEPEGK|	NA	NA	NA	NA	NA	NA	1	1	1	1	1	1	1	1	1	NA
AHNAK|Q09666|ISAPNVDFNLEGPK|	NA	NA	NA	NA	NA	NA	1	NA	0.9877	1	0.9988	1	NA	NA	NA	NA
AHNAK|Q09666|ISIPDVDLDLK|	NA	NA	NA	NA	NA	NA	0.9999	NA	NA	0.9999	0.9999	1	1	1	0.9999	NA
AHNAK|Q09666|ISMPDFDLHLK|	NA	NA	NA	NA	NA	NA	0.9991	NA	0.9997	0.9999	NA	NA	0.9997	1	0.9919	NA
AHNAK|Q09666|ISMPDFDLHLK|3M(15.9949)	NA	NA	NA	NA	NA	NA	NA	NA	NA	NA	0.9998	0.9999	NA	NA	NA	NA
AHNAK|Q09666|ISMPDFDLNLK|	NA	NA	NA	NA	NA	NA	NA	NA	NA	NA	0.9946	0.9891	NA	NA	NA	NA
AHNAK|Q09666|ISMPDIDLNLK|	NA	NA	NA	NA	NA	NA	NA	1	1	0.9984	NA	NA	0.9997	0.9994	NA	NA
AHNAK|Q09666|ISMPDIDLNLK|3M(15.9949)	NA	NA	NA	NA	NA	NA	0.9997	NA	NA	NA	0.9996	0.9999	NA	NA	0.9989	NA
AHNAK|Q09666|ISMPDVDLHLK|	NA	NA	NA	NA	NA	NA	NA	1	NA	0.999	NA	NA	NA	NA	NA	NA
AHNAK|Q09666|ISMPDVDLHLK|3M(15.9949)	NA	NA	NA	NA	NA	NA	0.9998	NA	1	NA	0.9996	0.9999	0.9998	0.9995	0.9998	NA
AHNAK|Q09666|ISMPEVDLNLK|3M(15.9949)	NA	NA	NA	NA	NA	NA	NA	NA	NA	NA	NA	0.9994	NA	NA	NA	NA
AHNAK|Q09666|ISMQDVDLSLGSPK|	NA	NA	NA	NA	NA	NA	NA	NA	NA	NA	1	NA	NA	1	NA	NA
AHNAK|Q09666|ISMSEVDLNVAAPK|	NA	NA	NA	NA	NA	NA	NA	NA	0.9186	0.9168	NA	NA	NA	0.9992	NA	NA
AHNAK|Q09666|KPDIDITGPK|	NA	NA	NA	NA	NA	NA	0.7197	NA	NA	NA	NA	NA	0.6642	NA	NA	NA
AHNAK|Q09666|LDFEGPDAK|	NA	NA	NA	NA	NA	NA	0.9996	NA	NA	NA	0.9991	0.9993	NA	0.9993	NA	NA
AHNAK|Q09666|LEGDLTGPSVGVEVPDVELECPDAK|21C(57.0214)	NA	NA	NA	NA	NA	NA	NA	NA	NA	NA	NA	1	NA	NA	NA	NA
AHNAK|Q09666|LEGGEVDLK|	NA	NA	NA	NA	NA	NA	NA	0.9982	NA	NA	NA	0.9982	NA	0.9991	NA	NA
AHNAK|Q09666|LEGPDVSLK|	NA	NA	NA	NA	NA	NA	0.9994	NA	0.9661	NA	0.9997	0.9998	NA	0.9997	NA	NA
AHNAK|Q09666|LNVGAPDVTLR|	NA	NA	NA	NA	NA	NA	0.9998	0.9997	NA	1	1	1	0.9975	0.9999	0.9988	NA
AHNAK|Q09666|LPQFGISTPGSDLHVNAK|	NA	NA	NA	NA	NA	NA	0.9999	NA	NA	NA	1	1	NA	NA	NA	NA
AHNAK|Q09666|LPSGSGAASPTGSAVDIR|	NA	NA	NA	NA	NA	NA	NA	NA	NA	NA	1	1	NA	NA	NA	NA
AHNAK|Q09666|LPTGQISGPEIK|	NA	NA	NA	NA	NA	NA	1	1	NA	1	0.9999	1	1	1	NA	NA
AHNAK|Q09666|LQGSGVSLASK|	NA	NA	NA	NA	NA	NA	0.9795	NA	NA	NA	NA	0.9913	NA	NA	NA	NA
AHNAK|Q09666|LQVTMPGIK|5M(15.9949)	NA	NA	NA	NA	NA	NA	NA	NA	NA	NA	0.9896	NA	NA	NA	NA	NA
AHNAK|Q09666|MDAEVPDVNIEGPDAK|1M(15.9949)	NA	NA	NA	NA	NA	NA	NA	NA	NA	NA	NA	1	NA	NA	NA	NA
AHNAK|Q09666|MPEMNIK|	NA	NA	NA	NA	NA	NA	NA	NA	NA	NA	NA	NA	NA	0.986	NA	NA
AHNAK|Q09666|MPFLSISSPK|	NA	NA	NA	NA	NA	NA	NA	NA	NA	NA	0.9976	0.9998	0.9654	NA	NA	NA
AHNAK|Q09666|MSLPDVDLDLK|	NA	NA	NA	NA	NA	NA	NA	NA	NA	NA	0.9971	NA	NA	NA	NA	NA
AHNAK|Q09666|SEDGVEGDLGETQSR|	NA	NA	NA	NA	NA	NA	1	NA	NA	0.9998	1	1	0.9996	NA	NA	NA
AHNAK|Q09666|TPEMIIQK|	NA	NA	NA	NA	NA	NA	NA	NA	NA	NA	0.9806	0.9671	NA	0.94	NA	NA
AHNAK|Q09666|TPKISMPDVNLNLK|6M(15.9949)	NA	NA	NA	NA	NA	NA	NA	NA	NA	NA	NA	NA	NA	NA	NA	0.5105
AHNAK|Q09666|VDIDAPDVDVHGPDWHLK|	NA	NA	NA	NA	NA	NA	1	1	1	1	1	1	1	1	NA	1
AHNAK|Q09666|VDIDAPDVEVHDPDWHLK|	NA	NA	NA	NA	NA	NA	1	NA	NA	NA	1	1	NA	NA	NA	NA
AHNAK|Q09666|VDIDAPDVSIEGPDAK|	NA	NA	NA	NA	NA	NA	1	NA	NA	1	1	1	NA	1	NA	NA
AHNAK|Q09666|VDIDTPDIDIHGPEGK|	NA	NA	NA	NA	NA	NA	1	NA	NA	NA	1	1	1	NA	1	NA
AHNAK|Q09666|VDIDTPDINIEGSEGK|	NA	NA	NA	NA	NA	NA	1	NA	NA	NA	1	1	NA	NA	NA	NA
AHNAK|Q09666|VDIDVPDVDVQGPDWHLK|	NA	NA	NA	NA	NA	NA	1	1	NA	NA	1	0.9876	0.9998	0.9999	NA	NA
AHNAK|Q09666|VDIDVPDVNIEGPDAK|	NA	NA	NA	NA	NA	NA	0.9998	NA	NA	NA	NA	NA	0.9998	NA	NA	NA
AHNAK|Q09666|VDIDVPDVNIEGPEGK|	NA	NA	NA	NA	NA	NA	NA	1	0.9989	0.9995	0.9985	0.9997	NA	0.9984	1	NA
AHNAK|Q09666|VDIDVPDVNLEAPEGK|	NA	NA	NA	NA	NA	NA	1	1	NA	1	1	1	1	1	1	NA
AHNAK|Q09666|VDIEAPDVSLEGPEGK|	NA	NA	NA	NA	NA	NA	1	1	1	1	1	1	1	1	1	NA
AHNAK|Q09666|VDIEGPDVNIEGPEGK|	NA	NA	NA	NA	NA	NA	1	1	1	1	1	1	1	1	1	NA
AHNAK|Q09666|VDIETPNLEGTLTGPR|	NA	NA	NA	NA	NA	0.9893	1	1	1	1	1	1	1	1	NA	NA
AHNAK|Q09666|VDINAPDVDVHGPDWHLK|	NA	NA	NA	NA	NA	NA	NA	NA	NA	NA	1	NA	NA	NA	NA	NA
AHNAK|Q09666|VDINAPDVDVQGPDWHLK|	NA	NA	NA	NA	NA	NA	1	1	NA	NA	NA	1	NA	NA	NA	NA
AHNAK|Q09666|VDINAPDVDVR|	NA	NA	NA	NA	NA	NA	1	NA	NA	0.9746	0.9999	NA	1	0.9972	NA	NA
AHNAK|Q09666|VDINAPDVEVHGPDWHLK|	NA	NA	NA	NA	NA	NA	NA	0.9988	NA	0.9992	1	NA	NA	NA	NA	NA
AHNAK|Q09666|VDINAPDVEVQGK|	NA	NA	NA	NA	NA	NA	NA	1	NA	NA	NA	NA	NA	NA	NA	NA
AHNAK|Q09666|VDINAPDVGVQGPDWHLK|	NA	NA	NA	NA	NA	NA	1	NA	NA	1	0.9979	1	1	1	NA	NA
AHNAK|Q09666|VDTNAPDLSLEGPEGK|	NA	NA	NA	NA	NA	NA	NA	1	NA	NA	1	1	1	1	NA	NA
AHNAK|Q09666|VDVDVPDVNIEGPDAK|	NA	NA	NA	NA	NA	NA	1	1	NA	0.9995	0.9999	1	1	1	1	NA
AHNAK|Q09666|VDVECPDVNIEGPEGK|5C(57.0214)	NA	NA	NA	NA	NA	NA	1	NA	NA	1	1	1	NA	1	NA	NA
AHNAK|Q09666|VDVEGPDVNIEGPEGK|	NA	NA	NA	NA	NA	NA	1	1	NA	1	1	1	1	NA	1	NA
AHNAK|Q09666|VDVEVPDVSLEGPEGK|	NA	NA	NA	NA	NA	NA	1	1	1	1	1	1	1	1	1	NA
AHNAK|Q09666|VDVNAPDVQAPDWHLK|	NA	NA	NA	NA	NA	NA	1	1	0.9999	1	1	1	1	1	NA	NA
AHNAK|Q09666|VDVSAPDVEAHGPEWNLK|	NA	NA	NA	NA	NA	NA	NA	1	NA	NA	0.9999	1	NA	NA	NA	NA
AHNAK|Q09666|VEAPSLDVHMDSPDINIEGPDVK|	NA	NA	NA	NA	NA	NA	NA	NA	NA	NA	NA	NA	NA	0.8337	NA	NA
AHNAK|Q09666|VGIDTPDIDIHGPEGK|	NA	NA	NA	NA	NA	NA	1	NA	0.9963	NA	1	1	NA	1	NA	NA
AHNAK|Q09666|VGVEVPDVNIEGPEGK|	NA	NA	NA	NA	NA	NA	1	1	NA	1	1	1	1	1	1	NA
AHNAK|Q09666|VHAPGLNLSGVGGK|	NA	NA	NA	NA	NA	NA	1	NA	NA	NA	1	1	NA	NA	NA	NA
AHNAK|Q09666|VNVEAPDVNLEGLGGK|	NA	NA	NA	NA	NA	NA	NA	1	1	1	1	NA	NA	1	NA	NA
AHNAK|Q09666|VPDVDIR|	NA	NA	NA	NA	NA	NA	0.9913	NA	NA	NA	0.9872	0.9931	NA	NA	NA	NA
AHNAK|Q09666|VPEVDVR|	NA	NA	NA	NA	NA	NA	0.9893	NA	NA	0.9483	NA	0.9921	0.9357	0.9404	NA	NA
AHNAK|Q09666|VPGIDATTK|	NA	NA	NA	NA	NA	NA	NA	NA	NA	NA	0.9982	NA	NA	NA	NA	NA
AHNAK|Q09666|VPKISMPDVDLHLK|5S(79.9663),6M(15.9949)	NA	NA	NA	NA	NA	NA	NA	NA	NA	NA	NA	0.8466	NA	NA	NA	NA
AHNAK|Q09666|VQANLGAPDINIEGLDAK|	NA	NA	NA	NA	NA	NA	NA	NA	NA	NA	NA	1	NA	NA	NA	NA
AHNAK|Q09666|VQTPEVDVK|	NA	NA	NA	NA	NA	NA	NA	NA	NA	NA	NA	0.9768	NA	NA	NA	NA
AHNAK|Q09666|VSAPGVQGDVK|	NA	NA	NA	NA	NA	NA	0.9998	1	0.9998	0.9993	0.9993	0.9999	0.9998	NA	NA	NA
AHNAK|Q09666|VSGPDLDLNLK|	NA	NA	NA	NA	NA	NA	NA	1	NA	0.9998	0.9999	1	NA	NA	0.9999	NA
AHNAK|Q09666|VSMPDVDLNLK|	NA	NA	NA	NA	NA	NA	NA	NA	NA	0.9937	NA	1	0.9868	NA	NA	NA
AHNAK|Q09666|VSVGAPDLSLEASEGSIK|	NA	NA	NA	NA	NA	NA	1	1	1	1	NA	1	1	1	NA	NA
AHNAK|Q09666|VTAPDVDLHLK|	NA	NA	NA	NA	NA	NA	0.9996	1	NA	0.9996	0.9993	0.9999	NA	0.9998	NA	NA
AHNAK|Q09666|VTAYTVDVTGR|	NA	NA	NA	NA	NA	NA	0.9998	1	NA	NA	0.9998	1	NA	0.9999	NA	NA
AHNAK2|Q8IVF2|ALVDVSAPK|	NA	NA	NA	NA	NA	NA	0.8505	NA	NA	NA	0.9503	0.9441	NA	NA	NA	NA
AHNAK2|Q8IVF2|LEGDLSLADK|	NA	NA	NA	NA	NA	NA	0.9993	0.9987	NA	0.9961	0.9998	0.9998	NA	NA	NA	NA
AHNAK2|Q8IVF2|LLEGPVPEEVGLK|	NA	NA	NA	NA	NA	NA	0.9254	NA	NA	NA	NA	NA	NA	NA	NA	NA
AHNAK2|Q8IVF2|LPEGPVPEGAGLK|	NA	NA	NA	NA	NA	NA	NA	NA	NA	0.8533	NA	NA	NA	NA	NA	NA
AHNAK2|Q8IVF2|LQEETITFFDAR|	NA	NA	NA	NA	NA	NA	NA	NA	0.9711	NA	NA	NA	NA	NA	NA	NA
AHNAK2|Q8IVF2|LQMPSFKMPKVDLK|8M(15.9949)	NA	NA	NA	NA	NA	NA	NA	NA	NA	NA	NA	NA	NA	NA	0.695	NA
AHNAK2|Q8IVF2|TELILPEQDR|	NA	NA	NA	NA	NA	NA	NA	NA	NA	NA	0.9744	NA	NA	0.9953	NA	NA
AHSA1|O95433|ADATNVNNWHWTER|	1	NA	NA	NA	NA	NA	1	1	1	1	1	1	1	1	NA	1
AHSA1|O95433|DASNWSTDK|	NA	NA	NA	NA	NA	NA	NA	NA	0.9992	NA	NA	NA	NA	NA	NA	NA
AHSA1|O95433|DEPDTNLVALMK|	NA	NA	NA	NA	NA	0.9982	NA	1	NA	NA	NA	NA	NA	1	NA	NA
AHSA1|O95433|DEPDTNLVALMK|11M(15.9949)	0.9993	NA	NA	NA	NA	NA	1	NA	1	0.9998	1	1	1	NA	1	1
AHSA1|O95433|EAMGIYISTLK|	NA	NA	NA	NA	NA	0.9969	NA	NA	NA	NA	1	NA	NA	NA	NA	1
AHSA1|O95433|EAMGIYISTLK|3M(15.9949)	1	NA	NA	NA	NA	NA	0.9999	1	1	0.9999	NA	1	1	0.9999	1	NA
AHSA1|O95433|ETFLTSPEELYR|	1	NA	NA	0.9842	NA	0.9962	1	1	1	1	1	1	0.9999	NA	1	1
AHSA1|O95433|FHMVDGNVSGEFTDLVPEK|	NA	NA	NA	NA	NA	0.9979	NA	1	NA	1	1	NA	NA	NA	NA	1
AHSA1|O95433|FHMVDGNVSGEFTDLVPEK|3M(15.9949)	NA	NA	NA	NA	NA	NA	1	NA	1	NA	NA	1	1	1	1	NA
AHSA1|O95433|GHVEIPNLSDENSVDEVEISVSLAK|	NA	NA	NA	NA	NA	1	NA	NA	0.9981	1	NA	NA	NA	NA	0.9999	1
AHSA1|O95433|GIPAPEEER|	NA	NA	NA	NA	NA	NA	0.991	1	0.9999	NA	0.9987	0.996	0.9977	0.9957	0.999	0.9999
AHSA1|O95433|LDGEASINNR|	NA	NA	NA	NA	NA	NA	NA	NA	NA	NA	NA	NA	NA	NA	0.9989	0.9999
AHSA1|O95433|LIFFYEWSVK|	NA	NA	NA	NA	NA	NA	NA	1	NA	NA	NA	NA	NA	NA	NA	0.9989
AHSA1|O95433|LNWTGTSK|	0.9918	NA	NA	NA	NA	NA	0.9925	0.9997	0.9932	0.9921	0.9962	NA	0.9872	0.9961	NA	0.9986
AHSA1|O95433|NGETELCMEGR|7C(57.0214)	NA	NA	NA	NA	NA	NA	NA	NA	NA	NA	NA	NA	NA	0.9999	NA	NA
AHSA1|O95433|NGETELCMEGR|7C(57.0214),8M(15.9949)	NA	NA	NA	NA	NA	NA	NA	1	1	0.9998	1	1	1	NA	NA	1
AHSA1|O95433|QTFGYGAR|	0.9986	NA	NA	0.9852	NA	0.9904	0.9951	0.9998	0.9937	0.9961	0.992	0.9944	0.9964	0.9907	0.9842	0.9978
AHSA1|O95433|SWPEGHFATITLTFIDK|	NA	NA	NA	NA	NA	NA	NA	1	1	NA	NA	NA	NA	NA	NA	1
AHSA1|O95433|TEFTQGMILPTMNGESVDPVGQPALK|	NA	NA	NA	NA	NA	NA	NA	NA	NA	NA	NA	NA	NA	NA	NA	1
AHSA1|O95433|TLFLAVQVQNEEGK|	NA	NA	NA	NA	NA	NA	1	1	NA	NA	1	1	NA	1	1	1
AHSA1|O95433|VFTTQELVQAFTHAPATLEADR|	1	NA	NA	NA	NA	0.9999	1	1	1	1	1	1	1	1	1	1
AHSA1|O95433|YYFEGIK|	0.996	NA	NA	0.9756	NA	0.9745	0.998	0.9995	0.9989	0.9933	0.9944	0.9916	0.9926	0.9932	0.9979	0.9989
AIFM1|O95831|AALSASEGEEVPQDK|	1	0.9972	0.9951	0.9962	0.9994	0.9999	1	1	1	1	1	1	1	1	0.9994	1
AIFM1|O95831|ALGTEVIQLFPEK|	1	NA	NA	0.9995	NA	1	1	1	1	1	1	1	1	1	1	1
AIFM1|O95831|APSHVPFLLIGGGTAAFAAAR|	1	0.9999	NA	NA	0.9991	1	1	1	1	1	1	1	1	1	1	1
AIFM1|O95831|CLIATGGTPR|1C(57.0214)	NA	NA	NA	NA	NA	NA	0.9994	1	1	0.9981	0.9994	0.9996	0.9941	0.9968	0.9954	1
AIFM1|O95831|DGEQHEDLNEVAK|	0.9999	NA	NA	NA	NA	NA	0.9999	1	1	1	1	1	1	1	NA	1
AIFM1|O95831|ELWFSDDPNVTK|	1	NA	NA	NA	NA	0.9976	1	1	0.9999	1	1	1	0.9999	1	0.9997	1
AIFM1|O95831|GVIFYLR|	NA	NA	NA	0.9665	NA	0.9716	0.9828	NA	NA	0.9466	0.978	0.9866	0.977	0.9867	0.9846	NA
AIFM1|O95831|ILPEYLSNWTMEK|11M(15.9949)	NA	NA	NA	NA	NA	NA	NA	NA	1	1	0.9994	NA	0.9999	1	NA	1
AIFM1|O95831|ISGLGLTPEQK|	0.984	0.9707	0.9766	0.9805	0.9985	0.998	NA	1	NA	0.9974	0.9997	0.9999	NA	0.9997	0.999	1
AIFM1|O95831|KVETDHIVAAVGLEPNVELAK|	NA	NA	NA	NA	NA	NA	NA	1	1	NA	NA	1	NA	1	1	NA
AIFM1|O95831|LAGENMTGAAK|	NA	NA	NA	NA	NA	NA	0.9991	1	1	0.9993	0.995	NA	0.9999	0.9989	NA	1
AIFM1|O95831|LFNIHED|	0.9353	NA	0.9087	NA	NA	NA	0.9862	0.997	0.9985	0.9924	0.9928	0.9983	0.9933	0.9978	NA	0.9992
AIFM1|O95831|LNDGSQITYEK|	1	NA	NA	0.9953	NA	0.9998	1	1	0.9999	NA	NA	0.9989	NA	NA	0.9997	0.8695
AIFM1|O95831|SATEQSGTGIR|	NA	NA	NA	NA	NA	NA	NA	NA	0.9991	NA	0.9995	0.9996	NA	0.9998	NA	1
AIFM1|O95831|SITIIGGGFLGSELACALGR|16C(57.0214)	1	NA	NA	NA	1	NA	NA	1	1	NA	NA	1	1	NA	1	1
AIFM1|O95831|SIYFQPPSFYVSAQDLPHIENGGVAVLTGK|	NA	NA	NA	NA	NA	NA	1	1	1	1	NA	NA	NA	0.9993	1	1
AIFM1|O95831|SNIWVAGDAACFYDIK|11C(57.0214)	NA	NA	NA	NA	NA	0.9999	NA	NA	NA	NA	NA	NA	NA	NA	NA	NA
AIFM1|O95831|TGGLEIDSDFGGFR|	0.9998	0.9928	NA	NA	NA	0.9998	1	1	1	1	1	NA	1	1	1	1
AIFM1|O95831|VETDHIVAAVGLEPNVELAK|	1	NA	NA	NA	NA	1	1	1	1	1	1	NA	1	1	1	1
AIFM1|O95831|VLIVSEDPELPYMRPPLSK|	NA	NA	NA	NA	NA	NA	NA	1	1	NA	1	NA	NA	1	NA	1
AIFM1|O95831|VLIVSEDPELPYMRPPLSK|13M(15.9949)	NA	NA	NA	NA	NA	NA	0.9999	NA	NA	NA	NA	1	1	NA	1	NA
AIFM1|O95831|VMPNAIVQSVGVSSGK|	NA	NA	NA	NA	NA	NA	NA	NA	NA	NA	NA	NA	NA	NA	NA	1
AIFM1|O95831|VNAELQAR|	NA	NA	NA	NA	NA	NA	0.986	0.9983	0.9983	NA	NA	NA	NA	0.9429	NA	NA
AIFM1|O95831|VVQLDVR|	0.9947	0.9473	NA	0.9379	0.9835	0.9725	0.9948	0.9972	0.9919	0.9841	0.9809	0.997	0.9957	0.9971	NA	0.9963
AIMP1|Q12904|AILQATLR|	0.9955	NA	NA	NA	NA	NA	0.9759	0.9996	0.9966	0.9859	0.9812	0.9871	0.9982	0.9977	NA	0.9994
AIMP1|Q12904|ANNDAVLK|N-term(42.0106)	NA	NA	NA	NA	NA	NA	NA	NA	NA	NA	0.7457	NA	NA	NA	NA	NA
AIMP1|Q12904|GAEADQIIEYLK|	1	NA	NA	NA	NA	NA	NA	NA	1	0.9997	0.9999	0.9999	1	1	0.9999	1
AIMP1|Q12904|IEILAPPNGSVPGDR|	0.9995	NA	NA	NA	NA	NA	0.9999	1	1	0.9998	0.9997	1	1	0.9998	0.9999	1
AIMP1|Q12904|IGCIITAR|3C(57.0214)	NA	NA	NA	NA	NA	NA	NA	0.9676	NA	NA	NA	NA	0.9837	NA	NA	NA
AIMP1|Q12904|ITFDAFPGEPDK|	1	NA	NA	0.9971	NA	0.9995	1	1	1	0.9948	0.9999	1	1	1	1	1
AIMP1|Q12904|IWEQIQPDLHTNDECVATYK|15C(57.0214)	NA	NA	NA	NA	NA	NA	NA	1	1	1	NA	NA	1	1	NA	NA
AIMP1|Q12904|KHPDADSLYVEEVDVGEIAPR|	NA	NA	NA	NA	NA	NA	NA	1	1	NA	1	1	NA	1	NA	NA
AIMP1|Q12904|MVILLCNLK|6C(57.0214)	NA	NA	NA	NA	NA	NA	NA	0.9998	NA	NA	NA	NA	NA	0.9993	NA	NA
AIMP1|Q12904|QELIQAEIQNGVK|	0.9996	NA	NA	NA	NA	NA	0.9968	1	1	NA	NA	1	1	1	1	NA
AIMP1|Q12904|QIPFPSGTPLHANSMVSENVIQSTAVTTVSSGTK|	NA	NA	NA	NA	NA	0.999	NA	NA	NA	NA	NA	NA	NA	NA	NA	NA
AIMP1|Q12904|QQVSLLK|	NA	NA	NA	NA	NA	NA	NA	NA	NA	NA	0.9391	NA	NA	0.9868	NA	NA
AIMP1|Q12904|TVVSGLVNHVPLEQMQNR|	NA	NA	NA	NA	NA	NA	NA	NA	1	NA	NA	NA	0.9998	1	NA	0.9901
AIMP2|Q13155|DIVINANPASPPLSLLVLHR|	NA	NA	NA	NA	NA	NA	1	1	1	1	1	1	1	1	1	1
AIMP2|Q13155|FLFSLFGQK|	0.9998	NA	NA	NA	NA	0.9989	0.9998	1	1	0.9999	0.9998	0.9999	0.9999	0.9998	0.9998	1
AIMP2|Q13155|FSIQTMCPIEGEGNIAR|6M(15.9949),7C(57.0214)	NA	NA	NA	NA	NA	NA	NA	NA	NA	NA	NA	1	NA	NA	1	NA
AIMP2|Q13155|FSIQTMCPIEGEGNIAR|7C(57.0214)	NA	NA	NA	NA	NA	NA	NA	NA	NA	1	1	NA	1	1	NA	1
AIMP2|Q13155|LLCEHFR|3C(57.0214)	NA	NA	NA	NA	NA	NA	0.9972	NA	0.9674	0.9712	NA	NA	NA	NA	NA	NA
AIMP2|Q13155|MIQTPDADLDVTNIIQADEPTTLTTNALDLNSVLGK|	NA	NA	1	NA	NA	0.9879	NA	0.9341	NA	NA	NA	NA	NA	NA	NA	NA
AIMP2|Q13155|MIQTPDADLDVTNIIQADEPTTLTTNALDLNSVLGK|1M(15.9949)	NA	1	NA	NA	1	NA	NA	NA	1	NA	NA	NA	NA	NA	1	1
AIMP2|Q13155|SCENLAPFNTALK|2C(57.0214)	1	NA	NA	0.9982	NA	0.9991	1	1	1	1	1	1	1	1	1	1
AIMP2|Q13155|SVPENLLK|	NA	NA	NA	NA	NA	NA	NA	NA	NA	NA	NA	NA	NA	0.9758	NA	0.9907
AIMP2|Q13155|SYGPAPGAGHVQEESNLSLQALESR|	1	NA	NA	0.9958	NA	0.9999	1	1	1	1	1	1	1	1	1	1
AIMP2|Q13155|VELPTCMYR|6C(57.0214)	NA	NA	NA	NA	NA	NA	NA	NA	NA	NA	0.9992	NA	NA	0.9984	NA	0.9993
AIMP2|Q13155|VLSTVHTHSSVK|	NA	NA	NA	NA	NA	NA	NA	NA	0.9969	NA	0.9981	0.9945	NA	0.9988	NA	NA
AIP|O00170|AVPLIHQEGNR|	NA	NA	NA	NA	NA	NA	NA	0.9956	0.9999	0.9997	NA	NA	NA	0.9828	NA	0.9999
AIP|O00170|EGEIAQFLCDIK|9C(57.0214)	NA	NA	NA	NA	NA	NA	0.9992	NA	NA	NA	NA	NA	NA	NA	0.9998	NA
AIP|O00170|GELPDFQDGTK|	NA	NA	NA	NA	NA	NA	0.9921	1	NA	0.9987	0.9989	NA	NA	0.9945	0.9978	1
AIP|O00170|LVVEEYYEVLDHCSSILNK|13C(57.0214)	0.9423	NA	NA	NA	NA	0.8312	0.9115	NA	NA	NA	NA	NA	NA	NA	1	NA
AIP|O00170|TLHSDDEGTVLDDSR|	NA	NA	NA	NA	NA	NA	NA	1	0.9999	NA	NA	0.9987	0.9952	NA	NA	1
AIP|O00170|VLELDPALAPVVSR|	0.9999	NA	NA	NA	NA	NA	1	1	1	1	1	1	1	1	1	1
AK1|P00568|ATEPVIAFYEK|	0.9827	NA	NA	NA	NA	NA	0.9999	NA	NA	NA	NA	0.9999	NA	0.9909	0.9989	NA
AK1|P00568|EVQQGEEFER|	NA	NA	NA	NA	NA	NA	NA	1	NA	NA	NA	NA	NA	NA	NA	1
AK1|P00568|IIFVVGGPGSGK|	0.9985	NA	NA	NA	NA	NA	0.999	NA	NA	NA	NA	NA	NA	NA	NA	0.9999
AK1|P00568|VNAEGSVDSVFSQVCTHLDALK|15C(57.0214)	NA	NA	NA	NA	NA	NA	1	1	1	NA	NA	NA	0.9999	0.9999	1	1
AK2|P54819|AMVASGSELGK|	NA	NA	NA	NA	NA	NA	NA	NA	NA	NA	NA	NA	NA	NA	NA	1
AK2|P54819|APSVPAAEPEYPK|	1	NA	0.9714	NA	NA	NA	1	1	1	1	0.9996	1	1	0.9999	NA	1
AK2|P54819|AVLLGPPGAGK|	0.9916	NA	0.9814	NA	NA	0.992	0.9997	1	0.9989	0.9987	0.9966	0.9994	0.9959	0.9963	0.998	1
AK2|P54819|DDITGEPLIR|	NA	NA	NA	NA	NA	0.9977	0.9997	0.9999	0.9997	0.9992	0.999	0.9989	0.9992	0.9999	NA	0.9997
AK2|P54819|LAENFCVCHLATGDMLR|6C(57.0214),8C(57.0214)	NA	NA	NA	NA	NA	NA	NA	NA	NA	NA	NA	NA	NA	NA	NA	1
AK2|P54819|LDSVIEFSIPDSLLIR|	NA	NA	NA	NA	NA	NA	NA	NA	NA	NA	NA	NA	NA	NA	1	1
AK2|P54819|LQAYHTQTTPLIEYYR|	NA	NA	NA	NA	NA	NA	1	1	1	1	1	1	NA	1	1	1
AK2|P54819|LVSDEMVVELIEK|	0.9998	NA	NA	NA	NA	0.9994	NA	1	1	1	NA	NA	0.9999	1	NA	1
AK2|P54819|LVSDEMVVELIEK|6M(15.9949)	NA	NA	NA	NA	NA	NA	1	NA	NA	NA	NA	NA	NA	NA	1	NA
AK2|P54819|NGFLLDGFPR|	NA	NA	NA	NA	NA	NA	0.9999	1	0.9999	1	NA	NA	0.9996	0.9999	0.9999	1
AK2|P54819|NLETPLCK|7C(57.0214)	NA	NA	NA	NA	NA	NA	0.9931	0.9977	NA	NA	NA	NA	0.9495	NA	NA	NA
AK2|P54819|SYHEEFNPPK|	NA	NA	NA	NA	NA	NA	0.9949	1	NA	0.9995	NA	NA	NA	NA	NA	1
AK4|P27144|GVLHQFSGTETNK|	NA	NA	NA	NA	NA	NA	NA	1	NA	NA	NA	NA	NA	NA	NA	NA
AK4|P27144|PVIELYK|	NA	NA	NA	NA	NA	NA	0.9783	NA	0.9982	NA	NA	NA	NA	NA	NA	NA
AK4|P27144|SLLVPDHVITR|	NA	NA	NA	NA	NA	NA	NA	NA	0.9995	NA	NA	NA	NA	NA	NA	NA
AK6|Q9Y3D8|EEIVHQLPSNKPEELENNVDQILK|	NA	NA	NA	NA	NA	NA	1	1	1	1	NA	1	1	1	0.9996	1
AK6|Q9Y3D8|EGGVIVDYHGCDFFPER|11C(57.0214)	NA	NA	NA	NA	NA	NA	NA	NA	NA	NA	NA	0.9996	NA	NA	NA	NA
AK6|Q9Y3D8|MLLPNILLTGTPGVGK|	NA	NA	NA	NA	NA	NA	NA	1	1	NA	NA	NA	NA	1	NA	1
AK6|Q9Y3D8|TDTNVLYER|	NA	NA	NA	NA	NA	NA	NA	NA	NA	NA	NA	NA	NA	0.9992	NA	NA
AK6|Q9Y3D8|YINVGDLAR|	NA	NA	NA	NA	NA	NA	NA	NA	NA	NA	NA	NA	NA	0.998	NA	0.9995
AKAP1|Q92667|DDAAPAPPVADAK|	0.9982	NA	NA	NA	NA	NA	0.9998	1	1	1	1	1	1	1	NA	1
AKAP1|Q92667|EPLPVEDVCPK|9C(57.0214)	0.9926	NA	NA	NA	NA	NA	NA	1	0.9998	1	0.9999	0.9999	0.9999	0.9999	0.9995	1
AKAP1|Q92667|ETGGAEGTGDAVLGEK|	NA	NA	NA	NA	NA	NA	NA	NA	NA	NA	1	0.9998	1	NA	NA	NA
AKAP1|Q92667|FIESAHTELAK|	NA	NA	NA	NA	NA	NA	NA	1	0.9999	NA	0.9997	0.9997	0.9999	0.9982	NA	1
AKAP1|Q92667|GHVSSHDEQQVEAGAVQLR|	NA	NA	NA	NA	NA	NA	NA	NA	NA	NA	NA	0.9999	NA	NA	NA	1
AKAP1|Q92667|GLAQWVDSYYTSL|	NA	NA	NA	NA	NA	NA	NA	0.6525	NA	NA	NA	NA	NA	NA	NA	0.9999
AKAP1|Q92667|GPSLASLEGEEDK|	NA	NA	NA	NA	NA	NA	NA	1	NA	1	0.9986	1	1	0.9991	NA	1
AKAP1|Q92667|KVDLIIWEIEVPK|	NA	NA	NA	NA	NA	NA	NA	1	1	NA	NA	NA	NA	NA	NA	1
AKAP1|Q92667|LELALTGGEAK|	NA	NA	NA	NA	NA	NA	NA	0.9989	NA	NA	0.9992	NA	NA	NA	NA	NA
AKAP1|Q92667|LPAEPPALLQTHPPCR|15C(57.0214)	NA	NA	NA	NA	NA	NA	0.9999	1	1	1	1	1	1	1	NA	1
AKAP1|Q92667|NEEGLDRNEEIK|	NA	NA	NA	NA	NA	NA	NA	NA	NA	NA	NA	NA	0.9385	NA	NA	NA
AKAP1|Q92667|SIPLECPLSSPK|6C(57.0214)	0.9996	NA	NA	NA	NA	NA	NA	1	0.9995	0.9992	0.9999	1	1	1	0.9998	0.9999
AKAP1|Q92667|TYVSCLK|5C(57.0214)	NA	NA	NA	NA	NA	NA	NA	NA	0.9737	NA	NA	NA	NA	NA	NA	NA
AKAP1|Q92667|VLEEALLSR|	0.9997	NA	NA	NA	NA	NA	0.9992	1	0.9995	0.999	0.9996	0.9998	0.9995	0.9991	0.9996	0.9999
AKAP1|Q92667|VQPGYPVVPAEK|	NA	NA	NA	NA	NA	NA	0.9798	0.9994	0.9936	NA	0.9998	0.9999	0.9999	0.9999	0.9984	0.9999
AKAP1|Q92667|VVSTPPSVTEPPEK|	NA	NA	NA	NA	NA	NA	NA	NA	0.9999	NA	NA	NA	0.9999	NA	NA	1
AKAP1|Q92667|YVDYGGYK|	NA	NA	NA	NA	NA	NA	NA	0.9998	NA	NA	0.9932	0.9938	0.9989	0.9871	NA	NA
AKAP11|Q9UKA4|EDSGLFSPIR|	NA	NA	NA	NA	NA	NA	NA	NA	NA	0.9997	0.9995	0.9991	0.9989	0.9997	NA	NA
AKAP11|Q9UKA4|EELTASLVGLPK|	NA	NA	NA	NA	NA	NA	NA	NA	NA	NA	NA	NA	1	0.9996	NA	NA
AKAP11|Q9UKA4|IVAEAIEK|	NA	NA	NA	NA	NA	NA	NA	NA	NA	NA	NA	NA	NA	0.963	NA	NA
AKAP11|Q9UKA4|LSPLTGQACR|9C(57.0214)	NA	NA	NA	NA	NA	NA	NA	NA	NA	NA	NA	0.9959	NA	0.9972	NA	NA
AKAP11|Q9UKA4|SFSEDVFQSVK|	NA	NA	NA	NA	NA	NA	NA	NA	NA	0.9508	NA	NA	0.8784	0.9907	NA	NA
AKAP11|Q9UKA4|SLTDSCLFEK|6C(57.0214)	NA	NA	NA	NA	NA	NA	NA	NA	NA	NA	NA	NA	NA	0.9993	NA	NA
AKAP12|Q02952|AEAERPEEQAEASGLK|	NA	NA	NA	NA	NA	NA	0.9996	1	NA	NA	0.9986	1	0.9038	0.9999	NA	NA
AKAP12|Q02952|AITPQAQEELQK|	NA	NA	NA	NA	NA	NA	0.989	1	NA	0.9999	1	1	NA	1	NA	NA
AKAP12|Q02952|DEGEGAAGAGDHKDPSLGAGEAASK|	NA	NA	NA	NA	NA	NA	NA	NA	NA	NA	NA	NA	NA	0.9153	NA	NA
AKAP12|Q02952|EDAQEVELQEGK|	NA	NA	NA	NA	NA	NA	1	NA	NA	NA	NA	1	NA	1	NA	NA
AKAP12|Q02952|EESESTAVGQAHSDISK|	NA	NA	NA	NA	NA	NA	NA	1	1	0.9994	NA	1	0.9785	1	NA	NA
AKAP12|Q02952|EGVTPWASFK|	NA	NA	NA	NA	NA	NA	NA	NA	NA	NA	NA	NA	NA	0.9993	NA	NA
AKAP12|Q02952|ERPPAPSSFVFQEETK|	NA	NA	NA	NA	NA	NA	NA	NA	NA	NA	0.9694	1	1	1	NA	NA
AKAP12|Q02952|EVSVETVSILSK|	NA	NA	NA	NA	NA	NA	0.9997	NA	NA	NA	NA	0.9987	0.9966	0.9999	NA	NA
AKAP12|Q02952|GLSSDLEGEK|	NA	NA	NA	NA	NA	NA	NA	NA	NA	NA	0.9984	NA	NA	NA	NA	NA
AKAP12|Q02952|LFTSTGLK|	NA	NA	NA	NA	NA	NA	0.9615	NA	NA	0.993	NA	0.9991	NA	0.9916	NA	NA
AKAP12|Q02952|LTASEQAHPQEPAESAHEPR|	NA	NA	NA	NA	NA	NA	NA	NA	NA	NA	NA	NA	0.9595	NA	NA	NA
AKAP12|Q02952|LVQNIIQTAVDQFVR|	NA	NA	NA	NA	NA	NA	NA	NA	1	1	NA	1	NA	NA	NA	1
AKAP12|Q02952|NEDFAAHPGEDAVPTGPDCQAK|19C(57.0214)	NA	NA	NA	NA	NA	NA	NA	NA	NA	0.9997	NA	1	NA	1	NA	NA
AKAP12|Q02952|PAPLATEVFDEK|	NA	NA	NA	NA	NA	NA	NA	1	0.9999	0.9997	1	1	1	1	NA	NA
AKAP12|Q02952|SDEVDEQVACQEVK|10C(57.0214)	NA	NA	NA	NA	NA	NA	0.9993	NA	NA	NA	NA	1	NA	1	NA	NA
AKAP12|Q02952|SEDSIAGSGVEHSTPDTEPGK|	NA	NA	NA	NA	NA	NA	NA	NA	NA	NA	0.9992	NA	NA	NA	NA	NA
AKAP12|Q02952|STPVIVSATTK|	NA	NA	NA	NA	NA	NA	NA	NA	0.9859	0.9988	0.9986	0.998	NA	0.9982	NA	NA
AKAP12|Q02952|TEAEPTHVNEEK|	NA	NA	NA	NA	NA	NA	NA	NA	NA	NA	NA	NA	NA	0.9995	NA	NA
AKAP12|Q02952|TQEVLQAVAEK|	NA	NA	NA	NA	NA	NA	NA	NA	NA	NA	NA	NA	NA	0.9949	NA	NA
AKAP12|Q02952|VVGQTTPESFEK|	NA	NA	NA	NA	NA	NA	0.9977	1	NA	0.9988	0.9971	1	NA	0.9999	NA	NA
AKAP13|Q12802|AEDEVDFR|	NA	NA	NA	NA	NA	NA	0.9965	NA	0.9574	0.9866	0.988	0.9966	0.9958	0.9964	NA	NA
AKAP13|Q12802|ALQLSNSPGASSAFLK|	NA	NA	NA	NA	NA	NA	0.9993	NA	0.9996	0.9997	1	1	1	1	0.9999	NA
[truncated: 51,453 more rows]

## Sheet: Table S15
Table 15: Unique peptide identifications for annotation
Peptide.Sequence	Sequence	sample	Raw file	Protein ID	Gene	Protein	Top Peptide Probability	Combined Total Peptides	Spectrum	Hyperscore	Observed.M.Z	Observed.Mass	Delta.Mass	Retention	MS/MS scan number	Scan-number-2	Charge
AIAANEADAVTLDAGLVYDAYLAPNNLK	AIAANEADAVTLDAGLVYDAYLAPNNLK	sarah_20ip_13_P301L_1_3	sarah_20ip_13-P301L-1-3.raw	P02787	TF	sp|P02787|TRFE_HUMAN	0.999	1	sarah_20ip_13-P301L-1-3.54486.54486.3	63.049	959.497	2875.47	0.0024	4754	54486	54486	3
AINAALAQR	AINAALAQR	sarah_20ip_13_P301L_1_3	sarah_20ip_13-P301L-1-3.raw	P52657	GTF2A2	sp|P52657|T2AG_HUMAN	0.9989	1	sarah_20ip_13-P301L-1-3.06491.06491.2	20.998	464.272	926.53	0.0014	701.19	6491	6491	2
ALCDVGTAISCSR	ALC[57.0215]DVGTAISC[57.0215]SR	sarah_20ip_12_P301L_1_2	sarah_20ip_12-P301L-1-2.raw	Q9BQB6	VKORC1	sp|Q9BQB6|VKOR1_HUMAN	0.999	1	sarah_20ip_12-P301L-1-2.18099.18099.2	39.378	705.331	1408.65	-0.0009	1680.43	18099	18099	2
ATFVSELEAAK	n[42.0106]ATFVSELEAAK	sarah_20ip_13_P301L_1_3	sarah_20ip_13-P301L-1-3.raw	Q96BN2	TADA1	sp|Q96BN2|TADA1_HUMAN	0.999	1	sarah_20ip_13-P301L-1-3.49941.49941.2	25.532	604.316	1206.62	0.0008	4370.66	49941	49941	2
ATPGPVIPEVPFEPSKPPVIEGLSPTVYR	n[42.0106]ATPGPVIPEVPFEPSKPPVIEGLSPTVYR	sarah_20ip_20_P301L_3_1	sarah_20ip_20-P301L-3-1.raw	Q9BW72	HIGD2A	sp|Q9BW72|HIG2A_HUMAN	0.999	1	sarah_20ip_20-P301L-3-1.53258.53258.3	60.574	1039.23	3114.68	0.0004	4458.27	53258	53258	3
EGWEYVK	EGWEYVK	sarah_20ip_20_P301L_3_1	sarah_20ip_20-P301L-3-1.raw	Q5XKP0	MICOS13	sp|Q5XKP0|MIC13_HUMAN	0.9964	1	sarah_20ip_20-P301L-3-1.15043.15043.2	16.906	455.72	909.426	0	1400.41	15043	15043	2
ESTYQGHHTPPVQK	ESTYQGHHTPPVQK	sarah_20ip_13_P301L_1_3	sarah_20ip_13-P301L-1-3.raw	P00414	MT-CO3	sp|P00414|COX3_HUMAN	0.999	1	sarah_20ip_13-P301L-1-3.01241.01241.3	29.755	536.932	1607.77	-0.0002	257.422	1241	1241	3
FVNVVPTFGK	FVNVVPTFGK	sarah_20ip_12_P301L_1_2	sarah_20ip_12-P301L-1-2.raw	P62861	FAU	sp|P62861|RS30_HUMAN	0.999	1	sarah_20ip_12-P301L-1-2.31843.31843.2	26.96	554.314	1106.61	-0.0003	2797.87	31843	31843	2
HCDEVGFNAEEAHNIVK	HC[57.0215]DEVGFNAEEAHNIVK	sarah_20ip_12_P301L_1_2	sarah_20ip_12-P301L-1-2.raw	P51808	DYNLT3	sp|P51808|DYLT3_HUMAN	0.999	1	sarah_20ip_12-P301L-1-2.15464.15464.3	63.401	656.97	1967.89	0.003	1463.14	15464	15464	3
ILAPLLILDK	ILAPLLILDK	sarah_20ip_20_P301L_3_1	sarah_20ip_20-P301L-3-1.raw	Q9Y587	AP4S1	sp|Q9Y587|AP4S1_HUMAN	0.999	1	sarah_20ip_20-P301L-3-1.49848.49848.2	30.769	554.872	1107.73	-0.0003	4181.81	49848	49848	2
ILLNPVQVFDVTK	ILLNPVQVFDVTK	sarah_20ip_12_P301L_1_2	sarah_20ip_12-P301L-1-2.raw	P52429	DGKE	sp|P52429|DGKE_HUMAN	0.999	1	sarah_20ip_12-P301L-1-2.49054.49054.2	32.959	743.438	1484.86	-0.0026	4208.01	49054	49054	2
LILDWVPYINGK	LILDWVPYINGK	sarah_20ip_20_P301L_3_1	sarah_20ip_20-P301L-3-1.raw	O14957	UQCR11	sp|O14957|QCR10_HUMAN	0.999	1	sarah_20ip_20-P301L-3-1.52898.52898.2	33.135	715.908	1429.8	0.0002	4429.15	52898	52898	2
LITTQQWLIK	LITTQQWLIK	sarah_20ip_13_P301L_1_3	sarah_20ip_13-P301L-1-3.raw	P00846	MT-ATP6	sp|P00846|ATP6_HUMAN	0.999	1	sarah_20ip_13-P301L-1-3.34447.34447.2	30.321	622.376	1242.74	-0.0012	3062.04	34447	34447	2
LLDSWFTSTQEK	LLDSWFTSTQEK	sarah_20ip_12_P301L_1_2	sarah_20ip_12-P301L-1-2.raw	Q8N5M9	JAGN1	sp|Q8N5M9|JAGN1_HUMAN	0.999	1	sarah_20ip_12-P301L-1-2.38820.38820.2	33.776	727.862	1453.71	-0.0004	3367.49	38820	38820	2
LLQIGNELR	LLQIGNELR	sarah_20ip_19_P301L_3_2	sarah_20ip_19-P301L-3-2.raw	Q8IUR6	CREBRF	sp|Q8IUR6|CRERF_HUMAN	0.9918	1	sarah_20ip_19-P301L-3-2.21975.21975.2	20.235	528.316	1054.62	-0.0002	2133.92	21975	21975	2
LLSVVPVPEGYSVK	LLSVVPVPEGYSVK	sarah_20ip_12_P301L_1_2	sarah_20ip_12-P301L-1-2.raw	Q9GZN8	ADISSP	sp|Q9GZN8|ADSSP_HUMAN	0.999	1	sarah_20ip_12-P301L-1-2.36192.36192.2	32.941	743.931	1485.85	0.0004	3152.49	36192	36192	2
LNLGGDFIK	LNLGGDFIK	sarah_20ip_20_P301L_3_1	sarah_20ip_20-P301L-3-1.raw	Q9BSR8	YIPF4	sp|Q9BSR8|YIPF4_HUMAN	0.999	1	sarah_20ip_20-P301L-3-1.30706.30706.2	22.509	488.778	975.542	0.0003	2653.71	30706	30706	2
NLPFSVENK	NLPFSVENK	sarah_20ip_19_P301L_3_2	sarah_20ip_19-P301L-3-2.raw	P15954	COX7C	sp|P15954|COX7C_HUMAN	0.999	1	sarah_20ip_19-P301L-3-2.20439.20439.2	23.418	524.278	1046.54	0.0008	2006.44	20439	20439	2
PLVLEMLK	PLVLEMLK	sarah_20ip_12_P301L_1_2	sarah_20ip_12-P301L-1-2.raw	Q8WUY8	NAT14	sp|Q8WUY8|NAT14_HUMAN	0.9984	1	sarah_20ip_12-P301L-1-2.39510.39510.2	26.327	471.79	941.565	-0.0001	3423.94	39510	39510	2
PLVLEMLK	PLVLEM[15.9949]LK	sarah_20ip_12_P301L_1_2	sarah_20ip_12-P301L-1-2.raw	Q8WUY8	NAT14	sp|Q8WUY8|NAT14_HUMAN	0.9984	1	sarah_20ip_12-P301L-1-2.39510.39510.2	26.327	471.79	941.565	-0.0001	3423.94	39510	39510	2
QNRPIPQWIR	QNRPIPQWIR	sarah_20ip_15_P301L_2_1	sarah_20ip_15-P301L-2-1.raw	P62891	RPL39	sp|P62891|RL39_HUMAN	0.9988	1	sarah_20ip_15-P301L-2-1.18068.18068.3	24.595	436.583	1306.73	-0.002	1690.13	18068	18068	3
QQSEEDLLLQDFSR	QQSEEDLLLQDFSR	sarah_20ip_12_P301L_1_2	sarah_20ip_12-P301L-1-2.raw	Q9UNL2	SSR3	sp|Q9UNL2|SSRG_HUMAN	0.999	1	sarah_20ip_12-P301L-1-2.42903.42903.2	44.574	854.415	1706.82	0	3701.38	42903	42903	2
SDSYVELSQYR	SDSYVELSQYR	sarah_20ip_20_P301L_3_1	sarah_20ip_20-P301L-3-1.raw	P52298	NCBP2	sp|P52298|NCBP2_HUMAN	0.999	1	sarah_20ip_20-P301L-3-1.21529.21529.2	27.19	673.815	1345.62	-0.0028	1920.48	21529	21529	2
TGLLSVELR	TGLLSVELR	sarah_20ip_12_P301L_1_2	sarah_20ip_12-P301L-1-2.raw	Q6V1P9	DCHS2	sp|Q6V1P9|PCD23_HUMAN	0.9862	1	sarah_20ip_12-P301L-1-2.25182.25182.2	17.568	494.296	986.578	-0.0004	2258.28	25182	25182	2
TLADVLVQEVIK	TLADVLVQEVIK	sarah_20ip_19_P301L_3_2	sarah_20ip_19-P301L-3-2.raw	P49441	INPP1	sp|P49441|INPP_HUMAN	0.999	1	sarah_20ip_19-P301L-3-2.49375.49375.2	33.021	664.397	1326.78	0.0002	4439.35	49375	49375	2
VAGQDGSVVQFK	VAGQDGSVVQFK	sarah_20ip_11_P301L_1_1	sarah_20ip_11-P301L-1-1.raw	P55854	SUMO3	sp|P55854|SUMO3_HUMAN	0.999	1	sarah_20ip_11-P301L-1-1.13358.13358.2	35.646	617.827	1233.64	-0.0013	1292.98	13358	13358	2
VLADLAIYEPK	VLADLAIYEPK	sarah_20ip_12_P301L_1_2	sarah_20ip_12-P301L-1-2.raw	Q9BYC9	MRPL20	sp|Q9BYC9|RM20_HUMAN	0.999	1	sarah_20ip_12-P301L-1-2.34246.34246.2	31.242	616.355	1230.7	0.0037	2993.9	34246	34246	2
VPFLVLECPNLK	VPFLVLEC[57.0215]PNLK	sarah_20ip_13_P301L_1_3	sarah_20ip_13-P301L-1-3.raw	Q9NRP0	OSTC	sp|Q9NRP0|OSTC_HUMAN	0.999	1	sarah_20ip_13-P301L-1-3.43101.43101.2	40.276	714.899	1427.78	-0.0014	3793.06	43101	43101	2
VTPPAVTGSPEFER	VTPPAVTGSPEFER	sarah_20ip_12_P301L_1_2	sarah_20ip_12-P301L-1-2.raw	Q99735	MGST2	sp|Q99735|MGST2_HUMAN	0.999	1	sarah_20ip_12-P301L-1-2.19433.19433.2	29.781	743.881	1485.75	-0.0004	1789.64	19433	19433	2

## Sheet: Table S16
Table S16: Peptide Characteristics (m/z, charge, modifications)
Peptide Sequence	Modified Sequence	Prev AA	Next AA	Start	End	Peptide Length	M/Z	Charge	Assigned Modifications	Protein	Protein ID	Entry Name	Gene	Protein Description	Mapped Genes	Mapped Proteins
AAAAAAAAAAAAAAAGAGAGAK	AAAAAAAAAAAAAAAGAGAGAK	R	Q	93	114	22	532.953	3		sp|P55011|S12A2_HUMAN	P55011	S12A2_HUMAN	SLC12A2	Solute carrier family 12 member 2
AAAAAAAAAAAAAAASGFAYPGTSER	AAAAAAAAAAAAAAASGFAYPGTSER	R	T	57	82	26	746.37	3		sp|P35453|HXD13_HUMAN	P35453	HXD13_HUMAN	HOXD13	Homeobox protein Hox-D13
AAAAAAAAAASGAAIPPLIPPR	AAAAAAAAAASGAAIPPLIPPR	R	R	124	145	22	633.698	3		sp|O14654|IRS4_HUMAN	O14654	IRS4_HUMAN	IRS4	Insulin receptor substrate 4
AAAAAAAAAASGAAIPPLIPPRR	AAAAAAAAAASGAAIPPLIPPRR	R	V	124	146	23	685.732	3		sp|O14654|IRS4_HUMAN	O14654	IRS4_HUMAN	IRS4	Insulin receptor substrate 4
AAAAAAAAAVSR	AAAAAAAAAVSR	R	R	59	70	12	500.78	2		sp|Q96JP5|ZFP91_HUMAN	Q96JP5	ZFP91_HUMAN	ZFP91	E3 ubiquitin-protein ligase ZFP91
AAAAAAALQAK	AAAAAAALQAK	K	S	354	364	11	478.78	2		sp|P36578|RL4_HUMAN	P36578	RL4_HUMAN	RPL4	Large ribosomal subunit protein uL4
AAAAAASAGSSASSGNQPPQELGLGELLEEFSR	AAAAAASAGSSASSGNQPPQELGLGELLEEFSR	R	T	6	38	33	1058.52	3		sp|Q8NCE2|MTMRE_HUMAN	Q8NCE2	MTMRE_HUMAN	MTMR14	Myotubularin-related protein 14
AAAAALSQQQSLQER	AAAAALSQQQSLQER	R	L	129	143	15	786.41	2		sp|Q8WUQ7|CATIN_HUMAN	Q8WUQ7	CATIN_HUMAN	CACTIN	Splicing factor Cactin
AAAAAWEEPSSGNGTAR	AAAAAWEEPSSGNGTAR	K	A	6	22	17	823.382	2		sp|Q9P258|RCC2_HUMAN	Q9P258	RCC2_HUMAN	RCC2	Protein RCC2
AAAAPGASPSPGGDAAWSEAGPGPR	AAAAPGASPSPGGDAAWSEAGPGPR	R	P	34	58	25	1103.02	2		sp|P52701|MSH6_HUMAN	P52701	MSH6_HUMAN	MSH6	DNA mismatch repair protein Msh6
AAAAPGASPSPGGDAAWSEAGPGPR	AAAAPGASPSPGGDAAWSEAGPGPR	R	P	34	58	25	735.682	3		sp|P52701|MSH6_HUMAN	P52701	MSH6_HUMAN	MSH6	DNA mismatch repair protein Msh6
AAAAPGASPSPGGDAAWSEAGPGPRPLAR	AAAAPGASPSPGGDAAWSEAGPGPRPLAR	R	S	34	62	29	881.441	3		sp|P52701|MSH6_HUMAN	P52701	MSH6_HUMAN	MSH6	DNA mismatch repair protein Msh6
AAAASVPNADGLK	AAAASVPNADGLK	K	D	839	851	13	592.817	2		sp|A1X283|SPD2B_HUMAN	A1X283	SPD2B_HUMAN	SH3PXD2B	SH3 and PX domain-containing protein 2B
AAADSDPNLDPLMNPHIR	AAADSDPNLDPLM[15.9949]NPHIR	R	V	289	306	18	654.983	3	13M(15.9949)	sp|O95159|ZFPL1_HUMAN	O95159	ZFPL1_HUMAN	ZFPL1	Zinc finger protein-like 1
AAAEELLAR	AAAEELLAR	R	A	29	37	9	472.264	2		sp|O15357|SHIP2_HUMAN	O15357	SHIP2_HUMAN	INPPL1	Phosphatidylinositol 3,4,5-trisphosphate 5-phosphatase 2
AAAEGLMSLLR	AAAEGLMSLLR	K	E	457	467	11	566.313	2		sp|P30260|CDC27_HUMAN	P30260	CDC27_HUMAN	CDC27	Cell division cycle protein 27 homolog
AAAEIYEEFLAAFEGSDGNK	AAAEIYEEFLAAFEGSDGNK	K	V	112	131	20	1066.49	2		sp|O15042|SR140_HUMAN	O15042	SR140_HUMAN	U2SURP	U2 snRNP-associated SURP motif-containing protein
AAAEQAISVR	AAAEQAISVR	K	Q	759	768	10	508.28	2		sp|Q01780|EXOSX_HUMAN	Q01780	EXOSX_HUMAN	EXOSC10	Exosome complex component 10
AAAESSAIQSISHV	AAAESSAIQSISHV	R	-	1217	1230	14	685.849	2		sp|Q03112|MECOM_HUMAN	Q03112	MECOM_HUMAN	MECOM	Histone-lysine N-methyltransferase MECOM
AAAEVAGQFVIK	AAAEVAGQFVIK	R	L	589	600	12	602.34	2		sp|P02786|TFR1_HUMAN	P02786	TFR1_HUMAN	TFRC	Transferrin receptor protein 1
AAAEVNQDYGLDPK	AAAEVNQDYGLDPK	R	I	102	115	14	745.86	2		sp|P07954|FUMH_HUMAN	P07954	FUMH_HUMAN	FH	Fumarate hydratase, mitochondrial
AAAFEQLQK	AAAFEQLQK	R	W	160	168	9	503.272	2		sp|O94826|TOM70_HUMAN	O94826	TOM70_HUMAN	TOMM70	Mitochondrial import receptor subunit TOM70
AAAFLAVLVASAPR	AAAFLAVLVASAPR	R	A	55	68	14	678.904	2		sp|Q96L58|B3GT6_HUMAN	Q96L58	B3GT6_HUMAN	B3GALT6	Beta-1,3-galactosyltransferase 6
AAAFQHLLLLVGIHLLK	AAAFQHLLLLVGIHLLK	R	S	592	608	17	619.721	3		sp|Q9BQG0|MBB1A_HUMAN	Q9BQG0	MBB1A_HUMAN	MYBBP1A	Myb-binding protein 1A
AAAFQHLLLLVGIHLLK	AAAFQHLLLLVGIHLLK	R	S	592	608	17	465.042	4		sp|Q9BQG0|MBB1A_HUMAN	Q9BQG0	MBB1A_HUMAN	MYBBP1A	Myb-binding protein 1A
AAAGAAATHLEVAR	AAAGAAATHLEVAR	M	G	2	15	14	654.855	2		sp|Q96S52|PIGS_HUMAN	Q96S52	PIGS_HUMAN	PIGS	GPI transamidase component PIG-S
AAAGAAATHLEVAR	AAAGAAATHLEVAR	M	G	2	15	14	436.905	3		sp|Q96S52|PIGS_HUMAN	Q96S52	PIGS_HUMAN	PIGS	GPI transamidase component PIG-S
AAAGEFADDPCSSVK	AAAGEFADDPC[57.0215]SSVK	K	R	106	120	15	762.835	2	11C(57.0215)	sp|P35221|CTNA1_HUMAN	P35221	CTNA1_HUMAN	CTNNA1	Catenin alpha-1
AAAGELQEDSGLCVLAR	AAAGELQEDSGLC[57.0215]VLAR	K	L	160	176	17	880.436	2	13C(57.0215)	sp|Q96C19|EFHD2_HUMAN	Q96C19	EFHD2_HUMAN	EFHD2	EF-hand domain-containing protein D2
AAAGGLAMLTSMR	AAAGGLAMLTSMR	R	P	837	849	13	625.323	2		sp|Q9H3U1|UN45A_HUMAN	Q9H3U1	UN45A_HUMAN	UNC45A	Protein unc-45 homolog A
AAAGGQGSAVAAEAEPGK	AAAGGQGSAVAAEAEPGK	R	E	129	146	18	771.381	2		sp|Q9GZT9|EGLN1_HUMAN	Q9GZT9	EGLN1_HUMAN	EGLN1	Egl nine homolog 1
AAAGLLPGGK	AAAGLLPGGK	R	A	38	47	10	427.758	2		sp|Q5VSL9|STRP1_HUMAN	Q5VSL9	STRP1_HUMAN	STRIP1	Striatin-interacting protein 1
AAAHCAHVFTTVSQITAIEAQHLLK	AAAHC[57.0215]AHVFTTVSQITAIEAQHLLK	R	R	247	271	25	680.11	4	5C(57.0215)	sp|P13807|GYS1_HUMAN	P13807	GYS1_HUMAN	GYS1	Glycogen [starch] synthase, muscle
AAAHCAHVFTTVSQITAIEAQHLLK	AAAHC[57.0215]AHVFTTVSQITAIEAQHLLK	R	R	247	271	25	544.29	5	5C(57.0215)	sp|P13807|GYS1_HUMAN	P13807	GYS1_HUMAN	GYS1	Glycogen [starch] synthase, muscle
AAAIGIDLGTTYSCVGVFQHGK	AAAIGIDLGTTYSC[57.0215]VGVFQHGK	K	V	4	25	22	1133.07	2	14C(57.0215)	sp|P0DMV8|HS71A_HUMAN	P0DMV8	HS71A_HUMAN	HSPA1A	Heat shock 70 kDa protein 1A	HSPA1B	sp|P0DMV9|HS71B_HUMAN
AAAIGIDLGTTYSCVGVFQHGK	AAAIGIDLGTTYSC[57.0215]VGVFQHGK	K	V	4	25	22	755.716	3	14C(57.0215)	sp|P0DMV8|HS71A_HUMAN	P0DMV8	HS71A_HUMAN	HSPA1A	Heat shock 70 kDa protein 1A	HSPA1B	sp|P0DMV9|HS71B_HUMAN
AAAIGITQVVISR	AAAIGITQVVISR	R	I	220	232	13	649.893	2		sp|Q96NB2|SFXN2_HUMAN	Q96NB2	SFXN2_HUMAN	SFXN2	Sideroflexin-2
AAALATVNAWAEQTGMK	AAALATVNAWAEQTGMK	R	E	959	975	17	866.938	2		sp|Q14008|CKAP5_HUMAN	Q14008	CKAP5_HUMAN	CKAP5	Cytoskeleton-associated protein 5
AAALCNACELSGK	AAALC[57.0215]NAC[57.0215]ELSGK	R	S	158	170	13	682.818	2	5C(57.0215),8C(57.0215)	sp|Q7Z392|TPC11_HUMAN	Q7Z392	TPC11_HUMAN	TRAPPC11	Trafficking protein particle complex subunit 11
AAALEFLNR	AAALEFLNR	K	F	79	87	9	502.78	2		sp|P31948|STIP1_HUMAN	P31948	STIP1_HUMAN	STIP1	Stress-induced-phosphoprotein 1
AAALEQFK	AAALEQFK	R	S	260	267	8	439.243	2		sp|Q13423|NNTM_HUMAN	Q13423	NNTM_HUMAN	NNT	NAD(P) transhydrogenase, mitochondrial
AAALVLQTIWGYK	AAALVLQTIWGYK	R	E	821	833	13	717.411	2		sp|O60716|CTND1_HUMAN	O60716	CTND1_HUMAN	CTNND1	Catenin delta-1
AAAPAPEEEMDECEQALAAEPK	AAAPAPEEEMDEC[57.0215]EQALAAEPK	K	A	254	275	22	1179.02	2	13C(57.0215)	sp|P26641|EF1G_HUMAN	P26641	EF1G_HUMAN	EEF1G	Elongation factor 1-gamma
AAAPAPEEEMDECEQALAAEPK	AAAPAPEEEMDEC[57.0215]EQALAAEPK	K	A	254	275	22	786.347	3	13C(57.0215)	sp|P26641|EF1G_HUMAN	P26641	EF1G_HUMAN	EEF1G	Elongation factor 1-gamma
AAAPAPEEEMDECEQALAAEPK	AAAPAPEEEM[15.9949]DEC[57.0215]EQALAAEPK	K	A	254	275	22	1187.01	2	10M(15.9949),13C(57.0215)	sp|P26641|EF1G_HUMAN	P26641	EF1G_HUMAN	EEF1G	Elongation factor 1-gamma
AAAPAPEEEMDECEQALAAEPK	AAAPAPEEEM[15.9949]DEC[57.0215]EQALAAEPK	K	A	254	275	22	791.679	3	10M(15.9949),13C(57.0215)	sp|P26641|EF1G_HUMAN	P26641	EF1G_HUMAN	EEF1G	Elongation factor 1-gamma
AAAQCYIDLIIK	AAAQC[57.0215]YIDLIIK	K	E	280	291	12	689.874	2	5C(57.0215)	sp|P53618|COPB_HUMAN	P53618	COPB_HUMAN	COPB1	Coatomer subunit beta
AAAQLLQSQAQQSGAQQTK	AAAQLLQSQAQQSGAQQTK	K	K	400	418	19	979.008	2		sp|Q9NVA2|SEP11_HUMAN	Q9NVA2	SEP11_HUMAN	SEPTIN11	Septin-11
AAAQLLQSQAQQSGAQQTK	AAAQLLQSQAQQSGAQQTK	K	K	400	418	19	653.008	3		sp|Q9NVA2|SEP11_HUMAN	Q9NVA2	SEP11_HUMAN	SEPTIN11	Septin-11
AAAQQLGEVVK	AAAQQLGEVVK	K	L	24	34	11	557.317	2		sp|O14981|BTAF1_HUMAN	O14981	BTAF1_HUMAN	BTAF1	TATA-binding protein-associated factor 172
AAAQVLNTLWQYR	AAAQVLNTLWQYR	K	D	983	995	13	767.412	2		sp|Q99569|PKP4_HUMAN	Q99569	PKP4_HUMAN	PKP4	Plakophilin-4
AAAQYYLGNFR	AAAQYYLGNFR	R	S	124	134	11	637.32	2		sp|O95801|TTC4_HUMAN	O95801	TTC4_HUMAN	TTC4	Tetratricopeptide repeat protein 4
AAASGNENIQPPPLAYK	AAASGNENIQPPPLAYK	K	K	238	254	17	870.949	2		sp|Q9H2M9|RBGPR_HUMAN	Q9H2M9	RBGPR_HUMAN	RAB3GAP2	Rab3 GTPase-activating protein non-catalytic subunit
AAASHLFPFEQL	AAASHLFPFEQL	K	-	929	940	12	665.843	2		sp|Q01831|XPC_HUMAN	Q01831	XPC_HUMAN	XPC	DNA repair protein complementing XP-C cells
AAASLSQPEEEQK	AAASLSQPEEEQK	R	L	1094	1106	13	694.339	2		sp|Q9UNS1|TIM_HUMAN	Q9UNS1	TIM_HUMAN	TIMELESS	Protein timeless homolog
AAASTDYYK	AAASTDYYK	R	R	236	244	9	495.232	2		sp|P08559|ODPA_HUMAN	P08559	ODPA_HUMAN	PDHA1	Pyruvate dehydrogenase E1 component subunit alpha, somatic form, mitochondrial
AAASYALGR	AAASYALGR	R	V	879	887	9	440.238	2		sp|O75155|CAND2_HUMAN	O75155	CAND2_HUMAN	CAND2	Cullin-associated NEDD8-dissociated protein 2
AAATIDSLASR	AAATIDSLASR	R	I	444	454	11	538.291	2		sp|Q9NVC6|MED17_HUMAN	Q9NVC6	MED17_HUMAN	MED17	Mediator of RNA polymerase II transcription subunit 17
AAATIVAMAGTGPGK	AAATIVAM[15.9949]AGTGPGK	R	A	183	197	15	444.571	3	8M(15.9949)	sp|Q6NSJ5|LRC8E_HUMAN	Q6NSJ5	LRC8E_HUMAN	LRRC8E	Volume-regulated anion channel subunit LRRC8E
AAATPESQEPQAK	AAATPESQEPQAK	K	G	145	157	13	664.328	2		sp|P49006|MRP_HUMAN	P49006	MRP_HUMAN	MARCKSL1	MARCKS-related protein
AAATTSQPVLTSQQIETIFFK	AAATTSQPVLTSQQIETIFFK	K	V	529	549	21	1141.11	2		sp|P11274|BCR_HUMAN	P11274	BCR_HUMAN	BCR	Breakpoint cluster region protein
AAATTSQPVLTSQQIETIFFK	AAATTSQPVLTSQQIETIFFK	K	V	529	549	21	761.074	3		sp|P11274|BCR_HUMAN	P11274	BCR_HUMAN	BCR	Breakpoint cluster region protein
AAAVPVEFQEHHLSEVQNMASEEK	AAAVPVEFQEHHLSEVQNMASEEK	K	L	73	96	24	894.094	3		sp|O43837|IDH3B_HUMAN	O43837	IDH3B_HUMAN	IDH3B	Isocitrate dehydrogenase [NAD] subunit beta, mitochondrial
AAAVQADDVEVLK	AAAVQADDVEVLK	R	V	683	695	13	664.856	2		sp|Q8N201|INT1_HUMAN	Q8N201	INT1_HUMAN	INTS1	Integrator complex subunit 1
AAAVSALAK	AAAVSALAK	R	F	489	497	9	401.245	2		sp|Q9UBF2|COPG2_HUMAN	Q9UBF2	COPG2_HUMAN	COPG2	Coatomer subunit gamma-2
AAAVSLENVLLDVK	AAAVSLENVLLDVK	K	E	891	904	14	721.417	2		sp|Q96PY5|FMNL2_HUMAN	Q96PY5	FMNL2_HUMAN	FMNL2	Formin-like protein 2	FMNL3	sp|Q8IVF7|FMNL3_HUMAN
AAAYDLLVEMVK	AAAYDLLVEMVK	R	G	1842	1853	12	661.855	2		sp|Q70CQ2|UBP34_HUMAN	Q70CQ2	UBP34_HUMAN	USP34	Ubiquitin carboxyl-terminal hydrolase 34
AAAYNLVQHGITNLCVIGGDGSLTGANIFR	AAAYNLVQHGITNLC[57.0215]VIGGDGSLTGANIFR	R	S	100	129	30	1034.86	3	15C(57.0215)	sp|P17858|PFKAL_HUMAN	P17858	PFKAL_HUMAN	PFKL	ATP-dependent 6-phosphofructokinase, liver type
AAAYSAQVQPVDGATR	AAAYSAQVQPVDGATR	R	K	183	198	16	802.905	2		sp|Q9H7E9|CH033_HUMAN	Q9H7E9	CH033_HUMAN	C8orf33	UPF0488 protein C8orf33
AACDLVR	AAC[57.0215]DLVR	R	G	385	391	7	402.705	2	3C(57.0215)	sp|P55060|XPO2_HUMAN	P55060	XPO2_HUMAN	CSE1L	Exportin-2
AACEFSETDVTNTEHHQPSNNDLNTTEK	AAC[57.0215]EFSETDVTNTEHHQPSNNDLNTTEK	K	R	224	251	28	798.097	4	3C(57.0215)	sp|P38398|BRCA1_HUMAN	P38398	BRCA1_HUMAN	BRCA1	Breast cancer type 1 susceptibility protein
AACFAIQK	AAC[57.0215]FAIQK	R	G	190	197	8	454.737	2	3C(57.0215)	sp|O15269|SPTC1_HUMAN	O15269	SPTC1_HUMAN	SPTLC1	Serine palmitoyltransferase 1
AACIAEQYHTVLK	AAC[57.0215]IAEQYHTVLK	K	L	807	819	13	501.926	3	3C(57.0215)	sp|O95235|KI20A_HUMAN	O95235	KI20A_HUMAN	KIF20A	Kinesin-like protein KIF20A
AACLCFR	AAC[57.0215]LC[57.0215]FR	R	S	20	26	7	449.207	2	3C(57.0215),5C(57.0215)	sp|Q8NFP7|NUD10_HUMAN	Q8NFP7	NUD10_HUMAN	NUDT10	Diphosphoinositol polyphosphate phosphohydrolase 3-alpha	NUDT11, NUDT3, NUDT4, NUDT4B	sp|A0A024RBG1|NUD4B_HUMAN, sp|O95989|NUDT3_HUMAN, sp|Q96G61|NUD11_HUMAN, sp|Q9NZJ9|NUDT4_HUMAN
AACLLDGVPVALK	AAC[57.0215]LLDGVPVALK	R	K	51	63	13	663.876	2	3C(57.0215)	sp|Q8TDX7|NEK7_HUMAN	Q8TDX7	NEK7_HUMAN	NEK7	Serine/threonine-protein kinase Nek7
AACLPLPGYR	AAC[57.0215]LPLPGYR	K	V	40	49	10	559.295	2	3C(57.0215)	sp|P13796|PLSL_HUMAN	P13796	PLSL_HUMAN	LCP1	Plastin-2
AACNLLQR	AAC[57.0215]NLLQR	K	G	110	117	8	473.25	2	3C(57.0215)	sp|Q01813|PFKAP_HUMAN	Q01813	PFKAP_HUMAN	PFKP	ATP-dependent 6-phosphofructokinase, platelet type
AACQCVEPIK	AAC[57.0215]QC[57.0215]VEPIK	K	S	345	354	10	588.281	2	3C(57.0215),5C(57.0215)	sp|Q99575|POP1_HUMAN	Q99575	POP1_HUMAN	POP1	Ribonucleases P/MRP protein subunit POP1
AACQEAQVFGNQLIPPNAQVK	AAC[57.0215]QEAQVFGNQLIPPNAQVK	R	K	41	61	21	1142.08	2	3C(57.0215)	sp|Q53H12|AGK_HUMAN	Q53H12	AGK_HUMAN	AGK	Acylglycerol kinase, mitochondrial
AACQEAQVFGNQLIPPNAQVK	AAC[57.0215]QEAQVFGNQLIPPNAQVK	R	K	41	61	21	761.723	3	3C(57.0215)	sp|Q53H12|AGK_HUMAN	Q53H12	AGK_HUMAN	AGK	Acylglycerol kinase, mitochondrial
AADAEAEVASLNR	AADAEAEVASLNR	K	R	79	91	13	658.826	2		sp|P06753|TPM3_HUMAN	P06753	TPM3_HUMAN	TPM3	Tropomyosin alpha-3 chain
AADALEEQQR	AADALEEQQR	R	C	725	734	10	565.775	2		sp|Q14980|NUMA1_HUMAN	Q14980	NUMA1_HUMAN	NUMA1	Nuclear mitotic apparatus protein 1
AADAVEDLR	AADAVEDLR	R	W	276	284	9	480.243	2		sp|Q9UNF0|PACN2_HUMAN	Q9UNF0	PACN2_HUMAN	PACSIN2	Protein kinase C and casein kinase substrate in neurons protein 2
AADCDLQITNAQTK	AADC[57.0215]DLQITNAQTK	K	E	41	54	14	774.87	2	4C(57.0215)	sp|Q7Z6E9|RBBP6_HUMAN	Q7Z6E9	RBBP6_HUMAN	RBBP6	E3 ubiquitin-protein ligase RBBP6
AADCEVEQWDSDEPIPAK	AADC[57.0215]EVEQWDSDEPIPAK	R	E	26	43	18	1030.45	2	4C(57.0215)	sp|Q9UBQ7|GRHPR_HUMAN	Q9UBQ7	GRHPR_HUMAN	GRHPR	Glyoxylate reductase/hydroxypyruvate reductase
AADCISEPVNR	AADC[57.0215]ISEPVNR	K	E	42	52	11	616.29	2	4C(57.0215)	sp|P43304|GPDM_HUMAN	P43304	GPDM_HUMAN	GPD2	Glycerol-3-phosphate dehydrogenase, mitochondrial
AADEEAFEDNSEEYIR	AADEEAFEDNSEEYIR	R	R	356	371	16	944.398	2		sp|P55060|XPO2_HUMAN	P55060	XPO2_HUMAN	CSE1L	Exportin-2
AADEEAFEDNSEEYIR	AADEEAFEDNSEEYIR	R	R	356	371	16	629.934	3		sp|P55060|XPO2_HUMAN	P55060	XPO2_HUMAN	CSE1L	Exportin-2
AADEEAFEDNSEEYIRR	AADEEAFEDNSEEYIRR	R	D	356	372	17	681.968	3		sp|P55060|XPO2_HUMAN	P55060	XPO2_HUMAN	CSE1L	Exportin-2
AADFIDQALAQK	AADFIDQALAQK	R	N	105	116	12	645.838	2		sp|P51452|DUS3_HUMAN	P51452	DUS3_HUMAN	DUSP3	Dual specificity protein phosphatase 3
AADFQLHTHVNDGTEFGGSIYQK	AADFQLHTHVNDGTEFGGSIYQK	K	V	175	197	23	845.735	3		sp|Q9Y277|VDAC3_HUMAN	Q9Y277	VDAC3_HUMAN	VDAC3	Voltage-dependent anion-selective channel protein 3
AADFQLHTHVNDGTEFGGSIYQK	AADFQLHTHVNDGTEFGGSIYQK	K	V	175	197	23	634.553	4		sp|Q9Y277|VDAC3_HUMAN	Q9Y277	VDAC3_HUMAN	VDAC3	Voltage-dependent anion-selective channel protein 3
AADIDQEVK	AADIDQEVK	K	E	578	586	9	494.751	2		sp|Q86VP6|CAND1_HUMAN	Q86VP6	CAND1_HUMAN	CAND1	Cullin-associated NEDD8-dissociated protein 1
AADIIDGLR	AADIIDGLR	K	K	677	685	9	472.264	2		sp|Q96ST3|SIN3A_HUMAN	Q96ST3	SIN3A_HUMAN	SIN3A	Paired amphipathic helix protein Sin3a
AADISLDNLVEGK	AADISLDNLVEGK	K	R	1614	1626	13	672.854	2		sp|Q12888|TP53B_HUMAN	Q12888	TP53B_HUMAN	TP53BP1	TP53-binding protein 1
AADLFESEGAK	AADLFESEGAK	K	V	301	311	11	569.275	2		sp|Q9H0R6|GATA_HUMAN	Q9H0R6	GATA_HUMAN	QRSL1	Glutamyl-tRNA(Gln) amidotransferase subunit A, mitochondrial
AADLLVNPLDPR	AADLLVNPLDPR	R	N	508	519	12	647.362	2		sp|P78362|SRPK2_HUMAN	P78362	SRPK2_HUMAN	SRPK2	SRSF protein kinase 2
AADLLYAMCDR	AADLLYAMC[57.0215]DR	R	S	389	399	11	649.797	2	9C(57.0215)	sp|O95782|AP2A1_HUMAN	O95782	AP2A1_HUMAN	AP2A1	AP-2 complex subunit alpha-1
AADSICDGDLVDSQIR	AADSIC[57.0215]DGDLVDSQIR	R	S	911	926	16	867.902	2	6C(57.0215)	sp|P35251|RFC1_HUMAN	P35251	RFC1_HUMAN	RFC1	Replication factor C subunit 1
AADSLQQNLQR	AADSLQQNLQR	K	D	408	418	11	622.323	2		sp|Q1ED39|KNOP1_HUMAN	Q1ED39	KNOP1_HUMAN	KNOP1	Lysine-rich nucleolar protein 1
AADTDGDGQVNYEEFVR	AADTDGDGQVNYEEFVR	R	V	128	144	17	943.413	2		sp|P27482|CALL3_HUMAN	P27482	CALL3_HUMAN	CALML3	Calmodulin-like protein 3
AADTQVSETLK	AADTQVSETLK	M	R	2	12	11	581.801	2		sp|Q92616|GCN1_HUMAN	Q92616	GCN1_HUMAN	GCN1	Stalled ribosome sensor GCN1
AADVENVPPVISTPHHYLISIYR	AADVENVPPVISTPHHYLISIYR	K	D	39	61	23	648.596	4		sp|Q9Y2T2|AP3M1_HUMAN	Q9Y2T2	AP3M1_HUMAN	AP3M1	AP-3 complex subunit mu-1
AADVEQLKPEEIK	AADVEQLKPEEIK	K	S	5201	5213	13	490.6	3		sp|Q9NU22|MDN1_HUMAN	Q9NU22	MDN1_HUMAN	MDN1	Midasin
AAEAAPPTQEAQGETEPTEQAPDALEQAADTSR	AAEAAPPTQEAQGETEPTEQAPDALEQAADTSR	K	R	447	479	33	1127.52	3		sp|Q8N163|CCAR2_HUMAN	Q8N163	CCAR2_HUMAN	CCAR2	Cell cycle and apoptosis regulator protein 2
AAEAEVELSAR	AAEAEVELSAR	K	R	619	629	11	573.293	2		sp|Q8IZ83|A16A1_HUMAN	Q8IZ83	A16A1_HUMAN	ALDH16A1	Aldehyde dehydrogenase family 16 member A1
AAEAGGAEEQYGFLTTPTK	AAEAGGAEEQYGFLTTPTK	K	Q	1052	1070	19	970.965	2		sp|P46821|MAP1B_HUMAN	P46821	MAP1B_HUMAN	MAP1B	Microtubule-associated protein 1B
AAEATNDYETLVK	AAEATNDYETLVK	K	R	1193	1205	13	712.849	2		sp|Q2NKX8|ERC6L_HUMAN	Q2NKX8	ERC6L_HUMAN	ERCC6L	DNA excision repair protein ERCC-6-like
AAECNIVVTQPR	AAEC[57.0215]NIVVTQPR	R	R	435	446	12	679.348	2	4C(57.0215)	sp|Q08211|DHX9_HUMAN	Q08211	DHX9_HUMAN	DHX9	ATP-dependent RNA helicase A
AAECNIVVTQPR	AAEC[57.0215]NIVVTQPR	R	R	435	446	12	453.235	3	4C(57.0215)	sp|Q08211|DHX9_HUMAN	Q08211	DHX9_HUMAN	DHX9	ATP-dependent RNA helicase A
AAEDELNIEAK	AAEDELNIEAK	R	D	228	238	11	601.798	2		sp|Q9UQ90|SPG7_HUMAN	Q9UQ90	SPG7_HUMAN	SPG7	Paraplegin
AAEDLFVNIR	AAEDLFVNIR	K	G	306	315	10	574.309	2		sp|Q9Y2A7|NCKP1_HUMAN	Q9Y2A7	NCKP1_HUMAN	NCKAP1	Nck-associated protein 1
AAEEAASTLASSIHPEQCIK	AAEEAASTLASSIHPEQC[57.0215]IK	R	V	1406	1425	20	705.013	3	18C(57.0215)	sp|Q7Z460|CLAP1_HUMAN	Q7Z460	CLAP1_HUMAN	CLASP1	CLIP-associating protein 1
AAEEIGIK	AAEEIGIK	K	A	59	66	8	415.735	2		sp|P11586|C1TC_HUMAN	P11586	C1TC_HUMAN	MTHFD1	C-1-tetrahydrofolate synthase, cytoplasmic
AAEFNSNLNR	AAEFNSNLNR	K	E	207	216	10	568.278	2		sp|Q8WUB8|PHF10_HUMAN	Q8WUB8	PHF10_HUMAN	PHF10	PHD finger protein 10
AAEFYINYVTR	AAEFYINYVTR	K	S	202	212	11	673.841	2		sp|Q9NVR2|INT10_HUMAN	Q9NVR2	INT10_HUMAN	INTS10	Integrator complex subunit 10
AAEGAEAQGFSGLFAAYTDHPPPFR	AAEGAEAQGFSGLFAAYTDHPPPFR	R	E	235	259	25	869.747	3		sp|Q9P253|VPS18_HUMAN	Q9P253	VPS18_HUMAN	VPS18	Vacuolar protein sorting-associated protein 18 homolog
AAEGVSAADMAK	AAEGVSAADMAK	K	R	454	465	12	560.769	2		sp|Q9NW13|RBM28_HUMAN	Q9NW13	RBM28_HUMAN	RBM28	RNA-binding protein 28
AAEGWSAPILTLAR	AAEGWSAPILTLAR	R	R	58	71	14	728.401	2		sp|Q96T51|RUFY1_HUMAN	Q96T51	RUFY1_HUMAN	RUFY1	RUN and FYVE domain-containing protein 1
AAEHEVPLQER	AAEHEVPLQER	K	K	228	238	11	426.886	3		sp|Q9P260|RELCH_HUMAN	Q9P260	RELCH_HUMAN	RELCH	RAB11-binding protein RELCH
AAEIYGVTHTR	AAEIYGVTHTR	R	G	639	649	11	609.317	2		sp|Q9HCS7|SYF1_HUMAN	Q9HCS7	SYF1_HUMAN	XAB2	Pre-mRNA-splicing factor SYF1
AAEIYGVTHTR	AAEIYGVTHTR	R	G	639	649	11	406.547	3		sp|Q9HCS7|SYF1_HUMAN	Q9HCS7	SYF1_HUMAN	XAB2	Pre-mRNA-splicing factor SYF1
AAELEPDQLLAWQGLANLYEK	AAELEPDQLLAWQGLANLYEK	K	Y	66	86	21	1186.61	2		sp|Q6PGP7|SKI3_HUMAN	Q6PGP7	SKI3_HUMAN	SKIC3	Superkiller complex protein 3
AAELEPDQLLAWQGLANLYEK	AAELEPDQLLAWQGLANLYEK	K	Y	66	86	21	791.409	3		sp|Q6PGP7|SKI3_HUMAN	Q6PGP7	SKI3_HUMAN	SKIC3	Superkiller complex protein 3
AAELETDIR	AAELETDIR	R	A	379	387	9	509.264	2		sp|O94906|PRP6_HUMAN	O94906	PRP6_HUMAN	PRPF6	Pre-mRNA-processing factor 6
AAELIANSLATAGDGLIELR	AAELIANSLATAGDGLIELR	K	K	220	239	20	999.547	2		sp|P35232|PHB1_HUMAN	P35232	PHB1_HUMAN	PHB1	Prohibitin 1
AAELIANSLATAGDGLIELR	AAELIANSLATAGDGLIELR	K	K	220	239	20	666.7	3		sp|P35232|PHB1_HUMAN	P35232	PHB1_HUMAN	PHB1	Prohibitin 1
AAELLMSCFR	AAELLMSC[57.0215]FR	K	V	141	150	10	599.291	2	8C(57.0215)	sp|Q5JVF3|PCID2_HUMAN	Q5JVF3	PCID2_HUMAN	PCID2	PCI domain-containing protein 2
AAELLQDEYSGR	AAELLQDEYSGR	K	G	245	256	12	676.328	2		sp|Q9BUK6|MSTO1_HUMAN	Q9BUK6	MSTO1_HUMAN	MSTO1	Protein misato homolog 1
AAELQAQWER	AAELQAQWER	R	L	722	731	10	601.302	2		sp|O15020|SPTN2_HUMAN	O15020	SPTN2_HUMAN	SPTBN2	Spectrin beta chain, non-erythrocytic 2
AAELTATQVEEEEEEEDFRK	AAELTATQVEEEEEEEDFRK	K	K	820	839	20	785.027	3		sp|O75717|WDHD1_HUMAN	O75717	WDHD1_HUMAN	WDHD1	WD repeat and HMG-box DNA-binding protein 1
AAEMLSQLDLFSR	AAEMLSQLDLFSR	K	N	52	64	13	740.877	2		sp|P78318|IGBP1_HUMAN	P78318	IGBP1_HUMAN	IGBP1	Immunoglobulin-binding protein 1
AAEMMASLLK	AAEMMASLLK	R	D	551	560	10	532.778	2		sp|P33176|KINH_HUMAN	P33176	KINH_HUMAN	KIF5B	Kinesin-1 heavy chain
AAEPLLTLER	AAEPLLTLER	R	L	160	169	10	556.819	2		sp|O60524|NEMF_HUMAN	O60524	NEMF_HUMAN	NEMF	Ribosome quality control complex subunit NEMF
AAEQAHLWAELVFLYDK	AAEQAHLWAELVFLYDK	R	Y	1351	1367	17	1002.51	2		sp|Q00610|CLH1_HUMAN	Q00610	CLH1_HUMAN	CLTC	Clathrin heavy chain 1	CLTCL1	sp|P53675|CLH2_HUMAN
AAEQAHLWAELVFLYDK	AAEQAHLWAELVFLYDK	R	Y	1351	1367	17	668.679	3		sp|Q00610|CLH1_HUMAN	Q00610	CLH1_HUMAN	CLTC	Clathrin heavy chain 1	CLTCL1	sp|P53675|CLH2_HUMAN
AAEQYTPK	AAEQYTPK	R	A	2429	2436	8	454.23	2		sp|P49327|FAS_HUMAN	P49327	FAS_HUMAN	FASN	Fatty acid synthase
AAESLADPTEYENLFPGLK	AAESLADPTEYENLFPGLK	K	E	784	802	19	1033.01	2		sp|P35606|COPB2_HUMAN	P35606	COPB2_HUMAN	COPB2	Coatomer subunit beta'
AAESLTAIPEPASPQLLETPIHASQIQK	AAESLTAIPEPASPQLLETPIHASQIQK	R	V	1763	1790	28	980.861	3		sp|Q14676|MDC1_HUMAN	Q14676	MDC1_HUMAN	MDC1	Mediator of DNA damage checkpoint protein 1
AAESVSKPDVSEEAPGPSK	AAESVSKPDVSEEAPGPSK	K	V	204	222	19	628.978	3		sp|Q9BY42|RTF2_HUMAN	Q9BY42	RTF2_HUMAN	RTF2	Replication termination factor 2
AAETIIDTK	AAETIIDTK	K	G	171	179	9	481.264	2		sp|Q9GZS1|RPA49_HUMAN	Q9GZS1	RPA49_HUMAN	POLR1E	DNA-directed RNA polymerase I subunit RPA49
AAETSDDDLIPFGDRPTVSR	AAETSDDDLIPFGDRPTVSR	R	F	859	878	20	721.35	3		sp|Q5TC82|RC3H1_HUMAN	Q5TC82	RC3H1_HUMAN	RC3H1	Roquin-1
AAEVLINQLDR	AAEVLINQLDR	K	E	3171	3181	11	621.346	2		sp|Q8NCM8|DYHC2_HUMAN	Q8NCM8	DYHC2_HUMAN	DYNC2H1	Cytoplasmic dynein 2 heavy chain 1
AAEVPNEELINLLLK	AAEVPNEELINLLLK	K	F	900	914	15	833.475	2		sp|Q709C8|VP13C_HUMAN	Q709C8	VP13C_HUMAN	VPS13C	Intermembrane lipid transfer protein VPS13C
AAEVWMDEYK	AAEVWMDEYK	R	N	384	393	10	621.279	2		sp|Q10471|GALT2_HUMAN	Q10471	GALT2_HUMAN	GALNT2	Polypeptide N-acetylgalactosaminyltransferase 2	GALNT4	sp|Q8N4A0|GALT4_HUMAN
AAEWQLDQPSWSGR	AAEWQLDQPSWSGR	R	L	32	45	14	815.884	2		sp|Q9NVZ3|NECP2_HUMAN	Q9NVZ3	NECP2_HUMAN	NECAP2	Adaptin ear-binding coat-associated protein 2
AAFAHFPELYDFALSNVAEVDTR	AAFAHFPELYDFALSNVAEVDTR	R	E	340	362	23	861.755	3		sp|O60306|AQR_HUMAN	O60306	AQR_HUMAN	AQR	RNA helicase aquarius
AAFALGGLGSGFASNR	AAFALGGLGSGFASNR	R	E	556	571	16	748.386	2		sp|P27708|PYR1_HUMAN	P27708	PYR1_HUMAN	CAD	Multifunctional protein CAD
AAFAMVTHVK	AAFAMVTHVK	R	Q	2534	2543	10	537.792	2		sp|Q9Y4A5|TRRAP_HUMAN	Q9Y4A5	TRRAP_HUMAN	TRRAP	Transformation/transcription domain-associated protein
AAFDDAIAELDTLSEESYK	AAFDDAIAELDTLSEESYK	K	D	197	215	19	1044.49	2		sp|P62258|1433E_HUMAN	P62258	1433E_HUMAN	YWHAE	14-3-3 protein epsilon
AAFDDAIAELDTLSEESYK	AAFDDAIAELDTLSEESYK	K	D	197	215	19	696.66	3		sp|P62258|1433E_HUMAN	P62258	1433E_HUMAN	YWHAE	14-3-3 protein epsilon
AAFECMYTLLDSCLDR	AAFEC[57.0215]MYTLLDSC[57.0215]LDR	K	L	1084	1099	16	982.931	2	13C(57.0215),5C(57.0215)	sp|Q86VP6|CAND1_HUMAN	Q86VP6	CAND1_HUMAN	CAND1	Cullin-associated NEDD8-dissociated protein 1
AAFECMYTLLDSCLDR	AAFEC[57.0215]MYTLLDSC[57.0215]LDR	K	L	1084	1099	16	655.623	3	13C(57.0215),5C(57.0215)	sp|Q86VP6|CAND1_HUMAN	Q86VP6	CAND1_HUMAN	CAND1	Cullin-associated NEDD8-dissociated protein 1
AAFFAER	AAFFAER	R	Y	2281	2287	7	406.209	2		sp|P50851|LRBA_HUMAN	P50851	LRBA_HUMAN	LRBA	Lipopolysaccharide-responsive and beige-like anchor protein
AAFGCFGNWLATVEQR	AAFGC[57.0215]FGNWLATVEQR	K	Q	393	408	16	913.936	2	5C(57.0215)	sp|Q8IWA0|WDR75_HUMAN	Q8IWA0	WDR75_HUMAN	WDR75	WD repeat-containing protein 75
AAFGCFGNWLATVEQR	AAFGC[57.0215]FGNWLATVEQR	K	Q	393	408	16	609.626	3	5C(57.0215)	sp|Q8IWA0|WDR75_HUMAN	Q8IWA0	WDR75_HUMAN	WDR75	WD repeat-containing protein 75
AAFGEEVDAVDTGISR	AAFGEEVDAVDTGISR	K	E	214	229	16	818.894	2		sp|O00273|DFFA_HUMAN	O00273	DFFA_HUMAN	DFFA	DNA fragmentation factor subunit alpha
AAFGGSGGRGSSSGGGYSSGSSSYGSGGR	AAFGGSGGRGSSSGGGYSSGSSSYGSGGR	K	Q	516	544	29	1251.04	2		sp|P35908|K22E_HUMAN	P35908	K22E_HUMAN	KRT2	Keratin, type II cytoskeletal 2 epidermal
AAFGGSGGRGSSSGGGYSSGSSSYGSGGR	AAFGGSGGRGSSSGGGYSSGSSSYGSGGR	K	Q	516	544	29	834.361	3		sp|P35908|K22E_HUMAN	P35908	K22E_HUMAN	KRT2	Keratin, type II cytoskeletal 2 epidermal
AAFGISDSYVDGSSFDPQR	AAFGISDSYVDGSSFDPQR	R	R	137	155	19	1009.96	2		sp|Q9UQ35|SRRM2_HUMAN	Q9UQ35	SRRM2_HUMAN	SRRM2	Serine/arginine repetitive matrix protein 2
AAFGISDSYVDGSSFDPQRR	AAFGISDSYVDGSSFDPQRR	R	A	137	156	20	725.675	3		sp|Q9UQ35|SRRM2_HUMAN	Q9UQ35	SRRM2_HUMAN	SRRM2	Serine/arginine repetitive matrix protein 2
AAFGLSEAGFNTACVTK	AAFGLSEAGFNTAC[57.0215]VTK	R	L	76	92	17	872.422	2	14C(57.0215)	sp|P31040|SDHA_HUMAN	P31040	SDHA_HUMAN	SDHA	Succinate dehydrogenase [ubiquinone] flavoprotein subunit, mitochondrial
AAFITYLQAK	AAFITYLQAK	K	Q	3597	3606	10	563.319	2		sp|Q96T58|MINT_HUMAN	Q96T58	MINT_HUMAN	SPEN	Msx2-interacting protein
AAFLGCLTDVR	AAFLGC[57.0215]LTDVR	R	Q	416	426	11	611.816	2	6C(57.0215)	sp|Q9UID3|VPS51_HUMAN	Q9UID3	VPS51_HUMAN	VPS51	Vacuolar protein sorting-associated protein 51 homolog
AAFLNFFR	AAFLNFFR	R	D	44	51	8	493.266	2		sp|Q5JTZ9|SYAM_HUMAN	Q5JTZ9	SYAM_HUMAN	AARS2	Alanine--tRNA ligase, mitochondrial
AAFLQYCR	AAFLQYC[57.0215]R	K	K	524	531	8	514.753	2	7C(57.0215)	sp|Q8WUM0|NU133_HUMAN	Q8WUM0	NU133_HUMAN	NUP133	Nuclear pore complex protein Nup133
AAFQLGSPWR	AAFQLGSPWR	R	R	85	94	10	566.798	2		sp|P05091|ALDH2_HUMAN	P05091	ALDH2_HUMAN	ALDH2	Aldehyde dehydrogenase, mitochondrial
AAFQSLLDAQADEAVLDHPDLK	AAFQSLLDAQADEAVLDHPDLK	R	H	31	52	22	789.732	3		sp|Q9UBI1|COMD3_HUMAN	Q9UBI1	COMD3_HUMAN	COMMD3	COMM domain-containing protein 3
AAFQYGIK	AAFQYGIK	K	M	502	509	8	449.245	2		sp|Q13123|RED_HUMAN	Q13123	RED_HUMAN	IK	Protein Red
AAFTAFEEAQLPR	AAFTAFEEAQLPR	R	L	171	183	13	725.87	2		sp|Q96CT7|CC124_HUMAN	Q96CT7	CC124_HUMAN	CCDC124	Coiled-coil domain-containing protein 124
AAFTCIK	AAFTC[57.0215]IK	K	N	1248	1254	7	405.713	2	5C(57.0215)	sp|Q7Z6Z7|HUWE1_HUMAN	Q7Z6Z7	HUWE1_HUMAN	HUWE1	E3 ubiquitin-protein ligase HUWE1
AAFTVSLDPGPLEQFPHSMEPQLR	AAFTVSLDPGPLEQFPHSMEPQLR	K	Q	131	154	24	889.779	3		sp|Q9UKD2|MRT4_HUMAN	Q9UKD2	MRT4_HUMAN	MRTO4	mRNA turnover protein 4 homolog
AAFVLPEFAR	AAFVLPEFAR	R	K	286	295	10	560.811	2		sp|P19623|SPEE_HUMAN	P19623	SPEE_HUMAN	SRM	Spermidine synthase
AAGALLNGPPQFSTAPEIK	AAGALLNGPPQFSTAPEIK	K	A	517	535	19	941.507	2		sp|O75175|CNOT3_HUMAN	O75175	CNOT3_HUMAN	CNOT3	CCR4-NOT transcription complex subunit 3
AAGASDVVLYK	AAGASDVVLYK	K	I	54	64	11	547.298	2		sp|Q9NSD9|SYFB_HUMAN	Q9NSD9	SYFB_HUMAN	FARSB	Phenylalanine--tRNA ligase beta subunit
AAGCNIPVASVAAGFPAGQTHLK	AAGC[57.0215]NIPVASVAAGFPAGQTHLK	K	T	115	137	23	746.388	3	4C(57.0215)	sp|Q9Y315|DEOC_HUMAN	Q9Y315	DEOC_HUMAN	DERA	Deoxyribose-phosphate aldolase
AAGDTTVIENSDVSPETESSEK	AAGDTTVIENSDVSPETESSEK	K	E	1300	1321	22	1133.51	2		sp|Q86UP2|KTN1_HUMAN	Q86UP2	KTN1_HUMAN	KTN1	Kinectin
AAGFERPSPVQLK	AAGFERPSPVQLK	R	A	79	91	13	467.261	3		sp|Q9UHI6|DDX20_HUMAN	Q9UHI6	DDX20_HUMAN	DDX20	Probable ATP-dependent RNA helicase DDX20
AAGFSSSTTSTSWEGNR	AAGFSSSTTSTSWEGNR	K	A	1187	1203	17	873.39	2		sp|Q7Z478|DHX29_HUMAN	Q7Z478	DHX29_HUMAN	DHX29	ATP-dependent RNA helicase DHX29
AAGGAPSPPPPVR	AAGGAPS[79.9663]PPPPVR	R	R	672	684	13	627.306	2	7S(79.9663)	sp|Q4KMP7|TB10B_HUMAN	Q4KMP7	TB10B_HUMAN	TBC1D10B	TBC1 domain family member 10B
AAGGFTHDELLK	AAGGFTHDELLK	R	V	43	54	12	629.825	2		sp|P56182|RRP1_HUMAN	P56182	RRP1_HUMAN	RRP1	Ribosomal RNA processing protein 1 homolog A
AAGGFTHDELLK	AAGGFTHDELLK	R	V	43	54	12	420.219	3		sp|P56182|RRP1_HUMAN	P56182	RRP1_HUMAN	RRP1	Ribosomal RNA processing protein 1 homolog A
AAGGIELFVGGIGPDGHIAFNEPGSSLVSR	AAGGIELFVGGIGPDGHIAFNEPGSSLVSR	K	T	127	156	30	975.501	3		sp|P46926|GNPI1_HUMAN	P46926	GNPI1_HUMAN	GNPDA1	Glucosamine-6-phosphate isomerase 1
AAGGLHLLPWSR	AAGGLHLLPWSR	R	G	43	54	12	426.575	3		sp|Q8IYS2|K2013_HUMAN	Q8IYS2	K2013_HUMAN	KIAA2013	Uncharacterized protein KIAA2013
AAGIDEQENWHEGK	AAGIDEQENWHEGK	K	E	105	118	14	792.358	2		sp|P28838|AMPL_HUMAN	P28838	AMPL_HUMAN	LAP3	Cytosol aminopeptidase
AAGIDEQENWHEGK	AAGIDEQENWHEGK	K	E	105	118	14	528.574	3		sp|P28838|AMPL_HUMAN	P28838	AMPL_HUMAN	LAP3	Cytosol aminopeptidase
AAGIEIQK	AAGIEIQK	R	K	193	200	8	415.243	2		sp|Q99459|CDC5L_HUMAN	Q99459	CDC5L_HUMAN	CDC5L	Cell division cycle 5-like protein
AAGIIHLGATSCYVGDNTDLIILR	AAGIIHLGATSC[57.0215]YVGDNTDLIILR	K	N	102	125	24	848.448	3	12C(57.0215)	sp|P30566|PUR8_HUMAN	P30566	PUR8_HUMAN	ADSL	Adenylosuccinate lyase
AAGLATMISTMRPDIDNMDEYVR	AAGLATMISTMRPDIDNMDEYVR	K	N	603	625	23	857.406	3		sp|O75533|SF3B1_HUMAN	O75533	SF3B1_HUMAN	SF3B1	Splicing factor 3B subunit 1
AAGLVSDLDADSGLTLSR	AAGLVSDLDADSGLTLSR	R	R	638	655	18	880.955	2		sp|Q9BW92|SYTM_HUMAN	Q9BW92	SYTM_HUMAN	TARS2	Threonine--tRNA ligase, mitochondrial
AAGNPGSLAAPIDHK	AAGNPGSLAAPIDHK	R	P	1726	1740	15	473.584	3		sp|Q14676|MDC1_HUMAN	Q14676	MDC1_HUMAN	MDC1	Mediator of DNA damage checkpoint protein 1
AAGPEPQALDEFTSLLIADDTR	AAGPEPQALDEFTSLLIADDTR	K	V	3526	3547	22	1165.58	2		sp|O95714|HERC2_HUMAN	O95714	HERC2_HUMAN	HERC2	E3 ubiquitin-protein ligase HERC2
AAGPLLTDECR	AAGPLLTDEC[57.0215]R	R	T	190	200	11	601.795	2	10C(57.0215)	sp|Q9BQ69|MACD1_HUMAN	Q9BQ69	MACD1_HUMAN	MACROD1	ADP-ribose glycohydrolase MACROD1
AAGPSLSHTSGGTQSK	AAGPSLSHTSGGTQSK	K	V	168	183	16	495.914	3		sp|P27694|RFA1_HUMAN	P27694	RFA1_HUMAN	RPA1	Replication protein A 70 kDa DNA-binding subunit
AAGSGELGVTMK	AAGSGELGVTMK	K	G	481	492	12	560.787	2		sp|O75369|FLNB_HUMAN	O75369	FLNB_HUMAN	FLNB	Filamin-B
AAGSGELGVTMK	AAGSGELGVTM[15.9949]K	K	G	481	492	12	568.784	2	11M(15.9949)	sp|O75369|FLNB_HUMAN	O75369	FLNB_HUMAN	FLNB	Filamin-B
AAGTCGVLLR	AAGTC[57.0215]GVLLR	R	K	209	218	10	509.279	2	5C(57.0215)	sp|Q5T653|RM02_HUMAN	Q5T653	RM02_HUMAN	MRPL2	Large ribosomal subunit protein uL2m
AAGVCLMLLATCCEDDIVPHVLPFIK	AAGVC[57.0215]LMLLATC[57.0215]C[57.0215]EDDIVPHVLPFIK	K	E	347	372	26	981.493	3	12C(57.0215),13C(57.0215),5C(57.0215)	sp|Q14974|IMB1_HUMAN	Q14974	IMB1_HUMAN	KPNB1	Importin subunit beta-1
AAGVNVEPFWPGLFAK	AAGVNVEPFWPGLFAK	K	A	34	49	16	851.951	2		sp|P05386|RLA1_HUMAN	P05386	RLA1_HUMAN	RPLP1	Large ribosomal subunit protein P1
AAGVNVEPFWPGLFAK	AAGVNVEPFWPGLFAK	K	A	34	49	16	568.303	3		sp|P05386|RLA1_HUMAN	P05386	RLA1_HUMAN	RPLP1	Large ribosomal subunit protein P1
AAGVVLEMIR	AAGVVLEMIR	R	E	55	64	10	529.805	2		sp|Q9Y230|RUVB2_HUMAN	Q9Y230	RUVB2_HUMAN	RUVBL2	RuvB-like 2
AAGVVLEMIR	AAGVVLEM[15.9949]IR	R	E	55	64	10	537.802	2	8M(15.9949)	sp|Q9Y230|RUVB2_HUMAN	Q9Y230	RUVB2_HUMAN	RUVBL2	RuvB-like 2
AAGYNFYGTER	AAGYNFYGTER	K	L	968	978	11	624.786	2		sp|Q9H9Y6|RPA2_HUMAN	Q9H9Y6	RPA2_HUMAN	POLR1B	DNA-directed RNA polymerase I subunit RPA2
AAHEALGQFCCALHK	AAHEALGQFC[57.0215]C[57.0215]ALHK	K	A	716	730	15	571.605	3	10C(57.0215),11C(57.0215)	sp|Q8TEX9|IPO4_HUMAN	Q8TEX9	IPO4_HUMAN	IPO4	Importin-4
AAHEALGQFCCALHK	AAHEALGQFC[57.0215]C[57.0215]ALHK	K	A	716	730	15	428.955	4	10C(57.0215),11C(57.0215)	sp|Q8TEX9|IPO4_HUMAN	Q8TEX9	IPO4_HUMAN	IPO4	Importin-4
AAHFFSTLK	AAHFFSTLK	K	E	234	242	9	511.277	2		sp|Q53H12|AGK_HUMAN	Q53H12	AGK_HUMAN	AGK	Acylglycerol kinase, mitochondrial
AAHGFDWEEER	AAHGFDWEEER	K	Q	156	166	11	449.53	3		sp|Q15021|CND1_HUMAN	Q15021	CND1_HUMAN	NCAPD2	Condensin complex subunit 1
AAHIFFTDTCPEPLFSELGR	AAHIFFTDTC[57.0215]PEPLFSELGR	K	S	101	120	20	770.04	3	10C(57.0215)	sp|Q15833|STXB2_HUMAN	Q15833	STXB2_HUMAN	STXBP2	Syntaxin-binding protein 2
AAHLCAEAALR	AAHLC[57.0215]AEAALR	K	L	145	155	11	591.806	2	5C(57.0215)	sp|Q9UQ80|PA2G4_HUMAN	Q9UQ80	PA2G4_HUMAN	PA2G4	Proliferation-associated protein 2G4
AAHRDPVFYDTLGEEAR	AAHRDPVFYDTLGEEAR	K	E	1103	1119	17	649.65	3		sp|Q8IWI9|MGAP_HUMAN	Q8IWI9	MGAP_HUMAN	MGA	MAX gene-associated protein
AAHRDPVFYDTLGEEAR	AAHRDPVFYDTLGEEAR	K	E	1103	1119	17	487.489	4		sp|Q8IWI9|MGAP_HUMAN	Q8IWI9	MGAP_HUMAN	MGA	MAX gene-associated protein
AAHSAELEAVLLALAR	AAHSAELEAVLLALAR	K	I	1885	1900	16	545.646	3		sp|O95613|PCNT_HUMAN	O95613	PCNT_HUMAN	PCNT	Pericentrin
AAHSEGNTTAGLDMR	AAHSEGNTTAGLDMR	R	E	467	481	15	510.904	3		sp|P78371|TCPB_HUMAN	P78371	TCPB_HUMAN	CCT2	T-complex protein 1 subunit beta
AAHSEGNTTAGLDMR	AAHSEGNTTAGLDM[15.9949]R	R	E	467	481	15	516.235	3	14M(15.9949)	sp|P78371|TCPB_HUMAN	P78371	TCPB_HUMAN	CCT2	T-complex protein 1 subunit beta
AAHVFFTDSCPDALFNELVK	AAHVFFTDSC[57.0215]PDALFNELVK	R	S	101	120	20	761.037	3	10C(57.0215)	sp|P61764|STXB1_HUMAN	P61764	STXB1_HUMAN	STXBP1	Syntaxin-binding protein 1
AAIAECEEVR	AAIAEC[57.0215]EEVR	K	R	60	69	10	574.274	2	6C(57.0215)	sp|P0CAP2|GRL1A_HUMAN	P0CAP2	GRL1A_HUMAN	POLR2M	DNA-directed RNA polymerase II subunit GRINL1A
AAIAFLHALWQDR	AAIAFLHALWQDR	R	R	983	995	13	504.609	3		sp|Q5SRE5|NU188_HUMAN	Q5SRE5	NU188_HUMAN	NUP188	Nucleoporin NUP188
AAIAQALAGEVSVVPPSR	AAIAQALAGEVSVVPPSR	R	L	143	160	18	868.489	2		sp|Q2TAY7|SMU1_HUMAN	Q2TAY7	SMU1_HUMAN	SMU1	WD40 repeat-containing protein SMU1
AAIAQALAGEVSVVPPSR	AAIAQALAGEVSVVPPSR	R	L	143	160	18	579.328	3		sp|Q2TAY7|SMU1_HUMAN	Q2TAY7	SMU1_HUMAN	SMU1	WD40 repeat-containing protein SMU1
AAIAQLNGK	AAIAQLNGK	K	E	127	135	9	443.261	2		sp|Q96PK6|RBM14_HUMAN	Q96PK6	RBM14_HUMAN	RBM14	RNA-binding protein 14
AAIDWFDGK	AAIDWFDGK	K	E	298	306	9	511.751	2		sp|Q92804|RBP56_HUMAN	Q92804	RBP56_HUMAN	TAF15	TATA-binding protein-associated factor 2N	FUS	sp|P35637|FUS_HUMAN
AAIEAFNK	AAIEAFNK	K	C	206	213	8	432.235	2		sp|Q9UHB9|SRP68_HUMAN	Q9UHB9	SRP68_HUMAN	SRP68	Signal recognition particle subunit SRP68
AAIECEQPQPDLYK	AAIEC[57.0215]EQPQPDLYK	R	F	210	223	14	831.396	2	5C(57.0215)	sp|Q8NB49|AT11C_HUMAN	Q8NB49	AT11C_HUMAN	ATP11C	Phospholipid-transporting ATPase IG
AAIIADSSTFR	AAIIADSSTFR	K	V	1473	1483	11	576.306	2		sp|O43432|IF4G3_HUMAN	O43432	IF4G3_HUMAN	EIF4G3	Eukaryotic translation initiation factor 4 gamma 3
AAIISAEGDSK	AAIISAEGDSK	K	A	209	219	11	531.277	2		sp|P35232|PHB1_HUMAN	P35232	PHB1_HUMAN	PHB1	Prohibitin 1
AAILETAPK	AAILETAPK	K	E	167	175	9	457.271	2		sp|Q9P2E9|RRBP1_HUMAN	Q9P2E9	RRBP1_HUMAN	RRBP1	Ribosome-binding protein 1
AAILGFTSPVWAVR	AAILGFTSPVWAVR	K	N	1237	1250	14	744.422	2		sp|Q6YHU6|THADA_HUMAN	Q6YHU6	THADA_HUMAN	THADA	tRNA (32-2'-O)-methyltransferase regulator THADA
AAILPTSIFLTNK	AAILPTSIFLTNK	K	K	228	240	13	694.911	2		sp|O14744|ANM5_HUMAN	O14744	ANM5_HUMAN	PRMT5	Protein arginine N-methyltransferase 5
AAILQTEVDALR	AAILQTEVDALR	R	L	517	528	12	650.367	2		sp|Q8IUD2|RB6I2_HUMAN	Q8IUD2	RB6I2_HUMAN	ERC1	ELKS/Rab6-interacting/CAST family member 1	ERC2	sp|O15083|ERC2_HUMAN
AAINKHIQTLRDWGVDVFTVPGK	AAINKHIQTLRDWGVDVFTVPGK	R	G	69	91	23	642.104	4		sp|N-sTurbo|N-terminus	N-sTurbo	N-terminus
AAIQSQLDGVR	AAIQSQLDGVR	K	T	49	59	11	579.317	2		sp|O60645|EXOC3_HUMAN	O60645	EXOC3_HUMAN	EXOC3	Exocyst complex component 3
AAISSGIEDPVPTLHLTER	AAISSGIEDPVPTLHLTER	R	D	550	568	19	669.357	3		sp|O75175|CNOT3_HUMAN	O75175	CNOT3_HUMAN	CNOT3	CCR4-NOT transcription complex subunit 3
AALAATLEEYK	AALAATLEEYK	K	A	556	566	11	590.316	2		sp|Q69YQ0|CYTSA_HUMAN	Q69YQ0	CYTSA_HUMAN	SPECC1L	Cytospin-A
AALADDFDTPR	AALADDFDTPR	K	V	408	418	11	596.286	2		sp|Q9HA77|SYCM_HUMAN	Q9HA77	SYCM_HUMAN	CARS2	Probable cysteine--tRNA ligase, mitochondrial
AALADVLR	AALADVLR	K	R	43	50	8	414.75	2		sp|Q9HC35|EMAL4_HUMAN	Q9HC35	EMAL4_HUMAN	EML4	Echinoderm microtubule-associated protein-like 4
AALAHPFFQDVTK	AALAHPFFQDVTK	K	P	279	291	13	722.883	2		sp|P24941|CDK2_HUMAN	P24941	CDK2_HUMAN	CDK2	Cyclin-dependent kinase 2
AALAHPFFQDVTK	AALAHPFFQDVTK	K	P	279	291	13	482.258	3		sp|P24941|CDK2_HUMAN	P24941	CDK2_HUMAN	CDK2	Cyclin-dependent kinase 2
AALAHSEEVTASQVAATK	AALAHSEEVTASQVAATK	R	T	2744	2761	18	595.311	3		sp|Q15149|PLEC_HUMAN	Q15149	PLEC_HUMAN	PLEC	Plectin
AALCAVHVIR	AALC[57.0215]AVHVIR	K	K	157	166	10	555.316	2	4C(57.0215)	sp|O43747|AP1G1_HUMAN	O43747	AP1G1_HUMAN	AP1G1	AP-1 complex subunit gamma-1
AALDGTPGMIGYGMAK	AALDGTPGMIGYGMAK	K	G	139	154	16	776.879	2		sp|P09417|DHPR_HUMAN	P09417	DHPR_HUMAN	QDPR	Dihydropteridine reductase
AALDSGAFQSVWVSTDHDEIENVAK	AALDSGAFQSVWVSTDHDEIENVAK	R	Q	78	102	25	897.096	3		sp|Q8NFW8|NEUA_HUMAN	Q8NFW8	NEUA_HUMAN	CMAS	N-acylneuraminate cytidylyltransferase
AALEAIDELDLFGAHGGR	AALEAIDELDLFGAHGGR	K	K	207	224	18	618.983	3		sp|P46019|KPB2_HUMAN	P46019	KPB2_HUMAN	PHKA2	Phosphorylase b kinase regulatory subunit alpha, liver isoform
AALEALDELDLFGVK	AALEALDELDLFGVK	K	G	207	221	15	802.432	2		sp|P46020|KPB1_HUMAN	P46020	KPB1_HUMAN	PHKA1	Phosphorylase b kinase regulatory subunit alpha, skeletal muscle isoform
AALEALGSCLNNK	AALEALGSC[57.0215]LNNK	R	Y	83	95	13	680.848	2	9C(57.0215)	sp|P34897|GLYM_HUMAN	P34897	GLYM_HUMAN	SHMT2	Serine hydroxymethyltransferase, mitochondrial
AALEALLPYTER	AALEALLPYTER	R	H	755	766	12	673.869	2		sp|Q12788|TBL3_HUMAN	Q12788	TBL3_HUMAN	TBL3	Transducin beta-like protein 3
AALEAQNALHNIK	AALEAQNALHNIK	K	T	95	107	13	464.925	3		sp|O95319|CELF2_HUMAN	O95319	CELF2_HUMAN	CELF2	CUGBP Elav-like family member 2
AALEAYCKK	AALEAYC[57.0215]KK	R	Y	617	625	9	527.273	2	7C(57.0215)	sp|Q9UJX6|ANC2_HUMAN	Q9UJX6	ANC2_HUMAN	ANAPC2	Anaphase-promoting complex subunit 2
AALEEEVR	AALEEEVR	R	S	1000	1007	8	458.74	2		sp|Q96FS4|SIPA1_HUMAN	Q96FS4	SIPA1_HUMAN	SIPA1	Signal-induced proliferation-associated protein 1
AALEEFSR	AALEEFSR	K	V	717	724	8	461.735	2		sp|Q92922|SMRC1_HUMAN	Q92922	SMRC1_HUMAN	SMARCC1	SWI/SNF complex subunit SMARCC1
AALEELQR	AALEELQR	R	R	795	802	8	465.256	2		sp|Q96CW5|GCP3_HUMAN	Q96CW5	GCP3_HUMAN	TUBGCP3	Gamma-tubulin complex component 3
AALEELVK	AALEELVK	R	L	5	12	8	436.758	2		sp|P12081|HARS1_HUMAN	P12081	HARS1_HUMAN	HARS1	Histidine--tRNA ligase, cytoplasmic
AALEEVEGDVAELELK	AALEEVEGDVAELELK	R	L	19	34	16	857.941	2		sp|Q15057|ACAP2_HUMAN	Q15057	ACAP2_HUMAN	ACAP2	Arf-GAP with coiled-coil, ANK repeat and PH domain-containing protein 2
AALEEVER	AALEEVER	K	L	2143	2150	8	458.74	2		sp|Q15149|PLEC_HUMAN	Q15149	PLEC_HUMAN	PLEC	Plectin
AALEEVYPDLTPEETR	AALEEVYPDLTPEETR	R	R	660	675	16	916.949	2		sp|Q9H0D6|XRN2_HUMAN	Q9H0D6	XRN2_HUMAN	XRN2	5'-3' exoribonuclease 2
AALEEVYPDLTPEETRR	AALEEVYPDLTPEETRR	R	N	660	676	17	663.669	3		sp|Q9H0D6|XRN2_HUMAN	Q9H0D6	XRN2_HUMAN	XRN2	5'-3' exoribonuclease 2
AALEGTATYR	AALEGTATYR	R	G	153	162	10	526.772	2		sp|Q9NRV9|HEBP1_HUMAN	Q9NRV9	HEBP1_HUMAN	HEBP1	Heme-binding protein 1
AALELFEQEGLAPYLPR	AALELFEQEGLAPYLPR	R	W	174	190	17	959.009	2		sp|C-sTurbo|C-terminus	C-sTurbo	C-terminus
AALELFEQEGLAPYLPR	AALELFEQEGLAPYLPR	R	W	174	190	17	639.675	3		sp|C-sTurbo|C-terminus	C-sTurbo	C-terminus
AALEQDLAFWYGPR	AALEQDLAFWYGPR	K	W	87	100	14	818.909	2		sp|P09601|HMOX1_HUMAN	P09601	HMOX1_HUMAN	HMOX1	Heme oxygenase 1
AALEQLLK	AALEQLLK	K	F	234	241	8	443.274	2		sp|Q92797|SYMPK_HUMAN	Q92797	SYMPK_HUMAN	SYMPK	Symplekin
AALETDENLLLCAPTGAGK	AALETDENLLLC[57.0215]APTGAGK	R	T	491	509	19	972.491	2	12C(57.0215)	sp|O75643|U520_HUMAN	O75643	U520_HUMAN	SNRNP200	U5 small nuclear ribonucleoprotein 200 kDa helicase
AALETVDR	AALETVDR	K	L	1134	1141	8	437.735	2		sp|P42345|MTOR_HUMAN	P42345	MTOR_HUMAN	MTOR	Serine/threonine-protein kinase mTOR
AALEYLEDIDLK	AALEYLEDIDLK	K	T	44	55	12	696.866	2		sp|Q9BRX8|PXL2A_HUMAN	Q9BRX8	PXL2A_HUMAN	PRXL2A	Peroxiredoxin-like 2A
AALEYLGSFDHYAT	AALEYLGSFDHYAT	R	-	1894	1907	14	779.365	2		sp|P10586|PTPRF_HUMAN	P10586	PTPRF_HUMAN	PTPRF	Receptor-type tyrosine-protein phosphatase F	PTPRD	sp|P23468|PTPRD_HUMAN
AALFALQNLFEEK	AALFALQNLFEEK	K	Y	204	216	13	747.404	2		sp|Q99707|METH_HUMAN	Q99707	METH_HUMAN	MTR	Methionine synthase
AALFLQTLK	AALFLQTLK	K	N	687	695	9	502.811	2		sp|Q12872|SFSWA_HUMAN	Q12872	SFSWA_HUMAN	SFSWAP	Splicing factor, suppressor of white-apricot homolog
AALGAVPISGK	AALGAVPISGK	K	A	1025	1035	11	492.298	2		sp|P42684|ABL2_HUMAN	P42684	ABL2_HUMAN	ABL2	Tyrosine-protein kinase ABL2
AALGPLVTGLYDVQAFK	AALGPLVTGLYDVQAFK	R	F	6	22	17	881.99	2		sp|P11172|UMPS_HUMAN	P11172	UMPS_HUMAN	UMPS	Uridine 5'-monophosphate synthase
AALGPLVTGLYDVQAFK	AALGPLVTGLYDVQAFK	R	F	6	22	17	588.329	3		sp|P11172|UMPS_HUMAN	P11172	UMPS_HUMAN	UMPS	Uridine 5'-monophosphate synthase
AALHLYSNTLNFQISEVEPK	AALHLYSNTLNFQISEVEPK	R	Y	117	136	20	758.73	3		sp|P41227|NAA10_HUMAN	P41227	NAA10_HUMAN	NAA10	N-alpha-acetyltransferase 10
AALLEAGMPECTEDK	AALLEAGMPEC[57.0215]TEDK	R	-	1278	1292	15	817.874	2	11C(57.0215)	sp|Q9C0C9|UBE2O_HUMAN	Q9C0C9	UBE2O_HUMAN	UBE2O	(E3-independent) E2 ubiquitin-conjugating enzyme
AALLEFEER	AALLEFEER	K	E	254	262	9	539.282	2		sp|Q96EV2|RBM33_HUMAN	Q96EV2	RBM33_HUMAN	RBM33	RNA-binding protein 33
AALLELWELR	AALLELWELR	R	R	450	459	10	607.351	2		sp|Q13813|SPTN1_HUMAN	Q13813	SPTN1_HUMAN	SPTAN1	Spectrin alpha chain, non-erythrocytic 1
AALLNAILHSAYSETFLLPHLK	AALLNAILHSAYSETFLLPHLK	R	D	585	606	22	808.121	3		sp|Q9H8H0|NOL11_HUMAN	Q9H8H0	NOL11_HUMAN	NOL11	Nucleolar protein 11
AALLNAILHSAYSETFLLPHLK	AALLNAILHSAYSETFLLPHLK	R	D	585	606	22	606.343	4		sp|Q9H8H0|NOL11_HUMAN	Q9H8H0	NOL11_HUMAN	NOL11	Nucleolar protein 11
AALLNFDEFAVSK	AALLNFDEFAVSK	K	D	718	730	13	712.875	2		sp|Q9Y613|FHOD1_HUMAN	Q9Y613	FHOD1_HUMAN	FHOD1	FH1/FH2 domain-containing protein 1
AALLNQHYQVNFK	AALLNQHYQVNFK	K	G	217	229	13	773.412	2		sp|P07814|SYEP_HUMAN	P07814	SYEP_HUMAN	EPRS1	Bifunctional glutamate/proline--tRNA ligase
AALLNQHYQVNFK	AALLNQHYQVNFK	K	G	217	229	13	515.944	3		sp|P07814|SYEP_HUMAN	P07814	SYEP_HUMAN	EPRS1	Bifunctional glutamate/proline--tRNA ligase
AALLSGPPGVGK	AALLSGPPGVGK	K	T	646	657	12	533.816	2		sp|P35251|RFC1_HUMAN	P35251	RFC1_HUMAN	RFC1	Replication factor C subunit 1
AALLSPGDPAIWAGLMAACHADDK	AALLSPGDPAIWAGLMAAC[57.0215]HADDK	K	L	1262	1285	24	817.731	3	19C(57.0215)	sp|Q6PGP7|SKI3_HUMAN	Q6PGP7	SKI3_HUMAN	SKIC3	Superkiller complex protein 3
AALMESQGQQQEER	AALMESQGQQQEER	R	G	986	999	14	802.87	2		sp|Q14980|NUMA1_HUMAN	Q14980	NUMA1_HUMAN	NUMA1	Nuclear mitotic apparatus protein 1
AALNALQPPEFR	AALNALQPPEFR	K	N	7	18	12	663.862	2		sp|Q3ZAQ7|VMA21_HUMAN	Q3ZAQ7	VMA21_HUMAN	VMA21	Vacuolar ATPase assembly integral membrane protein VMA21
AALNELLK	AALNELLK	K	H	1143	1150	8	436.266	2		sp|Q6PGP7|SKI3_HUMAN	Q6PGP7	SKI3_HUMAN	SKIC3	Superkiller complex protein 3
AALNGADIYAGCCTLK	AALNGADIYAGC[57.0215]C[57.0215]TLK	K	I	223	238	16	849.403	2	12C(57.0215),13C(57.0215)	sp|Q8WVV9|HNRLL_HUMAN	Q8WVV9	HNRLL_HUMAN	HNRNPLL	Heterogeneous nuclear ribonucleoprotein L-like
AALNLPEAASYDEVR	AALNLPEAASYDEVR	R	G	829	843	15	809.907	2		sp|O95602|RPA1_HUMAN	O95602	RPA1_HUMAN	POLR1A	DNA-directed RNA polymerase I subunit RPA1
AALNPEIVSVIPNAVDPTDFTPDPFR	AALNPEIVSVIPNAVDPTDFTPDPFR	R	R	196	221	26	932.48	3		sp|P37287|PIGA_HUMAN	P37287	PIGA_HUMAN	PIGA	Phosphatidylinositol N-acetylglucosaminyltransferase subunit A
AALPGLDVLIYLK	AALPGLDVLIYLK	R	I	538	550	13	693.424	2		sp|P78316|NOP14_HUMAN	P78316	NOP14_HUMAN	NOP14	Nucleolar protein 14
AALPLTTSDTK	AALPLTTSDTK	K	T	1498	1508	11	559.308	2		sp|Q7Z6Z7|HUWE1_HUMAN	Q7Z6Z7	HUWE1_HUMAN	HUWE1	E3 ubiquitin-protein ligase HUWE1
AALPSHVVTMLDNFPTNLHPMSQLSAAVTALNSESNFAR	AALPSHVVTMLDNFPTNLHPMSQLSAAVTALNSESNFAR	R	A	145	183	39	1384.69	3		sp|O75390|CISY_HUMAN	O75390	CISY_HUMAN	CS	Citrate synthase, mitochondrial
AALPSHVVTMLDNFPTNLHPMSQLSAAVTALNSESNFAR	AALPSHVVTMLDNFPTNLHPMSQLSAAVTALNSESNFAR	R	A	145	183	39	1038.77	4		sp|O75390|CISY_HUMAN	O75390	CISY_HUMAN	CS	Citrate synthase, mitochondrial
AALPSHVVTMLDNFPTNLHPMSQLSAAVTALNSESNFAR	AALPSHVVTMLDNFPTNLHPMSQLSAAVTALNSESNFAR	R	A	145	183	39	831.219	5		sp|O75390|CISY_HUMAN	O75390	CISY_HUMAN	CS	Citrate synthase, mitochondrial
AALPSHVVTMLDNFPTNLHPMSQLSAAVTALNSESNFAR	AALPSHVVTMLDNFPTNLHPM[15.9949]SQLSAAVTALNSESNFAR	R	A	145	183	39	1042.77	4	21M(15.9949)	sp|O75390|CISY_HUMAN	O75390	CISY_HUMAN	CS	Citrate synthase, mitochondrial
AALPSHVVTMLDNFPTNLHPMSQLSAAVTALNSESNFAR	AALPSHVVTM[15.9949]LDNFPTNLHPMSQLSAAVTALNSESNFAR	R	A	145	183	39	1042.77	4	10M(15.9949)	sp|O75390|CISY_HUMAN	O75390	CISY_HUMAN	CS	Citrate synthase, mitochondrial
AALPSHVVTMLDNFPTNLHPMSQLSAAVTALNSESNFAR	AALPSHVVTM[15.9949]LDNFPTNLHPM[15.9949]SQLSAAVTALNSESNFAR	R	A	145	183	39	1046.77	4	10M(15.9949),21M(15.9949)	sp|O75390|CISY_HUMAN	O75390	CISY_HUMAN	CS	Citrate synthase, mitochondrial
AALPSLTNPPSLSPIR	AALPSLTNPPSLSPIR	K	R	1167	1182	16	817.467	2		sp|P42858|HD_HUMAN	P42858	HD_HUMAN	HTT	Huntingtin
AALQEELQLCK	AALQEELQLC[57.0215]K	R	G	1132	1142	11	651.84	2	10C(57.0215)	sp|P49327|FAS_HUMAN	P49327	FAS_HUMAN	FASN	Fatty acid synthase
AALQEGHQFLCSIEA	AALQEGHQFLC[57.0215]SIEA	K	-	133	147	15	837.401	2	11C(57.0215)	sp|P50583|AP4A_HUMAN	P50583	AP4A_HUMAN	NUDT2	Bis(5'-nucleosyl)-tetraphosphatase [asymmetrical]
AALQELLSK	AALQELLSK	R	G	86	94	9	486.79	2		sp|P62851|RS25_HUMAN	P62851	RS25_HUMAN	RPS25	Small ribosomal subunit protein eS25
AALQELTR	AALQELTR	K	A	33	40	8	451.259	2		sp|Q9H9Y6|RPA2_HUMAN	Q9H9Y6	RPA2_HUMAN	POLR1B	DNA-directed RNA polymerase I subunit RPA2
AALQTAPESADDSPSQLSK	AALQTAPESADDSPSQLSK	K	W	272	290	19	958.466	2		sp|O43524|FOXO3_HUMAN	O43524	FOXO3_HUMAN	FOXO3	Forkhead box protein O3
AALRPLVK	AALRPLVK	M	P	2	9	8	434.292	2		sp|P62910|RL32_HUMAN	P62910	RL32_HUMAN	RPL32	Large ribosomal subunit protein eL32
AALSALESFLK	AALSALESFLK	K	Q	311	321	11	575.329	2		sp|P78527|PRKDC_HUMAN	P78527	PRKDC_HUMAN	PRKDC	DNA-dependent protein kinase catalytic subunit
AALSASEGEEVPQDK	AALSASEGEEVPQDK	K	A	113	127	15	765.868	2		sp|O95831|AIFM1_HUMAN	O95831	AIFM1_HUMAN	AIFM1	Apoptosis-inducing factor 1, mitochondrial
AALSEEELEK	AALSEEELEK	K	K	1235	1244	10	559.782	2		sp|Q04637|IF4G1_HUMAN	Q04637	IF4G1_HUMAN	EIF4G1	Eukaryotic translation initiation factor 4 gamma 1
AALSEEELER	AALSEEELER	K	K	1215	1224	10	573.785	2		sp|O43432|IF4G3_HUMAN	O43432	IF4G3_HUMAN	EIF4G3	Eukaryotic translation initiation factor 4 gamma 3
AALSEMVEYITHNR	AALSEMVEYITHNR	R	N	71	84	14	545.272	3		sp|Q13362|2A5G_HUMAN	Q13362	2A5G_HUMAN	PPP2R5C	Serine/threonine-protein phosphatase 2A 56 kDa regulatory subunit gamma isoform
AALSGSYVNFGVFR	AALSGSYVNFGVFR	K	L	841	854	14	744.386	2		sp|Q9UIA9|XPO7_HUMAN	Q9UIA9	XPO7_HUMAN	XPO7	Exportin-7
AALSSFQK	AALSSFQK	K	V	49	56	8	426.235	2		sp|P61201|CSN2_HUMAN	P61201	CSN2_HUMAN	COPS2	COP9 signalosome complex subunit 2
AALSSQQQQQLALLLQQFQTLK	AALSSQQQQQLALLLQQFQTLK	K	M	646	667	22	829.131	3		sp|Q6Y7W6|GGYF2_HUMAN	Q6Y7W6	GGYF2_HUMAN	GIGYF2	GRB10-interacting GYF protein 2
AALTGLLHR	AALTGLLHR	R	T	82	90	9	476.29	2		sp|P55084|ECHB_HUMAN	P55084	ECHB_HUMAN	HADHB	Trifunctional enzyme subunit beta, mitochondrial
AALVAGMYPNLVHVDR	AALVAGMYPNLVHVDR	K	E	973	988	16	575.975	3		sp|Q9H6S0|YTDC2_HUMAN	Q9H6S0	YTDC2_HUMAN	YTHDC2	3'-5' RNA helicase YTHDC2
AALVAQNYINYQQGTPHR	AALVAQNYINYQQGTPHR	R	V	13	30	18	682.017	3		sp|Q9BS40|LXN_HUMAN	Q9BS40	LXN_HUMAN	LXN	Latexin
AALVDLEPGTMDSVR	AALVDLEPGTMDSVR	R	S	63	77	15	787.398	2		sp|Q9BUF5|TBB6_HUMAN	Q9BUF5	TBB6_HUMAN	TUBB6	Tubulin beta-6 chain
AALVDLEPGTMDSVR	AALVDLEPGTM[15.9949]DSVR	R	S	63	77	15	795.395	2	11M(15.9949)	sp|Q9BUF5|TBB6_HUMAN	Q9BUF5	TBB6_HUMAN	TUBB6	Tubulin beta-6 chain
AALVDYLDGK	AALVDYLDGK	K	A	682	691	10	532.785	2		sp|Q6PGP7|SKI3_HUMAN	Q6PGP7	SKI3_HUMAN	SKIC3	Superkiller complex protein 3
AALVGGTTMIIGHVLPDK	AALVGGTTMIIGHVLPDK	K	E	88	105	18	598.338	3		sp|Q9BPU6|DPYL5_HUMAN	Q9BPU6	DPYL5_HUMAN	DPYSL5	Dihydropyrimidinase-related protein 5
AALWALQGGTSVVIANGTHPK	AALWALQGGTSVVIANGTHPK	K	V	314	334	21	697.716	3		sp|P54886|P5CS_HUMAN	P54886	P5CS_HUMAN	ALDH18A1	Delta-1-pyrroline-5-carboxylate synthase
AALYFQR	AALYFQR	K	A	350	356	7	434.737	2		sp|Q9UJX2|CDC23_HUMAN	Q9UJX2	CDC23_HUMAN	CDC23	Cell division cycle protein 23 homolog
AAMDAVCAK	AAMDAVC[57.0215]AK	R	V	20	28	9	468.717	2	7C(57.0215)	sp|Q86UY6|NAA40_HUMAN	Q86UY6	NAA40_HUMAN	NAA40	N-alpha-acetyltransferase 40
AAMDNSEIAGEK	AAMDNSEIAGEK	K	K	258	269	12	618.282	2		sp|Q16891|MIC60_HUMAN	Q16891	MIC60_HUMAN	IMMT	MICOS complex subunit MIC60
AAMEALVVEVTK	AAMEALVVEVTK	R	Q	1105	1116	12	630.847	2		sp|Q08211|DHX9_HUMAN	Q08211	DHX9_HUMAN	DHX9	ATP-dependent RNA helicase A
AAMEPIVISAK	AAMEPIVISAK	R	T	1594	1604	11	565.318	2		sp|Q9Y490|TLN1_HUMAN	Q9Y490	TLN1_HUMAN	TLN1	Talin-1
AAMFTAGSNFNHVVQNEK	AAMFTAGSNFNHVVQNEK	K	S	176	193	18	982.968	2		sp|O60725|ICMT_HUMAN	O60725	ICMT_HUMAN	ICMT	Protein-S-isoprenylcysteine O-methyltransferase
AAMFTAGSNFNHVVQNEK	AAMFTAGSNFNHVVQNEK	K	S	176	193	18	655.648	3		sp|O60725|ICMT_HUMAN	O60725	ICMT_HUMAN	ICMT	Protein-S-isoprenylcysteine O-methyltransferase
AAMIVNQLSK	AAMIVNQLSK	K	K	162	171	10	537.802	2		sp|P14923|PLAK_HUMAN	P14923	PLAK_HUMAN	JUP	Junction plakoglobin
AAMIWIVGEYAER	AAMIWIVGEYAER	R	I	446	458	13	754.882	2		sp|Q10567|AP1B1_HUMAN	Q10567	AP1B1_HUMAN	AP1B1	AP-1 complex subunit beta-1	AP2B1	sp|P63010|AP2B1_HUMAN
AAMEALVVEVTK	AAM[15.9949]EALVVEVTK	R	Q	1105	1116	12	638.844	2	3M(15.9949)	sp|Q08211|DHX9_HUMAN	Q08211	DHX9_HUMAN	DHX9	ATP-dependent RNA helicase A
AAMEPIVISAK	AAM[15.9949]EPIVISAK	R	T	1594	1604	11	573.315	2	3M(15.9949)	sp|Q9Y490|TLN1_HUMAN	Q9Y490	TLN1_HUMAN	TLN1	Talin-1
AAMFTAGSNFNHVVQNEK	AAM[15.9949]FTAGSNFNHVVQNEK	K	S	176	193	18	660.979	3	3M(15.9949)	sp|O60725|ICMT_HUMAN	O60725	ICMT_HUMAN	ICMT	Protein-S-isoprenylcysteine O-methyltransferase
AAMIVNQLSK	AAM[15.9949]IVNQLSK	K	K	162	171	10	545.8	2	3M(15.9949)	sp|P14923|PLAK_HUMAN	P14923	PLAK_HUMAN	JUP	Junction plakoglobin
AAMIWIVGEYAER	AAM[15.9949]IWIVGEYAER	R	I	446	458	13	762.879	2	3M(15.9949)	sp|Q10567|AP1B1_HUMAN	Q10567	AP1B1_HUMAN	AP1B1	AP-1 complex subunit beta-1	AP2B1	sp|P63010|AP2B1_HUMAN
AANAAENDFSVSQAEMSSR	AANAAENDFSVSQAEMSSR	K	Q	276	294	19	992.937	2		sp|Q8NE71|ABCF1_HUMAN	Q8NE71	ABCF1_HUMAN	ABCF1	ATP-binding cassette sub-family F member 1
AANGVVLATEK	AANGVVLATEK	K	K	40	50	11	536.803	2		sp|P25787|PSA2_HUMAN	P25787	PSA2_HUMAN	PSMA2	Proteasome subunit alpha type-2
AANILVGENLVCK	AANILVGENLVC[57.0215]K	R	V	392	404	13	700.882	2	12C(57.0215)	sp|P12931|SRC_HUMAN	P12931	SRC_HUMAN	SRC	Proto-oncogene tyrosine-protein kinase Src	YES1	sp|P07947|YES_HUMAN
AANIPEHNTIGFMFACVGR	AANIPEHNTIGFMFAC[57.0215]VGR	K	G	311	329	19	702.34	3	16C(57.0215)	sp|Q8NEZ5|FBX22_HUMAN	Q8NEZ5	FBX22_HUMAN	FBXO22	F-box only protein 22
AANMPDSELFELISENR	AANM[15.9949]PDSELFELISENR	K	S	1021	1037	17	976.457	2	4M(15.9949)	sp|Q07864|DPOE1_HUMAN	Q07864	DPOE1_HUMAN	POLE	DNA polymerase epsilon catalytic subunit A
AANNGALPPDLSYIVR	AANNGALPPDLSYIVR	R	A	187	202	16	835.947	2		sp|P08574|CY1_HUMAN	P08574	CY1_HUMAN	CYC1	Cytochrome c1, heme protein, mitochondrial
AANNIASLLTK	AANNIASLLTK	R	S	359	369	11	558.324	2		sp|Q9BV44|THUM3_HUMAN	Q9BV44	THUM3_HUMAN	THUMPD3	tRNA (guanine(6)-N2)-methyltransferase THUMP3
AANPGCSLEDFVR	AANPGC[57.0215]SLEDFVR	K	W	688	700	13	718.335	2	6C(57.0215)	sp|Q15042|RB3GP_HUMAN	Q15042	RB3GP_HUMAN	RAB3GAP1	Rab3 GTPase-activating protein catalytic subunit
AANPVDFLSK	AANPVDFLSK	R	A	260	269	10	531.285	2		sp|Q8IY81|SPB1_HUMAN	Q8IY81	SPB1_HUMAN	FTSJ3	pre-rRNA 2'-O-ribose RNA methyltransferase FTSJ3
AANVLITR	AANVLITR	K	D	152	159	8	429.264	2		sp|P50750|CDK9_HUMAN	P50750	CDK9_HUMAN	CDK9	Cyclin-dependent kinase 9
AANVLLSEQGDVK	AANVLLSEQGDVK	K	L	147	159	13	672.362	2		sp|Q9P289|STK26_HUMAN	Q9P289	STK26_HUMAN	STK26	Serine/threonine-protein kinase 26	STK25	sp|O00506|STK25_HUMAN
AANVLVSESLMCK	AANVLVSESLMC[57.0215]K	R	I	370	382	13	711.36	2	12C(57.0215)	sp|P07948|LYN_HUMAN	P07948	LYN_HUMAN	LYN	Tyrosine-protein kinase Lyn
AANWYER	AANWYER	K	E	162	168	7	455.214	2		sp|O75489|NDUS3_HUMAN	O75489	NDUS3_HUMAN	NDUFS3	NADH dehydrogenase [ubiquinone] iron-sulfur protein 3, mitochondrial
AANYDFYQLLEEK	AANYDFYQLLEEK	K	C	628	640	13	802.385	2		sp|Q8ND04|SMG8_HUMAN	Q8ND04	SMG8_HUMAN	SMG8	Nonsense-mediated mRNA decay factor SMG8
AAPAGGFQNIACLR	AAPAGGFQNIAC[57.0215]LR	R	S	125	138	14	723.37	2	12C(57.0215)	sp|Q9UBP6|TRMB_HUMAN	Q9UBP6	TRMB_HUMAN	METTL1	tRNA (guanine-N(7)-)-methyltransferase
AAPCIYWLPLTDSQIVQK	AAPC[57.0215]IYWLPLTDSQIVQK	K	E	1220	1237	18	1052.05	2	4C(57.0215)	sp|Q9UKV3|ACINU_HUMAN	Q9UKV3	ACINU_HUMAN	ACIN1	Apoptotic chromatin condensation inducer in the nucleus
AAPCIYWLPLTDSQIVQK	AAPC[57.0215]IYWLPLTDSQIVQK	K	E	1220	1237	18	701.703	3	4C(57.0215)	sp|Q9UKV3|ACINU_HUMAN	Q9UKV3	ACINU_HUMAN	ACIN1	Apoptotic chromatin condensation inducer in the nucleus
AAPDDPSGFAVLASCAR	AAPDDPSGFAVLASC[57.0215]AR	R	A	24	40	17	852.904	2	15C(57.0215)	sp|Q9UHJ6|SHPK_HUMAN	Q9UHJ6	SHPK_HUMAN	SHPK	Sedoheptulokinase
AAPDILIATPGR	AAPDILIATPGR	R	L	338	349	12	597.846	2		sp|Q96GQ7|DDX27_HUMAN	Q96GQ7	DDX27_HUMAN	DDX27	Probable ATP-dependent RNA helicase DDX27
AAPEEPQQRPPEAVAAAPAGTTSSR	AAPEEPQQRPPEAVAAAPAGTTSSR	K	V	24	48	25	830.417	3		sp|Q96JP5|ZFP91_HUMAN	Q96JP5	ZFP91_HUMAN	ZFP91	E3 ubiquitin-protein ligase ZFP91
AAPEMVSLLK	AAPEMVSLLK	K	R	362	371	10	529.799	2		sp|Q92947|GCDH_HUMAN	Q92947	GCDH_HUMAN	GCDH	Glutaryl-CoA dehydrogenase, mitochondrial
AAPFSLEYR	AAPFSLEYR	R	V	10	18	9	527.272	2		sp|Q15181|IPYR_HUMAN	Q15181	IPYR_HUMAN	PPA1	Inorganic pyrophosphatase
AAPGAEFAPNK	AAPGAEFAPNK	R	R	457	467	11	536.775	2		sp|Q15233|NONO_HUMAN	Q15233	NONO_HUMAN	NONO	Non-POU domain-containing octamer-binding protein
AAPGPGPSTFSFVPPSK	AAPGPGPSTFSFVPPSK	K	A	511	527	17	822.425	2		sp|P35658|NU214_HUMAN	P35658	NU214_HUMAN	NUP214	Nuclear pore complex protein Nup214
AAPLAGFGYGLPISR	AAPLAGFGYGLPISR	R	L	318	332	15	745.412	2		sp|Q15120|PDK3_HUMAN	Q15120	PDK3_HUMAN	PDK3	[Pyruvate dehydrogenase (acetyl-transferring)] kinase isozyme 3, mitochondrial
AAPLDSIHSLAAYYIDCIR	AAPLDSIHSLAAYYIDC[57.0215]IR	R	Q	2276	2294	19	1075.04	2	17C(57.0215)	sp|P49327|FAS_HUMAN	P49327	FAS_HUMAN	FASN	Fatty acid synthase
AAPLDSIHSLAAYYIDCIR	AAPLDSIHSLAAYYIDC[57.0215]IR	R	Q	2276	2294	19	717.03	3	17C(57.0215)	sp|P49327|FAS_HUMAN	P49327	FAS_HUMAN	FASN	Fatty acid synthase
AAPLQEAVPR	AAPLQEAVPR	R	T	432	441	10	526.298	2		sp|P85298|RHG08_HUMAN	P85298	RHG08_HUMAN	ARHGAP8	Rho GTPase-activating protein 8
AAPLVTSGK	AAPLVTSGK	R	A	784	792	9	422.25	2		sp|Q5T6F2|UBAP2_HUMAN	Q5T6F2	UBAP2_HUMAN	UBAP2	Ubiquitin-associated protein 2
AAPLWDSK	AAPLWDSK	R	K	71	78	8	444.235	2		sp|P54619|AAKG1_HUMAN	P54619	AAKG1_HUMAN	PRKAG1	5'-AMP-activated protein kinase subunit gamma-1	PRKAG3	sp|Q9UGI9|AAKG3_HUMAN
AAPPPGQSQAQSQGQPVPTAPAR	AAPPPGQSQAQSQGQPVPTAPAR	R	S	72	94	23	747.717	3		sp|Q6STE5|SMRD3_HUMAN	Q6STE5	SMRD3_HUMAN	SMARCD3	SWI/SNF-related matrix-associated actin-dependent regulator of chromatin subfamily D member 3
AAPPTAGSMAIEK	AAPPTAGSMAIEK	K	Y	454	466	13	622.321	2		sp|O75691|UTP20_HUMAN	O75691	UTP20_HUMAN	UTP20	Small subunit processome component 20 homolog
AAPQPSVSCVYK	AAPQPSVSC[57.0215]VYK	K	R	335	346	12	653.827	2	9C(57.0215)	sp|P38435|VKGC_HUMAN	P38435	VKGC_HUMAN	GGCX	Vitamin K-dependent gamma-carboxylase
AAPQSPSVPK	AAPQSPSVPK	K	K	988	997	10	491.272	2		sp|O75694|NU155_HUMAN	O75694	NU155_HUMAN	NUP155	Nuclear pore complex protein Nup155
AAPSTAPAEATPPKPGEAEAPPK	AAPSTAPAEATPPKPGEAEAPPK	R	H	396	418	23	729.043	3		sp|O95817|BAG3_HUMAN	O95817	BAG3_HUMAN	BAG3	BAG family molecular chaperone regulator 3
AAPTAASDQPDSAATTEK	AAPTAASDQPDSAATTEK	R	A	133	150	18	866.405	2		sp|Q9BRP8|PYM1_HUMAN	Q9BRP8	PYM1_HUMAN	PYM1	Partner of Y14 and mago
AAPTPTPAPVPVPVPLPAPAPAPHGEAR	AAPTPTPAPVPVPVPLPAPAPAPHGEAR	K	I	3241	3268	28	892.494	3		sp|Q96T58|MINT_HUMAN	Q96T58	MINT_HUMAN	SPEN	Msx2-interacting protein
AAQAPSSFQLLYDLK	AAQAPSSFQLLYDLK	R	L	805	819	15	826.438	2		sp|P11586|C1TC_HUMAN	P11586	C1TC_HUMAN	MTHFD1	C-1-tetrahydrofolate synthase, cytoplasmic
AAQASDLEK	AAQASDLEK	K	I	278	286	9	466.738	2		sp|P37837|TALDO_HUMAN	P37837	TALDO_HUMAN	TALDO1	Transaldolase
AAQDFFSTCR	AAQDFFSTC[57.0215]R	R	S	51	60	10	601.767	2	9C(57.0215)	sp|P06132|DCUP_HUMAN	P06132	DCUP_HUMAN	UROD	Uroporphyrinogen decarboxylase
AAQDIKDEEPGDLGR	AAQDIKDEEPGDLGR	K	P	242	256	15	538.597	3		sp|Q9BTC0|DIDO1_HUMAN	Q9BTC0	DIDO1_HUMAN	DIDO1	Death-inducer obliterator 1
AAQDLCEEALR	AAQDLC[57.0215]EEALR	R	H	693	703	11	638.303	2	6C(57.0215)	sp|O94906|PRP6_HUMAN	O94906	PRP6_HUMAN	PRPF6	Pre-mRNA-processing factor 6
AAQDRDQIYR	AAQDRDQIYR	R	R	252	261	10	412.542	3		sp|P62995|TRA2B_HUMAN	P62995	TRA2B_HUMAN	TRA2B	Transformer-2 protein homolog beta
AAQDYLQEK	AAQDYLQEK	R	R	1671	1679	9	533.264	2		sp|Q9P2D3|HTR5B_HUMAN	Q9P2D3	HTR5B_HUMAN	HEATR5B	HEAT repeat-containing protein 5B
AAQEEYVK	AAQEEYVK	K	R	323	330	8	469.235	2		sp|P04075|ALDOA_HUMAN	P04075	ALDOA_HUMAN	ALDOA	Fructose-bisphosphate aldolase A
AAQELQEGQR	AAQELQEGQR	K	C	360	369	10	565.283	2		sp|P35520|CBS_HUMAN	P35520	CBS_HUMAN	CBS	Cystathionine beta-synthase
AAQEQVLNASR	AAQEQVLNASR	K	A	608	618	11	593.812	2		sp|Q99543|DNJC2_HUMAN	Q99543	DNJC2_HUMAN	DNAJC2	DnaJ homolog subfamily C member 2
AAQHGVCSVLK	AAQHGVC[57.0215]SVLK	K	G	255	265	11	585.308	2	7C(57.0215)	sp|Q5JTH9|RRP12_HUMAN	Q5JTH9	RRP12_HUMAN	RRP12	RRP12-like protein
AAQLCGAGMAAVVDK	AAQLC[57.0215]GAGMAAVVDK	R	I	830	844	15	731.363	2	5C(57.0215)	sp|P19367|HXK1_HUMAN	P19367	HXK1_HUMAN	HK1	Hexokinase-1
AAQLIGTCSQNVAAIQEQVLGLGALR	AAQLIGTC[57.0215]SQNVAAIQEQVLGLGALR	R	K	165	190	26	894.485	3	8C(57.0215)	sp|Q9NZL4|HPBP1_HUMAN	Q9NZL4	HPBP1_HUMAN	HSPBP1	Hsp70-binding protein 1
AAQQAASSSGQGQQAQTPTGK	AAQQAASSSGQGQQAQTPTGK	K	Q	305	325	21	667.991	3		sp|P48729|KC1A_HUMAN	P48729	KC1A_HUMAN	CSNK1A1	Casein kinase I isoform alpha
AAQQQEEQEEKEEEDDEQTLHR	AAQQQEEQEEKEEEDDEQTLHR	K	A	296	317	22	675.547	4		sp|P78318|IGBP1_HUMAN	P78318	IGBP1_HUMAN	IGBP1	Immunoglobulin-binding protein 1
AAQSLLNK	AAQSLLNK	R	L	56	63	8	422.748	2		sp|Q9NUU7|DD19A_HUMAN	Q9NUU7	DD19A_HUMAN	DDX19A	ATP-dependent RNA helicase DDX19A	DDX19B	sp|Q9UMR2|DD19B_HUMAN
AAQVAQDEEIAR	AAQVAQDEEIAR	R	L	196	207	12	650.828	2		sp|Q8IVM0|CCD50_HUMAN	Q8IVM0	CCD50_HUMAN	CCDC50	Coiled-coil domain-containing protein 50
AAQVGLLFLK	AAQVGLLFLK	K	L	113	122	10	530.332	2		sp|Q6NXR4|TTI2_HUMAN	Q6NXR4	TTI2_HUMAN	TTI2	TELO2-interacting protein 2
AAQVHAESLQQVVQSQR	AAQVHAESLQQVVQSQR	K	E	1405	1421	17	626.997	3		sp|Q5VT06|CE350_HUMAN	Q5VT06	CE350_HUMAN	CEP350	Centrosome-associated protein 350
AAQYGLQLVESQNELQNQLDK	AAQYGLQLVESQNELQNQLDK	K	C	23	43	21	797.071	3		sp|Q96EA4|SPDLY_HUMAN	Q96EA4	SPDLY_HUMAN	SPDL1	Protein Spindly
AASAAFQENVGR	AASAAFQENVGR	R	Q	509	520	12	610.804	2		sp|Q9BTW9|TBCD_HUMAN	Q9BTW9	TBCD_HUMAN	TBCD	Tubulin-specific chaperone D
AASAAGAAGSAGGSSGAAGAAGGGAGAGTRPGDGGTASAGAAGPGAATK	AASAAGAAGSAGGSSGAAGAAGGGAGAGTRPGDGGTASAGAAGPGAATK	R	A	28	76	49	1223.91	3		sp|Q9UKY7|CDV3_HUMAN	Q9UKY7	CDV3_HUMAN	CDV3	Protein CDV3 homolog
AASAATAAPTATPAAQESGTIPK	AASAATAAPTATPAAQESGTIPK	R	K	63	85	23	1042.04	2		sp|O00116|ADAS_HUMAN	O00116	ADAS_HUMAN	AGPS	Alkyldihydroxyacetonephosphate synthase, peroxisomal
AASAATAAPTATPAAQESGTIPK	AASAATAAPTATPAAQESGTIPK	R	K	63	85	23	695.027	3		sp|O00116|ADAS_HUMAN	O00116	ADAS_HUMAN	AGPS	Alkyldihydroxyacetonephosphate synthase, peroxisomal
AASADSTTEGTPADGFTVLSTK	AASADSTTEGTPADGFTVLSTK	K	S	168	189	22	1064.01	2		sp|O75367|H2AY_HUMAN	O75367	H2AY_HUMAN	MACROH2A1	Core histone macro-H2A.1
AASADSTTEGTPADGFTVLSTK	AASADSTTEGTPADGFTVLSTK	K	S	168	189	22	709.674	3		sp|O75367|H2AY_HUMAN	O75367	H2AY_HUMAN	MACROH2A1	Core histone macro-H2A.1
AASAFFTYVSLSQEGR	AASAFFTYVSLSQEGR	R	S	325	340	16	867.428	2		sp|O00154|BACH_HUMAN	O00154	BACH_HUMAN	ACOT7	Cytosolic acyl coenzyme A thioester hydrolase
AASAGVPYHGEVPVSLAR	AASAGVPYHGEVPVSLAR	K	A	2263	2280	18	594.316	3		sp|O15020|SPTN2_HUMAN	O15020	SPTN2_HUMAN	SPTBN2	Spectrin beta chain, non-erythrocytic 2
AASAPYFEVLEK	AASAPYFEVLEK	K	W	382	393	12	662.843	2		sp|Q9BSJ2|GCP2_HUMAN	Q9BSJ2	GCP2_HUMAN	TUBGCP2	Gamma-tubulin complex component 2
AASAYAVGDVK	AASAYAVGDVK	R	C	348	358	11	526.274	2		sp|P13861|KAP2_HUMAN	P13861	KAP2_HUMAN	PRKAR2A	cAMP-dependent protein kinase type II-alpha regulatory subunit
AASDIAMTELPPTHPIR	AASDIAMTELPPTHPIR	K	L	154	170	17	910.472	2		sp|P62258|1433E_HUMAN	P62258	1433E_HUMAN	YWHAE	14-3-3 protein epsilon
AASDIAMTELPPTHPIR	AASDIAMTELPPTHPIR	K	L	154	170	17	607.317	3		sp|P62258|1433E_HUMAN	P62258	1433E_HUMAN	YWHAE	14-3-3 protein epsilon
AASDIAMTELPPTHPIR	AASDIAM[15.9949]TELPPTHPIR	K	L	154	170	17	612.649	3	7M(15.9949)	sp|P62258|1433E_HUMAN	P62258	1433E_HUMAN	YWHAE	14-3-3 protein epsilon
AASDIWKPVLSIDTEPR	AASDIWKPVLSIDTEPR	K	K	510	526	17	633.339	3		sp|Q96JM3|CHAP1_HUMAN	Q96JM3	CHAP1_HUMAN	CHAMP1	Chromosome alignment-maintaining phosphoprotein 1
AASEWLLR	AASEWLLR	R	C	50	57	8	473.261	2		sp|Q99766|ATP5S_HUMAN	Q99766	ATP5S_HUMAN	DMAC2L	ATP synthase subunit s, mitochondrial
AASFRPGLVSETLSVR	AASFRPGLVSETLSVR	R	T	391	406	16	563.981	3		sp|Q9UNS1|TIM_HUMAN	Q9UNS1	TIM_HUMAN	TIMELESS	Protein timeless homolog
AASGEDSTEEALAAAAAPWEGGPVPGVDR	AASGEDSTEEALAAAAAPWEGGPVPGVDR	R	S	1085	1113	29	927.77	3		sp|Q641Q2|WAC2A_HUMAN	Q641Q2	WAC2A_HUMAN	WASHC2A	WASH complex subunit 2A
AASIFGGAK	AASIFGGAK	R	P	357	365	9	411.229	2		sp|P23588|IF4B_HUMAN	P23588	IF4B_HUMAN	EIF4B	Eukaryotic translation initiation factor 4B
AASITSEVFNK	AASITSEVFNK	K	F	186	196	11	583.806	2		sp|Q9Y5B9|SP16H_HUMAN	Q9Y5B9	SP16H_HUMAN	SUPT16H	FACT complex subunit SPT16
AASIYSSWAEEQR	AASIYSSWAEEQR	R	H	1510	1522	13	749.352	2		sp|Q92538|GBF1_HUMAN	Q92538	GBF1_HUMAN	GBF1	Golgi-specific brefeldin A-resistance guanine nucleotide exchange factor 1
AASLEAVSYAIDTLK	AASLEAVSYAIDTLK	R	A	145	159	15	776.417	2		sp|O96007|MOC2B_HUMAN	O96007	MOC2B_HUMAN	MOCS2	Molybdopterin synthase catalytic subunit
AASLELSEVK	AASLELSEVK	K	K	1211	1220	10	523.79	2		sp|Q08378|GOGA3_HUMAN	Q08378	GOGA3_HUMAN	GOLGA3	Golgin subfamily A member 3
AASLEYDYETIR	AASLEYDYETIR	K	N	289	300	12	715.843	2		sp|Q96N66|MBOA7_HUMAN	Q96N66	MBOA7_HUMAN	MBOAT7	Lysophospholipid acyltransferase 7
AASLHWTSER	AASLHWTSER	K	V	61	70	10	579.288	2		sp|O14521|DHSD_HUMAN	O14521	DHSD_HUMAN	SDHD	Succinate dehydrogenase [ubiquinone] cytochrome b small subunit, mitochondrial
AASNCGIVESILNWVK	AASNC[57.0215]GIVESILNWVK	K	F	422	437	16	880.954	2	5C(57.0215)	sp|Q02880|TOP2B_HUMAN	Q02880	TOP2B_HUMAN	TOP2B	DNA topoisomerase 2-beta
AASPLGSPELCPSALHGLSQAMK	AASPLGSPELC[57.0215]PSALHGLSQAMK	K	L	1496	1518	23	774.724	3	11C(57.0215)	sp|Q5VW36|FOCAD_HUMAN	Q5VW36	FOCAD_HUMAN	FOCAD	Focadhesin
AASQINVCGVR	AASQINVC[57.0215]GVR	R	K	310	320	11	587.803	2	8C(57.0215)	sp|Q14678|KANK1_HUMAN	Q14678	KANK1_HUMAN	KANK1	KN motif and ankyrin repeat domain-containing protein 1
AASQPTSLAPEK	AASQPTSLAPEK	K	L	457	468	12	600.317	2		sp|Q96N66|MBOA7_HUMAN	Q96N66	MBOA7_HUMAN	MBOAT7	Lysophospholipid acyltransferase 7
AASSELPADISK	AASSELPADISK	K	P	258	269	12	594.809	2		sp|Q9C0C2|TB182_HUMAN	Q9C0C2	TB182_HUMAN	TNKS1BP1	182 kDa tankyrase-1-binding protein
AASSLNLSNGETESVK	AASSLNLSNGETESVK	R	T	798	813	16	803.899	2		sp|O95819|M4K4_HUMAN	O95819	M4K4_HUMAN	MAP4K4	Mitogen-activated protein kinase kinase kinase kinase 4
AASSQTPTMCTTTVTVK	AASSQTPTM[15.9949]C[57.0215]TTTVTVK	K	I	445	461	17	900.429	2	10C(57.0215),9M(15.9949)	sp|Q08554|DSC1_HUMAN	Q08554	DSC1_HUMAN	DSC1	Desmocollin-1
AASSVPNLK	AASSVPNLK	R	K	544	552	9	443.753	2		sp|Q66K74|MAP1S_HUMAN	Q66K74	MAP1S_HUMAN	MAP1S	Microtubule-associated protein 1S
AASVHTVGEDTEETPHR	AASVHTVGEDTEETPHR	K	W	449	465	17	459.718	4		sp|Q99575|POP1_HUMAN	Q99575	POP1_HUMAN	POP1	Ribonucleases P/MRP protein subunit POP1
AASVVQPQPLVVVK	AASVVQPQPLVVVK	R	E	1098	1111	14	717.938	2		sp|O60885|BRD4_HUMAN	O60885	BRD4_HUMAN	BRD4	Bromodomain-containing protein 4
AATAAADFTAK	AATAAADFTAK	K	V	74	84	11	519.267	2		sp|Q9Y3F4|STRAP_HUMAN	Q9Y3F4	STRAP_HUMAN	STRAP	Serine-threonine kinase receptor-associated protein
AATALLEAGLAR	AATALLEAGLAR	M	V	2	13	12	578.838	2		sp|Q8WUK0|PTPM1_HUMAN	Q8WUK0	PTPM1_HUMAN	PTPMT1	Phosphatidylglycerophosphatase and protein-tyrosine phosphatase 1
AATFFGCIGIDK	AATFFGC[57.0215]IGIDK	K	F	100	111	12	650.324	2	7C(57.0215)	sp|P55263|ADK_HUMAN	P55263	ADK_HUMAN	ADK	Adenosine kinase
AATFGLILDDVSLTHLTFGK	AATFGLILDDVSLTHLTFGK	R	E	158	177	20	1060.08	2		sp|P35232|PHB1_HUMAN	P35232	PHB1_HUMAN	PHB1	Prohibitin 1
AATFGLILDDVSLTHLTFGK	AATFGLILDDVSLTHLTFGK	R	E	158	177	20	707.053	3		sp|P35232|PHB1_HUMAN	P35232	PHB1_HUMAN	PHB1	Prohibitin 1
AATGEEVSAEDLGGADLHCR	AATGEEVSAEDLGGADLHC[57.0215]R	K	K	249	268	20	686.645	3	19C(57.0215)	sp|Q9HCC0|MCCB_HUMAN	Q9HCC0	MCCB_HUMAN	MCCC2	Methylcrotonoyl-CoA carboxylase beta chain, mitochondrial
AATGNTSEGEEAFLLIQSEK	AATGNTSEGEEAFLLIQSEK	K	M	404	423	20	1048.01	2		sp|A0AVF1|IFT56_HUMAN	A0AVF1	IFT56_HUMAN	IFT56	Intraflagellar transport protein 56
AATHGLMLGALQGDGPLPAELEELR	AATHGLMLGALQGDGPLPAELEELR	R	N	381	405	25	853.779	3		sp|Q96GQ5|RUSF1_HUMAN	Q96GQ5	RUSF1_HUMAN	RUSF1	RUS family member 1
AATIPVSQISTIAGSK	AATIPVSQISTIAGSK	K	L	425	440	16	772.438	2		sp|Q53GS7|GLE1_HUMAN	Q53GS7	GLE1_HUMAN	GLE1	mRNA export factor GLE1
AATITPFR	AATITPFR	K	K	463	470	8	438.75	2		sp|Q13423|NNTM_HUMAN	Q13423	NNTM_HUMAN	NNT	NAD(P) transhydrogenase, mitochondrial
AATLEGWK	AATLEGWK	R	L	375	382	8	438.235	2		sp|P57740|NU107_HUMAN	P57740	NU107_HUMAN	NUP107	Nuclear pore complex protein Nup107
AATLILEPAGR	AATLILEPAGR	M	C	2	12	11	556.327	2		sp|Q86TX2|ACOT1_HUMAN	Q86TX2	ACOT1_HUMAN	ACOT1	Acyl-coenzyme A thioesterase 1	ACOT6	sp|Q3I5F7|ACOT6_HUMAN
AATLMMLGR	AATLMMLGR	R	F	69	77	9	482.259	2		sp|Q99615|DNJC7_HUMAN	Q99615	DNJC7_HUMAN	DNAJC7	DnaJ homolog subfamily C member 7
AATMSAVEAATCR	AATMSAVEAATC[57.0215]R	R	A	255	267	13	669.811	2	12C(57.0215)	sp|Q53H96|P5CR3_HUMAN	Q53H96	P5CR3_HUMAN	PYCR3	Pyrroline-5-carboxylate reductase 3
AATMTAAGHHAEVVVDPEDER	AATMTAAGHHAEVVVDPEDER	K	A	111	131	21	736.011	3		sp|Q13895|BYST_HUMAN	Q13895	BYST_HUMAN	BYSL	Bystin
AATMTAAGHHAEVVVDPEDER	AATM[15.9949]TAAGHHAEVVVDPEDER	K	A	111	131	21	556.259	4	4M(15.9949)	sp|Q13895|BYST_HUMAN	Q13895	BYST_HUMAN	BYSL	Bystin
AATSGVPSIYAPSTYAHLSPAK	AATSGVPSIYAPSTYAHLSPAK	K	T	314	335	22	730.379	3		sp|Q86X29|LSR_HUMAN	Q86X29	LSR_HUMAN	LSR	Lipolysis-stimulated lipoprotein receptor
AATSPALFNR	AATSPALFNR	R	C	3079	3088	10	524.283	2		sp|Q14204|DYHC1_HUMAN	Q14204	DYHC1_HUMAN	DYNC1H1	Cytoplasmic dynein 1 heavy chain 1
AATTVLQELK	AATTVLQELK	R	K	264	273	10	537.314	2		sp|Q9NUL3|STAU2_HUMAN	Q9NUL3	STAU2_HUMAN	STAU2	Double-stranded RNA-binding protein Staufen homolog 2
AATVGYGILR	AATVGYGILR	R	E	30	39	10	510.796	2		sp|Q7L266|ASGL1_HUMAN	Q7L266	ASGL1_HUMAN	ASRGL1	Isoaspartyl peptidase/L-asparaginase
AAVAASVGLSEGPAGSR	AAVAASVGLSEGPAGSR	R	S	12	28	17	500.599	3		sp|Q86U90|YRDC_HUMAN	Q86U90	YRDC_HUMAN	YRDC	Threonylcarbamoyl-AMP synthase
AAVAGEDGRMIAGQVLDINLAAEPK	AAVAGEDGRM[15.9949]IAGQVLDINLAAEPK	R	V	65	89	25	842.439	3	10M(15.9949)	sp|P07910|HNRPC_HUMAN	P07910	HNRPC_HUMAN	HNRNPC	Heterogeneous nuclear ribonucleoproteins C1/C2
AAVATFLQSVQVPEFTPK	AAVATFLQSVQVPEFTPK	R	S	785	802	18	967.025	2		sp|P22314|UBA1_HUMAN	P22314	UBA1_HUMAN	UBA1	Ubiquitin-like modifier-activating enzyme 1
AAVATFLQSVQVPEFTPK	AAVATFLQSVQVPEFTPK	R	S	785	802	18	645.019	3		sp|P22314|UBA1_HUMAN	P22314	UBA1_HUMAN	UBA1	Ubiquitin-like modifier-activating enzyme 1
AAVAVVPLVSEDK	AAVAVVPLVSEDK	K	S	700	712	13	649.372	2		sp|O75152|ZC11A_HUMAN	O75152	ZC11A_HUMAN	ZC3H11A	Zinc finger CCCH domain-containing protein 11A
AAVAWANQNR	AAVAWANQNR	K	A	427	436	10	550.783	2		sp|Q96F86|EDC3_HUMAN	Q96F86	EDC3_HUMAN	EDC3	Enhancer of mRNA-decapping protein 3
AAVAWEAGK	AAVAWEAGK	K	P	10	18	9	451.74	2		sp|P11766|ADHX_HUMAN	P11766	ADHX_HUMAN	ADH5	Alcohol dehydrogenase class-3
AAVDLCGR	AAVDLC[57.0215]GR	R	L	395	402	8	431.216	2	6C(57.0215)	sp|Q8WVT3|TPC12_HUMAN	Q8WVT3	TPC12_HUMAN	TRAPPC12	Trafficking protein particle complex subunit 12
AAVEALQSQALHATSQQPLR	AAVEALQSQALHATSQQPLR	K	K	403	422	20	707.047	3		sp|Q92599|SEPT8_HUMAN	Q92599	SEPT8_HUMAN	SEPTIN8	Septin-8
AAVEEGIVLGGGCALLR	AAVEEGIVLGGGC[57.0215]ALLR	R	C	430	446	17	842.956	2	13C(57.0215)	sp|P10809|CH60_HUMAN	P10809	CH60_HUMAN	HSPD1	60 kDa heat shock protein, mitochondrial
AAVEELLER	AAVEELLER	R	A	69	77	9	515.282	2		sp|Q15814|TBCC_HUMAN	Q15814	TBCC_HUMAN	TBCC	Tubulin-specific chaperone C
AAVELEEPEDAR	AAVELEEPEDAR	K	I	409	420	12	664.82	2		sp|O94906|PRP6_HUMAN	O94906	PRP6_HUMAN	PRPF6	Pre-mRNA-processing factor 6
AAVENLPTFLVELSR	AAVENLPTFLVELSR	R	V	28	42	15	829.959	2		sp|Q14974|IMB1_HUMAN	Q14974	IMB1_HUMAN	KPNB1	Importin subunit beta-1
AAVENLPTFLVELSR	AAVENLPTFLVELSR	R	V	28	42	15	553.642	3		sp|Q14974|IMB1_HUMAN	Q14974	IMB1_HUMAN	KPNB1	Importin subunit beta-1
AAVESLGFILFR	AAVESLGFILFR	R	T	617	628	12	661.877	2		sp|Q99460|PSMD1_HUMAN	Q99460	PSMD1_HUMAN	PSMD1	26S proteasome non-ATPase regulatory subunit 1
AAVETLGVPCFLGGMAR	AAVETLGVPC[57.0215]FLGGMAR	R	G	306	322	17	874.945	2	10C(57.0215)	sp|A1L0T0|HACL2_HUMAN	A1L0T0	HACL2_HUMAN	ILVBL	2-hydroxyacyl-CoA lyase 2
AAVETLGVPCFLGGMAR	AAVETLGVPC[57.0215]FLGGM[15.9949]AR	R	G	306	322	17	882.942	2	10C(57.0215),15M(15.9949)	sp|A1L0T0|HACL2_HUMAN	A1L0T0	HACL2_HUMAN	ILVBL	2-hydroxyacyl-CoA lyase 2
AAVETSFLDYGENLVQK	AAVETSFLDYGENLVQK	K	W	964	980	17	942.473	2		sp|Q14674|ESPL1_HUMAN	Q14674	ESPL1_HUMAN	ESPL1	Separin
AAVFEEIDTYER	AAVFEEIDTYER	K	R	216	227	12	721.843	2		sp|Q96F86|EDC3_HUMAN	Q96F86	EDC3_HUMAN	EDC3	Enhancer of mRNA-decapping protein 3
AAVGQESPGGLEAGNAK	AAVGQESPGGLEAGNAK	R	A	1299	1315	17	778.389	2		sp|Q29RF7|PDS5A_HUMAN	Q29RF7	PDS5A_HUMAN	PDS5A	Sister chromatid cohesion protein PDS5 homolog A
AAVHTYGIASVPNQPLK	AAVHTYGIASVPNQPLK	K	K	457	473	17	589.325	3		sp|Q9UHI6|DDX20_HUMAN	Q9UHI6	DDX20_HUMAN	DDX20	Probable ATP-dependent RNA helicase DDX20
AAVIGDVIR	AAVIGDVIR	R	V	424	432	9	457.277	2		sp|Q9NR30|DDX21_HUMAN	Q9NR30	DDX21_HUMAN	DDX21	Nucleolar RNA helicase 2
AAVLIFANK	AAVLIFANK	K	Q	118	126	9	473.79	2		sp|Q96KC2|ARL5B_HUMAN	Q96KC2	ARL5B_HUMAN	ARL5B	ADP-ribosylation factor-like protein 5B
AAVLLEQER	AAVLLEQER	R	Q	184	192	9	514.79	2		sp|Q13435|SF3B2_HUMAN	Q13435	SF3B2_HUMAN	SF3B2	Splicing factor 3B subunit 2
AAVLLHLLHNVVRPQDQTVVFVATK	AAVLLHLLHNVVRPQDQTVVFVATK	K	H	324	348	25	692.904	4		sp|Q8TDD1|DDX54_HUMAN	Q8TDD1	DDX54_HUMAN	DDX54	ATP-dependent RNA helicase DDX54
AAVLQELATHLHPAEPEEGDSNVAR	AAVLQELATHLHPAEPEEGDSNVAR	R	T	263	287	25	885.444	3		sp|Q96KN1|LRAT2_HUMAN	Q96KN1	LRAT2_HUMAN	LRATD2	Protein LRATD2
AAVLQELATHLHPAEPEEGDSNVAR	AAVLQELATHLHPAEPEEGDSNVAR	R	T	263	287	25	664.335	4		sp|Q96KN1|LRAT2_HUMAN	Q96KN1	LRAT2_HUMAN	LRATD2	Protein LRATD2
AAVLYVMDLSEQCGHGLR	AAVLYVMDLSEQC[57.0215]GHGLR	R	E	249	266	18	673.664	3	13C(57.0215)	sp|Q9BZE4|GTPB4_HUMAN	Q9BZE4	GTPB4_HUMAN	GTPBP4	GTP-binding protein 4
AAVLYVMDLSEQCGHGLR	AAVLYVM[15.9949]DLSEQC[57.0215]GHGLR	R	E	249	266	18	678.996	3	13C(57.0215),7M(15.9949)	sp|Q9BZE4|GTPB4_HUMAN	Q9BZE4	GTPB4_HUMAN	GTPBP4	GTP-binding protein 4
AAVMHDILDMMPEGIK	AAVMHDILDMMPEGIK	R	Q	687	702	16	885.933	2		sp|Q6P2Q9|PRP8_HUMAN	Q6P2Q9	PRP8_HUMAN	PRPF8	Pre-mRNA-processing-splicing factor 8
AAVMHDILDMMPEGIK	AAVMHDILDMMPEGIK	R	Q	687	702	16	590.958	3		sp|Q6P2Q9|PRP8_HUMAN	Q6P2Q9	PRP8_HUMAN	PRPF8	Pre-mRNA-processing-splicing factor 8
AAVNVVDFDDK	AAVNVVDFDDK	R	Y	364	374	11	596.796	2		sp|Q9UKB1|FBW1B_HUMAN	Q9UKB1	FBW1B_HUMAN	FBXW11	F-box/WD repeat-containing protein 11	BTRC	sp|Q9Y297|FBW1A_HUMAN
AAVPDAVGK	AAVPDAVGK	R	C	597	605	9	414.235	2		sp|P05023|AT1A1_HUMAN	P05023	AT1A1_HUMAN	ATP1A1	Sodium/potassium-transporting ATPase subunit alpha-1	ATP1A2, ATP1A3	sp|P13637|AT1A3_HUMAN, sp|P50993|AT1A2_HUMAN
AAVPLGGFLCNVADK	AAVPLGGFLC[57.0215]NVADK	K	S	661	675	15	766.4	2	10C(57.0215)	sp|Q7L8L6|FAKD5_HUMAN	Q7L8L6	FAKD5_HUMAN	FASTKD5	FAST kinase domain-containing protein 5, mitochondrial
AAVPSGASTGIYEALELR	AAVPSGASTGIYEALELR	R	D	33	50	18	902.976	2		sp|P06733|ENOA_HUMAN	P06733	ENOA_HUMAN	ENO1	Alpha-enolase	ENO2, ENO3	sp|P09104|ENOG_HUMAN, sp|P13929|ENOB_HUMAN
AAVPSGASTGIYEALELR	AAVPSGASTGIYEALELR	R	D	33	50	18	602.319	3		sp|P06733|ENOA_HUMAN	P06733	ENOA_HUMAN	ENO1	Alpha-enolase	ENO2, ENO3	sp|P09104|ENOG_HUMAN, sp|P13929|ENOB_HUMAN
AAVQVLDDIEK	AAVQVLDDIEK	K	C	731	741	11	600.827	2		sp|P22033|MUTA_HUMAN	P22033	MUTA_HUMAN	MMUT	Methylmalonyl-CoA mutase, mitochondrial
AAVSAFPTDSLER	AAVSAFPTDSLER	R	D	1098	1110	13	682.346	2		sp|O14654|IRS4_HUMAN	O14654	IRS4_HUMAN	IRS4	Insulin receptor substrate 4
AAVSHWQQQSYLDSGIHSGATTTAPSLSGK	AAVSHWQQQSYLDSGIHSGATTTAPSLSGK	K	G	20	49	30	1029.17	3		sp|P35222|CTNB1_HUMAN	P35222	CTNB1_HUMAN	CTNNB1	Catenin beta-1
AAVSHWQQQSYLDSGIHSGATTTAPSLSGK	AAVSHWQQQSYLDSGIHSGATTTAPSLSGK	K	G	20	49	30	772.13	4		sp|P35222|CTNB1_HUMAN	P35222	CTNB1_HUMAN	CTNNB1	Catenin beta-1
AAVVHHFESFPAGSTLIFYK	AAVVHHFESFPAGSTLIFYK	K	Y	361	380	20	741.053	3		sp|Q8NFQ8|TOIP2_HUMAN	Q8NFQ8	TOIP2_HUMAN	TOR1AIP2	Torsin-1A-interacting protein 2
AAVVPLGTWR	AAVVPLGTWR	R	R	53	62	10	535.311	2		sp|Q15125|EBP_HUMAN	Q15125	EBP_HUMAN	EBP	3-beta-hydroxysteroid-Delta(8),Delta(7)-isomerase
AAVVTSPPPTTAPHK	AAVVTSPPPTTAPHK	R	E	7	21	15	491.94	3		sp|P35611|ADDA_HUMAN	P35611	ADDA_HUMAN	ADD1	Alpha-adducin
AAVWEITGAEFSK	AAVWEITGAEFSK	K	S	779	791	13	704.859	2		sp|P49916|DNLI3_HUMAN	P49916	DNLI3_HUMAN	LIG3	DNA ligase 3
AAWEAYLSR	AAWEAYLSR	K	L	469	477	9	533.769	2		sp|P11172|UMPS_HUMAN	P11172	UMPS_HUMAN	UMPS	Uridine 5'-monophosphate synthase
AAWEVDSGR	AAWEVDSGR	R	R	340	348	9	495.736	2		sp|P11310|ACADM_HUMAN	P11310	ACADM_HUMAN	ACADM	Medium-chain specific acyl-CoA dehydrogenase, mitochondrial
AAYADLLTPLISK	AAYADLLTPLISK	K	L	278	290	13	688.395	2		sp|O94967|WDR47_HUMAN	O94967	WDR47_HUMAN	WDR47	WD repeat-containing protein 47
AAYAGGLVLDPK	AAYAGGLVLDPK	K	V	837	848	12	587.827	2		sp|P09884|DPOLA_HUMAN	P09884	DPOLA_HUMAN	POLA1	DNA polymerase alpha catalytic subunit
AAYDIEVNTR	AAYDIEVNTR	K	R	221	230	10	576.288	2		sp|O75955|FLOT1_HUMAN	O75955	FLOT1_HUMAN	FLOT1	Flotillin-1
AAYDVSSFSFFQR	AAYDVSSFSFFQR	K	S	21	33	13	762.859	2		sp|O15498|YKT6_HUMAN	O15498	YKT6_HUMAN	YKT6	Synaptobrevin homolog YKT6
AAYEAELGDAR	AAYEAELGDAR	K	K	79	89	11	583.278	2		sp|P02545|LMNA_HUMAN	P02545	LMNA_HUMAN	LMNA	Prelamin-A/C
AAYEAFCR	AAYEAFC[57.0215]R	R	W	104	111	8	494.221	2	7C(57.0215)	sp|P51649|SSDH_HUMAN	P51649	SSDH_HUMAN	ALDH5A1	Succinate-semialdehyde dehydrogenase, mitochondrial
AAYFGIYDTAK	AAYFGIYDTAK	R	G	189	199	11	610.303	2		sp|P05141|ADT2_HUMAN	P05141	ADT2_HUMAN	SLC25A5	ADP/ATP translocase 2
AAYFGVYDTAK	AAYFGVYDTAK	R	G	189	199	11	603.295	2		sp|P12235|ADT1_HUMAN	P12235	ADT1_HUMAN	SLC25A4	ADP/ATP translocase 1	SLC25A6	sp|P12236|ADT3_HUMAN
AAYIYIR	AAYIYIR	R	G	153	159	7	435.248	2		sp|P49821|NDUV1_HUMAN	P49821	NDUV1_HUMAN	NDUFV1	NADH dehydrogenase [ubiquinone] flavoprotein 1, mitochondrial
AAYLNMSEDPSHPSMALNTR	AAYLNMSEDPSHPSMALNTR	R	F	1802	1821	20	735.674	3		sp|Q14839|CHD4_HUMAN	Q14839	CHD4_HUMAN	CHD4	Chromodomain-helicase-DNA-binding protein 4
AAYLSDPR	AAYLSDPR	K	A	3826	3833	8	446.73	2		sp|P78527|PRKDC_HUMAN	P78527	PRKDC_HUMAN	PRKDC	DNA-dependent protein kinase catalytic subunit
AAYNLVR	AAYNLVR	R	D	12	18	7	403.73	2		sp|Q14019|COTL1_HUMAN	Q14019	COTL1_HUMAN	COTL1	Coactosin-like protein
AAYNPGQAVPWNAVK	AAYNPGQAVPWNAVK	K	V	98	112	15	793.41	2		sp|Q8N163|CCAR2_HUMAN	Q8N163	CCAR2_HUMAN	CCAR2	Cell cycle and apoptosis regulator protein 2
AAYNVTLLNFMDPQK	AAYNVTLLNFMDPQK	R	M	197	211	15	862.937	2		sp|Q9C0B1|FTO_HUMAN	Q9C0B1	FTO_HUMAN	FTO	Alpha-ketoglutarate-dependent dioxygenase FTO
AAYPDLENPPLLVTPSQQAK	AAYPDLENPPLLVTPSQQAK	K	F	90	109	20	1076.57	2		sp|P54136|SYRC_HUMAN	P54136	SYRC_HUMAN	RARS1	Arginine--tRNA ligase, cytoplasmic
AAYPDLENPPLLVTPSQQAK	AAYPDLENPPLLVTPSQQAK	K	F	90	109	20	718.048	3		sp|P54136|SYRC_HUMAN	P54136	SYRC_HUMAN	RARS1	Arginine--tRNA ligase, cytoplasmic
AAYVLFYQR	AAYVLFYQR	K	Q	924	932	9	565.803	2		sp|Q9Y4E8|UBP15_HUMAN	Q9Y4E8	UBP15_HUMAN	USP15	Ubiquitin carboxyl-terminal hydrolase 15	USP11, USP4	sp|P51784|UBP11_HUMAN, sp|Q13107|UBP4_HUMAN
AAYWEEEPAEVR	AAYWEEEPAEVR	K	R	330	341	12	725.336	2		sp|Q9Y6Y8|S23IP_HUMAN	Q9Y6Y8	S23IP_HUMAN	SEC23IP	SEC23-interacting protein
ACADAGLLDESFLR	AC[57.0215]ADAGLLDESFLR	K	R	828	841	14	769.369	2	2C(57.0215)	sp|O95155|UBE4B_HUMAN	O95155	UBE4B_HUMAN	UBE4B	Ubiquitin conjugation factor E4 B
ACADATLSQITNNIDPVGR	AC[57.0215]ADATLSQITNNIDPVGR	K	I	24	42	19	1008.49	2	2C(57.0215)	sp|P62873|GBB1_HUMAN	P62873	GBB1_HUMAN	GNB1	Guanine nucleotide-binding protein G(I)/G(S)/G(T) subunit beta-1
ACADATLSQITNNIDPVGR	AC[57.0215]ADATLSQITNNIDPVGR	K	I	24	42	19	672.665	3	2C(57.0215)	sp|P62873|GBB1_HUMAN	P62873	GBB1_HUMAN	GNB1	Guanine nucleotide-binding protein G(I)/G(S)/G(T) subunit beta-1
ACAEIAAQR	AC[57.0215]AEIAAQR	K	T	3278	3286	9	495.245	2	2C(57.0215)	sp|Q5T4S7|UBR4_HUMAN	Q5T4S7	UBR4_HUMAN	UBR4	E3 ubiquitin-protein ligase UBR4
ACAELHQNVNVK	AC[57.0215]AELHQNVNVK	R	N	285	296	12	691.846	2	2C(57.0215)	sp|Q96QK1|VPS35_HUMAN	Q96QK1	VPS35_HUMAN	VPS35	Vacuolar protein sorting-associated protein 35
ACAELHQNVNVK	AC[57.0215]AELHQNVNVK	R	N	285	296	12	461.566	3	2C(57.0215)	sp|Q96QK1|VPS35_HUMAN	Q96QK1	VPS35_HUMAN	VPS35	Vacuolar protein sorting-associated protein 35
ACALSIEESCRPGDK	AC[57.0215]ALSIEESC[57.0215]RPGDK	R	V	466	480	15	846.888	2	10C(57.0215),2C(57.0215)	sp|P31040|SDHA_HUMAN	P31040	SDHA_HUMAN	SDHA	Succinate dehydrogenase [ubiquinone] flavoprotein subunit, mitochondrial
ACALSIEESCRPGDK	AC[57.0215]ALSIEESC[57.0215]RPGDK	R	V	466	480	15	564.928	3	10C(57.0215),2C(57.0215)	sp|P31040|SDHA_HUMAN	P31040	SDHA_HUMAN	SDHA	Succinate dehydrogenase [ubiquinone] flavoprotein subunit, mitochondrial
ACANPAAGSVILLENLR	AC[57.0215]ANPAAGSVILLENLR	K	F	107	123	17	884.972	2	2C(57.0215)	sp|P00558|PGK1_HUMAN	P00558	PGK1_HUMAN	PGK1	Phosphoglycerate kinase 1
ACANPAAGSVILLENLR	AC[57.0215]ANPAAGSVILLENLR	K	F	107	123	17	590.317	3	2C(57.0215)	sp|P00558|PGK1_HUMAN	P00558	PGK1_HUMAN	PGK1	Phosphoglycerate kinase 1
ACDELVEEMEHYGK	AC[57.0215]DELVEEMEHYGK	K	W	575	588	14	570.576	3	2C(57.0215)	sp|O00469|PLOD2_HUMAN	O00469	PLOD2_HUMAN	PLOD2	Procollagen-lysine,2-oxoglutarate 5-dioxygenase 2
ACDESFQPLGDIMK	AC[57.0215]DESFQPLGDIMK	R	M	572	585	14	805.863	2	2C(57.0215)	sp|Q6Y7W6|GGYF2_HUMAN	Q6Y7W6	GGYF2_HUMAN	GIGYF2	GRB10-interacting GYF protein 2
ACDILAIDK	AC[57.0215]DILAIDK	K	S	46	54	9	509.765	2	2C(57.0215)	sp|O00273|DFFA_HUMAN	O00273	DFFA_HUMAN	DFFA	DNA fragmentation factor subunit alpha
ACDLPAWVHFPDTER	AC[57.0215]DLPAWVHFPDTER	R	A	180	194	15	907.42	2	2C(57.0215)	sp|A0FGR8|ESYT2_HUMAN	A0FGR8	ESYT2_HUMAN	ESYT2	Extended synaptotagmin-2
ACDLPAWVHFPDTER	AC[57.0215]DLPAWVHFPDTER	R	A	180	194	15	605.282	3	2C(57.0215)	sp|A0FGR8|ESYT2_HUMAN	A0FGR8	ESYT2_HUMAN	ESYT2	Extended synaptotagmin-2
ACDSVTSNVLPLLLEQFHK	AC[57.0215]DSVTSNVLPLLLEQFHK	R	H	385	403	19	724.377	3	2C(57.0215)	sp|Q96T76|MMS19_HUMAN	Q96T76	MMS19_HUMAN	MMS19	MMS19 nucleotide excision repair protein homolog
ACEFAGFQCQIQFGPHNEQK	AC[57.0215]EFAGFQC[57.0215]QIQFGPHNEQK	K	H	235	254	20	799.356	3	2C(57.0215),9C(57.0215)	sp|Q9Y490|TLN1_HUMAN	Q9Y490	TLN1_HUMAN	TLN1	Talin-1
ACELFLR	AC[57.0215]ELFLR	K	N	427	433	7	454.737	2	2C(57.0215)	sp|Q8IYI6|EXOC8_HUMAN	Q8IYI6	EXOC8_HUMAN	EXOC8	Exocyst complex component 8
ACELWEQILQDHPTDMLALK	AC[57.0215]ELWEQILQDHPTDMLALK	K	F	127	146	20	804.396	3	2C(57.0215)	sp|Q5R3I4|TTC38_HUMAN	Q5R3I4	TTC38_HUMAN	TTC38	Tetratricopeptide repeat protein 38
ACEVALEEIK	AC[57.0215]EVALEEIK	K	A	36	45	10	581.295	2	2C(57.0215)	sp|Q9Y6D6|BIG1_HUMAN	Q9Y6D6	BIG1_HUMAN	ARFGEF1	Brefeldin A-inhibited guanine nucleotide-exchange protein 1
ACFGGLFANLIR	AC[57.0215]FGGLFANLIR	R	P	2891	2902	12	669.853	2	2C(57.0215)	sp|Q9NR09|BIRC6_HUMAN	Q9NR09	BIRC6_HUMAN	BIRC6	Baculoviral IAP repeat-containing protein 6
ACFLGATVK	AC[57.0215]FLGATVK	K	Y	375	383	9	483.757	2	2C(57.0215)	sp|Q9H9P8|L2HDH_HUMAN	Q9H9P8	L2HDH_HUMAN	L2HGDH	L-2-hydroxyglutarate dehydrogenase, mitochondrial
ACFVLEK	AC[57.0215]FVLEK	R	K	516	522	7	433.726	2	2C(57.0215)	sp|Q9Y5V3|MAGD1_HUMAN	Q9Y5V3	MAGD1_HUMAN	MAGED1	Melanoma-associated antigen D1
ACGDSTLTQITAGLDPVGR	AC[57.0215]GDSTLTQITAGLDPVGR	K	I	24	42	19	966.478	2	2C(57.0215)	sp|P62879|GBB2_HUMAN	P62879	GBB2_HUMAN	GNB2	Guanine nucleotide-binding protein G(I)/G(S)/G(T) subunit beta-2
ACGDSTLTQITAGLDPVGR	AC[57.0215]GDSTLTQITAGLDPVGR	K	I	24	42	19	644.654	3	2C(57.0215)	sp|P62879|GBB2_HUMAN	P62879	GBB2_HUMAN	GNB2	Guanine nucleotide-binding protein G(I)/G(S)/G(T) subunit beta-2
ACGLIIFR	AC[57.0215]GLIIFR	R	R	5	12	8	475.268	2	2C(57.0215)	sp|P50583|AP4A_HUMAN	P50583	AP4A_HUMAN	NUDT2	Bis(5'-nucleosyl)-tetraphosphatase [asymmetrical]
ACGLNFADLMAR	AC[57.0215]GLNFADLMAR	R	Q	85	96	12	669.818	2	2C(57.0215)	sp|Q99536|VAT1_HUMAN	Q99536	VAT1_HUMAN	VAT1	Synaptic vesicle membrane protein VAT-1 homolog
ACGLNFADLMAR	AC[57.0215]GLNFADLM[15.9949]AR	R	Q	85	96	12	677.816	2	10M(15.9949),2C(57.0215)	sp|Q99536|VAT1_HUMAN	Q99536	VAT1_HUMAN	VAT1	Synaptic vesicle membrane protein VAT-1 homolog
ACGNFGIPCELR	AC[57.0215]GNFGIPC[57.0215]ELR	K	V	287	298	12	697.321	2	2C(57.0215),9C(57.0215)	sp|P22234|PUR6_HUMAN	P22234	PUR6_HUMAN	PAICS	Bifunctional phosphoribosylaminoimidazole carboxylase/phosphoribosylaminoimidazole succinocarboxamide synthetase
ACGVDFEIR	AC[57.0215]GVDFEIR	K	A	140	148	9	533.753	2	2C(57.0215)	sp|P32121|ARRB2_HUMAN	P32121	ARRB2_HUMAN	ARRB2	Beta-arrestin-2
ACIDSNEDGDLSK	AC[57.0215]IDSNEDGDLSK	R	S	208	220	13	712.304	2	2C(57.0215)	sp|P29144|TPP2_HUMAN	P29144	TPP2_HUMAN	TPP2	Tripeptidyl-peptidase 2
ACIGDTLCQK	AC[57.0215]IGDTLC[57.0215]QK	R	L	448	457	10	583.271	2	2C(57.0215),8C(57.0215)	sp|A0AVT1|UBA6_HUMAN	A0AVT1	UBA6_HUMAN	UBA6	Ubiquitin-like modifier-activating enzyme 6
ACIPVGLLGK	AC[57.0215]IPVGLLGK	K	D	247	256	10	514.302	2	2C(57.0215)	sp|Q96GQ7|DDX27_HUMAN	Q96GQ7	DDX27_HUMAN	DDX27	Probable ATP-dependent RNA helicase DDX27
ACISFNK	AC[57.0215]ISFNK	K	K	170	176	7	420.208	2	2C(57.0215)	sp|Q6PD62|CTR9_HUMAN	Q6PD62	CTR9_HUMAN	CTR9	RNA polymerase-associated protein CTR9 homolog
ACISIGNQNFEVK	AC[57.0215]ISIGNQNFEVK	K	A	37	49	13	740.367	2	2C(57.0215)	sp|P52564|MP2K6_HUMAN	P52564	MP2K6_HUMAN	MAP2K6	Dual specificity mitogen-activated protein kinase kinase 6
ACLDTAVENMPSLK	AC[57.0215]LDTAVENMPSLK	K	M	1226	1239	14	774.873	2	2C(57.0215)	sp|P49327|FAS_HUMAN	P49327	FAS_HUMAN	FASN	Fatty acid synthase
ACLDTAVENMPSLK	AC[57.0215]LDTAVENM[15.9949]PSLK	K	M	1226	1239	14	782.871	2	10M(15.9949),2C(57.0215)	sp|P49327|FAS_HUMAN	P49327	FAS_HUMAN	FASN	Fatty acid synthase
ACLIFFDEIDAIGGAR	AC[57.0215]LIFFDEIDAIGGAR	K	F	269	284	16	884.44	2	2C(57.0215)	sp|P35998|PRS7_HUMAN	P35998	PRS7_HUMAN	PSMC2	26S proteasome regulatory subunit 7
ACLILTTQR	AC[57.0215]LILTTQR	R	E	215	223	9	538.3	2	2C(57.0215)	sp|P42345|MTOR_HUMAN	P42345	MTOR_HUMAN	MTOR	Serine/threonine-protein kinase mTOR
ACLISLGYDVENDR	AC[57.0215]LISLGYDVENDR	K	Q	792	805	14	812.885	2	2C(57.0215)	sp|O43707|ACTN4_HUMAN	O43707	ACTN4_HUMAN	ACTN4	Alpha-actinin-4
ACLISLGYDVENDRQGEAEFNR	AC[57.0215]LISLGYDVENDRQGEAEFNR	K	I	792	813	22	852.731	3	2C(57.0215)	sp|O43707|ACTN4_HUMAN	O43707	ACTN4_HUMAN	ACTN4	Alpha-actinin-4
ACLNFLK	AC[57.0215]LNFLK	R	L	24	30	7	433.234	2	2C(57.0215)	sp|Q8WUA2|PPIL4_HUMAN	Q8WUA2	PPIL4_HUMAN	PPIL4	Peptidyl-prolyl cis-trans isomerase-like 4
ACLQPSQDPQMR	AC[57.0215]LQPSQDPQMR	R	L	611	622	12	715.829	2	2C(57.0215)	sp|Q86Y56|DAAF5_HUMAN	Q86Y56	DAAF5_HUMAN	DNAAF5	Dynein axonemal assembly factor 5
ACLSALSEVK	AC[57.0215]LSALSEVK	K	V	1760	1769	10	539.284	2	2C(57.0215)	sp|P42356|PI4KA_HUMAN	P42356	PI4KA_HUMAN	PI4KA	Phosphatidylinositol 4-kinase alpha
ACMTYFPR	AC[57.0215]MTYFPR	K	A	201	208	8	523.233	2	2C(57.0215)	sp|Q8IZL8|PELP1_HUMAN	Q8IZL8	PELP1_HUMAN	PELP1	Proline-, glutamic acid- and leucine-rich protein 1
ACNAIEDAQSTR	AC[57.0215]NAIEDAQSTR	R	Q	3722	3733	12	668.302	2	2C(57.0215)	sp|Q709C8|VP13C_HUMAN	Q709C8	VP13C_HUMAN	VPS13C	Intermembrane lipid transfer protein VPS13C
ACNLNLIGR	AC[57.0215]NLNLIGR	K	P	365	373	9	515.777	2	2C(57.0215)	sp|Q96SW2|CRBN_HUMAN	Q96SW2	CRBN_HUMAN	CRBN	Protein cereblon
ACNPQPNGENAISAR	AC[57.0215]NPQPNGENAISAR	K	S	494	508	15	799.871	2	2C(57.0215)	sp|Q8NHP8|PLBL2_HUMAN	Q8NHP8	PLBL2_HUMAN	PLBD2	Putative phospholipase B-like 2
ACNQLGQFLQHR	AC[57.0215]NQLGQFLQHR	R	E	329	340	12	736.365	2	2C(57.0215)	sp|O94973|AP2A2_HUMAN	O94973	AP2A2_HUMAN	AP2A2	AP-2 complex subunit alpha-2	AP2A1	sp|O95782|AP2A1_HUMAN
ACNQLGQFLQHR	AC[57.0215]NQLGQFLQHR	R	E	329	340	12	491.246	3	2C(57.0215)	sp|O94973|AP2A2_HUMAN	O94973	AP2A2_HUMAN	AP2A2	AP-2 complex subunit alpha-2	AP2A1	sp|O95782|AP2A1_HUMAN
ACPPGTAACLVR	AC[57.0215]PPGTAAC[57.0215]LVR	R	G	227	238	12	636.813	2	2C(57.0215),9C(57.0215)	sp|P11717|MPRI_HUMAN	P11717	MPRI_HUMAN	IGF2R	Cation-independent mannose-6-phosphate receptor
ACPQIVTALTLLNR	AC[57.0215]PQIVTALTLLNR	R	E	1293	1306	14	785.443	2	2C(57.0215)	sp|Q14146|URB2_HUMAN	Q14146	URB2_HUMAN	URB2	Unhealthy ribosome biogenesis protein 2 homolog
ACPRPEGLNFQDLK	AC[57.0215]PRPEGLNFQDLK	K	N	218	231	14	822.912	2	2C(57.0215)	sp|P15927|RFA2_HUMAN	P15927	RFA2_HUMAN	RPA2	Replication protein A 32 kDa subunit
ACPRPEGLNFQDLK	AC[57.0215]PRPEGLNFQDLK	K	N	218	231	14	548.943	3	2C(57.0215)	sp|P15927|RFA2_HUMAN	P15927	RFA2_HUMAN	RPA2	Replication protein A 32 kDa subunit
ACQGQYETIER	AC[57.0215]QGQYETIER	K	L	323	333	11	677.806	2	2C(57.0215)	sp|Q9BXI6|TB10A_HUMAN	Q9BXI6	TB10A_HUMAN	TBC1D10A	TBC1 domain family member 10A
ACQIFVR	AC[57.0215]QIFVR	K	N	652	658	7	447.237	2	2C(57.0215)	sp|P52272|HNRPM_HUMAN	P52272	HNRPM_HUMAN	HNRNPM	Heterogeneous nuclear ribonucleoprotein M
ACQLPLFSYIVER	AC[57.0215]QLPLFSYIVER	R	L	1132	1144	13	798.416	2	2C(57.0215)	sp|Q9Y4A5|TRRAP_HUMAN	Q9Y4A5	TRRAP_HUMAN	TRRAP	Transformation/transcription domain-associated protein
ACQLSVVVDDK	AC[57.0215]QLSVVVDDK	R	K	1338	1348	11	617.311	2	2C(57.0215)	sp|P26358|DNMT1_HUMAN	P26358	DNMT1_HUMAN	DNMT1	DNA (cytosine-5)-methyltransferase 1
ACQSCPSEPNTAALQAALAR	AC[57.0215]QSC[57.0215]PSEPNTAALQAALAR	K	V	731	750	20	1058.5	2	2C(57.0215),5C(57.0215)	sp|Q8TEX9|IPO4_HUMAN	Q8TEX9	IPO4_HUMAN	IPO4	Importin-4
ACQSCPSEPNTAALQAALAR	AC[57.0215]QSC[57.0215]PSEPNTAALQAALAR	K	V	731	750	20	706.002	3	2C(57.0215),5C(57.0215)	sp|Q8TEX9|IPO4_HUMAN	Q8TEX9	IPO4_HUMAN	IPO4	Importin-4
ACQSIYPLHDVFVR	AC[57.0215]QSIYPLHDVFVR	K	K	200	213	14	852.93	2	2C(57.0215)	sp|P61247|RS3A_HUMAN	P61247	RS3A_HUMAN	RPS3A	Small ribosomal subunit protein eS1
ACQSIYPLHDVFVR	AC[57.0215]QSIYPLHDVFVR	K	K	200	213	14	568.956	3	2C(57.0215)	sp|P61247|RS3A_HUMAN	P61247	RS3A_HUMAN	RPS3A	Small ribosomal subunit protein eS1
ACQVPEPEER	AC[57.0215]QVPEPEER	R	F	1253	1262	10	607.777	2	2C(57.0215)	sp|Q86VI3|IQGA3_HUMAN	Q86VI3	IQGA3_HUMAN	IQGAP3	Ras GTPase-activating-like protein IQGAP3
ACSAIHAVNLR	AC[57.0215]SAIHAVNLR	K	N	559	569	11	404.549	3	2C(57.0215)	sp|Q13045|FLII_HUMAN	Q13045	FLII_HUMAN	FLII	Protein flightless-1 homolog
ACTELGIR	AC[57.0215]TELGIR	R	T	55	62	8	460.237	2	2C(57.0215)	sp|P11498|PYC_HUMAN	P11498	PYC_HUMAN	PC	Pyruvate carboxylase, mitochondrial
ACTILLR	AC[57.0215]TILLR	K	G	371	377	7	423.747	2	2C(57.0215)	sp|P49368|TCPG_HUMAN	P49368	TCPG_HUMAN	CCT3	T-complex protein 1 subunit gamma
ACTQLVDNLVEHILK	AC[57.0215]TQLVDNLVEHILK	K	Y	1970	1984	15	584.982	3	2C(57.0215)	sp|Q6KC79|NIPBL_HUMAN	Q6KC79	NIPBL_HUMAN	NIPBL	Nipped-B-like protein
ACVSMLGVPVDPDTLHATLR	AC[57.0215]VSMLGVPVDPDTLHATLR	R	L	1761	1780	20	718.034	3	2C(57.0215)	sp|Q7Z6Z7|HUWE1_HUMAN	Q7Z6Z7	HUWE1_HUMAN	HUWE1	E3 ubiquitin-protein ligase HUWE1
ACWVLHYFCEVK	AC[57.0215]WVLHYFC[57.0215]EVK	R	F	476	487	12	806.376	2	2C(57.0215),9C(57.0215)	sp|O95373|IPO7_HUMAN	O95373	IPO7_HUMAN	IPO7	Importin-7
ACWVLHYFCEVK	AC[57.0215]WVLHYFC[57.0215]EVK	R	F	476	487	12	537.92	3	2C(57.0215),9C(57.0215)	sp|O95373|IPO7_HUMAN	O95373	IPO7_HUMAN	IPO7	Importin-7
ACYALENFVENLGPK	AC[57.0215]YALENFVENLGPK	K	V	458	472	15	862.919	2	2C(57.0215)	sp|Q8TEX9|IPO4_HUMAN	Q8TEX9	IPO4_HUMAN	IPO4	Importin-4
ACYALENFVENLGPK	AC[57.0215]YALENFVENLGPK	K	V	458	472	15	575.615	3	2C(57.0215)	sp|Q8TEX9|IPO4_HUMAN	Q8TEX9	IPO4_HUMAN	IPO4	Importin-4
ACYGVLR	AC[57.0215]YGVLR	R	F	118	124	7	419.716	2	2C(57.0215)	sp|P23396|RS3_HUMAN	P23396	RS3_HUMAN	RPS3	Small ribosomal subunit protein uS3
ACYLSINPQK	AC[57.0215]YLSINPQK	R	D	221	230	10	597.303	2	2C(57.0215)	sp|P61163|ACTZ_HUMAN	P61163	ACTZ_HUMAN	ACTR1A	Alpha-centractin	ACTR1B	sp|P42025|ACTY_HUMAN
ADAEAWYQTK	ADAEAWYQTK	R	Y	350	359	10	591.775	2		sp|Q9NSB2|KRT84_HUMAN	Q9NSB2	KRT84_HUMAN	KRT84	Keratin, type II cuticular Hb4
ADAECYTAMK	ADAEC[57.0215]YTAMK	K	I	258	267	10	580.241	2	5C(57.0215)	sp|O94905|ERLN2_HUMAN	O94905	ERLN2_HUMAN	ERLIN2	Erlin-2
ADAEEEAATR	ADAEEEAATR	R	I	626	635	10	531.739	2		sp|Q13409|DC1I2_HUMAN	Q13409	DC1I2_HUMAN	DYNC1I2	Cytoplasmic dynein 1 intermediate chain 2
ADAEGESDLENSR	ADAEGESDLENSR	K	K	842	854	13	696.797	2		sp|Q9Y490|TLN1_HUMAN	Q9Y490	TLN1_HUMAN	TLN1	Talin-1
ADAENLIYTADPESFEVNTK	ADAENLIYTADPESFEVNTK	K	D	798	817	20	1114.02	2		sp|Q9H8V3|ECT2_HUMAN	Q9H8V3	ECT2_HUMAN	ECT2	Protein ECT2
ADAHLGSSSVALPK	ADAHLGSSSVALPK	R	E	128	141	14	451.577	3		sp|Q8NFQ8|TOIP2_HUMAN	Q8NFQ8	TOIP2_HUMAN	TOR1AIP2	Torsin-1A-interacting protein 2
ADALQAGASQFETSAAK	ADALQAGASQFETSAAK	R	L	50	66	17	833.408	2		sp|Q15836|VAMP3_HUMAN	Q15836	VAMP3_HUMAN	VAMP3	Vesicle-associated membrane protein 3	VAMP2	sp|P63027|VAMP2_HUMAN
ADALQLSVEEFVER	ADALQLSVEEFVER	R	Y	49	62	14	803.409	2		sp|Q6NYC1|JMJD6_HUMAN	Q6NYC1	JMJD6_HUMAN	JMJD6	Bifunctional arginine demethylase and lysyl-hydroxylase JMJD6
ADANTAAIQAILYNR	ADANTAAIQAILYNR	R	I	162	176	15	802.923	2		sp|P03915|NU5M_HUMAN	P03915	NU5M_HUMAN	MT-ND5	NADH-ubiquinone oxidoreductase chain 5
ADAPDAGAQSDSELPSYHQNDVSLDR	ADAPDAGAQS[79.9663]DSELPSYHQNDVSLDR	R	G	1290	1315	26	946.733	3	10S(79.9663)	sp|Q92538|GBF1_HUMAN	Q92538	GBF1_HUMAN	GBF1	Golgi-specific brefeldin A-resistance guanine nucleotide exchange factor 1
ADAPVALVVHMAPASVLVDSR	ADAPVALVVHMAPASVLVDSR	K	Y	333	353	21	706.717	3		sp|Q9BQ52|RNZ2_HUMAN	Q9BQ52	RNZ2_HUMAN	ELAC2	Zinc phosphodiesterase ELAC protein 2
ADATNVNNWHWTER	ADATNVNNWHWTER	R	D	17	30	14	857.39	2		sp|O95433|AHSA1_HUMAN	O95433	AHSA1_HUMAN	AHSA1	Activator of 90 kDa heat shock protein ATPase homolog 1
ADATNVNNWHWTER	ADATNVNNWHWTER	R	D	17	30	14	571.929	3		sp|O95433|AHSA1_HUMAN	O95433	AHSA1_HUMAN	AHSA1	Activator of 90 kDa heat shock protein ATPase homolog 1
ADATSSQDSELER	ADATSSQDSELER	K	V	292	304	13	704.813	2		sp|Q99504|EYA3_HUMAN	Q99504	EYA3_HUMAN	EYA3	Eyes absent homolog 3
ADAVWNK	ADAVWNK	R	I	974	980	7	402.206	2		sp|P42704|LPPRC_HUMAN	P42704	LPPRC_HUMAN	LRPPRC	Leucine-rich PPR motif-containing protein, mitochondrial
ADAYAQLELR	ADAYAQLELR	R	T	317	326	10	575.298	2		sp|Q8N961|ABTB2_HUMAN	Q8N961	ABTB2_HUMAN	ABTB2	Ankyrin repeat and BTB/POZ domain-containing protein 2
ADAYTVELENAESR	ADAYTVELENAESR	K	V	4675	4688	14	784.365	2		sp|Q8WXH0|SYNE2_HUMAN	Q8WXH0	SYNE2_HUMAN	SYNE2	Nesprin-2
ADCASGIFLAAEK	ADC[57.0215]ASGIFLAAEK	K	Y	398	410	13	676.829	2	3C(57.0215)	sp|O43747|AP1G1_HUMAN	O43747	AP1G1_HUMAN	AP1G1	AP-1 complex subunit gamma-1
ADCILYYGFGDIFR	ADC[57.0215]ILYYGFGDIFR	K	I	412	425	14	855.403	2	3C(57.0215)	sp|P46063|RECQ1_HUMAN	P46063	RECQ1_HUMAN	RECQL	ATP-dependent DNA helicase Q1
ADCILYYGFGDIFR	ADC[57.0215]ILYYGFGDIFR	K	I	412	425	14	570.605	3	3C(57.0215)	sp|P46063|RECQ1_HUMAN	P46063	RECQ1_HUMAN	RECQL	ATP-dependent DNA helicase Q1
ADCPPGNPAPTSNHGPDATEAEEDFVDPWTVQTSSAK	ADC[57.0215]PPGNPAPTSNHGPDATEAEEDFVDPWTVQTSSAK	K	G	60	96	37	1299.24	3	3C(57.0215)	sp|P23381|SYWC_HUMAN	P23381	SYWC_HUMAN	WARS1	Tryptophan--tRNA ligase, cytoplasmic
ADDADEFGYSR	ADDADEFGYSR	R	-	900	910	11	623.255	2		sp|Q7KZF4|SND1_HUMAN	Q7KZF4	SND1_HUMAN	SND1	Staphylococcal nuclease domain-containing protein 1
ADDDVFEK	ADDDVFEK	K	K	850	857	8	469.709	2		sp|O43432|IF4G3_HUMAN	O43432	IF4G3_HUMAN	EIF4G3	Eukaryotic translation initiation factor 4 gamma 3
ADDGFHLLLMTPK	ADDGFHLLLMTPK	R	P	452	464	13	729.376	2		sp|Q9H6R4|NOL6_HUMAN	Q9H6R4	NOL6_HUMAN	NOL6	Nucleolar protein 6
ADDGFHLLLMTPK	ADDGFHLLLMTPK	R	P	452	464	13	486.587	3		sp|Q9H6R4|NOL6_HUMAN	Q9H6R4	NOL6_HUMAN	NOL6	Nucleolar protein 6
ADDGFHLLLMTPK	ADDGFHLLLM[15.9949]TPK	R	P	452	464	13	491.918	3	10M(15.9949)	sp|Q9H6R4|NOL6_HUMAN	Q9H6R4	NOL6_HUMAN	NOL6	Nucleolar protein 6
ADDGRPFPQVIK	ADDGRPFPQVIK	K	S	88	99	12	671.859	2		sp|P04075|ALDOA_HUMAN	P04075	ALDOA_HUMAN	ALDOA	Fructose-bisphosphate aldolase A
ADDGRPFPQVIK	ADDGRPFPQVIK	K	S	88	99	12	448.242	3		sp|P04075|ALDOA_HUMAN	P04075	ALDOA_HUMAN	ALDOA	Fructose-bisphosphate aldolase A
ADDLEPIMELGR	ADDLEPIMELGR	K	G	50	61	12	679.835	2		sp|P52564|MP2K6_HUMAN	P52564	MP2K6_HUMAN	MAP2K6	Dual specificity mitogen-activated protein kinase kinase 6
ADDLLPLGDQTQDGDFGSR	ADDLLPLGDQTQDGDFGSR	R	L	420	438	19	1010.47	2		sp|O43290|SNUT1_HUMAN	O43290	SNUT1_HUMAN	SART1	U4/U6.U5 tri-snRNP-associated protein 1
ADDPSSYMEVVQAANTSGNWEELVK	ADDPSSYMEVVQAANTSGNWEELVK	K	Y	1131	1155	25	1370.62	2		sp|Q00610|CLH1_HUMAN	Q00610	CLH1_HUMAN	CLTC	Clathrin heavy chain 1
ADDPSSYMEVVQAANTSGNWEELVK	ADDPSSYMEVVQAANTSGNWEELVK	K	Y	1131	1155	25	914.085	3		sp|Q00610|CLH1_HUMAN	Q00610	CLH1_HUMAN	CLTC	Clathrin heavy chain 1
ADDPSSYMEVVQAANTSGNWEELVK	ADDPSSYM[15.9949]EVVQAANTSGNWEELVK	K	Y	1131	1155	25	1378.62	2	8M(15.9949)	sp|Q00610|CLH1_HUMAN	Q00610	CLH1_HUMAN	CLTC	Clathrin heavy chain 1
ADDPSSYMEVVQAANTSGNWEELVK	ADDPSSYM[15.9949]EVVQAANTSGNWEELVK	K	Y	1131	1155	25	919.417	3	8M(15.9949)	sp|Q00610|CLH1_HUMAN	Q00610	CLH1_HUMAN	CLTC	Clathrin heavy chain 1
ADDPYAHLSK	ADDPYAHLSK	K	K	246	255	10	558.77	2		sp|Q8NE71|ABCF1_HUMAN	Q8NE71	ABCF1_HUMAN	ABCF1	ATP-binding cassette sub-family F member 1
ADDVRPEVTWSFSR	ADDVRPEVTWSFSR	R	M	306	319	14	555.606	3		sp|Q9P2B2|FPRP_HUMAN	Q9P2B2	FPRP_HUMAN	PTGFRN	Prostaglandin F2 receptor negative regulator
ADEASELACPTPK	ADEASELAC[57.0215]PTPK	K	E	2194	2206	13	694.822	2	9C(57.0215)	sp|P49327|FAS_HUMAN	P49327	FAS_HUMAN	FASN	Fatty acid synthase
ADEAYLIGR	ADEAYLIGR	K	G	80	88	9	504.261	2		sp|P11498|PYC_HUMAN	P11498	PYC_HUMAN	PC	Pyruvate carboxylase, mitochondrial
ADEDPALFQSVK	ADEDPALFQSVK	K	T	156	167	12	660.327	2		sp|P48739|PIPNB_HUMAN	P48739	PIPNB_HUMAN	PITPNB	Phosphatidylinositol transfer protein beta isoform
ADEDPIMGFHQMFLLK	ADEDPIMGFHQMFLLK	K	N	91	106	16	946.458	2		sp|P61970|NTF2_HUMAN	P61970	NTF2_HUMAN	NUTF2	Nuclear transport factor 2
ADEDPIMGFHQMFLLK	ADEDPIMGFHQMFLLK	K	N	91	106	16	631.308	3		sp|P61970|NTF2_HUMAN	P61970	NTF2_HUMAN	NUTF2	Nuclear transport factor 2
ADEDPIMGFHQMFLLK	ADEDPIM[15.9949]GFHQMFLLK	K	N	91	106	16	954.455	2	7M(15.9949)	sp|P61970|NTF2_HUMAN	P61970	NTF2_HUMAN	NUTF2	Nuclear transport factor 2
ADEDPIMGFHQMFLLK	ADEDPIM[15.9949]GFHQMFLLK	K	N	91	106	16	636.639	3	7M(15.9949)	sp|P61970|NTF2_HUMAN	P61970	NTF2_HUMAN	NUTF2	Nuclear transport factor 2
ADEDPIMGFHQMFLLK	ADEDPIM[15.9949]GFHQM[15.9949]FLLK	K	N	91	106	16	641.971	3	12M(15.9949),7M(15.9949)	sp|P61970|NTF2_HUMAN	P61970	NTF2_HUMAN	NUTF2	Nuclear transport factor 2
ADEGISFR	ADEGISFR	K	G	121	128	8	447.719	2		sp|Q06830|PRDX1_HUMAN	Q06830	PRDX1_HUMAN	PRDX1	Peroxiredoxin-1
ADEHVIDQGDDGDNFYVIER	ADEHVIDQGDDGDNFYVIER	K	G	162	181	20	769.677	3		sp|P13861|KAP2_HUMAN	P13861	KAP2_HUMAN	PRKAR2A	cAMP-dependent protein kinase type II-alpha regulatory subunit
ADEIEMIMTDLER	ADEIEMIMTDLER	K	A	226	238	13	783.363	2		sp|P39880|CUX1_HUMAN	P39880	CUX1_HUMAN	CUX1	Homeobox protein cut-like 1
ADEQTTCEVLDYFLR	ADEQTTC[57.0215]EVLDYFLR	K	R	963	977	15	930.428	2	7C(57.0215)	sp|Q8N201|INT1_HUMAN	Q8N201	INT1_HUMAN	INTS1	Integrator complex subunit 1
ADEVLEILK	ADEVLEILK	K	T	286	294	9	515.295	2		sp|O75643|U520_HUMAN	O75643	U520_HUMAN	SNRNP200	U5 small nuclear ribonucleoprotein 200 kDa helicase
ADEVVAPGQEK	ADEVVAPGQEK	K	I	132	142	11	571.788	2		sp|Q8IY37|DHX37_HUMAN	Q8IY37	DHX37_HUMAN	DHX37	Probable ATP-dependent RNA helicase DHX37
ADEVVWVR	ADEVVWVR	K	A	56	63	8	487.259	2		sp|P14868|SYDC_HUMAN	P14868	SYDC_HUMAN	DARS1	Aspartate--tRNA ligase, cytoplasmic
ADEWLMK	ADEWLMK	K	N	581	587	7	446.715	2		sp|P35579|MYH9_HUMAN	P35579	MYH9_HUMAN	MYH9	Myosin-9	MYH10	sp|P35580|MYH10_HUMAN
ADEWLMK	ADEWLM[15.9949]K	K	N	581	587	7	454.713	2	6M(15.9949)	sp|P35579|MYH9_HUMAN	P35579	MYH9_HUMAN	MYH9	Myosin-9	MYH10	sp|P35580|MYH10_HUMAN
ADFAQACQDAGVR	ADFAQAC[57.0215]QDAGVR	R	F	125	137	13	704.817	2	7C(57.0215)	sp|P11498|PYC_HUMAN	P11498	PYC_HUMAN	PC	Pyruvate carboxylase, mitochondrial
ADFCIIHYAGK	ADFC[57.0215]IIHYAGK	K	V	566	576	11	647.816	2	4C(57.0215)	sp|P35579|MYH9_HUMAN	P35579	MYH9_HUMAN	MYH9	Myosin-9	MYH10	sp|P35580|MYH10_HUMAN
ADFCIIHYAGK	ADFC[57.0215]IIHYAGK	K	V	566	576	11	432.213	3	4C(57.0215)	sp|P35579|MYH9_HUMAN	P35579	MYH9_HUMAN	MYH9	Myosin-9	MYH10	sp|P35580|MYH10_HUMAN
ADFDNTVAIHPTSSEELVTLR	ADFDNTVAIHPTSSEELVTLR	K	-	502	522	21	772.389	3		sp|P00390|GSHR_HUMAN	P00390	GSHR_HUMAN	GSR	Glutathione reductase, mitochondrial
ADFFEDENGQR	ADFFEDENGQR	K	W	548	558	11	664.281	2		sp|O95573|ACSL3_HUMAN	O95573	ACSL3_HUMAN	ACSL3	Fatty acid CoA ligase Acsl3
ADFPAGIPECGTDALR	ADFPAGIPEC[57.0215]GTDALR	K	F	908	923	16	845.399	2	10C(57.0215)	sp|P26640|SYVC_HUMAN	P26640	SYVC_HUMAN	VARS1	Valine--tRNA ligase
ADFQGISPER	ADFQGISPER	K	A	83	92	10	560.275	2		sp|P61803|DAD1_HUMAN	P61803	DAD1_HUMAN	DAD1	Dolichyl-diphosphooligosaccharide--protein glycosyltransferase subunit DAD1
ADFSPFGNSQGPSR	ADFSPFGNSQGPSR	K	V	447	460	14	733.837	2		sp|Q9H2M9|RBGPR_HUMAN	Q9H2M9	RBGPR_HUMAN	RAB3GAP2	Rab3 GTPase-activating protein non-catalytic subunit
ADFSVLIWDICSK	ADFSVLIWDIC[57.0215]SK	R	Y	138	150	13	777.387	2	11C(57.0215)	sp|Q9NXC5|MIOS_HUMAN	Q9NXC5	MIOS_HUMAN	MIOS	GATOR2 complex protein MIOS
ADFVLAANSYDLAIK	ADFVLAANSYDLAIK	R	A	235	249	15	805.925	2		sp|Q14318|FKBP8_HUMAN	Q14318	FKBP8_HUMAN	FKBP8	Peptidyl-prolyl cis-trans isomerase FKBP8
ADFYVLEK	ADFYVLEK	K	T	226	233	8	492.755	2		sp|Q96QE5|TEFM_HUMAN	Q96QE5	TEFM_HUMAN	TEFM	Transcription elongation factor, mitochondrial
ADGATSDDLDLHDDR	ADGATSDDLDLHDDR	K	L	805	819	15	539.232	3		sp|Q07157|ZO1_HUMAN	Q07157	ZO1_HUMAN	TJP1	Tight junction protein ZO-1
ADGENTAFLCEPR	ADGENTAFLC[57.0215]EPR	R	N	825	837	13	740.33	2	10C(57.0215)	sp|Q9C0D5|TANC1_HUMAN	Q9C0D5	TANC1_HUMAN	TANC1	Protein TANC1
ADGETILK	ADGETILK	K	G	17	24	8	423.732	2		sp|P52788|SPSY_HUMAN	P52788	SPSY_HUMAN	SMS	Spermine synthase
ADGGGVVYSGTPWK	ADGGGVVYSGTPWK	R	R	96	109	14	697.341	2		sp|Q8NDF8|PAPD5_HUMAN	Q8NDF8	PAPD5_HUMAN	TENT4B	Terminal nucleotidyltransferase 4B
ADGGLAAGLSR	ADGGLAAGLSR	R	S	471	481	11	494.264	2		sp|Q9NZ56|FMN2_HUMAN	Q9NZ56	FMN2_HUMAN	FMN2	Formin-2
ADGGTQVIDTK	ADGGTQVIDTK	K	N	167	177	11	552.78	2		sp|P09622|DLDH_HUMAN	P09622	DLDH_HUMAN	DLD	Dihydrolipoyl dehydrogenase, mitochondrial
ADGILVPGGFGIR	ADGILVPGGFGIR	K	G	364	376	13	636.359	2		sp|Q9NRF8|PYRG2_HUMAN	Q9NRF8	PYRG2_HUMAN	CTPS2	CTP synthase 2
ADGIVPETWIDGPK	ADGIVPETWIDGPK	R	D	162	175	14	749.383	2		sp|Q96A35|RM24_HUMAN	Q96A35	RM24_HUMAN	MRPL24	Large ribosomal subunit protein uL24m
ADGLLGMFLK	ADGLLGMFLK	K	R	477	486	10	532.794	2		sp|Q8N766|EMC1_HUMAN	Q8N766	EMC1_HUMAN	EMC1	ER membrane protein complex subunit 1
ADGPPGPHDGGDRPSAEAR	ADGPPGPHDGGDRPSAEAR	K	Q	785	803	19	465.466	4		sp|Q4KMP7|TB10B_HUMAN	Q4KMP7	TB10B_HUMAN	TBC1D10B	TBC1 domain family member 10B
ADGSSLPEWVTDNAGTLHFAR	ADGSSLPEWVTDNAGTLHFAR	R	V	539	559	21	748.694	3		sp|Q13308|PTK7_HUMAN	Q13308	PTK7_HUMAN	PTK7	Inactive tyrosine-protein kinase 7
ADGTATAPPPR	ADGTATAPPPR	K	S	707	717	11	527.27	2		sp|Q7Z6Z7|HUWE1_HUMAN	Q7Z6Z7	HUWE1_HUMAN	HUWE1	E3 ubiquitin-protein ligase HUWE1
ADGVHTVEPTEAGDYK	ADGVHTVEPTEAGDYK	K	L	89	104	16	563.597	3		sp|Q13445|TMED1_HUMAN	Q13445	TMED1_HUMAN	TMED1	Transmembrane emp24 domain-containing protein 1
ADGVPVYLK	ADGVPVYLK	K	R	70	78	9	481.271	2		sp|O14548|COX7R_HUMAN	O14548	COX7R_HUMAN	COX7A2L	Cytochrome c oxidase subunit 7A-related protein, mitochondrial
ADGYEPPVQESV	ADGYEPPVQESV	R	-	253	264	12	645.796	2		sp|P61247|RS3A_HUMAN	P61247	RS3A_HUMAN	RPS3A	Small ribosomal subunit protein eS1
ADGYVLEGK	ADGYVLEGK	R	E	185	193	9	476.243	2		sp|P62241|RS8_HUMAN	P62241	RS8_HUMAN	RPS8	Small ribosomal subunit protein eS8
ADHDFVVQEDFMK	ADHDFVVQEDFMK	R	A	357	369	13	527.573	3		sp|P62333|PRS10_HUMAN	P62333	PRS10_HUMAN	PSMC6	26S proteasome regulatory subunit 10B
ADHGEPIGR	ADHGEPIGR	R	G	169	177	9	476.236	2		sp|P08238|HS90B_HUMAN	P08238	HS90B_HUMAN	HSP90AB1	Heat shock protein HSP 90-beta
ADHQPLTEASYVNLPTIALCNTDSPLR	ADHQPLTEASYVNLPTIALC[57.0215]NTDSPLR	R	Y	129	155	27	999.498	3	20C(57.0215)	sp|P08865|RSSA_HUMAN	P08865	RSSA_HUMAN	RPSA	Small ribosomal subunit protein uS2	RPSA2	sp|A0A8I5KQE6|RPSA2_HUMAN
ADHTLSSLEPAYSAK	ADHTLSSLEPAYSAK	K	W	223	237	15	795.394	2		sp|Q5VW32|BROX_HUMAN	Q5VW32	BROX_HUMAN	BROX	BRO1 domain-containing protein BROX
ADHTLSSLEPAYSAK	ADHTLSSLEPAYSAK	K	W	223	237	15	530.598	3		sp|Q5VW32|BROX_HUMAN	Q5VW32	BROX_HUMAN	BROX	BRO1 domain-containing protein BROX
ADIDVSGPK	ADIDVSGPK	K	V	1281	1289	9	451.235	2		sp|Q09666|AHNK_HUMAN	Q09666	AHNK_HUMAN	AHNAK	Neuroblast differentiation-associated protein AHNAK
ADIEISGPK	ADIEISGPK	K	V	4343	4351	9	465.25	2		sp|Q09666|AHNK_HUMAN	Q09666	AHNK_HUMAN	AHNAK	Neuroblast differentiation-associated protein AHNAK
ADIEMPFDPSK	ADIEMPFDPSK	K	V	1125	1135	11	625.292	2		sp|O75369|FLNB_HUMAN	O75369	FLNB_HUMAN	FLNB	Filamin-B
ADIEVACYGYEGIDAVK	ADIEVAC[57.0215]YGYEGIDAVK	R	E	193	209	17	936.938	2	7C(57.0215)	sp|P05198|IF2A_HUMAN	P05198	IF2A_HUMAN	EIF2S1	Eukaryotic translation initiation factor 2 subunit 1
ADIFMFDEPSSYLDVK	ADIFMFDEPSSYLDVK	K	Q	235	250	16	938.937	2		sp|P61221|ABCE1_HUMAN	P61221	ABCE1_HUMAN	ABCE1	ATP-binding cassette sub-family E member 1
ADIFMFDEPSSYLDVK	ADIFM[15.9949]FDEPSSYLDVK	K	Q	235	250	16	946.935	2	5M(15.9949)	sp|P61221|ABCE1_HUMAN	P61221	ABCE1_HUMAN	ABCE1	ATP-binding cassette sub-family E member 1
ADIFVDPVLHTACALDIK	ADIFVDPVLHTAC[57.0215]ALDIK	K	H	1059	1076	18	666.684	3	13C(57.0215)	sp|Q92896|GSLG1_HUMAN	Q92896	GSLG1_HUMAN	GLG1	Golgi apparatus protein 1
ADIGPNLDQLK	ADIGPNLDQLK	K	D	875	885	11	592.319	2		sp|Q2NKX8|ERC6L_HUMAN	Q2NKX8	ERC6L_HUMAN	ERCC6L	DNA excision repair protein ERCC-6-like
ADIGTPSNFQHIGHVGWDPNTGFDLNNLDPELK	ADIGTPSNFQHIGHVGWDPNTGFDLNNLDPELK	K	N	201	233	33	905.437	4		sp|O00401|WASL_HUMAN	O00401	WASL_HUMAN	WASL	Actin nucleation-promoting factor WASL
ADIGVAMGIAGSDVSK	ADIGVAMGIAGSDVSK	K	Q	728	743	16	745.88	2		sp|P05023|AT1A1_HUMAN	P05023	AT1A1_HUMAN	ATP1A1	Sodium/potassium-transporting ATPase subunit alpha-1	ATP1A3	sp|P13637|AT1A3_HUMAN
ADIGVAMGIAGSDVSK	ADIGVAM[15.9949]GIAGSDVSK	K	Q	728	743	16	753.877	2	7M(15.9949)	sp|P05023|AT1A1_HUMAN	P05023	AT1A1_HUMAN	ATP1A1	Sodium/potassium-transporting ATPase subunit alpha-1	ATP1A3	sp|P13637|AT1A3_HUMAN
ADIIHACDIVEDAAIAYGYNNIQMTLPK	ADIIHAC[57.0215]DIVEDAAIAYGYNNIQMTLPK	R	T	356	383	28	1040.51	3	7C(57.0215)	sp|Q9NSD9|SYFB_HUMAN	Q9NSD9	SYFB_HUMAN	FARSB	Phenylalanine--tRNA ligase beta subunit
ADIIHACDIVEDAAIAYGYNNIQMTLPK	ADIIHAC[57.0215]DIVEDAAIAYGYNNIQM[15.9949]TLPK	R	T	356	383	28	1045.84	3	24M(15.9949),7C(57.0215)	sp|Q9NSD9|SYFB_HUMAN	Q9NSD9	SYFB_HUMAN	FARSB	Phenylalanine--tRNA ligase beta subunit
ADIIVSELLGSFADNELSPECLDGAQHFLK	ADIIVSELLGSFADNELSPEC[57.0215]LDGAQHFLK	K	D	429	458	30	1096.87	3	21C(57.0215)	sp|O14744|ANM5_HUMAN	O14744	ANM5_HUMAN	PRMT5	Protein arginine N-methyltransferase 5
ADIIYPGHGPVIHNAEAK	ADIIYPGHGPVIHNAEAK	K	I	192	209	18	476.252	4		sp|Q53H82|LACB2_HUMAN	Q53H82	LACB2_HUMAN	LACTB2	Endoribonuclease LACTB2
ADILEDK	ADILEDK	R	D	233	239	7	402.211	2		sp|P52272|HNRPM_HUMAN	P52272	HNRPM_HUMAN	HNRNPM	Heterogeneous nuclear ribonucleoprotein M
ADILQVGLR	ADILQVGLR	R	E	293	301	9	492.796	2		sp|Q9H074|PAIP1_HUMAN	Q9H074	PAIP1_HUMAN	PAIP1	Polyadenylate-binding protein-interacting protein 1
ADIPLPEGEASPPAPPLK	ADIPLPEGEASPPAPPLK	R	Q	75	92	18	899.983	2		sp|Q9Y487|VPP2_HUMAN	Q9Y487	VPP2_HUMAN	ATP6V0A2	V-type proton ATPase 116 kDa subunit a 2
ADIQLLVYTIDDLIDK	ADIQLLVYTIDDLIDK	K	L	285	300	16	616.672	3		sp|Q9NUJ1|ABHDA_HUMAN	Q9NUJ1	ABHDA_HUMAN	ABHD10	Palmitoyl-protein thioesterase ABHD10, mitochondrial
ADISGNITK	ADISGNITK	K	I	47	55	9	459.748	2		sp|Q9NZD2|GLTP_HUMAN	Q9NZD2	GLTP_HUMAN	GLTP	Glycolipid transfer protein
ADIWALGCLLYK	ADIWALGC[57.0215]LLYK	K	L	243	254	12	711.876	2	8C(57.0215)	sp|Q2M2I8|AAK1_HUMAN	Q2M2I8	AAK1_HUMAN	AAK1	AP2-associated protein kinase 1	BMP2K	sp|Q9NSY1|BMP2K_HUMAN
ADLAAQYTTVGR	ADLAAQYTTVGR	R	M	234	245	12	633.328	2		sp|P51688|SPHM_HUMAN	P51688	SPHM_HUMAN	SGSH	N-sulphoglucosamine sulphohydrolase
ADLAAVEAK	ADLAAVEAK	K	V	3463	3471	9	444.245	2		sp|Q14204|DYHC1_HUMAN	Q14204	DYHC1_HUMAN	DYNC1H1	Cytoplasmic dynein 1 heavy chain 1
ADLAEEYSK	ADLAEEYSK	R	D	123	131	9	513.243	2		sp|P68036|UB2L3_HUMAN	P68036	UB2L3_HUMAN	UBE2L3	Ubiquitin-conjugating enzyme E2 L3
ADLEGSLDSK	ADLEGSLDSK	K	I	364	373	10	517.754	2		sp|Q15031|SYLM_HUMAN	Q15031	SYLM_HUMAN	LARS2	Leucine--tRNA ligase, mitochondrial
ADLELPWRPLYDMVER	ADLELPWRPLYDMVER	R	I	136	151	16	668.34	3		sp|Q14997|PSME4_HUMAN	Q14997	PSME4_HUMAN	PSME4	Proteasome activator complex subunit 4
ADLEMQIENLK	ADLEMQIENLK	R	E	202	212	11	652.332	2		sp|Q04695|K1C17_HUMAN	Q04695	K1C17_HUMAN	KRT17	Keratin, type I cytoskeletal 17
ADLEMQIENLKEELAYLK	ADLEMQIENLKEELAYLK	R	K	202	219	18	1075.56	2		sp|Q04695|K1C17_HUMAN	Q04695	K1C17_HUMAN	KRT17	Keratin, type I cytoskeletal 17
ADLEMQIESLK	ADLEMQIESLK	R	E	233	243	11	638.826	2		sp|P02533|K1C14_HUMAN	P02533	K1C14_HUMAN	KRT14	Keratin, type I cytoskeletal 14
ADLEMQIESLTEELAYLK	ADLEMQIESLTEELAYLK	K	K	267	284	18	1048.53	2		sp|P13645|K1C10_HUMAN	P13645	K1C10_HUMAN	KRT10	Keratin, type I cytoskeletal 10
ADLEMQIESLTEELAYLK	ADLEMQIESLTEELAYLK	K	K	267	284	18	699.354	3		sp|P13645|K1C10_HUMAN	P13645	K1C10_HUMAN	KRT10	Keratin, type I cytoskeletal 10
ADLEMQIESLTEELAYLKK	ADLEMQIESLTEELAYLKK	K	N	267	285	19	742.052	3		sp|P13645|K1C10_HUMAN	P13645	K1C10_HUMAN	KRT10	Keratin, type I cytoskeletal 10
ADLEMQIENLK	ADLEM[15.9949]QIENLK	R	E	202	212	11	660.329	2	5M(15.9949)	sp|Q04695|K1C17_HUMAN	Q04695	K1C17_HUMAN	KRT17	Keratin, type I cytoskeletal 17
ADLEMQIESLK	ADLEM[15.9949]QIESLK	R	E	233	243	11	646.824	2	5M(15.9949)	sp|P02533|K1C14_HUMAN	P02533	K1C14_HUMAN	KRT14	Keratin, type I cytoskeletal 14
ADLEMQIESLTEELAYLKK	ADLEM[15.9949]QIESLTEELAYLKK	K	N	267	285	19	747.384	3	5M(15.9949)	sp|P13645|K1C10_HUMAN	P13645	K1C10_HUMAN	KRT10	Keratin, type I cytoskeletal 10
ADLESLLQTPGGK	ADLESLLQTPGGK	K	P	797	809	13	664.856	2		sp|Q86XI2|CNDG2_HUMAN	Q86XI2	CNDG2_HUMAN	NCAPG2	Condensin-2 complex subunit G2
ADLFPILMR	ADLFPILMR	R	I	1006	1014	9	538.302	2		sp|O75691|UTP20_HUMAN	O75691	UTP20_HUMAN	UTP20	Small subunit processome component 20 homolog
ADLFPILMR	ADLFPILM[15.9949]R	R	I	1006	1014	9	546.299	2	8M(15.9949)	sp|O75691|UTP20_HUMAN	O75691	UTP20_HUMAN	UTP20	Small subunit processome component 20 homolog
ADLGALELWR	ADLGALELWR	K	T	279	288	10	572.311	2		sp|Q99523|SORT_HUMAN	Q99523	SORT_HUMAN	SORT1	Sortilin
ADLGLWR	ADLGLWR	R	G	1645	1651	7	415.73	2		sp|Q14669|TRIPC_HUMAN	Q14669	TRIPC_HUMAN	TRIP12	E3 ubiquitin-protein ligase TRIP12
ADLGVSGPK	ADLGVSGPK	K	V	1537	1545	9	422.232	2		sp|Q09666|AHNK_HUMAN	Q09666	AHNK_HUMAN	AHNAK	Neuroblast differentiation-associated protein AHNAK
ADLHGAIISVTK	ADLHGAIISVTK	K	S	133	144	12	612.851	2		sp|O95707|RPP29_HUMAN	O95707	RPP29_HUMAN	POP4	Ribonuclease P protein subunit p29
ADLHGAIISVTK	ADLHGAIISVTK	K	S	133	144	12	408.903	3		sp|O95707|RPP29_HUMAN	O95707	RPP29_HUMAN	POP4	Ribonuclease P protein subunit p29
ADLIAYLK	ADLIAYLK	R	K	93	100	8	453.768	2		sp|P99999|CYC_HUMAN	P99999	CYC_HUMAN	CYCS	Cytochrome c
ADLINNLGTIAK	ADLINNLGTIAK	K	S	101	112	12	621.856	2		sp|P07900|HS90A_HUMAN	P07900	HS90A_HUMAN	HSP90AA1	Heat shock protein HSP 90-alpha	HSP90AA2P, HSP90AB1, HSP90AB2P	sp|P08238|HS90B_HUMAN, sp|Q14568|HS902_HUMAN, sp|Q58FF8|H90B2_HUMAN
ADLINNLRTIAK	ADLINNLRTIAK	K	S	96	107	12	671.396	2		sp|Q58FF7|H90B3_HUMAN	Q58FF7	H90B3_HUMAN	HSP90AB3P	Putative heat shock protein HSP 90-beta-3
ADLISEDVQR	ADLISEDVQR	R	R	127	136	10	573.293	2		sp|Q92888|ARHG1_HUMAN	Q92888	ARHG1_HUMAN	ARHGEF1	Rho guanine nucleotide exchange factor 1
ADLIVTTPEK	ADLIVTTPEK	K	W	1421	1430	10	543.806	2		sp|Q8N3C0|ASCC3_HUMAN	Q8N3C0	ASCC3_HUMAN	ASCC3	Activating signal cointegrator 1 complex subunit 3
ADLLLSTQPGR	ADLLLSTQPGR	K	E	593	603	11	585.827	2		sp|P08195|4F2_HUMAN	P08195	4F2_HUMAN	SLC3A2	Amino acid transporter heavy chain SLC3A2
ADLLLSTQPGREEGSPLELER	ADLLLSTQPGREEGSPLELER	K	L	593	613	21	1155.6	2		sp|P08195|4F2_HUMAN	P08195	4F2_HUMAN	SLC3A2	Amino acid transporter heavy chain SLC3A2
ADLLLSTQPGREEGSPLELER	ADLLLSTQPGREEGSPLELER	K	L	593	613	21	770.736	3		sp|P08195|4F2_HUMAN	P08195	4F2_HUMAN	SLC3A2	Amino acid transporter heavy chain SLC3A2
ADLLQREEEEEEEEDQEGDRETTIR	ADLLQREEEEEEEEDQEGDRETTIR	K	G	234	258	25	1016.79	3		sp|Q15269|PWP2_HUMAN	Q15269	PWP2_HUMAN	PWP2	Periodic tryptophan protein 2 homolog
ADLLQREEEEEEEEDQEGDRETTIR	ADLLQREEEEEEEEDQEGDRETTIR	K	G	234	258	25	762.843	4		sp|Q15269|PWP2_HUMAN	Q15269	PWP2_HUMAN	PWP2	Periodic tryptophan protein 2 homolog
ADLNQGIGEPQSPSR	ADLNQGIGEPQSPSR	R	R	63	77	15	784.887	2		sp|Q96C19|EFHD2_HUMAN	Q96C19	EFHD2_HUMAN	EFHD2	EF-hand domain-containing protein D2
ADLPEGVAVSGPSPAEFCR	ADLPEGVAVSGPSPAEFC[57.0215]R	K	K	526	544	19	979.967	2	18C(57.0215)	sp|Q8IXI1|MIRO2_HUMAN	Q8IXI1	MIRO2_HUMAN	RHOT2	Mitochondrial Rho GTPase 2
ADLSIPDLHEIVTEELEER	ADLSIPDLHEIVTEELEER	K	H	1040	1058	19	736.706	3		sp|Q86X10|RLGPB_HUMAN	Q86X10	RLGPB_HUMAN	RALGAPB	Ral GTPase-activating protein subunit beta
[truncated: 60,186 more rows]

## Sheet: Table S17
Table 17: Protein total peptide count
[truncated: 5,266 more rows]

[truncated: 6 more sheets: Table S18, Table S19, Table S20, Table S21, Table S22, Table S23]
