# Supplementary material for: Proximity Labeling of the Tau Repeat Domain Enriches RNA-Binding Proteins That Are Altered in Alzheimer's Disease and Related Tauopathies
Source: Mol Cell Proteomics. 2025 Nov 7;25(1):101458. doi: 10.1016/j.mcpro.2025.101458 (PMC12796112; doi:10.1016/j.mcpro.2025.101458)
Supplement: Table S24–S29 [file mmc12.xlsx]

## Sheet: Table of Contents
Table of Contents: File 2- SH-SY5Yx16 Streptavidin Affinity Purification Proteomics
Table No.	Title
Table S24	Summary of SH-SY5Y cellular traits for analysis
Table S25	Raw protein intensity values matrix before groupwise 50% missingness
Table S26	Log2 Protein intensity matrix after groupwise 50% missingness and groupwise Perseus-style imputation
Table S27	Differential protein abundance between SH-SY5Y Mock & sTurbo TauRD P301L
Table S28	Gene ontology z-scores for sTurbo TauRD and Mock enriched proteins in SH-SY5Y cells
Table S29	Differential protein abundance between normalized sTurbo TauRD P301L & KXGA

## Sheet: Table S24
Table S24: SH-SY5Y sample traits for analysis
	Sample_num	Replicate	Condition	Grouping	TurboID	Passage_num
Mock.1	1	1	Mock	Mock	0	p9
P301L.1	2	1	NS133	P301L	1	p9
WT.1	3	1	NS134	WT	1	p9
KXGA.1	4	1	NS137	KXGA	1	p9
Mock.2	5	2	Mock	Mock	0	p10
P301L.2	6	2	NS133	P301L	1	p10
WT.2	7	2	NS134	WT	1	p10
KXGA.2	8	2	NS137	KXGA	1	p10
Mock.3	9	3	Mock	Mock	0	p11
P301L.3	10	3	NS133	P301L	1	p11
WT.3	11	3	NS134	WT	1	p11
KXGA.3	12	3	NS137	KXGA	1	p11
Mock.4	13	4	Mock	Mock	0	p12
P301L.4	14	4	NS133	P301L	1	p12
WT.4	15	4	NS134	WT	1	p12
KXGA.4	16	4	NS137	KXGA	1	p12

## Sheet: Table S25
Table S25: Raw protein intensity values matrix before groupwise 50% missingness
	Mock-1	P301L-1	WT-1	KXGA-1	Mock-2	P301L-2	WT-2	KXGA-2	Mock-3	P301L-3	WT-3	KXGA-3	Mock-4	P301L-4	WT-4	KXGA-4
A2M	36815.7	76379.9	44595.2	NA	NA	NA	530662	NA	123792	NA	114527	88715.1	NA	260698	NA	67376.3
A2ML1	290518	724519	376662	433270	199180	975703	NA	297359	NA	216518	553550	779615	NA	302508	258882	297076
AAAS	NA	NA	NA	NA	NA	323538	7697100	NA	2724300	NA	571727	343962	NA	NA	NA	NA
AACS	NA	NA	162432	68664.1	144431	205627	2326740	NA	1144480	85760.4	205279	179972	NA	NA	NA	NA
AAGAB	NA	NA	NA	NA	NA	NA	1718190	NA	NA	NA	NA	NA	NA	NA	NA	NA
AAK1	NA	159807	326641	NA	NA	352263	2519290	NA	985843	NA	560084	280908	NA	NA	NA	395472
AAMP	211926	NA	369491	NA	NA	308549	5995860	275668	1753160	203329	353509	NA	NA	NA	NA	224282
AAR2	NA	NA	NA	NA	NA	NA	2052750	NA	597682	NA	225586	NA	NA	NA	NA	NA
AARS1	8286470	14244700	21113200	9713240	14904600	32525800	371243000	13291400	192002000	23035500	68557800	34892500	1688920	8856370	10255300	15707100
AARS2	368403	605170	696534	346886	923575	1484600	12803400	768807	6002630	739535	1937350	1452800	NA	339177	NA	520522
AARSD1	NA	NA	NA	NA	NA	NA	2528940	NA	NA	NA	NA	NA	NA	NA	NA	NA
AASDHPPT	NA	NA	NA	NA	NA	NA	1009110	218918	NA	67231.8	NA	NA	NA	NA	NA	NA
ABAT	NA	NA	127052	NA	377890	433233	8831090	194774	2949590	310143	875569	594658	NA	91864.5	NA	229856
ABCA1	NA	NA	NA	NA	NA	NA	2498750	NA	862489	NA	NA	NA	NA	NA	NA	NA
ABCA3	NA	NA	NA	NA	NA	NA	877750	NA	492757	NA	NA	NA	NA	NA	NA	NA
ABCB1	198044	NA	198371	NA	NA	344047	8971030	64770.1	3867370	182657	964161	327830	NA	NA	NA	210215
ABCB10	258651	276911	226696	NA	496201	918585	9486340	560249	6050860	495063	1904040	1019370	NA	126304	435919	473843
ABCB6	440155	467861	650283	184270	554116	865815	20554400	402548	8990460	850253	2507330	1042860	NA	NA	529276	746681
ABCB7	784047	940895	921316	512231	1876450	2751310	24850200	1581500	14747200	1587530	5486390	3222720	NA	677405	1300890	1752700
ABCB8	86091.8	NA	241596	NA	NA	672032	9592710	NA	6127230	182752	1911220	1005400	NA	NA	NA	393286
ABCC1	NA	NA	NA	NA	NA	NA	3614410	57009.8	1229040	NA	200722	NA	NA	NA	NA	NA
ABCC5	NA	NA	NA	NA	NA	NA	1391860	NA	842417	NA	255485	105554	NA	NA	NA	NA
ABCD1	NA	NA	NA	NA	NA	253548	3408480	NA	2290460	NA	686873	512780	NA	NA	221809	NA
ABCD3	956494	931418	1374630	693703	1504950	2028270	21528100	1349550	17521400	1842290	6220670	3086600	NA	1306110	1258180	2167080
ABCE1	2637720	4403480	6781150	2346760	5345420	9612900	137465000	4360230	61623800	6237860	20747500	9812770	534977	3028200	3651940	5532250
ABCF1	213264	688378	914175	328729	1048040	817390	17740600	328343	5110940	520152	1753360	1084360	NA	282549	359237	881583
ABCF2	718363	1628280	2306660	1100730	958691	2107960	30549000	576930	9460360	946087	4156890	1638980	75862.6	496048	608740	1032420
ABCF3	116025	295376	295042	203001	NA	194301	2570510	NA	849953	159987	330648	211076	NA	NA	NA	NA
ABHD12	346260	394446	266831	123466	435416	860046	15001400	332748	8355400	536507	2089130	922078	NA	170341	442130	568380
ABHD14B	NA	NA	NA	NA	NA	NA	955314	NA	322609	NA	NA	NA	NA	NA	NA	NA
ABHD16A	NA	NA	NA	NA	NA	NA	3957090	NA	2515960	123858	349903	NA	NA	NA	NA	NA
ABHD17B	NA	NA	NA	NA	NA	NA	1542240	NA	475366	NA	NA	NA	NA	NA	NA	NA
ABHD17C	NA	NA	NA	NA	NA	NA	467634	NA	NA	NA	NA	NA	NA	NA	NA	NA
ABHD4	NA	NA	NA	NA	NA	NA	990309	NA	425262	NA	70910.9	NA	NA	NA	NA	NA
ABHD5	NA	NA	NA	NA	NA	NA	1664440	NA	465974	NA	166689	NA	NA	NA	NA	NA
ABHD6	NA	334832	NA	NA	NA	114592	3973540	NA	1408710	118780	482325	283192	NA	NA	NA	NA
ABI1	NA	826674	1370440	394730	NA	1370830	8005280	NA	1528690	608813	1328570	NA	NA	NA	NA	NA
ABI2	NA	NA	328519	56408.3	NA	NA	1018820	NA	NA	NA	99978.7	NA	NA	NA	NA	NA
ABL2	263506	643667	1193220	610593	601153	1438690	14186400	517449	6744820	739879	2736100	916817	NA	265346	330784	659470
ABLIM1	NA	312699	399777	157208	NA	363298	902638	NA	NA	154341	398360	194721	NA	NA	NA	NA
ABR	NA	878419	500387	NA	NA	677684	10536700	NA	3868010	NA	1376350	476131	NA	NA	NA	NA
ABRAXAS2	244479	305063	577229	239540	373695	679309	9435330	354738	3764810	584052	1843470	1014960	NA	250337	NA	376549
ABT1	NA	NA	75426	NA	NA	NA	527439	NA	104270	NA	NA	NA	NA	NA	NA	NA
ACAA1	136705	215051	354663	77929.2	253312	327330	15410500	362001	3621600	399427	1163740	382528	NA	197941	176662	262736
ACAA2	NA	NA	NA	174111	129467	NA	5149080	NA	706244	171796	511627	NA	NA	NA	NA	NA
ACACA	523023	1287350	1812050	1342290	1076180	2137850	28174400	1003460	13671300	1220280	5273120	2966040	NA	452458	733579	1124920
ACAD10	NA	NA	NA	NA	NA	NA	589343	NA	NA	NA	NA	NA	NA	NA	NA	NA
ACAD8	NA	NA	NA	NA	NA	NA	2189930	NA	1003100	NA	401148	121538	NA	NA	NA	NA
ACAD9	407976	411827	NA	NA	385402	NA	3459150	NA	1255190	NA	850806	353428	NA	NA	NA	NA
ACADL	NA	NA	NA	NA	NA	NA	911190	NA	229966	NA	NA	NA	NA	NA	NA	NA
ACADM	NA	NA	NA	NA	NA	NA	1442180	199380	264615	NA	NA	NA	NA	NA	NA	NA
ACADS	100356	222119	229921	89271.6	329622	747458	9037040	289405	3026050	595616	1554430	742353	NA	297210	361343	374597
ACADSB	NA	NA	NA	NA	NA	221456	1893260	NA	746949	NA	157478	NA	NA	NA	NA	NA
ACADVL	NA	41852.5	181129	NA	NA	293067	3165620	116955	862074	NA	367371	240463	NA	NA	NA	83662.3
ACAP2	157498	324076	417763	220134	280658	827800	9056690	302908	4147960	443404	1598340	564092	NA	191956	NA	258046
ACAP3	NA	NA	NA	NA	NA	NA	2085470	NA	571266	NA	339997	NA	NA	NA	NA	NA
ACAT1	NA	316143	432763	359695	508333	722337	8874880	617863	2455950	NA	NA	1051050	NA	NA	467710	530936
ACAT2	NA	NA	NA	NA	NA	NA	204525	NA	NA	NA	NA	NA	NA	NA	215158	NA
ACBD3	249285	780626	1084640	513324	584208	1528190	14521400	275612	3673040	645961	2195810	846167	NA	295134	391457	891803
ACBD6	NA	NA	NA	NA	NA	NA	1238000	NA	NA	NA	NA	NA	NA	NA	NA	NA
ACE	NA	NA	NA	NA	NA	NA	780750	NA	279450	NA	122171	NA	NA	NA	NA	NA
ACHE	NA	NA	NA	NA	NA	NA	1083710	NA	316767	NA	NA	NA	NA	NA	NA	NA
ACIN1	NA	1353240	2449200	1008300	222617	1104040	5008670	300802	810835	424119	838386	735160	NA	377560	NA	406098
ACLY	10764100	17004400	23221400	9386680	23339800	37047900	553175000	17278300	288505000	28192800	103555000	42391300	1945540	11864400	14115200	25568800
ACO1	NA	516492	842243	286405	795748	1158170	28793700	551916	10451400	865301	2710790	1418650	NA	318502	479286	744098
ACO2	9778620	13283500	16890900	8663920	20814800	35320800	394197000	16583000	142812000	21826000	59335800	34436500	1814100	9220060	9734780	17575200
ACOT1;ACOT2	NA	NA	NA	NA	NA	213235	3815330	NA	2774440	219975	846845	460784	NA	NA	NA	NA
ACOT7	1140270	2294470	3093430	1241320	2246950	3747780	75242000	1662580	20512800	2880770	9223170	4028690	166301	1417120	1419320	2530770
ACOX1	NA	78796.9	NA	NA	107382	118505	680765	NA	356160	NA	151062	85850.7	NA	NA	NA	NA
ACP1	1285230	1383240	2083410	1064550	2540350	3942220	65212800	2129870	23864800	2994780	9383970	5070560	NA	1575890	1511460	2883330
ACP3	NA	68519	NA	NA	NA	420606	NA	NA	NA	NA	NA	NA	NA	NA	NA	NA
ACSL1	461417	760999	1051370	699602	1093310	2400170	26674500	750794	13820800	1166730	4550000	2017880	66862.7	652568	873131	1410180
ACSL3	486865	478583	523670	392857	796903	1381370	21254000	596422	12169000	836828	3934440	1602550	NA	432497	852497	1178690
ACSL4	1342480	1549140	1730450	1273850	3224480	5552020	75650200	1788650	38332900	2820200	11200700	5345630	153782	1409970	2753600	3140710
ACSL5	212942	NA	NA	256414	325335	532706	8300330	264253	3906760	275295	1775470	863413	NA	NA	NA	428096
ACSL6	NA	NA	NA	NA	181419	NA	3686600	NA	2390990	NA	550889	196210	NA	NA	NA	NA
ACSS2	NA	NA	NA	NA	NA	116137	3613970	NA	1147290	NA	310998	197909	NA	NA	NA	NA
ACTB;ACTG1	111659000	248194000	327375000	143426000	146847000	286883000	2760760000	146649000	1145890000	198569000	442571000	288059000	18589600	97940800	96923400	179120000
ACTL6A	473523	803657	1253560	382978	987916	1698660	27201700	785076	10005700	1047280	2776700	1772430	NA	492478	524516	938094
ACTN1	1252420	2400060	3323460	1527900	2473770	5204090	92132800	2484930	34386300	3634920	12636700	5910950	315710	1897350	1669800	3290170
ACTN4	2848160	5712530	8112700	3393820	5567130	9194180	168111000	4976070	61254700	7188560	23527800	11974000	682021	3231080	3847910	6537430
ACTR10	209065	304328	322208	144777	364220	588248	6851550	457401	4370510	409606	1584040	771587	NA	235181	233485	563358
ACTR1A	297481	993694	1340500	470936	1039260	2040780	22900100	592207	9119200	1181050	3498110	1840360	NA	611391	414887	1250770
ACTR1B	NA	480888	780682	260374	559761	1269330	18022200	433139	8108210	1051650	2999790	1539190	NA	397858	427572	816718
ACTR2	765375	1856520	2259990	916186	1984270	3921510	51630500	1528890	18863600	2603370	10786800	4027830	267755	630098	838692	2073970
ACTR3	2988580	4133480	6897230	2965990	4523350	9319340	112264000	4688960	51614600	6693410	22612800	10166200	362302	2779020	2961270	5865220
ACTR3B	NA	NA	NA	NA	275446	NA	4193780	NA	1679710	99690.8	722561	232590	NA	NA	NA	NA
ACTR5	NA	NA	NA	NA	NA	NA	4527500	NA	1430110	NA	247783	183959	NA	NA	NA	NA
ACTR6	NA	NA	NA	NA	NA	NA	1721070	NA	518981	NA	99617.3	NA	NA	NA	NA	NA
ACTR8	NA	NA	NA	176649	NA	173111	4418830	NA	1641810	NA	333921	NA	NA	NA	NA	NA
ACVR1B	NA	NA	NA	NA	NA	NA	1574880	NA	NA	NA	123329	NA	NA	NA	NA	NA
ACVR2A	NA	NA	NA	NA	NA	NA	628373	NA	403709	NA	183789	NA	NA	NA	NA	NA
ACY1	NA	NA	NA	NA	NA	NA	360218	NA	269086	NA	NA	NA	NA	NA	NA	NA
ADAM10	NA	NA	205643	NA	NA	NA	7546520	NA	3434520	NA	982084	172122	NA	NA	473850	NA
ADAM17	NA	NA	106120	NA	NA	NA	2068650	NA	1279530	NA	NA	NA	NA	NA	100678	NA
ADAM22	NA	NA	NA	NA	NA	NA	227813	NA	NA	NA	NA	NA	NA	NA	NA	NA
ADAM9	NA	NA	NA	NA	NA	NA	599157	NA	659777	NA	573004	NA	NA	NA	NA	NA
ADAMTS4	NA	NA	NA	NA	NA	NA	1969660	NA	721851	181652	426037	NA	116587	NA	NA	82179
ADAR	NA	NA	NA	NA	NA	NA	1768390	587281	348980	NA	NA	NA	NA	NA	NA	NA
ADARB1	NA	NA	NA	NA	NA	396207	3193110	218507	2460650	NA	910402	300056	NA	NA	NA	NA
ADAT2	NA	379502	NA	NA	NA	625963	9739680	242904	2632560	316005	903619	424872	NA	NA	NA	NA
ADAT3	NA	194077	NA	NA	NA	333461	3900960	104090	1506760	105414	451293	NA	NA	NA	NA	NA
ADCK1	NA	NA	NA	NA	NA	NA	1046910	NA	NA	NA	NA	NA	NA	NA	NA	NA
ADCY6	NA	NA	NA	NA	NA	NA	674466	NA	580076	NA	NA	NA	NA	NA	NA	NA
ADCY9	NA	NA	NA	NA	NA	NA	467879	NA	122795	NA	NA	NA	NA	NA	NA	NA
ADD1	321307	738977	1007320	509817	537501	1944960	18592100	535609	5909500	973340	2810500	1082820	NA	387787	567427	786658
ADD3	NA	NA	NA	NA	NA	385502	6885260	NA	2062050	252464	761530	371658	NA	NA	234278	116262
ADGRB3	NA	NA	NA	NA	NA	NA	489305	NA	200013	NA	127358	NA	NA	NA	NA	NA
ADGRL1	NA	NA	NA	NA	NA	NA	221125	NA	NA	NA	NA	NA	NA	NA	NA	NA
ADGRL2	NA	NA	NA	NA	NA	NA	554401	NA	125892	NA	92541.2	NA	NA	NA	NA	NA
ADH5	108576	371340	260888	131937	167503	499558	10198100	433455	3911320	372026	1473730	777478	NA	172271	105037	164177
ADISSP	NA	NA	NA	NA	NA	NA	498462	NA	NA	NA	NA	NA	NA	NA	NA	NA
ADK	NA	81843.4	313912	NA	NA	260934	4952070	NA	1820960	296053	1153630	634009	NA	NA	NA	349543
ADNP	NA	1249310	2662510	827394	NA	1306070	11198500	378574	2493660	751441	1768580	1050440	NA	388016	165421	272393
ADPGK	NA	NA	NA	NA	NA	NA	2606570	NA	1177240	NA	NA	NA	NA	NA	NA	NA
ADRM1	NA	NA	NA	NA	NA	NA	1068040	154694	NA	NA	NA	NA	NA	NA	NA	NA
ADSL	745278	1120520	1159490	483658	953081	2660870	38137300	1071940	18901100	1788850	7788960	2795000	142043	768979	657182	1164400
ADSS1	NA	NA	NA	NA	NA	NA	60719.6	NA	44223.5	NA	NA	NA	NA	NA	NA	NA
ADSS2	999780	1798840	2504140	903187	1516700	3534060	49963000	1518860	15039800	1966760	5284560	3085660	NA	957747	741960	1305230
AEBP1	NA	NA	NA	NA	NA	NA	759037	NA	310364	NA	NA	NA	NA	NA	NA	NA
AFAP1	NA	NA	NA	NA	NA	NA	1435580	NA	597732	NA	NA	NA	NA	NA	NA	NA
AFDN	522688	2173960	4021570	1522370	1174490	2855400	24740800	1115600	9359720	1750110	5146790	2605320	141115	717945	843922	1202700
AFF4	NA	NA	NA	NA	NA	NA	1173110	NA	725370	NA	174768	NA	NA	NA	NA	NA
AFG1L	NA	83334.9	NA	NA	NA	91426.7	1355310	NA	366977	NA	NA	NA	NA	NA	NA	NA
AFG2A	NA	NA	492618	NA	NA	422109	10721000	NA	1777810	NA	518200	152987	NA	NA	92453.4	287673
AFG2B	NA	NA	NA	NA	NA	NA	4313320	NA	1004560	NA	183973	NA	NA	NA	NA	NA
AFG3L2	590945	825059	459149	606616	1816660	2172830	25272200	1026510	13887000	1031580	3926360	1954820	NA	432686	735623	1012660
AGAP1	NA	887558	1116040	NA	NA	910854	9678230	NA	4885320	NA	1996630	758124	NA	NA	NA	NA
AGAP3	146411	220441	323121	NA	239362	546390	9846380	287421	3785270	221318	1394650	517020	NA	NA	NA	288719
AGFG1	NA	6370540	10131000	5334370	NA	5746180	16687800	669711	479866	4672950	6820310	3761860	NA	2512070	976633	1926520
AGFG2	182464	350353	663781	249368	NA	359783	3553010	NA	1077230	246371	695669	186674	NA	NA	NA	NA
AGK	NA	709334	1140090	NA	1187030	1485550	24707300	876071	8840330	684099	2462120	1736460	NA	296404	202567	1222740
AGL	NA	NA	NA	NA	NA	NA	635337	NA	NA	NA	NA	NA	NA	NA	NA	NA
AGO1	NA	NA	43863.2	NA	NA	78382.8	1199390	NA	557767	63695.9	88313.2	97492	NA	NA	NA	NA
AGO2	248544	632783	1287240	253553	947135	1393990	23855000	559033	11805500	875638	3432730	1526170	NA	264858	309598	1165690
AGPAT1	112389	109157	93085.5	NA	160004	584010	3046370	87938.9	3126150	292449	636049	340660	NA	151219	193970	124079
AGPAT2	NA	NA	NA	NA	NA	205237	1924030	NA	1183680	NA	NA	NA	NA	NA	NA	NA
AGPAT3	423675	544974	724150	NA	783127	1809830	20534300	616195	11222300	1077620	3795160	1570940	NA	512365	1119500	1051480
AGPAT4	NA	289645	NA	NA	462487	851549	10678500	243634	6760600	371122	1690640	922608	NA	212845	485053	592207
AGPS	NA	186736	254034	121243	NA	619757	8673330	247436	5081970	466654	1614860	704935	NA	155700	179065	380685
AHCTF1	188928	447462	670411	295844	265856	379202	7779170	83615.4	3023590	278097	979383	465505	NA	NA	275857	346195
AHCY	2510450	4325410	5652170	2855590	4091900	7829930	112273000	4241960	38342700	5342590	16136700	8640530	475452	2263040	2751010	4346600
AHCYL1	1351150	2858190	3218640	3145180	1461860	2890510	21818500	887464	9166590	1313830	4312460	2515610	NA	NA	NA	860807
AHCYL2	855742	2075860	3726040	1667650	2185230	4766270	65211200	1026040	26533200	3052880	11578100	4039800	NA	951439	1561950	2204060
AHDC1	NA	NA	NA	NA	NA	NA	2745220	NA	NA	NA	525524	NA	NA	NA	NA	NA
AHI1	NA	NA	311415	NA	NA	NA	3119180	NA	792402	NA	252698	NA	NA	NA	NA	NA
AHNAK	600776	2188650	2308930	1549760	565241	1486020	2436460	589621	677846	893863	2357780	1273360	274910	901392	753444	620080
AHSA1	2485230	3900970	5988300	2325730	4656960	8459610	104403000	4038240	38105700	5215260	18400600	8832970	490437	2641700	3017640	4155440
AIDA	NA	NA	NA	NA	NA	152072	2469980	82133.1	403634	NA	NA	NA	NA	NA	NA	NA
AIFM1	288950	350155	574587	NA	519585	1143810	21317200	679397	6284870	728746	2016410	1053030	NA	369862	360285	624778
AIFM2	NA	339715	NA	NA	NA	323959	6357010	144302	1930940	NA	651375	348688	NA	NA	180404	110699
AIMP1	2618010	3674370	5646770	1964930	4187640	6665050	109419000	2596410	59549400	4092280	10641100	6928110	NA	1680020	1818490	4714080
AIMP2	1623170	1657060	2372790	676743	1620770	3341390	101325000	1282150	31147800	2846910	9048980	5415620	NA	1536210	1378610	2329310
AIP	281464	576042	843623	310202	576672	1003850	24205300	600368	5488940	705218	1908510	1020410	NA	NA	268727	498055
AK1	NA	262495	263175	NA	216215	454270	3595950	108375	1455340	168567	687005	496599	NA	NA	34580.1	126516
AK2	486141	1126580	1401510	697680	881777	2866780	30752200	990193	6406160	1312740	4477250	2443470	NA	584912	506491	964211
AK3	NA	NA	NA	NA	NA	NA	3318390	NA	NA	NA	NA	NA	NA	NA	NA	NA
AKAP1	NA	NA	NA	NA	NA	NA	2203300	NA	789002	NA	351195	NA	NA	NA	NA	NA
AKAP10	NA	NA	459726	NA	NA	577157	5272810	NA	993261	286012	945925	468747	NA	272460	NA	NA
AKAP8	NA	NA	188297	231192	NA	NA	216469	NA	NA	NA	NA	NA	NA	NA	NA	NA
AKAP8L	NA	NA	NA	NA	NA	NA	81842.6	NA	NA	NA	17550.7	NA	NA	NA	NA	NA
AKR1A1	NA	NA	852605	168952	400111	822498	24084100	344610	6637130	423748	1701850	967991	NA	361770	NA	473007
AKR1B1	3945580	5480170	6270280	2268180	4693860	12369200	144119000	5730220	54962200	6920300	19041900	10522000	586429	3513540	3297210	3721200
AKR1B10;AKR1B15	NA	NA	NA	NA	NA	NA	2171280	NA	1151780	NA	341706	NA	NA	NA	NA	217727
AKR7A2	265051	485125	686803	424844	727893	1375100	27103000	491118	6822420	878042	1362150	1122410	NA	NA	525306	245615
AKT1	NA	NA	310695	NA	NA	NA	7556120	NA	NA	NA	NA	510770	NA	NA	NA	NA
AKT2	NA	NA	NA	NA	NA	NA	1009100	NA	NA	NA	NA	NA	NA	NA	NA	NA
AKTIP	NA	NA	NA	NA	NA	NA	2897430	NA	1330020	NA	316628	NA	NA	NA	NA	NA
ALAD	1084690	1985400	2323100	1265520	2307040	4564460	62975700	1501710	28654200	2623410	10671400	5083070	264066	1384580	1371730	2407470
ALB;cRAP-ALB	1270940	3997750	1963050	2457960	810269	1931410	1166180	1103430	3052890	2684900	1835320	2274120	1311260	1423130	1333010	2000830
ALDH16A1	NA	447245	NA	NA	NA	NA	7929420	240799	2398070	NA	724286	297295	NA	NA	NA	NA
ALDH18A1	1220360	1652550	2204100	896016	3141920	4052180	59165300	2365150	19063500	2826720	7298180	4532470	327228	968968	1110940	2153130
ALDH1B1	NA	94749.9	176705	NA	206577	317720	5045460	251614	1744280	127161	325066	336197	NA	NA	91440	54135.4
ALDH1L2	752423	922932	1355150	538200	2288620	3460450	33872500	1431560	14706200	1812090	5438990	3327060	NA	774666	811111	1463920
ALDH2	1113910	952835	1274380	671992	3214330	3780170	57779900	2910740	19252700	2490210	6728970	4465830	199502	947593	961381	2419900
ALDH3A2	NA	NA	NA	NA	NA	NA	243262	39363.8	NA	NA	NA	NA	NA	NA	NA	NA
ALDH3B1	NA	NA	NA	NA	NA	NA	1992210	NA	NA	NA	NA	NA	NA	NA	NA	NA
ALDH4A1	NA	NA	156122	NA	186670	NA	5590980	NA	1741600	110342	336636	325621	NA	NA	NA	NA
ALDH6A1	NA	NA	NA	NA	NA	NA	1565730	NA	453137	NA	NA	161152	NA	NA	NA	NA
ALDH7A1	233437	572844	339676	335454	566783	700792	8647910	831859	2334460	592112	1398950	1037780	NA	268227	272870	537604
ALDH9A1	1265590	1499480	2169480	840294	1307150	2375250	29289600	2041170	16340400	1777370	5099320	2268250	354552	816719	905449	1927610
ALDOA	11202500	17196300	26075600	9357490	22239800	42926300	617075000	15931000	180392000	19726700	53128800	31714400	2100730	9725830	10170500	17105600
ALDOC	507626	1454660	1314400	NA	655467	1273520	20161300	375067	5898760	412103	1243350	896891	NA	NA	786769	NA
ALG10;ALG10B	NA	NA	NA	118926	NA	394285	2391720	NA	1720900	113158	666238	399597	NA	NA	NA	350192
ALG11	154668	161992	230436	227449	331834	411113	6185580	NA	4643440	294472	1919490	760808	NA	260143	337027	432213
ALG5	411766	227207	NA	NA	851424	864886	16962300	796753	8188190	612827	2864390	822238	NA	NA	424263	622640
ALG9	NA	NA	NA	NA	251603	368259	5229680	237591	3444240	279081	1415660	617072	NA	NA	NA	217108
ALK	NA	NA	NA	NA	NA	NA	493127	NA	NA	NA	NA	NA	NA	NA	NA	NA
ALKBH1	NA	NA	NA	NA	NA	NA	480792	NA	145884	NA	NA	NA	NA	NA	NA	NA
ALKBH3	NA	158107	NA	NA	NA	NA	950536	NA	1064430	61654.5	204318	NA	NA	NA	NA	NA
ALKBH5	NA	218431	248907	NA	90289	168117	4435030	NA	1711420	105440	537288	243058	NA	107064	NA	243744
ALOX12B	639343	908658	528964	782335	691167	1585430	249191	418165	353199	554778	1263010	832142	190081	544863	381291	570645
ALPL	NA	NA	NA	NA	NA	NA	1733710	NA	701656	NA	NA	NA	NA	NA	NA	NA
ALS2	NA	NA	111545	NA	96107.3	182225	3214350	83978.5	1648100	133768	636562	226586	NA	94177.2	NA	NA
ALYREF	NA	512614	409044	NA	227681	912103	1203130	NA	1404960	729065	450746	385793	NA	280992	728381	2046040
AMBRA1	NA	NA	NA	NA	NA	NA	11461000	NA	1706310	NA	NA	NA	NA	NA	NA	NA
AMFR	61618.5	100284	NA	NA	153263	142669	1851330	NA	1061310	NA	314677	94065.1	NA	NA	59567	184594
AMMECR1	NA	NA	NA	NA	NA	138748	1882950	NA	1260050	NA	NA	NA	NA	NA	NA	NA
AMMECR1L	NA	NA	NA	NA	NA	NA	981798	NA	NA	NA	NA	NA	NA	NA	NA	NA
AMPD2	429972	1476220	2085360	NA	1289720	2989870	43597100	957564	19137600	1495590	6237350	2989860	NA	596174	638398	1802100
AMPD3	NA	NA	174811	NA	304470	354458	5472220	NA	2523130	475243	1092680	397239	NA	NA	NA	NA
AMY1A;AMY1B;AMY1C;cRAP-AMY1A	NA	115577	NA	99804.1	NA	NA	306529	NA	NA	NA	834944	322916	NA	158325	NA	NA
ANAPC1	NA	546847	701076	333539	315740	415755	5672890	NA	2049410	NA	785846	346909	NA	NA	NA	NA
ANAPC10	NA	NA	NA	NA	NA	NA	641388	NA	380199	NA	NA	NA	NA	NA	NA	NA
ANAPC2	NA	72855.7	152900	NA	NA	189235	3795760	NA	1531150	NA	468454	223978	NA	NA	NA	170578
ANAPC4	86443	238491	313136	132158	180606	428724	6680520	149260	2754500	183022	1031430	418701	NA	NA	126578	255715
ANAPC5	NA	NA	NA	NA	NA	NA	2448290	NA	555611	NA	404825	NA	NA	NA	NA	NA
ANAPC7	NA	123647	NA	NA	NA	NA	3880990	NA	1638270	NA	511033	288406	NA	NA	NA	NA
ANGEL2	NA	NA	NA	NA	NA	NA	3358730	NA	1313810	NA	402391	NA	NA	NA	NA	NA
ANK2	NA	NA	NA	NA	NA	225698	3860820	NA	1121640	NA	264842	192700	NA	NA	NA	NA
ANK3	NA	409993	660909	367058	128820	433749	6487890	362991	1733490	273104	787208	427023	NA	111421	NA	274321
ANKFY1	NA	NA	NA	NA	NA	NA	71074100	NA	NA	NA	NA	NA	NA	NA	NA	NA
ANKH	NA	NA	NA	NA	NA	NA	714581	NA	NA	NA	NA	NA	NA	NA	NA	NA
ANKIB1	NA	NA	NA	NA	NA	NA	3283680	NA	588080	NA	586126	NA	NA	NA	NA	NA
ANKMY2	NA	NA	NA	NA	NA	473782	7140410	195798	2380460	287329	710767	325008	NA	NA	NA	172715
ANKRD11	NA	NA	NA	NA	NA	NA	101978	NA	NA	NA	NA	NA	NA	NA	NA	NA
ANKRD13A	NA	NA	158890	NA	NA	288737	3127760	NA	1002240	NA	385502	275091	NA	NA	NA	NA
ANKRD17	374427	2511550	4272520	1736220	623079	2075830	14867000	651928	2655080	962063	2474980	1186440	NA	804766	431775	697785
ANKRD28	NA	758986	1312070	652456	NA	856976	7702970	NA	2173550	386674	1381860	553955	NA	NA	262585	398225
ANKRD46	104368	NA	135163	NA	150306	235042	2222810	NA	1371270	NA	345766	161152	NA	NA	NA	121090
ANKRD50	NA	NA	NA	NA	NA	NA	520290	NA	NA	NA	NA	NA	NA	NA	NA	NA
ANKRD52	NA	244826	245265	NA	NA	340515	2442270	NA	734432	NA	318957	NA	NA	NA	NA	408913
ANKRD54	NA	NA	NA	NA	NA	NA	796564	NA	NA	NA	NA	NA	NA	NA	NA	NA
ANKS1A	NA	NA	NA	NA	NA	90368.2	2130040	NA	394588	NA	299043	NA	NA	NA	NA	NA
ANKZF1	NA	NA	NA	NA	NA	NA	629564	NA	NA	NA	NA	NA	NA	NA	NA	NA
ANLN	NA	NA	NA	NA	NA	NA	2460950	NA	NA	NA	NA	NA	NA	NA	NA	NA
ANO10	NA	NA	NA	NA	NA	NA	7569960	NA	4796540	NA	NA	NA	NA	NA	NA	NA
ANO6	NA	NA	NA	NA	NA	NA	1076750	NA	799459	NA	NA	NA	NA	NA	NA	NA
ANO8	NA	NA	NA	NA	NA	NA	533453	NA	341664	NA	NA	NA	NA	NA	NA	NA
ANP32B	778434	1327020	1845200	953834	1372130	2740890	35844700	707071	9057380	1061190	4363710	2514800	NA	804084	637983	750678
ANP32E	505455	1209660	1285790	511575	716648	1727640	20079000	530051	3199000	725562	1575300	844661	NA	382811	293544	277108
ANXA1	NA	1289360	459911	649176	597843	505249	675109	485766	NA	172726	257487	NA	249102	203263	90773.7	121301
ANXA11	NA	NA	NA	NA	NA	NA	1363380	260363	238536	NA	NA	NA	NA	NA	NA	NA
ANXA2	3759120	5334880	6404610	4657920	4769640	6505990	57145800	4577910	15771200	4445930	10592700	6515490	1152700	3277910	3190370	4483700
ANXA3	NA	NA	NA	NA	NA	NA	1392530	NA	193779	NA	NA	NA	NA	NA	NA	NA
ANXA4	315488	246694	217776	NA	404592	698082	13076600	377557	2812360	475820	1237720	568956	NA	164420	NA	NA
ANXA5;cRAP-ANXA5	NA	140007	NA	NA	127721	519664	5798810	891650	230228	1369440	3488560	686358	NA	164073	237919	469174
ANXA6	1554950	2208300	3569680	1094370	3663360	7719100	111016000	2729410	26498000	4224440	11464800	5024690	313827	1700970	1817060	2609450
ANXA7	NA	252241	NA	NA	NA	279729	3072590	232832	854653	358994	806681	340976	NA	NA	NA	191983
AP1B1	289197	215607	465666	NA	NA	451136	9949750	692419	5285640	657159	1288190	1160480	NA	NA	394977	769400
AP1G1	437447	832137	1383940	349462	919836	1875440	29545900	720695	13256200	1484520	6192160	2433280	NA	414882	804301	1410310
AP1G2	NA	NA	NA	NA	NA	340702	3847460	NA	1263090	NA	561336	168137	NA	NA	NA	NA
AP1M1	1056070	1272550	2009940	854525	1470080	2228220	44919300	1218960	17816300	1864830	6499960	3294480	NA	667891	970515	1471060
AP1S1	874792	1850090	2894230	814683	1944030	3979320	41974700	1377740	20233900	2026770	9552400	3574230	NA	765975	996281	1993590
AP2A1	1515450	2598220	3284750	1114340	2242950	4065710	89319400	1796910	41541700	3313420	12997200	5358180	NA	1471090	2123350	3251260
AP2A2	390550	623958	979138	365034	722769	1481690	24778900	629990	11223200	1208250	4232400	2034980	NA	535897	475723	1343640
AP2B1	2440710	4262890	5309920	1894430	3693260	6964760	114653000	3142020	57647200	5362490	18136100	7872730	NA	2301510	2717880	6005410
AP2M1	2130540	3719110	5868360	2613250	3618000	6727780	98401700	2271700	36910900	3594980	13065500	6224780	358261	1907870	2430730	4418370
AP2S1	1691100	2901610	4633480	2036300	3568610	7414810	75402000	3376160	35516100	3289800	13978800	7082360	203017	1942090	2304330	3209870
AP3B1	384777	717951	1055950	438037	610976	1261490	17572600	447998	6867410	746111	2577890	1394590	NA	388911	350817	660343
AP3B2	646914	1342990	2014270	857273	1515720	2379710	34248300	687981	14922400	1252750	5053990	2383680	NA	489314	938346	1228770
AP3D1	470032	1220810	1546220	756116	1566960	2344200	32624500	873322	14622100	1278050	5413200	2450540	NA	609051	893736	1502420
AP3M1	174310	448305	342014	NA	263982	782391	19443400	219811	6727270	465712	1817920	583205	NA	206399	347513	541620
AP3M2	NA	NA	NA	NA	NA	NA	1104140	NA	454300	NA	246849	NA	NA	NA	NA	NA
AP3S1	NA	293673	363517	NA	NA	NA	5303180	NA	2367410	186837	918764	383684	NA	NA	NA	NA
AP3S2	NA	NA	671319	195086	214436	794664	14379900	342357	4540460	399645	1309130	459557	NA	NA	200827	304248
AP4B1	NA	NA	NA	NA	NA	NA	3495940	NA	1919940	NA	1127470	NA	NA	NA	NA	NA
AP4E1	NA	NA	NA	NA	257021	136712	4890460	NA	2199940	NA	804354	268069	NA	NA	NA	184365
AP4M1	NA	NA	NA	NA	NA	NA	1863070	NA	688737	NA	NA	NA	NA	NA	NA	NA
AP4S1	NA	NA	NA	NA	NA	NA	1881850	NA	469592	NA	NA	NA	NA	NA	NA	NA
AP5S1	NA	NA	NA	NA	NA	NA	872026	NA	370665	NA	NA	NA	NA	NA	NA	NA
APAF1	NA	NA	NA	NA	NA	NA	1151000	NA	848300	NA	242441	NA	NA	NA	NA	NA
APBB1	NA	305135	695056	279135	NA	612813	5221310	NA	733755	288098	1041830	376929	NA	134264	45635.2	106229
APBB1IP	NA	NA	NA	NA	NA	NA	1673720	NA	NA	NA	NA	NA	NA	NA	NA	NA
APBB2	NA	231665	636635	NA	NA	539815	2563960	172229	NA	NA	975404	NA	NA	NA	NA	NA
APEH	NA	NA	NA	NA	NA	673511	6559000	1212500	1434370	NA	469214	1191530	NA	196431	NA	NA
APEX1	1534160	3592390	4501180	2204070	3644370	7089800	93963800	4823290	33683900	4270240	13209500	7289660	384966	2408120	2117810	3703180
APH1A	129888	NA	356713	171654	285691	437354	4433060	168777	2088930	NA	1003940	437634	NA	NA	NA	NA
API5	1183110	2132400	2736710	1472440	3044030	5875660	83734800	2918790	35328500	4199570	13289700	6443730	388736	1511370	1696070	3392890
APIP	NA	NA	NA	NA	NA	NA	2198810	NA	NA	NA	NA	NA	NA	NA	NA	NA
APMAP	1411190	2359770	2883800	2297450	3627540	6785620	56689000	2633610	36247100	4528770	15140200	6515500	NA	2479170	2969560	4493060
APOA1	209262	343970	344640	263612	178592	250116	NA	225726	248490	325170	160113	291168	245378	185614	201179	156668
APOB	555651	277449	185840	NA	201526	357424	3783410	NA	1805760	NA	460246	357794	NA	NA	166239	183949
APOD	NA	5502150	1114500	649462	NA	1051010	1861600	745875	1029290	1667370	810854	530003	NA	408233	715375	5285990
APOO	NA	NA	NA	NA	98891.7	148653	5459490	48200.4	2291170	243738	606390	289662	NA	NA	48162.5	NA
APP	NA	NA	NA	NA	NA	NA	1149910	NA	348766	NA	308607	136820	NA	NA	NA	NA
APPBP2	NA	NA	NA	NA	NA	NA	1931240	NA	587265	NA	167671	NA	NA	NA	NA	NA
APPL1	NA	NA	NA	140147	NA	328668	8612300	93773.1	2730770	359046	820968	284286	NA	NA	NA	332653
APPL2	NA	NA	NA	NA	NA	NA	7930580	NA	1356710	NA	NA	1170130	NA	NA	NA	NA
APRT	2559100	3687980	3922560	1719870	3841990	8124760	128812000	2677210	48599300	4111850	12517400	6234130	315875	2237530	2264750	2968050
APTX	NA	NA	NA	NA	NA	NA	2257190	NA	630589	NA	444493	NA	NA	NA	NA	NA
AQR	588375	1372700	1844210	782832	1260660	2196050	32031000	857055	16195400	1232690	5563860	2377580	NA	595239	949356	1491790
ARAF	137675	325896	801918	328890	574645	1079590	13457100	591447	4599110	583150	1936880	945270	NA	172262	NA	355507
ARAP1	NA	116490	NA	NA	NA	NA	3355530	NA	1200170	149670	300841	NA	NA	NA	NA	NA
ARAP3	NA	NA	NA	NA	NA	NA	7382450	NA	4674480	NA	NA	NA	NA	NA	NA	NA
ARB2A	NA	NA	NA	NA	NA	NA	614504	NA	143301	NA	NA	NA	NA	NA	NA	NA
ARCN1	374798	1064380	1703000	570148	1130690	1718950	33254500	944820	8279950	1353290	3746420	1904350	NA	560569	563997	1182530
AREL1	NA	NA	NA	NA	NA	NA	1225450	NA	NA	NA	NA	NA	NA	NA	NA	NA
ARF1	4257590	9447110	10959100	4566500	6640710	10358100	152054000	5866620	68933300	9346330	28188700	12637400	903223	3538330	4212620	7469110
ARF4	527114	2139320	2493390	1563530	1672260	5245300	53472800	1869930	24077400	2436290	8789080	4246580	NA	897069	1521480	1937090
ARF5	12908000	27029800	34761100	14165500	26055800	52027100	550107000	24278800	239956000	30229100	107935000	49509600	4794220	13784300	17208600	25917000
ARF6	678138	1271370	1569740	543804	1308920	1728610	17153900	944688	7958700	1258710	3437560	2211440	NA	620072	688982	1319820
ARFGAP1	NA	NA	1074590	NA	NA	1147510	4992560	NA	1400890	NA	507141	NA	NA	NA	NA	NA
ARFGAP2	NA	900299	2061950	787821	237092	954805	6545010	144508	1795170	418861	1501110	533684	NA	232327	295366	229093
ARFGEF1	NA	NA	NA	NA	NA	NA	1903200	NA	1133780	NA	541491	105864	NA	NA	NA	NA
ARFGEF2	298122	511792	475749	245485	465089	818700	16834200	445838	8433880	635900	3044750	1279360	NA	335069	560426	795289
ARFGEF3	NA	136554	NA	NA	222121	374801	8415550	NA	2997570	350797	1037290	274490	NA	NA	251759	449077
ARFIP1	NA	NA	122961	NA	NA	NA	1487680	NA	NA	NA	NA	NA	NA	NA	NA	NA
ARFIP2	NA	200876	353656	91127	340841	362488	6218990	NA	1389420	234603	809672	356978	NA	NA	NA	195331
ARFRP1	NA	253468	NA	NA	NA	NA	4265820	NA	2052490	NA	695488	NA	NA	NA	NA	293892
ARG1	1071560	1955550	1204270	1509490	1486880	933038	1121240	1166220	600181	894042	2340750	1455800	649971	1245460	715964	1788250
ARGLU1	112635	398551	359735	NA	NA	272939	271494	NA	NA	207487	NA	133731	NA	NA	NA	NA
ARHGAP1	443286	1339730	1663990	751040	941236	3009170	26091300	982073	9616710	1738560	5691040	2753290	NA	656901	768096	1083760
ARHGAP10	NA	NA	NA	NA	NA	NA	1583290	NA	NA	NA	NA	NA	NA	NA	NA	NA
ARHGAP12	NA	374221	441983	NA	NA	NA	554899	NA	152991	NA	NA	NA	NA	NA	NA	NA
ARHGAP17	NA	NA	337746	NA	136577	277182	4164440	NA	1268630	128537	456100	309948	NA	NA	198153	NA
ARHGAP19	NA	NA	NA	NA	NA	NA	3395180	NA	NA	NA	NA	NA	NA	NA	NA	NA
ARHGAP23	NA	NA	NA	NA	NA	NA	235070	NA	NA	NA	NA	NA	NA	NA	NA	NA
ARHGAP26	NA	NA	NA	NA	NA	221916	2608830	105851	991323	NA	337773	146057	NA	NA	NA	NA
ARHGAP31	NA	NA	NA	NA	NA	NA	181998	NA	NA	NA	NA	NA	NA	NA	NA	NA
ARHGAP32	NA	NA	NA	NA	NA	NA	180818	NA	58607	NA	NA	NA	NA	NA	NA	NA
ARHGAP35	NA	321399	595399	279229	NA	351977	3932710	NA	1168430	239271	519989	367810	NA	NA	131410	182642
ARHGAP39	NA	NA	NA	NA	NA	NA	414310	NA	390681	NA	146338	NA	NA	NA	NA	NA
ARHGAP5	NA	NA	348423	NA	NA	212585	4054000	NA	1468060	NA	445025	NA	NA	NA	92366.8	NA
ARHGDIA	2118490	3241040	4714870	1637060	4791640	8338490	78949900	3630400	22316300	4582870	18566500	9162830	174803	2544460	2509020	5191640
ARHGEF1	NA	NA	381157	NA	NA	373454	8277950	NA	2595610	212120	869493	536057	NA	NA	NA	218699
ARHGEF10L	NA	NA	NA	NA	NA	NA	7208620	NA	2431530	NA	1462980	NA	NA	NA	NA	NA
ARHGEF11	NA	NA	NA	NA	NA	54980.2	931148	NA	244659	NA	186359	NA	NA	NA	NA	NA
ARHGEF12	NA	NA	NA	NA	NA	NA	2478780	NA	955362	NA	NA	NA	NA	NA	NA	NA
ARHGEF18	NA	NA	NA	NA	NA	NA	1647780	NA	NA	NA	NA	NA	NA	NA	NA	NA
ARHGEF2	76611.5	718747	983612	387295	NA	728693	7776400	203333	3230950	372826	1417160	488009	NA	NA	172234	492167
ARHGEF40	NA	NA	243707	NA	NA	145804	1732930	NA	936859	55927.8	364104	79684.4	NA	NA	69673.8	NA
ARHGEF6	NA	NA	NA	NA	NA	NA	330511	NA	NA	NA	NA	NA	NA	NA	NA	NA
ARHGEF7	NA	NA	153086	NA	NA	128467	2228360	NA	412588	97340.7	168400	210046	NA	NA	NA	NA
ARID1A	NA	313163	526310	NA	312874	470760	7404860	170243	3755010	NA	942568	418226	NA	NA	156217	321970
ARID1B	NA	68985.6	279112	NA	NA	NA	1896530	NA	592920	NA	406328	NA	NA	NA	NA	NA
ARID2	NA	212770	350889	132669	NA	298057	4719980	132737	1193970	NA	271555	NA	NA	NA	NA	NA
ARID4A	NA	NA	NA	NA	NA	NA	168437	NA	NA	NA	NA	NA	NA	NA	NA	NA
ARID4B	NA	NA	100761	NA	NA	80636	544724	NA	96643.6	NA	101240	NA	NA	NA	NA	NA
ARID5B	NA	NA	NA	NA	NA	NA	624877	NA	NA	NA	NA	NA	NA	NA	NA	NA
ARIH1	518929	1260570	1461150	310125	1000640	1790840	32724200	576356	12581300	1253890	4490500	2148320	NA	607550	563876	1320130
ARIH2	NA	323033	239308	176301	240427	730087	13427000	161597	4120700	293565	934754	555591	NA	NA	NA	204182
ARK2N	NA	83744.2	NA	NA	NA	NA	NA	NA	150292	NA	NA	NA	NA	NA	NA	NA
ARL1	2527060	4116340	5495410	3263130	4940850	12058400	120594000	4167690	54939800	6022700	21767500	9454660	413726	2314560	5107000	4469330
ARL14EP	NA	NA	NA	NA	NA	NA	3713.68	NA	NA	NA	NA	NA	NA	NA	NA	NA
ARL2	431714	832778	673340	306243	598754	704912	17517400	387354	6017430	587950	1748960	974419	NA	443148	430851	529269
ARL3	1387820	2305290	3296040	1203760	2916880	5311910	85201300	1350400	30202200	2586790	8282350	4739140	NA	1277730	1411420	1772780
ARL4A	NA	NA	NA	NA	NA	NA	4421.81	NA	NA	NA	NA	NA	NA	NA	NA	NA
ARL5B	NA	112834	NA	92849.1	101446	375283	3951590	128857	1968100	175372	503578	196090	NA	NA	107874	NA
ARL6	NA	NA	NA	NA	507588	622880	6917430	NA	2923100	NA	809689	567950	NA	NA	NA	290863
ARL6IP1	NA	NA	NA	NA	NA	NA	2479960	NA	700578	NA	296858	NA	NA	NA	NA	NA
ARL6IP5	300480	696077	933066	381046	640028	1301850	19577500	1064630	9304590	1201330	4641500	1571780	NA	473395	611671	755054
ARL8A	NA	NA	NA	105588	163618	315593	4324540	62905.5	2755240	151587	1022340	368454	NA	NA	216384	93584.6
ARL8B	1047800	2826320	3672520	1942390	3984410	5702870	70922500	1841850	34447700	2603290	14552500	4903490	NA	1231070	1757670	1917770
ARMC1	257967	569380	544750	311528	828819	1502210	18102900	558186	6364450	1150320	3001300	1637440	NA	294937	457727	870978
ARMC5	NA	NA	NA	NA	NA	NA	365700	NA	NA	NA	NA	NA	NA	NA	NA	NA
ARMC6	NA	NA	NA	NA	NA	NA	1059760	NA	NA	NA	NA	NA	NA	NA	NA	NA
ARMC8	235046	429861	569636	143209	401548	947471	15413000	308442	7173860	496912	2327000	864382	NA	202109	273376	378082
ARMC9	NA	NA	NA	NA	NA	NA	161278	NA	29182.1	NA	NA	NA	NA	NA	NA	12049.9
ARMCX1	NA	NA	NA	NA	NA	NA	1183030	NA	NA	NA	214675	NA	NA	NA	NA	NA
ARMCX3	NA	NA	NA	NA	NA	NA	3085970	NA	NA	NA	NA	NA	NA	NA	NA	NA
ARMH3	NA	NA	263550	235424	258931	925107	7898080	241828	4088190	389254	1466750	643458	NA	NA	223245	164106
ARMT1	227758	239000	466551	145132	NA	274039	9438090	283835	2831460	264391	1280590	656282	NA	NA	NA	NA
ARPC1A	NA	NA	510728	NA	NA	NA	5759550	NA	2991370	182788	621821	397769	NA	NA	NA	NA
ARPC1B	1153960	1933140	2842970	928699	2956460	3897610	61170100	1948510	24919300	2063450	8571150	3572930	267863	1021960	1510500	2586410
ARPC2	1351580	2291690	3381190	1836830	3208580	5245610	73013000	2146340	23948300	3451220	11021300	4761820	NA	2345310	1746410	2814850
ARPC3	NA	1050640	1751900	NA	1327320	2766930	28532300	1233250	14485300	1626470	4800470	2399820	NA	NA	1024590	1754890
ARPC4	1670780	2417400	3387040	1499670	2049470	5701400	70935600	2610780	36836200	4045560	13580000	6708050	190052	1715570	2125390	3164520
ARPC5	324341	875341	1016750	270375	614633	1622410	16596100	738212	4403730	888850	3112740	1333630	NA	479893	345481	512656
ARPC5L	NA	145404	208843	99193.8	90867.4	209158	3205440	NA	584978	90023.2	327287	168273	NA	116813	NA	NA
ARRB1	NA	NA	NA	NA	NA	400937	14194000	NA	3440300	NA	NA	NA	NA	NA	NA	NA
ARRB2	NA	452474	813937	519498	418887	888790	16219700	649325	5874370	782208	2629000	1131910	NA	NA	260921	486822
AS3MT	NA	150295	505686	175084	NA	280632	7651950	115056	1238420	266758	824513	169010	NA	NA	NA	222502
ASAH1	143593	142587	337223	NA	119464	426542	6562010	192245	3192330	309130	1536950	464202	NA	147074	NA	117237
ASAP1	NA	350772	672582	399124	NA	403671	5241510	NA	1509740	424791	870795	281347	NA	112086	NA	134796
ASAP2	NA	NA	NA	NA	NA	NA	2448280	NA	1141900	154079	NA	260563	NA	NA	NA	171679
ASB1	NA	NA	NA	NA	NA	NA	5192.92	NA	6067.76	NA	NA	NA	NA	NA	NA	NA
ASB3	NA	NA	NA	NA	NA	NA	1122810	NA	346853	NA	NA	NA	NA	NA	NA	NA
ASB6	NA	196751	NA	NA	NA	NA	201329	NA	NA	NA	NA	677833	NA	NA	NA	NA
ASCC1	NA	NA	NA	NA	NA	NA	2618610	NA	2089600	NA	NA	NA	NA	NA	NA	NA
ASCC2	NA	NA	257022	NA	NA	177890	2352000	NA	927261	NA	382416	NA	NA	NA	NA	NA
ASCC3	233076	792266	1121580	393229	622618	1215400	18293800	456114	8565330	662030	2871660	1208520	NA	334773	358686	565213
ASF1A	NA	305640	414556	NA	388930	871847	14069600	223217	4097690	404271	1652160	781659	NA	NA	207718	392331
ASH2L	66924.5	169722	165216	158421	206374	413531	9608960	212574	2309530	80671.7	838857	280705	NA	NA	NA	106843
ASIC1	NA	NA	NA	NA	634254	NA	1492060	NA	631946	NA	NA	NA	NA	NA	NA	NA
ASL	6355710	9864040	14277200	7221400	13997100	32507600	354585000	9428210	156601000	21045800	60988500	28227100	1435010	8501230	10247100	17429100
ASNS	7734390	15145800	22935600	9079480	16713400	27837100	384009000	9459740	164426000	17382000	55455900	27975900	1360450	7681590	10691800	19076700
ASPH	169442	259346	226001	166187	539768	830491	9758710	304748	4734720	356162	1352620	844311	NA	176761	346250	461907
ASPRV1	NA	NA	NA	NA	NA	47295.3	NA	131888	NA	NA	153506	NA	NA	NA	NA	60809.5
ASS1	NA	NA	NA	NA	NA	NA	1836000	NA	689513	NA	NA	NA	NA	NA	NA	NA
ASTN1	NA	NA	NA	NA	NA	NA	702541	NA	464559	NA	181461	NA	NA	NA	NA	NA
ASXL2	NA	NA	21796.9	NA	NA	NA	254368	NA	NA	NA	64933.3	NA	NA	NA	NA	NA
ASZ1	NA	NA	114676	NA	NA	NA	598179	NA	191078	NA	116839	NA	NA	NA	NA	NA
ATAD1	2260320	4294550	4996780	2480550	5306690	8660710	134705000	3647330	62438700	5400710	19158600	9453710	NA	1925030	3695030	6227480
ATAD2	NA	524850	659809	278648	183458	544669	8529350	322796	3269190	294440	686901	406317	NA	148524	191997	128014
ATAD2B	190925	635571	818349	277618	146913	661092	10132000	251308	4275770	243518	1209300	452017	NA	NA	93790.2	276359
ATAD3A	705994	793184	981756	NA	1091890	2408510	22136200	904806	11808400	867886	2097130	1416770	NA	231848	356129	819492
ATAD3B	NA	NA	NA	NA	NA	165933	2627540	NA	1232920	NA	260738	NA	NA	NA	NA	NA
ATCAY	NA	NA	NA	NA	NA	NA	974883	NA	NA	NA	NA	NA	NA	NA	NA	NA
ATF1;CREB1	NA	408909	555378	351727	NA	NA	NA	NA	218560	145487	423471	201283	NA	87525.2	NA	NA
ATF2	NA	NA	NA	NA	NA	NA	770973	NA	NA	NA	NA	35937.4	NA	NA	NA	NA
ATF6	NA	NA	206074	NA	NA	NA	814776	NA	1373870	NA	760494	NA	NA	NA	NA	NA
ATF6B	NA	1732310	1531900	1004330	NA	NA	7250440	NA	1692610	1451270	1273010	NA	NA	NA	NA	NA
ATF7	NA	NA	NA	NA	NA	36091.9	153821	NA	NA	NA	NA	NA	NA	NA	NA	NA
ATF7IP	NA	NA	NA	NA	NA	640329	4522270	NA	NA	NA	NA	NA	NA	NA	NA	NA
ATG101	NA	NA	NA	NA	NA	91181.1	889913	NA	301538	NA	88057.6	35286.9	NA	NA	NA	NA
ATG12	NA	NA	NA	NA	NA	NA	6539550	NA	2183840	NA	602090	NA	NA	NA	NA	NA
ATG13	NA	NA	NA	NA	NA	NA	1763050	NA	1365430	NA	NA	NA	NA	NA	NA	NA
ATG14	NA	NA	NA	NA	NA	NA	1348430	NA	NA	NA	NA	NA	NA	NA	NA	NA
ATG16L1	258531	129650	318679	NA	NA	308579	2839280	NA	1398560	262021	514094	285651	NA	NA	326617	319390
ATG2A	NA	NA	NA	NA	NA	NA	473537	NA	356401	NA	131715	NA	NA	NA	NA	NA
ATG2B	NA	NA	NA	NA	NA	NA	1437370	NA	698235	NA	146603	171158	NA	NA	NA	NA
ATG3	293757	606056	974300	190326	392407	706770	14754200	282825	4372880	574243	2242110	878193	NA	213102	135663	495288
ATG4B	131551	NA	NA	NA	NA	NA	11596400	330062	3267400	352728	NA	352195	NA	NA	NA	237315
ATG5	105768	294571	NA	NA	213558	731453	17373200	289879	6307410	411432	1977530	887789	NA	NA	173004	369578
ATG7	NA	402310	NA	NA	286129	319407	8789110	158323	2547150	NA	1063780	535694	NA	NA	402098	180274
ATG9A	NA	NA	NA	NA	NA	NA	2113190	NA	1200390	NA	NA	NA	NA	NA	NA	NA
ATIC	610238	1402010	2077760	854898	1504780	3031290	51424000	1226310	13698000	1637440	4388400	2472650	NA	658491	949818	1371680
ATL2	259104	564050	542197	293901	539767	1277000	10215500	517024	8348250	499348	2471420	768077	NA	268545	731161	639045
ATL3	NA	997718	NA	NA	1641440	1947200	29899500	1264340	16899200	987088	5634940	1535630	NA	561804	1107130	1361680
ATM	NA	NA	NA	NA	NA	418062	2132060	NA	1211320	NA	428490	251228	NA	NA	NA	NA
ATP11B	NA	NA	NA	NA	NA	NA	557555	NA	420714	NA	NA	NA	NA	NA	NA	NA
ATP11C	NA	NA	NA	NA	NA	NA	2217160	NA	830197	NA	254875	NA	NA	NA	NA	NA
ATP13A1	149359	276687	383228	224727	405524	864128	9450450	291267	6164250	483419	2173230	951441	NA	208876	495220	683030
ATP13A3	NA	NA	NA	NA	NA	NA	2302470	NA	1255310	NA	381421	75671.2	NA	NA	NA	132379
ATP1A1	4169220	6073170	7111910	3714530	6104210	11372600	147123000	5628690	66981900	6471580	21431800	11186100	538083	2464030	4918740	5921960
ATP1A3	279130	364644	450498	NA	575718	977325	13529600	342336	6184620	477484	2132860	1060670	NA	289219	391959	667921
ATP1B1	608084	773848	436676	464306	1234000	2209210	27736400	886577	11521800	1248410	4066710	1749340	NA	170623	699966	1083350
ATP1B2	NA	NA	NA	NA	NA	NA	302379	NA	NA	NA	NA	NA	NA	NA	NA	NA
ATP1B3	NA	NA	NA	NA	NA	NA	1290180	217379	255671	NA	NA	NA	NA	NA	NA	NA
ATP2A2	3802090	4836810	5463350	3159900	8599990	12164000	120859000	5682480	92141100	7649850	30258800	13593000	532646	3880030	8477360	9640050
ATP2B1	2028560	2973700	3798530	2364740	3893460	6937320	96443400	2474840	43401000	3124550	13940100	5813360	495480	1671520	2813190	4185670
ATP2B3	NA	NA	NA	NA	NA	NA	604651	NA	NA	NA	NA	NA	NA	NA	NA	NA
ATP2C1	NA	250697	NA	NA	290526	443112	6984120	NA	3876150	NA	999406	480483	NA	NA	NA	278786
ATP5F1A	14958400	13665900	16525100	7951400	26762600	39048600	382106000	21485100	138127000	29985000	66305100	42275300	2631630	14234900	12170700	24487100
ATP5F1B	1286270	2045590	2587220	1367150	2151450	4416470	85989200	1879700	25489300	5446920	13087900	6923760	639372	2136640	2646290	6018640
ATP5F1C	109225	208066	NA	NA	NA	549167	6232380	206521	2185720	177813	1239160	666429	NA	238216	NA	146143
ATP5MC2	NA	NA	NA	NA	NA	184651	984317	NA	661063	53118.9	NA	NA	NA	NA	NA	NA
ATP5MF	NA	107310	NA	NA	NA	NA	1253680	244727	NA	NA	NA	78988.1	NA	NA	NA	NA
ATP5MG	NA	NA	NA	NA	NA	NA	3305740	664275	NA	NA	NA	409758	NA	NA	NA	NA
ATP5MK	134670	673820	735718	356316	371797	737327	11072300	312644	6301470	692738	3292470	1361280	NA	NA	NA	614035
ATP5PB	NA	NA	NA	NA	NA	NA	6066750	NA	NA	NA	580533	NA	NA	NA	NA	NA
ATP5PD	NA	NA	NA	NA	NA	NA	1245850	NA	NA	NA	NA	NA	NA	NA	NA	NA
ATP5PO	NA	NA	NA	NA	NA	NA	1322560	NA	543864	NA	NA	NA	NA	NA	NA	NA
ATP6AP1	NA	NA	295452	NA	2069280	1914490	34288100	819338	16937600	614596	4548150	1904510	NA	1190990	828035	1424270
ATP6AP2	NA	NA	NA	NA	NA	NA	1452630	NA	872855	NA	83751.7	NA	NA	NA	NA	NA
ATP6V0A1	1683340	2349430	2781710	1283030	2704840	4876560	61621800	1912750	33737800	2748730	9677130	4832440	272520	1179480	1859180	3045560
ATP6V0A2	NA	NA	NA	NA	NA	NA	2614350	NA	1469990	NA	558248	NA	NA	NA	NA	174082
ATP6V0D1	2349070	3478690	5415520	2477220	5117410	9732110	112238000	3115180	63518100	6590610	22498400	9807450	305877	2682450	3200910	5598880
ATP6V1A	979629	1789700	2127690	712052	2111110	4303650	55538200	1540230	29957400	3031600	7635760	3699470	233093	1110000	1457100	2643560
ATP6V1B2	1752170	3847630	5918480	2173260	4467830	9424320	107199000	3289640	37798600	5425880	13615900	7011640	508440	2668330	2800760	4539610
ATP6V1C1	1041640	1411730	2302900	1270390	2528550	4056700	64699300	1287110	26586600	2607910	10120700	4717630	NA	1163440	1455510	3762970
ATP6V1E1	353791	NA	NA	NA	503534	960108	15576000	NA	3189540	NA	1318920	994254	NA	NA	NA	NA
ATP6V1F	NA	NA	NA	NA	NA	NA	383656	NA	NA	NA	NA	NA	NA	NA	NA	NA
ATP6V1G1	NA	NA	457089	NA	319230	544706	4761830	175118	1982970	371496	1173420	715470	NA	NA	NA	NA
ATP6V1H	1969190	2780240	3954770	1983360	4283960	6148480	86094500	2302470	41283500	4221330	11863100	6362580	NA	1607770	2453390	4609620
ATP7A	NA	NA	NA	NA	NA	NA	2675040	NA	985058	129359	474768	NA	NA	NA	NA	NA
ATP8A1	NA	615398	385742	NA	609775	613799	12155200	NA	6179420	1099330	1869280	626491	NA	NA	NA	527632
ATP9A	NA	NA	260559	NA	NA	899681	9427540	361246	4215670	268343	1349160	882244	NA	NA	NA	328286
ATPAF2	NA	NA	NA	NA	NA	27139300	134195000	9650180	60810400	NA	35762100	19582000	NA	NA	NA	NA
ATR	NA	NA	NA	NA	NA	NA	6605660	NA	3204750	NA	872414	NA	NA	NA	NA	NA
ATRN	NA	NA	NA	NA	NA	629902	5501610	NA	1574390	NA	1116790	836040	NA	NA	NA	NA
ATRNL1	NA	NA	NA	NA	NA	NA	898502	NA	257434	NA	242473	NA	NA	NA	NA	NA
ATRX	NA	NA	NA	NA	NA	NA	858288	NA	364727	NA	NA	NA	NA	NA	NA	NA
ATXN10	NA	NA	459023	NA	NA	481197	10921200	725197	3155900	361095	1244270	848780	NA	NA	254940	515338
ATXN1L	NA	NA	34353.8	NA	NA	NA	80389.7	NA	NA	NA	NA	NA	NA	NA	NA	NA
ATXN2	NA	700982	857243	468310	NA	362581	1927660	NA	530267	226765	509040	NA	NA	NA	NA	NA
ATXN2L	189297	6321320	11655000	5378700	NA	3215820	12527900	760517	1765390	1281630	3962950	2131360	NA	1353380	619531	778678
ATXN7L3B	NA	NA	NA	NA	NA	NA	1661440	NA	NA	111885	NA	291511	NA	NA	NA	NA
AUH	NA	NA	NA	NA	NA	NA	2172580	263726	706611	NA	NA	NA	NA	NA	NA	NA
AUP1	NA	NA	NA	NA	NA	NA	1573130	NA	1078890	NA	NA	NA	NA	NA	NA	NA
AURKA	NA	356277	181912	NA	NA	129415	4803800	NA	2009470	133590	576159	133111	NA	159616	NA	NA
AURKB	NA	NA	NA	NA	NA	NA	421682	NA	NA	NA	NA	NA	NA	NA	NA	NA
AVL9	NA	NA	166132	NA	283526	720229	10575600	295607	4813940	347171	1631520	746452	NA	221752	273353	396788
AZGP1	1369990	1639810	860701	1160590	588766	2572490	1362750	1011480	520325	772967	5447740	988099	431074	1183610	857537	1885160
B3GALNT1	NA	NA	NA	NA	49823.6	NA	684189	NA	299384	NA	151818	NA	NA	NA	NA	87339.5
B3GALT1	NA	NA	NA	NA	NA	NA	298280	NA	175946	NA	NA	NA	NA	NA	NA	NA
B3GAT3	NA	NA	NA	NA	NA	NA	371735	NA	NA	NA	NA	NA	NA	NA	NA	NA
B4GALT3	NA	NA	NA	NA	NA	NA	1083930	NA	596625	NA	NA	NA	NA	NA	NA	NA
B4GALT7	NA	NA	NA	NA	NA	NA	738178	NA	355587	NA	97513.4	NA	NA	NA	NA	NA
B4GAT1	NA	NA	NA	NA	128858	226716	2621530	112114	1718290	171950	368100	233314	NA	NA	97656.3	167562
BABAM1	NA	NA	NA	NA	NA	NA	1695990	NA	NA	NA	NA	257689	NA	NA	NA	NA
BABAM2	194387	493034	680844	448119	500308	982652	11175300	358678	5306350	725017	2158570	1098640	NA	277603	NA	586047
BACE1	NA	NA	NA	NA	NA	NA	805929	NA	595516	NA	NA	NA	NA	NA	NA	NA
BACE2	207445	119648	152895	NA	156320	237541	3344030	NA	1306250	NA	513892	101691	NA	NA	NA	NA
BAG2	NA	NA	270294	NA	NA	NA	4385810	NA	358002	NA	432868	NA	NA	NA	NA	NA
BAG3	NA	753156	1740450	490459	102860	602926	3426280	NA	NA	243301	672753	539921	NA	NA	NA	255894
BAG4	NA	NA	NA	NA	NA	NA	774157	NA	NA	NA	NA	NA	NA	NA	NA	NA
BAG5	NA	NA	NA	NA	NA	406938	5782910	NA	1493160	NA	468799	NA	NA	NA	NA	NA
BAG6	738642	1445160	1815070	531957	1472190	2644660	55651000	1362360	22135200	1941810	6134080	3086000	91399	784086	892402	1436620
BAHD1	112664	132723	NA	NA	137169	135681	4121030	NA	1775710	NA	491942	198085	NA	NA	NA	NA
BAIAP2	NA	NA	184977	NA	NA	NA	2182120	NA	1242130	183244	NA	NA	NA	NA	NA	NA
BAIAP2L1	NA	99937.3	225081	NA	NA	NA	NA	NA	NA	NA	NA	NA	NA	NA	NA	NA
BAK1	110331	NA	329846	105103	NA	566669	7119550	NA	3185280	276312	995789	369212	NA	60161.3	160489	NA
BANF1	59369.7	196510	116524	NA	80826.5	NA	612108	56394.3	83717.8	NA	74400.5	50457.2	NA	NA	NA	NA
BANP	NA	NA	NA	NA	NA	68064.6	1249950	NA	326316	NA	171510	NA	NA	NA	NA	NA
BAP1	NA	NA	213371	NA	NA	169619	1814280	NA	940083	NA	311343	195897	NA	NA	NA	NA
BASP1	171534	381974	407687	274987	205133	148335	NA	NA	98301.1	NA	NA	NA	NA	NA	127289	506251
BAX	NA	177146	NA	NA	NA	643634	4684420	221108	2549940	369119	1543280	263205	NA	NA	NA	NA
BAZ1A	152993	NA	NA	NA	200684	228843	7929240	210806	2428430	NA	619564	347328	NA	NA	NA	58054.5
BAZ1B	330280	731527	782278	405237	708175	1053990	22425900	427299	6536610	478188	1956370	771378	NA	319996	454248	608577
BAZ2A	NA	NA	NA	NA	NA	NA	2766580	NA	602725	NA	NA	NA	NA	NA	NA	NA
BAZ2B	NA	NA	NA	NA	NA	NA	607948	NA	NA	NA	NA	NA	NA	NA	NA	NA
BBS4	NA	NA	NA	NA	NA	NA	245773	NA	NA	NA	NA	NA	NA	NA	NA	NA
BCAP31	NA	NA	NA	NA	NA	NA	789626	NA	NA	NA	NA	NA	NA	NA	NA	NA
BCAR1	NA	69608.2	276653	66155.2	NA	125296	1245760	NA	251380	NA	225974	NA	NA	NA	NA	NA
BCAS2	NA	NA	NA	NA	NA	NA	1224910	NA	330369	NA	NA	NA	NA	NA	NA	62750.1
BCAT1	425963	451663	502037	194183	440327	1242550	35657300	583838	13860700	309701	3731610	1329860	NA	450439	445137	236975
BCCIP	NA	NA	NA	NA	NA	NA	741588	NA	NA	NA	NA	NA	NA	NA	NA	NA
BCKDHA	NA	NA	NA	NA	337581	305352	8095390	226361	2212340	NA	716722	468501	NA	NA	NA	NA
BCKDHB	NA	NA	NA	NA	403439	503362	10328000	NA	3635510	375932	1810010	691143	NA	NA	NA	450862
BCKDK	NA	107567	NA	NA	NA	NA	2761790	NA	737036	NA	409620	NA	NA	NA	37664.1	NA
BCL2L13	NA	NA	NA	NA	NA	NA	9741670	NA	3429480	734016	1593950	508251	NA	NA	NA	NA
BCL6	NA	NA	NA	NA	NA	NA	NA	NA	3916.57	NA	NA	NA	NA	NA	NA	NA
BCLAF1	NA	1540810	2457590	NA	NA	1222870	4984380	NA	NA	NA	802031	646464	NA	NA	NA	921984
BCOR	NA	204223	407622	115843	NA	103559	612289	NA	143008	NA	NA	131561	NA	91009.9	NA	NA
BCORL1	NA	39221.4	29499.3	NA	NA	37871.1	77523.5	NA	NA	NA	NA	NA	NA	NA	NA	NA
BCR	NA	338844	618310	298575	226101	584089	8151440	NA	2434800	231730	1019060	347781	NA	NA	74165.7	324161
BCS1L	119845	163348	244867	101672	530325	378710	8667230	523260	4373210	462668	1246440	746657	NA	125434	96402.1	448189
BDH1	540457	664399	841543	383813	972796	1989030	26485900	776093	10929800	1138380	5098540	1834870	NA	247183	360509	708131
BECN1	NA	NA	350744	NA	279081	616113	8875890	250748	3198230	323027	1384250	674539	NA	142858	192856	298938
BEND3	NA	NA	129788	39287	NA	85197.4	889182	NA	270416	NA	171401	NA	NA	NA	NA	NA
BICD2	NA	153417	324565	170253	NA	NA	520023	NA	NA	NA	212485	NA	NA	NA	NA	NA
BIN1	NA	NA	NA	NA	NA	5209.38	11774.1	NA	NA	NA	NA	NA	NA	NA	NA	NA
BIRC2;BIRC3	NA	NA	NA	88864.2	NA	NA	915389	NA	NA	NA	NA	NA	NA	NA	NA	NA
BIRC6	319991	562800	1013330	553685	573900	808854	14474500	340871	6655770	493382	2023740	747047	NA	206926	525904	926506
BLM	NA	NA	241036	NA	NA	NA	3052830	NA	531663	NA	NA	157777	NA	NA	NA	NA
BLMH	5880140	6235520	5501000	5370100	6943730	7044110	58224800	5963420	24143500	7211380	19545500	10053400	2042330	5760080	5417940	8471150
BLTP1	NA	NA	NA	NA	NA	NA	753271	NA	447415	NA	NA	NA	NA	NA	NA	NA
BLTP3A	NA	NA	NA	NA	NA	NA	2551710	NA	NA	NA	NA	NA	NA	NA	NA	NA
BLTP3B	NA	NA	NA	NA	NA	NA	2553140	NA	908473	NA	704714	NA	NA	NA	NA	NA
BLVRA	NA	NA	NA	NA	NA	NA	2614040	297308	553286	NA	206248	185107	NA	NA	NA	NA
BLZF1	NA	NA	NA	NA	NA	NA	405253	NA	NA	NA	NA	NA	NA	NA	NA	NA
BMI1	NA	231802	245637	NA	263812	NA	6504670	NA	2061150	NA	437747	177264	NA	NA	283601	NA
BMP1	NA	NA	NA	NA	NA	NA	635321	NA	NA	NA	NA	NA	NA	NA	NA	NA
BMP2K	NA	NA	76254.4	29828.5	NA	NA	745230	NA	203170	32188.8	89233.6	51537.1	NA	NA	NA	NA
BMPR1A	NA	NA	NA	NA	NA	NA	1416590	NA	NA	NA	NA	NA	NA	NA	NA	NA
BMPR2	NA	NA	NA	NA	NA	NA	97636.3	NA	NA	NA	NA	NA	NA	NA	NA	NA
BMS1	205437	586199	653781	357242	546218	1005270	20588300	362222	8829530	515640	2245130	1074720	56622.8	169619	252641	446755
BNIP1	NA	247456	NA	NA	315747	760131	4055550	121084	1172040	NA	915147	501558	NA	NA	NA	NA
BNIP3L	NA	NA	NA	NA	NA	NA	353990	NA	NA	NA	NA	NA	NA	NA	NA	NA
BOD1L1	NA	135424	378242	NA	NA	NA	588478	NA	NA	NA	NA	NA	NA	NA	NA	NA
BOP1	NA	NA	78617.5	NA	NA	NA	3520400	NA	1616040	NA	468278	120576	NA	NA	NA	105807
BORCS5	NA	NA	NA	NA	NA	NA	519679	NA	116160	NA	NA	NA	NA	NA	NA	NA
BORCS6	NA	NA	NA	NA	NA	NA	473650	NA	60440.8	NA	NA	NA	NA	NA	NA	NA
BPNT1	895578	1635400	2053970	1019330	1397080	2489160	32653800	1267530	12620500	1791540	4606410	2964920	NA	1001730	824900	1635660
BPNT2	NA	NA	NA	NA	NA	NA	4810680	NA	1467190	NA	414289	NA	NA	NA	NA	NA
BPTF	NA	243413	657817	177975	NA	278699	4396520	135922	1485820	251868	600793	339750	NA	NA	NA	239763
BRAP	NA	NA	NA	NA	NA	244526	1403700	NA	182412	61388.5	266032	NA	NA	NA	NA	NA
BRCC3	NA	244061	403617	NA	NA	414188	3902970	NA	1454400	257116	973839	450818	NA	105253	NA	NA
BRD1	NA	NA	NA	NA	307850	389267	4741500	NA	1429070	162044	423097	320390	NA	NA	NA	215783
BRD2	NA	194166	715758	155201	227396	360970	2781100	185853	646995	182645	477259	477109	NA	NA	NA	149080
BRD3	NA	174204	432430	NA	138944	268975	1956620	NA	511705	NA	162254	127746	NA	NA	NA	104640
BRD4	NA	65608.8	NA	NA	NA	66670.6	518277	NA	79924.5	NA	NA	NA	NA	NA	NA	NA
BRD7	NA	NA	NA	NA	199288	331668	2268610	NA	NA	249616	644254	261384	NA	NA	154662	NA
BRD9	NA	NA	NA	118808	59110.7	NA	744569	NA	NA	NA	NA	119225	NA	NA	NA	NA
BRI3	NA	NA	NA	NA	NA	NA	1720230	NA	955018	NA	208403	NA	NA	NA	NA	NA
BRIP1	NA	NA	NA	NA	NA	NA	459222	NA	NA	NA	NA	NA	NA	NA	NA	NA
BRIX1	NA	NA	NA	NA	NA	NA	2468210	NA	773678	NA	456308	NA	NA	NA	NA	NA
BRK1	NA	NA	NA	NA	NA	37716.3	1033210	NA	261987	NA	46348.6	54795.2	NA	NA	NA	NA
BROX	NA	NA	NA	NA	132323	270090	3381280	NA	2005190	NA	548426	194824	NA	NA	NA	149466
BRPF1	NA	NA	NA	NA	43227.3	NA	1094880	NA	252326	NA	48610.4	NA	NA	NA	NA	NA
BRSK1	NA	NA	NA	NA	NA	NA	580024	NA	NA	NA	NA	NA	NA	NA	NA	NA
BRSK2	NA	NA	NA	NA	NA	NA	4222300	NA	NA	NA	NA	NA	NA	NA	NA	NA
BRWD1	NA	NA	NA	NA	NA	NA	2204790	NA	530563	NA	NA	NA	NA	NA	NA	NA
BRWD3	NA	NA	NA	NA	NA	NA	835713	NA	304451	NA	NA	NA	NA	NA	NA	NA
BSDC1	NA	127100	NA	NA	NA	NA	676300	NA	NA	NA	210269	NA	NA	NA	NA	NA
BSG	NA	NA	NA	NA	NA	NA	2315980	NA	NA	NA	NA	218301	NA	NA	NA	NA
BTAF1	NA	230448	460766	341327	203963	558042	8942820	204472	4275660	336252	1032420	620500	NA	NA	NA	293643
BTBD10	NA	NA	NA	NA	NA	NA	595081	NA	NA	NA	NA	NA	NA	NA	NA	NA
BTBD1;BTBD2	NA	NA	NA	NA	NA	NA	216128	NA	NA	NA	NA	NA	NA	NA	NA	NA
BTF3	NA	102091	133572	NA	NA	NA	99262.4	NA	NA	NA	NA	NA	NA	NA	NA	NA
BTG3	NA	NA	98468.8	NA	NA	NA	2306260	NA	1185670	NA	NA	NA	NA	NA	NA	NA
BUB1B	NA	NA	698705	NA	NA	260535	3682770	NA	1312850	NA	462275	165999	NA	NA	NA	NA
BUB3	1557440	2326860	2989730	1278810	2713620	4427290	66558200	1853530	28962900	2918780	8136090	4773700	184852	1381220	1681000	2538550
BUD13	NA	576332	1383510	357720	NA	NA	1986520	NA	NA	NA	724953	234698	NA	NA	NA	NA
BUD23	867813	1877440	2430930	811227	1191210	2260440	29547100	1051720	16762500	790852	4287180	2340980	NA	640385	816721	1103450
BUD31	698665	1287650	1965720	663369	1124610	1976520	28290800	789317	9758110	1315510	4448630	2247530	45885.7	351351	572536	677895
BVES	NA	NA	NA	NA	NA	NA	1030850	NA	703835	NA	149856	NA	NA	NA	NA	NA
BYSL	256044	517906	897693	382044	487013	836392	22038200	437311	7297940	718793	2767180	1171850	NA	286956	378415	630748
BZW1	861788	1329350	1774250	914339	1823510	2783990	34426400	1186780	12494100	1989140	6913870	3216880	NA	870753	1273340	1585660
BZW2	484706	939383	2329220	733773	2135580	2933480	47517300	1251950	23116300	2428560	8287250	3698230	NA	899170	879700	1207060
C-sTurbo	22310200	453133000	597979000	441431000	1415570	517066000	1374630000	113296000	NA	478505000	743099000	452437000	1482650	230916000	109512000	129616000
C11orf68	NA	NA	NA	NA	NA	NA	214376	NA	NA	NA	13595.6	NA	NA	NA	NA	NA
C12orf57	NA	NA	NA	NA	NA	NA	937075	NA	NA	NA	199783	NA	NA	NA	NA	NA
C17orf75	NA	NA	NA	NA	87982.1	273751	3859290	189356	2079870	226975	812306	305985	NA	NA	NA	206044
C1GALT1C1	NA	NA	NA	NA	NA	NA	2073390	NA	NA	NA	NA	NA	NA	NA	NA	NA
C1QTNF3	NA	NA	NA	NA	NA	NA	788397	NA	NA	NA	NA	NA	NA	NA	NA	NA
C1orf122	NA	NA	131048	NA	NA	231213	421875	NA	NA	NA	188247	71631.2	NA	NA	NA	NA
C1orf43	NA	NA	NA	NA	NA	NA	502527	NA	144958	NA	NA	NA	NA	NA	NA	NA
C2CD2L	NA	NA	NA	NA	NA	NA	592491	NA	146322	NA	NA	48833.5	NA	NA	NA	NA
C2CD5	233749	NA	NA	NA	NA	NA	5318120	NA	2199690	NA	666600	NA	NA	NA	NA	NA
C3	NA	NA	NA	NA	NA	NA	353983	NA	288727	NA	NA	241468	NA	NA	266598	NA
C5orf22	NA	NA	NA	NA	NA	NA	866614	NA	NA	NA	NA	NA	NA	NA	NA	NA
C9orf72	NA	NA	NA	NA	NA	NA	5453570	NA	2371800	NA	1271310	NA	NA	NA	NA	NA
CA2;cRAP-CA2	778774	NA	NA	NA	NA	NA	2551180	446434	NA	NA	NA	219067	NA	NA	NA	NA
CAAP1	NA	102559	NA	NA	NA	NA	NA	NA	NA	NA	NA	NA	NA	NA	NA	NA
CAB39	468474	655705	835230	239089	652909	866825	19857400	615695	6779160	836267	2765030	1380610	NA	402981	466789	900079
CAB39L	NA	NA	232967	NA	NA	339755	7446600	NA	1900380	310661	823067	413418	NA	NA	NA	308499
CABIN1	NA	NA	NA	NA	NA	NA	44467200	NA	23581900	NA	NA	NA	NA	NA	NA	NA
CABLES1	NA	NA	NA	NA	NA	NA	649273	NA	149551	NA	NA	NA	NA	NA	NA	NA
CACNB3	NA	NA	NA	NA	NA	NA	2059870	NA	NA	NA	NA	NA	NA	NA	NA	NA
CACTIN	NA	NA	NA	NA	NA	NA	1031050	NA	486874	NA	149140	NA	NA	NA	NA	NA
CACUL1	NA	NA	NA	NA	NA	NA	1204970	NA	NA	NA	NA	NA	NA	NA	NA	NA
CACYBP	556161	2053710	3641990	1511090	1554610	3218260	26145800	915705	6601690	1572190	6772620	2515530	NA	552829	615017	676249
CAD	3119800	5544000	7870290	3550590	4729790	8374500	135011000	4336670	81421400	6401760	21943700	10156300	400590	2540060	3028680	6043060
CADM1	181855	265720	322084	180595	574377	795487	15550400	288271	4138300	371934	1141370	590602	NA	NA	109103	320943
CADM4	NA	NA	NA	NA	NA	NA	452175	NA	NA	NA	NA	NA	NA	NA	NA	NA
CALD1	NA	480830	999616	344010	NA	NA	637797	NA	NA	NA	382235	253411	NA	NA	NA	NA
CALM1;CALM2;CALM3	NA	1678990	2347120	1200070	NA	2037440	3972290	NA	1596560	NA	1183160	1246990	NA	NA	NA	914252
CALML3	174512	392248	215054	267498	NA	268709	NA	179752	NA	NA	192241	652911	NA	174050	NA	NA
CALML5	NA	NA	133818	NA	NA	707219	NA	NA	NA	NA	NA	NA	NA	235606	NA	892300
CALR	257448	359322	441960	NA	348947	412744	7020940	377588	852240	510292	849750	679076	NA	149892	147002	523062
CALU	NA	NA	NA	NA	NA	NA	325546	NA	NA	45993.7	NA	NA	NA	NA	NA	194378
CAMK1D	NA	NA	NA	NA	NA	NA	2035120	NA	659632	NA	189118	NA	NA	NA	NA	NA
CAMK2D	393693	1241630	2481130	1123940	1140410	2142850	44326500	1185020	15636000	1472870	4822180	2410850	NA	667502	588011	1577490
CAMK2G	NA	NA	211998	NA	NA	NA	7826050	NA	2422170	NA	954705	NA	NA	NA	NA	NA
CAMK4	NA	NA	NA	NA	NA	NA	787643	NA	NA	NA	NA	NA	NA	NA	NA	NA
CAMKK2	NA	NA	NA	NA	NA	NA	307609	NA	NA	NA	NA	NA	NA	NA	NA	NA
CAMKV	199339	119978	260327	NA	262830	553153	7799210	173237	3106520	381062	1079560	477307	NA	115417	111699	NA
CAMP	NA	393710	NA	NA	NA	NA	NA	NA	NA	NA	NA	NA	NA	NA	NA	NA
CAMSAP1	NA	119239	273709	112908	NA	47763.7	449254	NA	57848.7	NA	195523	NA	NA	NA	NA	NA
CAMSAP2	NA	188755	533936	287881	NA	NA	2330740	NA	541423	NA	523946	392346	NA	104962	NA	NA
CAMSAP3	NA	355194	611503	191695	208017	457416	4710020	NA	1888980	196628	999157	334383	NA	NA	NA	NA
CAMTA1	NA	NA	NA	NA	NA	NA	224881	NA	110432	NA	NA	NA	NA	NA	NA	NA
CAND1	4865100	8141360	10301000	4577850	10454100	16579600	290211000	7760750	141322000	12773800	47124200	21704100	940889	6229920	8195640	15952300
CAND2	NA	136318	363240	NA	259598	511617	8018490	178362	4167810	373072	1347320	560192	NA	142961	298910	219787
CANT1	NA	NA	NA	NA	NA	NA	2669600	NA	480804	NA	NA	NA	NA	NA	NA	NA
CANX	9611550	9779110	10211700	5188710	12982400	17735500	260482000	14561500	157376000	15357400	45101400	21937600	1447920	6611390	10657100	13360800
CAP1	1148280	1479100	2687480	1346520	2748110	4666300	66134000	1857040	16546500	3800220	9641080	5352730	340144	1311090	1437650	2635160
CAP2	NA	NA	NA	NA	NA	NA	4034060	NA	952518	NA	401804	NA	NA	NA	NA	NA
CAPN1	344427	626323	536492	531796	406574	1165430	4552150	677242	1638190	506529	1533760	820525	269716	243113	296726	463082
CAPN2	NA	NA	NA	NA	NA	441074	4524640	NA	1902210	269746	974495	520663	NA	NA	NA	NA
CAPN5	NA	NA	NA	NA	NA	283907	2556720	NA	1171970	NA	269553	217215	NA	NA	NA	267945
CAPN7	NA	NA	NA	NA	NA	NA	663918	NA	280952	NA	NA	NA	NA	NA	NA	NA
CAPNS1	NA	43163.7	NA	NA	85881.7	87574.8	591857	44439.3	113443	NA	NA	106114	NA	NA	40518.9	NA
CAPNS2	263633	286110	232126	367156	496055	828525	3316140	274620	974281	NA	741844	804777	NA	502749	353492	330785
CAPRIN1	169503	2824930	5484760	2049230	NA	1707180	8053720	449565	894166	976412	1274360	661246	NA	283422	NA	571910
CAPZA1	1108050	2650150	3445880	1134410	1992040	5555530	56848600	2791810	20006600	4172390	11422000	5325730	225565	1560030	1051350	2849220
CAPZA2	NA	467536	414474	NA	365897	544700	8269830	656319	2894860	775641	1770850	1371360	NA	320561	350077	511913
CAPZB	2629520	2859350	5214800	2033440	3877040	8619640	124503000	3290350	35029700	5158220	15794100	8343930	NA	1919840	2085850	2543330
CARD19	NA	NA	NA	NA	NA	NA	15430.4	NA	5448.99	NA	NA	NA	NA	NA	NA	NA
CARM1	92401.3	269564	496716	162824	203961	632595	10021800	820405	5633410	363169	1384760	1321750	NA	NA	193187	176789
CARMIL1	NA	NA	NA	NA	NA	NA	114317	NA	119435	NA	NA	NA	NA	NA	NA	NA
CARNMT1	NA	NA	NA	NA	NA	NA	373165	NA	168331	NA	NA	NA	NA	NA	NA	NA
CARS1	1920210	3223420	4401350	1896350	3762840	6387190	88703600	3314860	45966700	5964010	18120700	8400760	469820	2345090	2383100	4696600
CARS2	NA	NA	NA	NA	NA	NA	93204	2692.56	144237	NA	70787.5	NA	NA	NA	NA	NA
CASD1	NA	NA	NA	NA	NA	NA	1548470	NA	712737	NA	NA	NA	NA	NA	NA	NA
CASK	NA	NA	NA	NA	559340	699335	14658100	NA	4010170	301043	1171930	706168	NA	NA	NA	NA
CASKIN1	NA	NA	NA	NA	NA	NA	4330660	795916	3996820	NA	4054790	NA	NA	NA	3810710	10099800
CASP14	2817010	3053100	2904140	3068220	2757940	6834160	3114360	3140510	2266530	1573020	8874520	3303870	1132930	2811210	1773380	5238890
CASP3	NA	300612	700284	187212	466985	865773	10913700	182709	4040350	663552	2191730	643959	NA	220964	208181	369339
CASP7	NA	NA	NA	NA	NA	NA	1907490	NA	402424	NA	NA	NA	NA	NA	NA	NA
CASTOR2	NA	NA	NA	NA	NA	NA	900422	NA	NA	NA	NA	NA	NA	NA	NA	NA
CASZ1	NA	NA	NA	NA	NA	NA	721403	NA	NA	NA	NA	NA	NA	NA	NA	NA
CAT;cRAP-CAT	2833170	3437870	2877540	2998670	3127380	3277090	4429970	1922880	2207350	2909690	5011800	2762360	1319980	3089370	2536810	2926440
CAVIN2	NA	1093020	2318830	759824	NA	435315	2387290	NA	NA	342426	814746	383142	NA	NA	NA	NA
CBFA2T2	NA	NA	NA	NA	NA	NA	418426	NA	NA	NA	NA	NA	NA	NA	NA	NA
CBFB	NA	192605	436266	NA	160794	497610	8456160	223103	966991	287061	1003100	656872	NA	130633	NA	364852
CBL	NA	NA	302126	NA	NA	NA	3199430	NA	1020500	NA	NA	NA	NA	NA	NA	NA
CBLB	NA	NA	NA	NA	NA	NA	6120850	NA	1859390	NA	NA	211321	NA	NA	NA	NA
CBR1	NA	NA	NA	NA	NA	603706	15451800	470092	2448310	542863	1454360	778490	NA	NA	NA	NA
CBS	NA	NA	NA	NA	NA	NA	2975160	794444	NA	127524	NA	507280	NA	NA	NA	NA
CBX2	NA	NA	NA	NA	NA	NA	1063050	NA	NA	NA	NA	NA	NA	NA	NA	NA
CBX3	330706	1000280	1822380	881838	517871	1537080	20086800	453063	3628630	872151	2611770	1336940	NA	244077	266836	838459
CBX4	NA	NA	65497.9	NA	NA	NA	326387	NA	NA	NA	138692	NA	NA	NA	NA	39259.6
CBX5	NA	NA	NA	NA	NA	NA	998387	NA	NA	NA	NA	NA	NA	NA	NA	NA
CC2D1B	NA	NA	NA	NA	NA	NA	7645.08	NA	2024.9	NA	NA	NA	NA	NA	NA	NA
CCAR1	NA	289114	243263	NA	309619	NA	3646780	NA	1358440	NA	632319	115061	NA	NA	NA	128416
CCAR2	639037	1709410	2799040	1381890	1355850	2904450	48789300	1113880	16344700	1643660	5906840	3191240	NA	845629	1090290	1388100
CCDC102A	NA	1311650	1610960	1013420	NA	1344670	1534260	NA	NA	714086	1185430	875528	NA	NA	NA	NA
CCDC127	NA	NA	NA	NA	NA	NA	4338280	NA	3765600	422685	909440	759158	NA	NA	NA	NA
CCDC43	NA	873342	1666380	NA	NA	904738	2514940	272046	NA	753910	1030510	613686	NA	413056	NA	NA
CCDC47	NA	NA	NA	NA	NA	636234	9228990	NA	4782370	246433	1516730	483714	NA	NA	NA	621736
CCDC50	NA	104255	186456	64412.2	NA	90641.8	331060	NA	NA	32408.1	98472.5	51569.1	NA	NA	NA	NA
CCDC51	NA	NA	NA	NA	NA	NA	4839000	NA	1336760	NA	NA	590912	NA	NA	NA	NA
CCDC6	NA	NA	2092700	880884	NA	1153990	4197330	NA	NA	987820	1200980	846711	NA	NA	NA	NA
CCDC88A	NA	221180	501511	NA	221777	402126	2031300	NA	NA	NA	594540	125483	NA	NA	NA	NA
CCDC9	NA	141271	202675	73565.8	NA	105249	NA	NA	NA	NA	175348	NA	NA	NA	NA	NA
CCDC93	NA	193134	196724	NA	NA	NA	5545980	NA	1713630	NA	632315	592879	NA	NA	NA	NA
CCNB2	NA	NA	NA	NA	NA	NA	1241510	NA	348552	NA	NA	NA	NA	NA	NA	NA
CCNC	NA	NA	263651	204792	NA	504442	4900190	NA	2253660	239580	671940	224231	NA	NA	229881	NA
CCND1	440112	726264	716028	771413	364416	360095	168248	208396	320759	292204	420875	239447	NA	159826	346944	856214
CCND3	NA	NA	614251	NA	NA	694532	8299710	NA	2903470	NA	1689300	552900	NA	358497	583083	323720
CCNH	NA	NA	NA	NA	NA	385628	5618270	75128.3	2642600	195699	934724	253342	NA	NA	NA	198468
CCNK	NA	NA	220839	NA	NA	NA	5579810	NA	2773640	276991	993710	331602	NA	NA	NA	246815
CCNL1	NA	NA	NA	NA	NA	NA	4845880	NA	1927630	NA	746758	NA	NA	NA	NA	NA
CCNL2	NA	NA	NA	NA	NA	NA	691371	NA	202490	NA	136858	NA	NA	NA	NA	NA
CCNT1;CCNT2	NA	NA	NA	NA	NA	NA	978583	NA	NA	NA	NA	NA	NA	NA	NA	NA
CCNYL1	NA	NA	NA	NA	NA	NA	973625	NA	210877	NA	80391.6	NA	NA	NA	NA	67366
CCT2	2764270	5517260	7073770	3922790	3560740	9754110	191433000	2896420	37245000	3835600	9897480	5378980	400876	2021980	2653470	3991280
CCT3	8537250	14910100	19262000	8061270	17268300	33748000	514593000	11122800	158573000	18612600	47929700	23035500	1561670	7648350	8891850	14286600
CCT4	9005480	10476400	15928100	7092770	15135300	31194000	407699000	16194900	157286000	20351800	62145000	30554000	1538140	8586560	10106500	16400200
CCT5	490614	1018670	1413840	569550	1701300	2282340	40282200	893200	9879490	1101370	4078150	1807670	NA	478494	592103	1103940
CCT6A	1732920	3301640	5375310	2490670	3859190	7250370	115570000	2119350	32555200	3999950	11368700	4758590	328915	1939510	2168120	3604180
CCT7	6907600	10687400	13764600	5893730	11358000	23161300	318083000	10869800	96145200	11821900	32323100	15173800	885723	5774690	4574430	9013560
CCT8	3667920	13831600	22382200	11429600	7293750	15350700	156353000	6216850	67831000	10850500	32258400	15665700	672948	4755580	5086520	9159760
CCZ1;CCZ1B	563891	841465	1653660	697863	567088	1313520	17047300	656687	6819190	819265	2597290	1178940	NA	429014	NA	849394
CD151	NA	NA	NA	NA	NA	NA	2926010	NA	880239	NA	336052	NA	NA	NA	NA	NA
CD2AP	NA	237595	492659	143150	NA	108924	274242	NA	NA	17221.5	225853	80195	NA	NA	NA	NA
CD2BP2	NA	NA	NA	7316.75	NA	NA	47095	NA	NA	NA	NA	NA	NA	NA	NA	NA
CDAN1	NA	NA	NA	NA	NA	290871	2508770	NA	1206410	NA	381193	NA	NA	NA	NA	NA
CDC123	139710	989476	1526160	604748	352406	820766	11249900	530823	2791270	441500	1199310	544476	NA	145200	NA	291900
CDC16	NA	354172	517125	177990	365179	640337	9435560	216735	4549930	403870	1835370	642283	NA	NA	211826	336457
CDC23	139832	183662	350670	NA	327069	656460	11151600	262265	5580730	478853	1810570	740979	NA	138515	304097	409921
CDC27	180744	308055	402513	244347	216786	308013	6560890	193974	2595500	232818	729338	284647	NA	NA	NA	186734
CDC34	241325	NA	556634	NA	NA	774843	7537040	NA	1667970	277107	NA	NA	NA	NA	NA	NA
CDC37	427935	1149480	2430410	819117	1355670	2515640	43040900	868537	9095570	1188300	5010080	2240720	NA	NA	NA	777015
CDC40	232230	685934	1202670	379334	334448	864516	14890400	332796	5711990	562614	1889100	923386	NA	332199	246045	489207
CDC42	3709100	4250130	4686820	2652150	4475740	6162530	91677000	3088270	56606200	4393320	15412000	6878010	NA	1666110	2709820	6283530
CDC42BPA	NA	NA	NA	NA	NA	301516	3692060	NA	1004700	NA	291292	NA	NA	NA	NA	NA
CDC42BPB	190564	409288	556286	411152	389874	526348	8937980	164145	4092800	406078	885505	607121	NA	NA	256622	176304
CDC42BPG	NA	NA	NA	NA	NA	NA	4155120	NA	NA	NA	NA	NA	NA	NA	NA	NA
CDC5L	NA	667270	866631	363640	650803	702606	6518360	NA	988165	224145	550838	407404	NA	177802	NA	305456
CDC73	276628	649228	1192140	439585	718324	1445400	17527200	490025	5815790	800402	2535070	1222480	NA	423259	347123	540877
CDIN1	NA	NA	NA	NA	NA	NA	655468	NA	216222	NA	NA	NA	NA	NA	NA	NA
CDIPT	NA	NA	NA	NA	NA	NA	1019040	NA	438192	NA	184670	NA	NA	NA	NA	NA
CDK1	1433990	2636370	4187070	2039590	2498530	4686310	59356200	2856250	21210200	2839060	8076570	5117160	NA	881747	1187180	1731080
CDK11A;CDK11B	279055	1338560	2498240	877789	793691	2039860	17967200	466229	5928600	814045	2595050	1207160	NA	413955	437769	635618
CDK12	NA	NA	405185	98794.3	NA	285733	3485470	NA	1075300	NA	552757	NA	NA	NA	NA	NA
CDK13	NA	NA	91939	NA	NA	NA	303469	NA	185785	NA	139486	NA	NA	NA	NA	NA
CDK16	NA	NA	NA	NA	NA	NA	NA	NA	456682	NA	196652	NA	NA	NA	NA	NA
CDK17	NA	521250	NA	NA	NA	469302	9601460	NA	2321270	NA	853060	658848	NA	NA	NA	947984
CDK19	NA	NA	NA	NA	121087	202378	3172200	NA	1213010	NA	NA	NA	NA	NA	NA	NA
CDK2	675980	683898	882276	399787	799320	1416230	22385100	801753	10049800	893322	3337320	1574660	NA	347767	460098	856653
CDK20	NA	NA	NA	NA	NA	NA	136188	NA	NA	NA	NA	NA	NA	NA	NA	NA
CDK4	NA	325976	652644	NA	NA	1021790	11214300	NA	4175400	428729	2206780	930472	NA	NA	NA	365406
CDK5	NA	313560	505265	NA	294426	519454	8269090	578779	3056350	476991	1085790	522740	NA	202449	NA	287597
CDK5RAP1	NA	NA	NA	NA	NA	NA	2958420	NA	746390	NA	NA	NA	NA	NA	NA	NA
CDK5RAP2	NA	NA	312703	NA	NA	NA	642185	NA	NA	NA	NA	NA	NA	NA	NA	NA
CDK5RAP3	NA	317922	NA	NA	321561	498825	11042800	221081	2567580	695451	1338720	1005580	NA	NA	NA	517536
CDK7	269039	725179	942306	482188	400288	1022570	16112600	484298	6203220	621193	1992020	811787	NA	222093	455962	708298
CDK9	NA	377003	489850	360039	469918	700413	12085300	372742	4545620	388984	1718620	902661	NA	296812	293266	424408
CDKAL1	NA	NA	NA	NA	NA	NA	3801000	NA	1622430	NA	NA	NA	NA	NA	NA	NA
CDKL5	NA	NA	NA	NA	NA	NA	216046	NA	73284	NA	NA	NA	NA	NA	NA	NA
CDKN2AIP	NA	275665	275387	NA	197630	291462	5536490	205364	2062850	328642	830526	388358	NA	143981	NA	233758
CDSN	1067740	1260050	1853520	1178660	1535340	1532470	988304	943848	570988	1356250	1755830	1130990	429148	1038640	978066	1781160
CDV3	NA	NA	638011	NA	NA	NA	NA	NA	NA	NA	NA	NA	NA	NA	NA	NA
CDYL	NA	NA	NA	NA	NA	297463	3442500	NA	1257880	NA	384752	280294	NA	NA	NA	NA
CEBPB	NA	1192820	1866930	735960	NA	819177	3057860	NA	NA	518182	1564050	584273	NA	299290	NA	NA
CEBPZ	NA	NA	NA	NA	NA	NA	2701370	358360	945354	NA	238169	NA	NA	NA	NA	NA
CELF1	NA	252895	405872	113985	NA	143362	2734740	NA	326357	NA	396815	81424.5	NA	NA	NA	78426.7
CELF3	NA	NA	NA	NA	NA	NA	1621190	NA	144840	NA	NA	NA	NA	NA	NA	NA
CEMIP2	NA	NA	NA	NA	NA	NA	3165920	NA	1282750	NA	429767	NA	NA	NA	NA	NA
CENPU	NA	NA	NA	NA	NA	NA	358627	NA	65446.2	NA	NA	NA	NA	NA	NA	NA
CENPV	NA	NA	484802	NA	NA	NA	9524080	148234	4448860	803253	994663	371259	NA	NA	184494	237972
CEP120	NA	NA	NA	NA	NA	NA	2306010	NA	345081	NA	479846	NA	NA	NA	NA	NA
CEP152	NA	NA	NA	NA	NA	NA	863041	NA	NA	NA	NA	NA	NA	NA	NA	NA
CEP170	NA	2893900	7802640	1960600	NA	3490540	16496800	363772	348562	1764980	9096530	1906530	NA	770275	470285	624103
CEP55	NA	NA	328712	NA	NA	NA	1195370	NA	NA	NA	196264	NA	NA	NA	NA	NA
CEP76	110939	192438	258357	NA	121445	185528	2085760	NA	1124940	62882.2	423297	NA	NA	NA	NA	NA
CEP85	NA	987198	1648570	750711	NA	NA	1929870	NA	NA	NA	644654	NA	NA	NA	NA	NA
CEP97	NA	NA	NA	NA	NA	NA	826086	NA	770050	NA	NA	NA	NA	NA	NA	NA
CEPT1	150903	101481	NA	NA	271202	550888	9709100	281412	5974760	390477	2045070	683594	NA	NA	444444	418194
CERS5	NA	NA	NA	NA	NA	NA	624219	NA	NA	NA	NA	NA	NA	NA	NA	NA
CERT1	NA	196343	354199	NA	158433	366045	8150210	243994	2352830	113635	467499	264903	NA	NA	NA	105916
CFAP20	784574	1534450	1941480	1029350	1717380	3111400	39162800	1406090	20185600	1896280	7442430	3481100	NA	735762	1079350	1683200
CFDP1	NA	889345	1846080	725595	NA	579202	1217730	NA	NA	245666	588559	411974	NA	NA	NA	NA
CFL1	3658910	8303200	11521400	5023590	7127460	13575600	123667000	6041350	45405200	11092600	28231300	15805400	898378	3904600	5127920	8168640
CFL2	NA	NA	119394	NA	NA	NA	1122240	NA	351683	NA	NA	NA	NA	NA	NA	NA
CGGBP1	NA	NA	71255.5	NA	NA	92366.9	909137	NA	NA	NA	NA	NA	NA	NA	NA	NA
CHAF1B	NA	NA	NA	NA	NA	96864.6	4432340	NA	768836	NA	362552	176435	NA	NA	221380	NA
CHAMP1	NA	490656	1268920	462839	NA	661391	2698670	NA	496533	305655	706789	193415	NA	210105	NA	NA
CHCHD3	NA	220972	137020	NA	NA	182796	2057830	NA	718445	NA	388837	NA	NA	NA	NA	NA
CHD1	92141.8	192653	326889	121852	279519	332186	4697610	97656.7	1859630	NA	615863	302094	NA	132739	NA	318061
CHD1L	NA	NA	NA	NA	NA	NA	1443990	208687	NA	NA	NA	NA	NA	NA	NA	NA
CHD2	NA	NA	NA	NA	NA	NA	3800080	NA	2423680	NA	943963	NA	NA	NA	NA	NA
CHD3	NA	194601	205497	NA	NA	137589	4171690	NA	1568510	138844	396640	201305	NA	NA	179105	154393
CHD4	1142070	3006680	3964360	1667400	2675570	4040130	55797100	1906010	21717200	2062350	6724420	3206730	207747	1023360	1129180	2267260
CHD6	NA	NA	NA	NA	NA	NA	523207	NA	NA	NA	NA	NA	NA	NA	NA	NA
CHD7	92700.9	372871	407601	297302	NA	459657	3175310	100231	1176030	NA	446018	87208.1	NA	NA	NA	95497.6
CHD8	NA	213195	298679	NA	NA	269674	2013830	NA	598437	NA	NA	233628	NA	NA	NA	NA
CHEK1	NA	144764	240060	NA	NA	40227.9	1409600	76684.8	512241	NA	NA	95537.4	NA	NA	NA	NA
CHERP	473767	669172	1133080	442562	429589	1387480	15080200	414864	4870030	763631	1810100	1038740	NA	249319	NA	592473
CHIC2	NA	NA	NA	NA	NA	NA	792657	NA	316714	NA	NA	NA	NA	NA	NA	NA
CHID1	NA	NA	NA	NA	NA	NA	3934920	227378	1081800	NA	351239	289342	NA	NA	NA	NA
CHKA	NA	NA	147172	NA	NA	NA	2513570	NA	1520590	NA	NA	NA	NA	NA	NA	NA
CHKB	NA	NA	NA	NA	NA	NA	5287920	NA	1410270	NA	420782	NA	NA	NA	NA	NA
CHML	NA	NA	NA	NA	NA	NA	1745030	108953	1253810	NA	598098	NA	NA	NA	NA	NA
CHMP4B	NA	3404230	9712480	3820750	NA	3110110	7751500	NA	NA	1406920	3377190	2030990	NA	641760	NA	563732
CHMP5	NA	843641	2385140	601208	NA	752755	2534220	NA	NA	604331	1441060	309366	NA	171347	NA	NA
CHMP6	NA	NA	NA	551991	NA	NA	11688600	NA	2887750	NA	NA	NA	NA	NA	NA	NA
CHMP7	NA	NA	NA	NA	NA	NA	1039020	NA	NA	NA	301137	NA	NA	NA	NA	NA
CHN1	NA	NA	NA	NA	NA	NA	1236890	NA	599566	NA	NA	NA	NA	NA	NA	NA
CHN2	NA	NA	NA	NA	NA	NA	14492800	NA	3176700	NA	NA	1390730	NA	NA	NA	NA
CHORDC1	NA	NA	NA	3353890	3356150	5369390	98172200	NA	18588800	4676660	9267710	5716590	NA	NA	2533660	3522180
CHP1	NA	NA	NA	NA	NA	NA	2053010	NA	1963040	82195.4	443277	157259	NA	NA	NA	136523
CHPF	NA	NA	NA	NA	NA	NA	3061890	NA	1407070	NA	NA	NA	NA	NA	NA	NA
CHPF2	NA	NA	68611.1	NA	NA	185173	1888310	NA	1130420	NA	212213	85255.3	NA	NA	48286.5	53562.3
CHRAC1	NA	NA	NA	NA	NA	NA	667507	NA	NA	NA	NA	NA	NA	NA	NA	NA
CHRNA3	NA	NA	NA	NA	NA	NA	1328110	NA	301872	NA	NA	NA	NA	NA	NA	NA
CHTF18	NA	106792	166109	NA	NA	NA	2806350	NA	1019640	NA	453657	190584	NA	NA	NA	NA
CHTOP	NA	NA	62273.9	NA	NA	67967.5	58505.9	NA	NA	NA	NA	NA	NA	NA	NA	NA
CHUK	NA	NA	NA	NA	218969	445474	5962210	NA	3204090	149755	1052790	368966	NA	NA	NA	210968
CHURC1	NA	NA	NA	NA	NA	NA	1808120	NA	297336	NA	NA	NA	NA	NA	NA	NA
CIAO1	NA	NA	NA	NA	NA	NA	8119770	NA	1930240	NA	NA	NA	NA	NA	NA	NA
CIAO2A	NA	NA	NA	NA	NA	NA	285944	NA	NA	NA	NA	NA	NA	NA	NA	NA
CIAO3	NA	NA	NA	NA	NA	NA	1551630	NA	652043	NA	102496	NA	NA	NA	NA	NA
CIAPIN1	NA	3080700	6009410	1575920	NA	1427280	14400700	392214	1574430	867332	2298830	NA	NA	NA	NA	NA
CINP	NA	NA	NA	NA	NA	NA	1245950	NA	NA	NA	NA	NA	NA	NA	NA	NA
CIP2A	NA	NA	NA	82789.8	NA	171614	1422120	87887.1	901866	NA	311837	NA	NA	NA	NA	NA
CISD1	NA	1118570	NA	NA	NA	3442680	76313000	NA	27906000	2068070	8630360	3879000	NA	NA	NA	2636440
CISD2	325537	583650	314469	244139	883793	1760410	22930500	780632	10110800	1005140	3261720	1782430	NA	328231	908429	874793
CIT	NA	186324	137440	NA	NA	120699	1209510	NA	507831	NA	NA	228212	NA	NA	NA	NA
CKAP2	NA	NA	NA	NA	NA	NA	608592	NA	NA	NA	NA	NA	NA	NA	NA	NA
CKAP4	169341	346213	439964	280974	461990	700820	7771260	447721	2725770	483734	1255630	699032	NA	NA	197599	490929
CKAP5	715920	1251840	1827000	825781	1180580	2225710	37405100	941942	13738800	1149450	5354320	2278250	NA	640355	777626	1246060
CKB	391560	440846	257948	213658	83167.6	179344	9430860	2402830	NA	816408	NA	2287260	206857	NA	204636	125804
CKMT1B	NA	NA	NA	NA	NA	NA	2529150	425133	NA	NA	208247	206297	NA	NA	NA	NA
CLASP1	378718	771984	1173530	397431	636428	1169990	18953700	552895	8671790	752304	3295740	1323540	NA	285383	507906	837860
CLASP2	326152	930224	1942100	571846	548599	1554600	17605400	453657	7642390	880351	3875860	1558390	NA	355810	348955	742378
CLCN2	NA	NA	NA	NA	NA	NA	642681	NA	405329	NA	129653	NA	NA	NA	NA	NA
CLCN5	NA	NA	333597	NA	NA	140593	2172010	NA	1505000	91696.5	362173	207471	NA	NA	NA	NA
CLCN6	NA	NA	NA	NA	NA	117566	1718640	NA	856403	NA	357879	110109	NA	NA	NA	NA
CLEC16A	NA	NA	NA	NA	NA	NA	1961550	NA	NA	NA	NA	NA	NA	NA	NA	NA
CLIC1	3990490	7392280	10268700	3899610	7909400	13739500	195727000	5362220	70734400	9207890	29855200	14564700	794695	3605910	4828280	9489890
CLIC4	1411660	3083640	4095850	1759180	3569150	5941770	72618200	2998340	33791200	4391320	14366400	7758840	454557	1624650	2026490	3156550
CLINT1	NA	5970300	10912900	4920070	NA	4060960	9527840	524394	742281	2262480	5027580	2581450	NA	1680490	893121	1068410
CLIP1	NA	NA	668333	NA	NA	NA	558165	NA	NA	92795.5	562428	545219	NA	NA	NA	NA
CLIP2	NA	NA	NA	NA	NA	NA	624297	NA	NA	NA	NA	NA	NA	NA	NA	NA
CLIP3	NA	NA	NA	NA	NA	NA	1091730	NA	350838	NA	NA	NA	NA	NA	NA	46242.4
CLK1	225931	235739	NA	NA	252066	310216	8559450	NA	4629980	387538	1237460	593882	NA	NA	NA	363006
CLK2	NA	NA	NA	NA	NA	NA	599821	NA	209036	NA	NA	NA	NA	NA	NA	NA
CLK3	NA	NA	NA	NA	NA	145772	1832450	NA	743666	NA	NA	NA	NA	NA	NA	NA
CLK4	NA	NA	NA	NA	NA	NA	6313870	NA	4725280	NA	NA	NA	NA	NA	NA	NA
CLN6	NA	NA	NA	NA	NA	NA	2194120	NA	753903	NA	NA	NA	NA	NA	NA	NA
CLNS1A	NA	301860	266422	NA	NA	NA	3932200	248258	NA	NA	326604	235464	NA	NA	NA	NA
CLP1	NA	NA	195288	NA	86570.1	280751	4703660	255315	1661300	NA	532389	NA	NA	NA	NA	71107.6
CLPB	NA	NA	NA	NA	NA	NA	2114370	NA	NA	NA	NA	NA	NA	NA	NA	NA
CLPP	NA	NA	NA	NA	NA	425759	3579560	NA	1378430	NA	377221	NA	NA	NA	NA	NA
CLPTM1	NA	186551	NA	NA	NA	159335	8193480	NA	1748930	NA	630779	NA	NA	NA	NA	168710
CLPTM1L	223662	311838	424131	224772	411561	770178	8481020	367981	4579930	347062	1576010	898060	NA	279153	353544	521579
CLPX	NA	NA	152136	NA	144472	360629	3897210	148836	874817	NA	351435	113143	NA	NA	NA	NA
CLSTN1	NA	NA	NA	NA	NA	NA	1680320	NA	NA	NA	707189	NA	NA	NA	NA	NA
CLTC	9146650	15836700	21867700	8743610	18757900	34700600	574682000	15897200	271499000	24937500	96177300	39851600	2247510	10976400	13946400	26716700
CLU	NA	NA	NA	NA	NA	NA	2094990	632355	NA	NA	NA	NA	NA	NA	NA	3253710
CLUH	180298	345364	526238	251470	233710	521778	10972700	292405	4148670	285169	1394870	650193	NA	163918	131358	252749
CLVS1	153222	545859	686930	212357	514077	1151960	16782100	345451	7944700	831544	2763910	1444400	NA	393997	397242	772396
CLYBL	NA	NA	NA	NA	NA	NA	1219720	44186.4	216851	NA	323672	NA	NA	NA	NA	NA
CMAS	NA	142367	145409	131612	185990	316947	4916660	127211	2289240	220160	639732	387696	NA	81758.7	NA	155676
CMIP	NA	NA	NA	NA	NA	NA	1415690	NA	750122	NA	NA	182367	NA	NA	NA	NA
CMPK1	398471	717864	1020990	NA	1079750	1395950	19481800	517742	4074340	592276	2061730	1191390	NA	354228	NA	579054
CMSS1	NA	NA	NA	NA	NA	NA	6293750	NA	3036090	NA	527051	NA	NA	NA	NA	NA
CMTR1	NA	NA	424544	NA	102330	385565	3773930	NA	1514540	NA	555307	297456	NA	NA	159549	141572
CNBP	155214	381113	445131	191723	240891	729779	5778810	256425	1197970	437926	1033050	480924	NA	NA	NA	383696
CNDP2	NA	242870	330964	209959	320560	276785	7459360	176108	1617940	293401	990971	494938	NA	NA	NA	303513
CNKSR2	NA	NA	NA	NA	NA	NA	677842	NA	NA	NA	NA	NA	NA	NA	NA	NA
CNN3	NA	901089	2159930	717587	NA	851267	5265710	NA	NA	583732	1524250	617256	NA	383645	254240	266788
CNNM2	NA	NA	NA	NA	NA	NA	1337140	NA	718466	NA	96097.1	172814	NA	NA	NA	114793
CNNM3	NA	NA	NA	NA	NA	NA	804610	NA	388266	NA	NA	NA	NA	NA	NA	NA
CNNM4	NA	121821	250135	NA	NA	278382	4000410	NA	2849420	123382	793929	NA	NA	NA	237718	172149
CNOT1	1431260	2753090	4028140	1680070	2847650	4719520	76995300	1977300	38526000	2598920	11976400	5195140	336332	1124940	1743420	3298370
CNOT10	NA	NA	165263	NA	NA	234894	6633890	149930	2814400	178166	809523	329264	NA	141378	94462.3	140935
CNOT11	NA	365377	501430	NA	440527	665825	11064700	247217	4220710	355492	1274260	637469	NA	NA	171042	513327
CNOT2	152215	1073070	2119110	913629	299499	862949	14266500	346916	3772810	923080	2562520	943291	NA	411150	347190	674152
CNOT3	NA	255634	NA	NA	NA	217874	3078460	NA	932210	NA	431338	473722	NA	NA	NA	NA
CNOT4	NA	56744.6	127417	NA	NA	NA	565948	NA	NA	NA	NA	NA	NA	NA	NA	NA
CNOT6	NA	NA	NA	NA	NA	NA	1778580	NA	NA	NA	NA	NA	NA	NA	NA	NA
CNOT6L	NA	NA	NA	NA	NA	NA	2340830	NA	643730	NA	240281	NA	NA	NA	NA	NA
CNOT7	NA	NA	286163	NA	NA	474604	11190500	286934	3423150	266995	1054190	517132	NA	NA	NA	331001
CNOT8	NA	767965	1433760	850755	247876	571533	5527900	227335	1696280	255403	1142910	434828	NA	NA	195060	154960
CNOT9	454059	542039	805787	416210	1158530	1573740	35885400	700550	11913800	1092220	3572260	2587360	NA	430077	597051	822766
CNP	NA	110188	NA	NA	NA	55112.7	23620600	523730	NA	464029	NA	334059	NA	NA	NA	89839.9
CNPY2	168507	519355	594250	297005	273319	770432	8582180	346671	NA	372110	590816	574968	NA	NA	NA	371713
CNPY4	NA	NA	NA	NA	NA	NA	478382	NA	NA	NA	NA	NA	NA	NA	NA	NA
CNR1	NA	471670	414903	NA	427295	552695	10242300	NA	4443230	411387	1348150	NA	NA	NA	NA	663088
CNTNAP1	NA	NA	NA	NA	NA	NA	1335870	NA	905059	NA	411049	157305	NA	NA	NA	NA
COA3	NA	NA	NA	NA	NA	NA	1429200	NA	100767	86648.3	501794	NA	NA	NA	NA	NA
COASY	NA	NA	NA	NA	NA	376628	8412220	NA	893020	NA	365471	NA	NA	NA	NA	NA
COBLL1	NA	894884	1407500	NA	NA	NA	619089	NA	NA	NA	NA	NA	NA	NA	NA	NA
COG1	NA	415053	638439	NA	112817	448123	5710090	135008	1899730	291754	750762	563236	NA	155962	193111	178775
COG2	NA	213850	225489	60145.5	240095	501978	10405000	323633	3949800	309981	1281210	598798	NA	133680	106389	351190
COG3	NA	NA	NA	NA	989446	435086	13844700	NA	5745440	521074	1583670	758089	NA	NA	256107	NA
COG4	67519.1	195257	263049	164098	246770	575722	7977450	178312	3335670	206317	1424410	502912	NA	186675	NA	254246
COG5	142415	155276	NA	NA	NA	417718	7364580	NA	2687510	248140	716239	426490	NA	NA	NA	201824
COG6	NA	NA	NA	NA	NA	NA	1790330	NA	1013660	NA	339699	NA	NA	NA	NA	NA
COG7	NA	235488	NA	NA	NA	666460	5738070	NA	2565000	470256	1627630	NA	NA	NA	244059	NA
COG8	NA	135940	NA	NA	NA	181022	3630560	NA	1102600	NA	417650	NA	NA	NA	NA	NA
COIL	NA	NA	NA	NA	NA	NA	2143800	NA	759906	NA	320020	42396.8	NA	NA	NA	NA
COLGALT1	137101	114201	173666	NA	290766	344433	7226900	251505	2773420	262821	897105	436315	NA	142598	NA	233428
COMMD10	NA	NA	1630.38	NA	NA	NA	3832.56	NA	NA	1871.22	NA	NA	NA	NA	NA	NA
COMMD3	NA	NA	234232	NA	NA	NA	2065730	NA	575814	NA	189955	NA	NA	NA	NA	NA
COMMD4	NA	NA	NA	NA	349330	578383	8764240	336488	3361440	481324	1325020	710565	NA	NA	157567	538625
COMMD7	NA	NA	NA	NA	119593	135396	3106740	NA	847278	NA	292187	179395	NA	NA	NA	NA
COMMD9	NA	NA	NA	NA	NA	NA	553695	NA	NA	NA	NA	NA	NA	NA	NA	NA
COPA	1955690	3506950	5500370	2208780	4435840	7389540	114145000	3465140	61003800	5092270	19452500	8864230	446410	2168720	2971630	5280080
COPB1	1015940	1914800	2626810	1085370	1840150	2730050	55002900	1965540	28512800	2753710	9030380	4663190	NA	1309760	1211470	2828100
COPB2	1575460	2993680	5072230	1634310	2767600	5524930	67132900	2271180	30413000	3371250	10465400	5192960	425840	1517800	1473240	3460740
COPE	NA	274222	317504	NA	180112	632928	4222990	271896	1215580	364517	1126800	403144	NA	NA	120388	NA
COPG1	1135480	1613170	2578950	988651	2282460	3741360	58385800	1531820	26998000	2791160	9986320	4116570	158267	1058490	1539770	3011800
COPG2	269568	493609	784911	146326	344979	954139	21752600	561871	9738860	1041620	2987480	1368290	NA	355899	449824	960484
COPS2	927226	1230150	1668390	540698	2184190	2843650	56815200	1429840	11887800	2199960	8249540	3673470	NA	1039020	1161240	2141830
COPS3	474334	945043	1938680	807348	1286930	2531990	34741300	553857	15837300	1447320	6156350	2929510	NA	1033510	765239	1883180
COPS4	595994	1449340	1854500	445391	1090720	2771130	42254000	1055550	7688700	1201520	4294500	1844920	NA	673429	576205	1155520
COPS5	835451	1021160	1288710	606106	938499	2248480	33161000	994926	9980990	2126520	3445220	2081060	NA	836889	642810	1652060
COPS6	229738	433613	675047	NA	391088	920389	16921600	335228	5482160	677672	1823950	645234	NA	283079	290207	406891
COPS7A	NA	252230	424808	NA	195354	450476	7319030	NA	2132660	427395	895976	504656	NA	136065	NA	335775
COPS7B	NA	NA	NA	NA	NA	428430	8167740	NA	1475920	226813	867549	NA	NA	NA	NA	364618
COPS8	118769	230235	224263	NA	133788	288051	9232450	82092.1	1778950	100165	390252	184628	NA	NA	NA	182413
COPZ1	1908060	6697480	9451760	3852810	3550080	10937000	85105700	4686480	44443200	6009770	19608500	9663610	291749	3324870	3079040	4383600
COQ4	NA	NA	NA	NA	NA	272519	3425790	NA	1321720	NA	NA	234202	NA	NA	NA	NA
COQ5	NA	NA	NA	NA	NA	NA	1112240	NA	393106	NA	NA	NA	NA	NA	NA	NA
COQ6	NA	NA	NA	NA	NA	1216140	9721780	NA	3325640	NA	1157020	977144	NA	NA	NA	NA
COQ7	NA	NA	NA	NA	NA	NA	2787160	NA	764792	139428	NA	NA	NA	NA	NA	NA
COQ9	NA	NA	329852	160316	263048	355127	5562560	341560	1184970	NA	803546	NA	NA	NA	NA	NA
CORO1A	NA	190400	NA	NA	91139.6	178709	3501330	NA	1136820	NA	300458	222572	NA	NA	NA	132389
CORO1B	NA	NA	NA	NA	NA	683552	12950500	NA	4731820	NA	1242840	1031980	NA	NA	NA	808274
CORO1C	813993	1226020	1583950	685014	828944	1323990	29165300	972344	12845200	1099710	2870190	1180340	576692	NA	376433	857169
CORO2A	NA	NA	NA	NA	NA	NA	2104490	NA	841152	NA	NA	NA	NA	NA	NA	NA
CORO2B	NA	NA	NA	NA	NA	NA	1596500	NA	NA	NA	NA	NA	NA	NA	NA	NA
CORO7	NA	1356970	1861970	853861	NA	1596240	7137780	NA	1700090	1100580	2493910	1276170	NA	NA	NA	247178
COTL1	NA	597273	NA	1310170	NA	NA	3206280	NA	NA	NA	NA	NA	NA	NA	NA	NA
COX4I1	NA	NA	NA	NA	NA	NA	2318300	344164	NA	NA	NA	NA	NA	NA	NA	NA
COX5B	2201000	3253610	4916490	2067020	5009940	9029570	70039800	2535330	25706100	4386040	11701500	7458980	NA	1856580	1516810	3864510
COX6C	NA	NA	NA	NA	NA	NA	2067900	517508	454918	NA	NA	411664	NA	NA	NA	NA
COX7C	NA	NA	NA	NA	112225	265122	4923870	NA	1032170	170520	1071020	549513	NA	NA	210571	NA
CPA4	183912	231112	NA	150739	167136	179337	NA	68914.8	NA	87204.2	634871	109596	NA	158894	NA	175214
CPD	432749	932218	1116670	404127	887746	1613460	23047700	828729	12284300	702426	3106160	1391830	NA	233724	688520	738324
CPE	NA	NA	NA	NA	NA	NA	1629570	NA	453589	NA	NA	NA	NA	NA	NA	NA
CPEB2	NA	NA	NA	NA	NA	NA	1403550	NA	NA	NA	NA	NA	NA	NA	NA	NA
CPEB4	NA	649786	1160630	548791	NA	328232	3169630	NA	754746	245429	428216	228747	NA	221518	NA	283130
CPNE1	441427	773533	1008650	446806	1367070	2045630	38253700	815811	13540200	1235540	5082460	2175980	NA	363279	785878	1220410
CPNE3	372993	844953	1002330	678388	1038700	1481060	21001700	1069210	7815690	1152980	3535890	2157280	NA	457559	602304	1323580
CPOX	128697	NA	444336	NA	511949	NA	18652000	NA	4714910	433261	1236070	750387	NA	NA	NA	321979
CPSF1	NA	623489	751775	293132	547474	1073920	16035900	586390	6501000	710489	1485350	937225	NA	NA	196482	641446
CPSF2	NA	598819	NA	NA	433509	463418	9684930	678072	4126250	610137	1132850	889815	NA	NA	147308	700404
CPSF3	NA	243992	430727	244657	305322	355901	8982320	204558	3464030	386366	1040770	722795	NA	120178	292619	428441
CPSF4	NA	53818.8	163925	2214.12	NA	NA	986713	NA	193441	NA	202624	NA	NA	NA	NA	NA
CPSF6	NA	498308	796219	324251	203368	414771	3778900	50157.1	1397320	357242	758950	424172	NA	137892	158217	252621
CPSF7	331530	815079	1243180	632276	628467	962142	12784300	495805	4001420	673136	2348610	1402500	NA	NA	314211	557783
CPT1A	NA	148956	NA	NA	303345	542127	9860190	341578	5368780	495090	2113370	861571	NA	NA	238824	453680
CPT1B	NA	NA	NA	NA	NA	NA	947667	NA	473924	NA	175258	NA	NA	NA	NA	NA
CPT2	NA	NA	NA	NA	NA	487497	5057040	269887	1448570	NA	698070	NA	NA	NA	NA	NA
CPVL	NA	NA	NA	NA	NA	NA	289177	NA	NA	NA	NA	NA	NA	NA	NA	NA
CRAMP1	NA	27480.6	NA	NA	NA	NA	389520	NA	175591	NA	70141.2	NA	NA	NA	NA	NA
CRAT	593437	NA	1337630	1356980	906176	292584	1387670	494483	1049450	NA	941010	811315	NA	510403	578149	NA
CRBN	NA	NA	NA	NA	NA	NA	2149380	NA	747368	NA	566737	NA	NA	NA	NA	NA
CRCT1	NA	NA	NA	NA	NA	471817	NA	NA	NA	NA	NA	NA	NA	NA	NA	NA
CREBBP	137010	161240	446719	293419	NA	NA	3747990	137435	1111830	NA	271391	105966	NA	NA	NA	NA
CRIP2	176253	1259090	2624500	947945	177812	1586170	10586500	NA	2574730	801935	3143490	1286070	NA	347334	NA	629786
CRKL	NA	NA	135734	NA	NA	92396.2	831548	NA	220715	89419.3	195689	NA	NA	NA	NA	67267.5
CRLF3	NA	NA	NA	NA	NA	249955	3460180	NA	945275	NA	538560	222535	NA	NA	NA	143317
CRLS1	NA	NA	NA	NA	489716	304127	5142790	206036	2495980	NA	1283680	576166	NA	NA	NA	NA
CRMP1	699832	1529300	2725540	981614	1272850	2901920	42792300	1000160	10908400	1763000	5554190	2359200	NA	1022200	779484	2006870
CRNKL1	236422	727754	877054	367699	478166	1150030	12614800	521014	5813330	628122	2331130	1076050	NA	322753	389800	459309
CRNN	NA	175103	NA	NA	NA	NA	NA	NA	NA	NA	NA	NA	NA	NA	NA	NA
CROT	NA	NA	NA	NA	NA	NA	527512	NA	243089	NA	176271	NA	NA	NA	NA	NA
CRTAP	NA	NA	NA	NA	NA	NA	579132	NA	97768.9	NA	NA	NA	NA	NA	NA	NA
CRY1	NA	NA	NA	NA	NA	NA	NA	NA	68523.9	NA	NA	NA	NA	NA	NA	NA
CRY2	NA	NA	NA	NA	NA	NA	1113850	NA	367136	NA	265333	NA	NA	NA	NA	NA
CS	4859420	6693560	8167090	3608650	10406500	17618000	263169000	8595480	109737000	11939300	39735800	20594100	765933	5172500	6503300	9549190
CSDE1	NA	2320380	4186920	1630820	342201	1692310	11695900	459399	1598960	917949	2224210	1235360	NA	601784	383057	539221
CSE1L	2322250	4123450	5222190	2140020	4620560	9034600	135496000	4131720	62458600	5711850	20207100	9534220	703442	2158180	3602900	5184290
CSK	214215	468618	734505	317700	562275	1017030	14490700	437375	5318350	710389	1739780	973089	NA	174872	256349	499454
CSNK1A1	98215	382073	553843	NA	143648	475489	7854380	277776	3002560	396196	961706	400822	NA	NA	236159	507148
CSNK1E	255308	563723	922677	562447	636813	1013790	13958400	488420	5616690	724255	1744170	855184	NA	231308	329361	548393
CSNK1G1	NA	NA	NA	NA	NA	532571	5190210	NA	2151320	NA	623553	675470	NA	NA	NA	NA
CSNK1G2;CSNK1G3	76409.9	NA	NA	NA	176134	119360	5936430	NA	2390400	NA	495055	221524	NA	NA	NA	NA
CSNK2A1	1124930	1984550	2947780	1284860	3363130	4396760	92404100	2386760	33254000	3573270	10496200	5109200	NA	1684710	1490200	4004600
CSNK2A2	NA	NA	NA	NA	147559	329339	11390300	NA	3059770	NA	699461	472695	NA	NA	NA	136915
CSNK2B	561625	1439100	1826930	1194720	644279	3407920	41128900	1457360	14150500	1551800	6375160	1773770	NA	NA	532977	773066
CSRP1	NA	256214	655124	323810	182142	426560	5175450	183646	1343730	245069	999256	513425	NA	NA	NA	206517
CST6	293795	458761	231465	293682	201343	683696	160886	259534	324610	102590	945875	193797	NA	239915	118706	361848
CSTA	672413	1304740	1076030	1191500	452388	1263330	533753	579449	868598	351103	1768450	630514	281730	663274	371728	3099150
CSTB	NA	281197	NA	103393	NA	NA	NA	87185.6	NA	NA	NA	NA	NA	NA	NA	NA
CSTF1	260910	462757	486629	NA	340484	560414	10948000	449131	4374130	421956	927560	578459	NA	NA	235272	486317
CSTF2	NA	860617	2478880	868722	NA	665257	4332450	208764	654305	264775	1332760	416300	NA	NA	NA	NA
CSTF3	212163	440449	908566	437137	577574	1169960	16526100	566829	5897940	838010	2568270	962453	NA	294684	158752	497933
CSTPP1	NA	NA	NA	NA	NA	NA	3063140	NA	1072980	NA	301105	NA	NA	NA	NA	NA
CTBP1	383444	1222140	1852360	870035	940674	2815920	35653900	803226	8521710	1606050	3927040	2281030	NA	515701	533706	1286680
CTBP2	NA	599006	NA	NA	277564	517962	16211800	230903	4084640	566640	1455090	1084330	NA	NA	NA	559251
CTCF	77867.9	NA	692797	359279	597692	606684	6239320	137297	1040240	257086	172339	168441	NA	NA	NA	NA
CTDP1	NA	NA	NA	NA	NA	NA	4046360	NA	NA	NA	NA	NA	NA	NA	NA	NA
CTDSP2	NA	NA	NA	NA	NA	47957.1	428943	NA	160137	NA	NA	NA	NA	NA	NA	NA
CTDSPL2	158053	320229	466290	272420	253623	737395	7785680	324707	3430630	258617	1099610	645582	NA	317909	212532	221420
CTH	NA	NA	NA	NA	NA	NA	902627	31474.2	513236	NA	NA	91519	NA	NA	NA	NA
CTHRC1	NA	272859	NA	NA	NA	726717	10195300	294642	2742140	618814	1960510	781119	NA	182470	514682	498569
CTIF	NA	NA	NA	NA	NA	NA	1397880	NA	400293	297722	NA	NA	NA	NA	NA	NA
CTNNA1	NA	NA	NA	279383	NA	NA	3519820	213471	626847	551642	310230	350175	NA	NA	NA	NA
CTNNB1	NA	NA	173740	NA	189410	238671	3043920	291546	796803	159691	346889	356617	NA	NA	NA	188076
CTNNBL1	NA	NA	NA	NA	NA	1322460	9078940	NA	3555980	NA	1575810	NA	NA	NA	NA	653293
CTNND1	96098.2	907620	1786350	626210	424224	1207370	13260500	258185	3780730	511708	1312770	586014	NA	231240	197481	326132
CTPS1	557768	1043750	1454490	416472	1048320	1868890	31085000	1289670	12859500	1469040	4727030	2320170	NA	697706	672101	977887
CTPS2	NA	NA	NA	NA	158503	189332	7581600	203921	2029620	260782	963213	297753	NA	NA	128975	NA
CTR9	334414	694355	939114	266431	634922	838668	15845000	397599	6151700	382838	2199430	830460	NA	252125	271389	539832
CTSA	292609	565871	NA	NA	419029	911976	1346210	629240	NA	NA	725177	NA	NA	NA	NA	NA
CTSD;cRAP-CTSD	NA	NA	NA	NA	NA	NA	2152550	NA	437375	NA	271415	NA	NA	NA	NA	NA
CTSG;cRAP-CTSG	NA	372341	NA	NA	NA	NA	NA	NA	NA	NA	NA	NA	NA	NA	NA	NA
CTSZ	NA	NA	233475	80667.7	NA	523003	4927470	NA	1654940	426682	864575	415497	NA	NA	NA	NA
CTTN	NA	7461560	14829700	5639330	867865	6633240	18423100	781878	549347	4130370	9311700	4449250	NA	2241140	1287930	1502410
CTTNBP2NL	NA	55900.2	NA	100381	NA	NA	281552	NA	NA	61657.6	NA	NA	NA	NA	NA	NA
CTU1	NA	NA	81867.8	NA	NA	88035.2	1628940	NA	374339	NA	233156	NA	NA	NA	NA	NA
CTU2	NA	NA	NA	NA	NA	NA	991543	NA	184918	63025.7	NA	NA	NA	NA	NA	NA
CUL1	353181	669186	961173	360442	838816	1292530	19953500	634639	8963500	890456	3388440	1575400	NA	509229	548261	959305
CUL2	724462	830818	1331640	595927	1383310	2976460	35264800	1184620	17180400	1351080	6524990	2749030	NA	904810	1319700	1038460
CUL3	413152	586358	714184	231323	850447	1329600	24591900	712389	10694200	985229	3749520	1911390	NA	451210	559315	1082060
CUL4A	148256	403199	435006	211506	376002	928664	12416200	NA	5195260	583746	1907310	935727	NA	NA	169736	428934
CUL4B	790987	2005810	3060800	1277520	1754620	3016330	45929600	1498340	17805300	2112360	6825000	3221560	NA	784237	1109960	2090500
CUL5	362682	450552	622304	NA	352035	944118	12227900	489747	5431460	668213	2311700	951634	NA	264501	370814	389791
CUL7	NA	NA	NA	NA	NA	NA	1884430	NA	657104	NA	NA	NA	NA	NA	NA	NA
CUTC	NA	NA	NA	NA	NA	NA	306475	NA	NA	NA	NA	NA	NA	NA	NA	NA
CUX1	NA	607960	831495	250770	NA	455528	2908390	NA	476759	210567	454686	226831	NA	NA	NA	NA
CWC15	NA	189080	438016	247519	NA	254156	1018340	NA	NA	253529	511753	NA	NA	NA	NA	NA
CWC22	NA	NA	198755	NA	NA	175967	2375510	NA	919971	NA	219194	NA	NA	NA	NA	NA
CWC25	NA	357507	709401	346641	193239	505574	941736	NA	NA	233474	483639	265485	NA	155314	NA	273527
CWF19L1	153289	385097	333639	NA	293602	473964	11121700	128766	3814330	263378	894816	342995	NA	NA	68764.5	386017
CXADR	NA	NA	NA	NA	NA	NA	3785290	120535	810017	NA	282684	NA	NA	NA	NA	NA
CXXC1	NA	120478	NA	NA	NA	NA	1687200	NA	500587	NA	NA	NA	NA	NA	NA	NA
CXorf38	NA	118451	NA	NA	116373	302947	5364820	NA	1828080	NA	491612	346169	NA	NA	NA	NA
CYB5B	NA	NA	NA	NA	NA	NA	146414	NA	NA	NA	NA	NA	NA	NA	NA	NA
CYB5R1	NA	NA	NA	NA	NA	NA	2285560	NA	850763	NA	192489	NA	NA	NA	NA	NA
CYB5R3	NA	1914780	2034080	NA	3801320	4339180	99630000	2798230	51028200	4095620	14527900	5767330	NA	NA	2208840	3697910
CYC1	1631370	2054610	2715920	1148010	4065270	5967420	55594400	2986910	39085300	3092380	12328100	6162690	381643	1582770	2282290	4206020
CYCS;cRAP-CYCS	NA	127194	95460.6	69594	NA	207404	865083	38442.1	268489	NA	NA	92980.6	NA	NA	NA	NA
CYFIP1	477609	981631	1309020	503809	1247250	1831960	38937200	928385	16971100	1477500	6021360	2556870	NA	652373	790966	1432710
CYFIP2	NA	260940	420753	NA	176158	313231	5479130	162886	2622230	321426	1054190	632298	NA	NA	NA	189542
CYLD	NA	NA	NA	NA	143349	177043	1426990	NA	473568	NA	166965	NA	NA	NA	NA	NA
CYP20A1	NA	103217	NA	NA	NA	115091	933423	NA	1182920	NA	139203	NA	NA	NA	NA	NA
CYP3A4;CYP3A43	NA	NA	NA	NA	NA	NA	132295	NA	NA	NA	NA	NA	NA	NA	NA	NA
CYP4F11;CYP4F12;CYP4F2;CYP4F3	NA	NA	NA	NA	NA	NA	704676	NA	464396	NA	NA	NA	NA	NA	NA	NA
CYP51A1	974401	1454430	1182030	776764	1324070	2041920	31036300	934772	13545800	1288960	4107380	1813320	NA	507633	791428	1600400
CYRIB	1402880	1944990	2393980	1134660	2017790	2673740	38932700	1591250	20509600	2659540	7486550	3337180	328590	1034070	1208410	2679500
CYTH3	NA	434759	441390	189429	259354	642443	5558750	171770	1739880	285362	1031830	492182	NA	112697	142919	228422
DAAM1	NA	NA	143774	189358	NA	NA	943924	NA	764662	81829.9	346223	126206	NA	NA	NA	NA
DAB2IP	NA	NA	173832	NA	NA	NA	1272910	NA	317715	NA	NA	NA	NA	NA	NA	NA
DAD1	1014600	1242210	1281530	657184	2418270	2675120	46241100	1867570	20680800	1884220	9836610	3498830	NA	770957	1678410	1769580
DAG1	NA	NA	NA	NA	NA	NA	2789910	NA	354834	NA	234522	NA	NA	NA	NA	NA
DAP3	156613	169430	358621	NA	427408	534350	9515960	242114	2852310	140637	674048	701938	NA	NA	134596	252028
DAPK1	NA	NA	NA	NA	NA	NA	2233250	NA	1173100	NA	NA	NA	NA	NA	NA	NA
DAPK3	NA	NA	NA	NA	NA	NA	2514290	NA	1037760	NA	NA	NA	NA	NA	NA	NA
DARS1	1113250	2218730	3024110	1312270	2442190	5019780	89811100	2137040	30703600	3463790	12119200	5064040	249984	1190380	1600050	3159330
DARS2	NA	NA	NA	NA	NA	NA	2068430	NA	193500	NA	152376	156115	NA	NA	NA	NA
DAZAP1	NA	283378	442847	NA	NA	391330	5008920	415067	862288	367716	503885	425739	NA	NA	NA	NA
DBN1	NA	463292	726222	57985.9	NA	NA	2028910	NA	302466	170836	327463	154565	NA	NA	NA	NA
DBNL	NA	1305040	2273180	773602	198263	1031490	6443010	NA	1036280	826779	1363180	659915	NA	252877	202173	212297
DBR1	NA	NA	NA	281973	NA	NA	1529480	NA	NA	NA	NA	NA	NA	NA	NA	NA
DCAF1	NA	208853	315252	55637.7	235570	186518	6834840	NA	2969690	282652	809950	336326	NA	NA	NA	305478
DCAF11	NA	NA	NA	NA	NA	NA	8671950	NA	3749320	NA	NA	NA	NA	NA	NA	NA
DCAF12	NA	NA	NA	NA	NA	NA	369055	NA	NA	NA	NA	NA	NA	NA	NA	NA
DCAF13	370171	768487	856716	701820	885199	1032000	17486400	423856	7299900	679539	2014730	1125060	NA	430414	156508	828552
DCAF15	NA	NA	57243.3	NA	NA	NA	424171	NA	79767	NA	NA	NA	NA	NA	NA	NA
DCAF17	NA	NA	NA	NA	NA	NA	1563730	NA	587596	NA	NA	NA	NA	NA	NA	NA
DCAF4	NA	NA	NA	NA	NA	NA	301653	NA	122014	NA	NA	NA	NA	NA	NA	NA
DCAF5	NA	NA	401405	NA	NA	NA	2897330	NA	1133840	NA	321353	NA	NA	NA	NA	280945
DCAF7	NA	NA	NA	NA	NA	NA	27660600	NA	9973550	NA	1714940	NA	NA	NA	NA	1505690
DCAF8	NA	NA	317268	NA	NA	273957	3311360	NA	885840	NA	273779	NA	NA	NA	NA	NA
DCAKD	853423	1303850	1197350	513521	1601740	3276960	54029200	1305240	25684600	2481250	8812210	3868780	165235	1126420	1404120	1616370
DCD	699308	765715	451462	342678	376147	281040	253699	178239	NA	254015	NA	256842	242839	539274	333421	1689240
DCHS1	NA	NA	NA	NA	NA	NA	1785540	NA	308880	NA	NA	NA	NA	NA	NA	NA
DCK	NA	709277	NA	NA	NA	512513	8163330	131882	3001580	384798	NA	566180	NA	NA	224887	311882
DCLK1	NA	NA	NA	NA	NA	84359.5	793338	NA	NA	NA	182479	NA	NA	NA	NA	NA
DCLK2	NA	139416	633474	NA	NA	931734	9013510	NA	2642460	174387	1562120	671820	NA	148949	NA	239755
DCP1A	NA	NA	NA	NA	NA	NA	616010	NA	NA	NA	NA	NA	NA	NA	NA	NA
DCP2	NA	NA	NA	NA	NA	NA	511660	NA	234859	NA	NA	NA	NA	NA	NA	NA
DCPS	NA	221205	NA	NA	NA	NA	7082720	NA	NA	NA	792091	534714	NA	NA	NA	NA
DCTD	103200	138955	359655	127453	84521.8	317116	4917450	149448	1975610	256373	1004900	453605	NA	138289	61132.3	165997
DCTN1	697029	1197080	1780350	907215	1387690	2289790	36193800	1050280	12937100	1879420	4579420	2626140	146293	616148	873788	1445330
DCTN2	NA	94193.4	476894	NA	NA	NA	1783290	NA	NA	NA	249290	NA	NA	NA	NA	NA
DCTN4	401388	1118230	2141170	952056	662078	1705870	24925300	543453	7980990	1132640	3326650	1589580	NA	505064	321812	685199
DCTN5	80465.6	204456	286006	121313	435089	469116	9353310	NA	3419490	494193	1514010	789209	NA	227235	324542	624876
DCTPP1	NA	NA	NA	NA	NA	NA	8347570	NA	1234760	NA	NA	NA	NA	NA	NA	NA
DCUN1D1	NA	NA	NA	NA	242494	NA	6708440	415869	2097990	496392	1764300	413725	NA	NA	NA	355603
DCUN1D3	NA	NA	NA	NA	NA	218362	1863060	NA	1165240	NA	465355	NA	NA	NA	NA	NA
DCUN1D5	NA	NA	258785	NA	439709	178326	3047560	221445	1016870	156934	548882	282564	NA	NA	NA	NA
DCXR	NA	364465	177386	84277.4	NA	138165	936853	297302	NA	328701	NA	255603	NA	66989	143159	49142.9
DDA1	NA	NA	NA	NA	NA	NA	5854820	NA	NA	NA	NA	NA	NA	NA	NA	NA
DDAH1	NA	NA	144373	NA	NA	NA	1417870	NA	316464	NA	176420	NA	NA	NA	NA	NA
DDAH2	NA	199853	221209	NA	NA	412539	7156770	123809	1293870	NA	572970	484268	NA	NA	NA	221116
DDB1	862518	1859700	2716950	1007620	1693960	3002980	51480900	1497350	21020400	2135200	7361860	3482710	NA	876393	734306	1380380
DDHD1	NA	222682	NA	NA	127005	323394	2255660	NA	1392560	191999	705975	265314	NA	213068	NA	NA
DDHD2	NA	NA	84059.8	NA	NA	236225	3839480	NA	1618310	NA	530817	207606	NA	NA	NA	NA
DDI2	NA	NA	396636	146057	NA	NA	8339080	229953	2562060	504801	1419150	721703	NA	177847	243074	157412
DDOST	1938650	4067220	4735220	2636880	3521700	7301340	103224000	2772340	61107900	5590840	19010300	8459200	354397	2496320	4387160	6992700
DDR1	NA	NA	NA	NA	NA	NA	987679	NA	401130	NA	NA	NA	NA	NA	NA	NA
DDR2	77119.2	NA	264860	NA	NA	346442	2833800	149368	2942070	NA	771028	426121	NA	221764	NA	NA
DDT	NA	NA	NA	NA	NA	NA	1260340	NA	NA	NA	NA	NA	NA	NA	NA	NA
DDX1	430903	920810	1231680	540394	757346	1423320	26234300	763291	8188910	946783	2129060	1558130	NA	470002	447307	612238
DDX10	214756	447913	919766	242934	562991	971850	11398600	283736	6342780	414294	2341930	768715	NA	181762	315853	543260
DDX17	511622	1176130	1065410	470004	1094450	1898170	45703300	1586880	13179700	1323600	2347440	2306080	NA	441182	704979	1054240
DDX18	1298570	2131700	2184350	1257960	2311670	2681280	40232300	1529910	16266900	1825960	5785880	2567140	NA	1286610	1122560	2443820
DDX19A	539052	1282230	2398270	721547	1119620	2144500	35057200	966180	9685630	1497070	3993330	1985310	NA	658088	751432	1182660
DDX20	NA	198462	244150	NA	183378	407616	8200040	177657	4247430	NA	1098590	263955	NA	NA	50778.2	NA
DDX21	1895270	4585390	6119380	3139560	5432390	6961270	94990000	2243960	27789900	3247630	10677100	4844290	382678	1853830	1743790	4334310
DDX23	251801	547553	748748	252472	422843	914585	13898700	311465	4245680	381523	1045450	537806	NA	133958	195905	379986
DDX24	193337	353046	513451	385606	471047	954259	12091500	225017	4054070	521062	1233840	601375	NA	274364	215234	572677
DDX25	NA	NA	NA	NA	NA	NA	742087	NA	NA	NA	NA	NA	NA	NA	NA	NA
DDX27	325995	439414	797945	287070	795935	741269	11809700	267242	5006990	489310	1236540	609829	NA	228897	239568	421143
DDX31	138768	222429	320160	140899	227774	504658	10598300	NA	4658860	128621	1383240	613553	NA	161682	160679	241786
DDX39A	1838190	2834020	4541710	1432020	2718830	5496130	76626100	2428050	34177900	5331350	14101000	6249330	325345	1686130	2057100	3693200
DDX39B	5145510	9647950	13534800	5574640	8286650	17708100	251783000	8605580	94520200	14254600	44283200	20972500	1200990	5426470	5987270	10587600
DDX3X	3289250	9267860	13546300	5662360	3600700	8425790	129808000	3791670	41863100	5756350	13817400	8102980	392860	2943590	3178900	4893760
DDX41	NA	NA	389901	NA	250420	442527	8321540	287533	2265090	157518	798105	286661	NA	244063	167816	NA
DDX42	248728	1462680	2762280	1206270	352476	1556200	18471200	517658	4374940	737551	2094360	1279540	NA	456104	338487	669798
DDX46	266680	2386090	5020560	1859540	664228	3035130	25606300	1048550	6661260	1151010	4222770	2046930	NA	487548	558718	836512
DDX47	354668	550868	805514	361619	852298	1380860	26853600	493077	8564740	745093	2753050	1500600	NA	427241	403292	858647
DDX49	NA	NA	NA	NA	NA	200987	7107540	NA	1788970	NA	322550	262901	NA	NA	NA	977967
DDX5	7886400	19219500	27925100	12906400	10111000	19219500	329692000	7768710	89036600	10627000	26030400	14457600	1023180	6134960	6551990	11648800
DDX50	722614	901564	1242190	1078800	664417	1076890	24970900	513527	6001240	1176370	1644990	763625	NA	408686	378676	631442
DDX51	63843.5	220154	NA	76975.7	162555	445396	6390890	NA	2817170	93117.3	857874	267374	NA	NA	105121	120640
DDX52	NA	NA	NA	NA	NA	NA	3732560	NA	1112760	NA	NA	NA	NA	NA	NA	NA
DDX54	NA	NA	NA	NA	NA	222675	6123610	NA	2473840	NA	551908	225896	NA	176328	NA	408438
DDX55	NA	NA	NA	NA	NA	NA	3064340	NA	1297140	NA	428888	NA	NA	NA	NA	NA
DDX56	NA	NA	359732	NA	360513	383607	8457360	NA	2644820	NA	916205	353875	NA	110759	NA	209365
DDX59	NA	NA	NA	NA	NA	NA	1800920	NA	NA	NA	NA	NA	NA	NA	NA	NA
DDX6	3072350	8372780	13318600	5975130	7556260	14153000	219418000	4991420	63958700	9349960	33194000	16318800	NA	4298970	4752130	7055790
DECR1	674133	1136440	1340040	607801	1384090	3100440	28661800	979581	11713200	2033540	5172260	2899010	NA	797082	966726	1449780
DEDD	NA	NA	NA	NA	NA	NA	129581	NA	NA	NA	NA	NA	NA	NA	NA	NA
DEF6	NA	NA	NA	NA	NA	NA	1312040	NA	227421	NA	NA	94428	NA	NA	NA	NA
DEF8	NA	NA	NA	NA	NA	NA	249431	NA	63302.4	NA	NA	NA	NA	NA	NA	NA
DEK	NA	225993	543025	163925	303350	192501	5772720	239995	445592	130208	486695	447296	NA	NA	NA	239384
DENND10;DENND10P1	NA	NA	NA	NA	NA	NA	3862230	NA	1420560	NA	NA	NA	NA	NA	NA	NA
DENND11	NA	NA	NA	NA	NA	NA	769538	NA	205662	NA	NA	NA	NA	NA	NA	NA
DENND1A	NA	NA	NA	NA	NA	NA	341253	NA	216166	NA	NA	NA	NA	NA	NA	NA
DENND3	NA	NA	NA	NA	NA	NA	1246960	NA	NA	NA	395872	78025.5	NA	NA	NA	NA
DENND4A	NA	NA	NA	NA	NA	NA	618189	NA	400500	NA	NA	NA	NA	NA	NA	NA
DENND4C	NA	151594	363698	NA	NA	305764	3006590	NA	1514820	259294	597255	270876	NA	NA	NA	174123
DENND5A	NA	NA	NA	NA	NA	NA	3220590	NA	839166	NA	NA	NA	NA	NA	NA	NA
DENND5B	NA	348421	NA	NA	NA	411296	2817030	NA	1394810	NA	NA	NA	NA	NA	NA	74317.1
DENR	143073	NA	NA	370779	582973	1160590	NA	535210	NA	528887	1466410	NA	NA	NA	281211	NA
DEPDC1B	NA	NA	NA	NA	NA	NA	3690050	NA	NA	NA	NA	NA	NA	NA	NA	NA
DEPDC5	NA	NA	NA	NA	NA	NA	163153	NA	30282.2	NA	NA	NA	NA	NA	NA	NA
DEPTOR	NA	107745	NA	NA	NA	112127	4725280	NA	1253610	103905	406548	285303	NA	NA	135852	NA
DERA	NA	146551	246875	NA	NA	136059	2851390	160667	1243960	175957	481541	131216	NA	NA	NA	NA
DERL1	285439	794615	1072160	374501	1286710	1785130	35551400	855325	18783100	1135050	6456570	2968580	NA	576319	1306150	1623480
DERL2	NA	NA	NA	NA	NA	NA	1636520	NA	621482	139124	269696	NA	NA	NA	NA	NA
DESI1	NA	NA	NA	NA	NA	NA	924583	NA	193300	NA	27261.9	NA	NA	NA	NA	NA
DGCR2	NA	NA	NA	NA	NA	215491	1487670	NA	964882	NA	NA	NA	NA	NA	NA	NA
DGCR8	NA	166609	259077	187518	NA	158179	611930	36390.3	153410	NA	205284	NA	NA	NA	NA	NA
DGKA	NA	NA	NA	NA	NA	NA	636470	NA	179977	NA	NA	NA	NA	NA	NA	NA
DGKE	NA	NA	NA	NA	NA	NA	11895500	684022	5550250	NA	1938290	NA	NA	NA	NA	400515
DGKH	NA	NA	NA	NA	NA	NA	865990	NA	459797	NA	110394	194045	NA	NA	NA	NA
DGKI	NA	NA	NA	NA	NA	NA	2315340	NA	NA	NA	NA	NA	NA	NA	NA	NA
DGKZ	NA	NA	NA	NA	NA	NA	3020790	NA	815027	NA	840427	NA	NA	NA	NA	NA
DHCR7	282215	328683	239838	NA	533992	705147	10686000	432616	6434390	837779	2966680	800361	NA	122900	452957	687887
DHFR	NA	NA	34318.8	NA	NA	NA	1281800	NA	219985	24165.6	134180	79401.9	NA	NA	NA	NA
DHPS	NA	NA	NA	NA	NA	NA	988954	NA	202589	60874.2	NA	NA	NA	NA	NA	NA
DHRS1	NA	NA	NA	NA	NA	NA	2250740	NA	NA	NA	NA	NA	NA	NA	NA	NA
DHRS7	NA	NA	NA	NA	NA	NA	292647	NA	63901.5	NA	NA	NA	NA	NA	NA	NA
DHRS7B	NA	NA	NA	NA	NA	NA	1875400	NA	751951	NA	331009	108367	NA	NA	NA	NA
DHX15	613414	1245720	2030060	930103	1584700	2837340	53359600	1444760	20140900	2023020	6656720	3296030	NA	911787	1112010	1592620
DHX16	NA	NA	NA	NA	NA	NA	2847170	196391	1210960	NA	270822	226013	NA	NA	NA	NA
DHX29	NA	227040	279752	104561	274725	277393	7072680	254564	2526230	208180	901352	221945	NA	98255.5	186805	156283
DHX30	540750	765051	868641	323957	1025040	1878410	25966800	934711	10660300	1093120	3904090	2025450	NA	550713	560085	981190
DHX32	NA	NA	NA	NA	NA	NA	2080790	NA	630951	NA	244191	NA	NA	NA	NA	NA
DHX33	100810	237550	445799	154805	NA	485406	8794760	95417.4	3337910	218624	937490	330329	NA	83825.4	NA	108589
DHX34	NA	NA	NA	NA	NA	NA	614470	NA	189023	NA	NA	NA	NA	NA	NA	NA
DHX35	NA	396616	420921	NA	210671	449990	7489410	195181	2490460	240922	968854	353556	NA	NA	NA	265321
DHX36	NA	549781	623030	259961	NA	525799	13637700	NA	5223850	454794	1475210	602904	NA	198128	208172	482716
DHX37	317893	396592	400625	NA	539631	553009	10471100	373213	6234090	166126	1417040	712682	NA	289843	279479	221864
DHX38	246576	1008460	2002530	912828	467697	1193750	13935700	414766	5000740	637821	2279380	915308	NA	259349	392208	588866
DHX40	NA	281452	NA	142000	NA	217970	4423060	NA	1910520	189953	726289	351656	NA	NA	NA	NA
DHX57	187421	NA	NA	NA	201124	303208	4537460	NA	2495470	139611	710014	247213	NA	NA	NA	NA
DHX58	NA	NA	NA	NA	NA	NA	1359160	NA	NA	NA	NA	NA	NA	NA	NA	NA
DHX8	167559	345782	633918	192822	400667	592117	11597400	241242	4240430	365443	1520510	622874	NA	NA	208983	406045
DHX9	4565800	9704150	13717200	5052990	8340160	13907700	209183000	7433400	109821000	8712360	33060600	15541600	838053	3599410	5480210	9381750
DIAPH1	NA	147447	NA	NA	NA	270095	4314590	NA	1940780	175262	603686	194240	NA	NA	NA	NA
DICER1	128446	NA	986838	NA	NA	NA	6786070	NA	2648380	NA	1192550	466803	NA	NA	NA	821483
DIMT1	413422	698870	1047750	513618	1087800	1613590	23368900	573206	12280400	968360	3923920	1628340	NA	431288	531334	1290290
DIP2A	NA	NA	NA	NA	NA	NA	511570	NA	NA	NA	NA	NA	NA	NA	NA	NA
DIP2B	NA	NA	234023	NA	NA	235282	4077450	NA	1881970	223169	547758	414186	NA	NA	NA	141335
DIP2C	NA	NA	NA	NA	93093.7	NA	4184620	NA	1699510	99279.5	466497	196284	NA	NA	NA	NA
DIPK1B	NA	NA	NA	NA	NA	NA	712677	NA	NA	NA	NA	NA	NA	NA	NA	NA
DIPK2A	NA	NA	NA	NA	NA	NA	1044000	NA	281152	NA	NA	NA	NA	NA	NA	NA
DIRAS1	NA	NA	NA	NA	NA	NA	214679	NA	NA	NA	NA	NA	NA	NA	NA	NA
DIS3	NA	374139	NA	198680	190821	402401	8072440	303648	2967960	396224	895327	747635	NA	151414	NA	309363
DIS3L	NA	NA	NA	NA	NA	127390	4299210	NA	828682	NA	240977	183245	NA	NA	NA	NA
DIS3L2	NA	67377.4	131964	NA	NA	181408	1812390	NA	712052	NA	281303	NA	NA	NA	NA	NA
DKC1	301791	622481	1008140	414474	1443860	1507750	26173500	726723	9074080	807040	3497400	1931290	NA	367811	658568	1135300
DLAT	NA	NA	NA	NA	NA	318671	2864600	544632	544632	NA	NA	NA	NA	NA	NA	NA
DLD	NA	NA	NA	NA	563620	428176	5166950	1100800	1856180	230857	975580	663133	NA	NA	664158	801279
DLG1	NA	79387.2	339148	144655	NA	253841	2064610	NA	387830	NA	219072	NA	NA	NA	NA	NA
DLG2	NA	113751	335108	NA	NA	NA	742995	NA	NA	NA	127627	NA	NA	NA	NA	NA
DLG4	NA	NA	NA	NA	NA	NA	395905	NA	NA	NA	NA	NA	NA	NA	NA	NA
DLGAP4	NA	2596.07	408767	NA	NA	514684	4427420	NA	553228	220496	NA	187763	NA	NA	NA	NA
DLST	332535	754407	1452820	577067	997058	1967620	21837100	443975	6506320	836783	2884910	1425690	NA	436431	460084	690657
DMAP1	NA	NA	786699	125184	NA	327799	3980910	NA	676119	NA	457690	338656	NA	NA	NA	NA
DMBT1	292758	867592	NA	308988	NA	NA	NA	NA	NA	NA	NA	NA	166172	NA	NA	219416
DMKN	NA	NA	NA	NA	NA	660669	NA	582398	NA	NA	NA	NA	508061	NA	NA	NA
DMWD	NA	NA	121231	NA	NA	NA	1737350	NA	137419	NA	NA	NA	NA	NA	NA	NA
DMXL1	NA	NA	NA	NA	NA	NA	2441260	NA	1503390	NA	373188	NA	NA	NA	NA	298138
DMXL2	NA	346572	571968	190646	647569	216650	10343300	304515	4952870	529774	1442130	827400	NA	292539	NA	643281
DNAAF10	NA	NA	286239	NA	NA	541173	6585540	NA	2852000	NA	721962	548752	NA	NA	NA	NA
DNAAF5	NA	NA	NA	NA	NA	NA	527500	NA	NA	NA	NA	NA	NA	NA	NA	NA
DNAAF9	NA	NA	NA	NA	NA	NA	2486440	NA	NA	NA	406951	NA	NA	NA	NA	NA
DNAJA1	771891	934580	1583880	572836	1191910	2007840	36380300	942993	11647000	1063860	3102500	1840770	NA	404426	607140	878460
DNAJA2	504393	805890	1623970	471790	858797	1375950	29517400	395150	7746130	842880	2617530	1436610	NA	304201	370941	1522660
DNAJA3	NA	NA	NA	NA	NA	NA	851146	NA	102290	NA	NA	NA	NA	NA	NA	NA
DNAJB1	221766	433866	626346	NA	329562	760679	7425960	279955	1847190	400614	1114750	654292	NA	212470	128934	369536
DNAJB11	NA	NA	368284	NA	272988	NA	5513030	NA	2010730	336802	603954	526083	NA	138884	NA	241286
DNAJB12	238824	642304	1040130	525348	601359	1192160	10295900	483849	4283950	803453	2176260	1158300	NA	214769	302933	430841
DNAJB6	593367	488360	679025	576936	492352	420849	856012	352926	1294260	301393	734636	532864	NA	363597	221933	479349
DNAJC1	NA	NA	NA	NA	NA	NA	203525	NA	NA	NA	NA	NA	NA	NA	NA	NA
DNAJC10	NA	NA	NA	NA	NA	NA	2943290	NA	1240230	NA	452751	NA	NA	NA	NA	122408
DNAJC11	NA	758116	473561	777649	999760	1229440	19972600	943404	8664670	1290320	4644060	1683610	NA	309517	605103	896535
DNAJC13	197256	425151	763357	335551	502671	888998	15751400	416222	7502220	814804	2733840	1095640	NA	128200	316864	655400
DNAJC14	NA	NA	NA	NA	NA	NA	1809510	NA	911039	NA	216803	NA	NA	NA	NA	NA
DNAJC16	NA	NA	NA	NA	NA	2692920	35610600	NA	14381300	NA	5305100	2112780	NA	NA	2615840	NA
DNAJC18	NA	NA	NA	NA	NA	NA	10506400	156518	4155330	NA	NA	508660	NA	NA	NA	NA
DNAJC2	NA	374547	452419	NA	539484	439267	4723480	NA	1335760	293819	724955	395067	NA	355382	NA	NA
DNAJC21	NA	537198	1100370	537066	552523	684809	10561300	NA	2447690	NA	1674300	535150	NA	NA	NA	NA
DNAJC25	NA	NA	NA	NA	NA	269445	2216300	NA	946145	NA	218364	140030	NA	40497.4	NA	59357.6
DNAJC5	NA	NA	NA	NA	NA	308912	4399810	NA	1115200	NA	NA	NA	NA	NA	NA	NA
DNAJC6	NA	308921	582791	NA	325871	NA	5736460	NA	2275160	254964	1116090	NA	NA	NA	NA	388193
DNAJC7	649909	2097160	2988380	1150100	1422610	2764340	41382500	1068680	14075400	1605400	3868630	2487440	NA	532910	850515	1643420
DNAJC8	NA	NA	326570	NA	NA	NA	363940	NA	NA	NA	NA	NA	NA	NA	NA	NA
DNAJC9	NA	114372	NA	NA	NA	NA	4051400	NA	NA	NA	NA	NA	NA	NA	NA	NA
DNM1	NA	97471.4	374919	183944	NA	603212	9532650	361031	3939580	570499	1405890	498388	NA	236624	425521	398869
DNM1L	839788	1401960	1801770	824411	1827060	3668440	57992200	1519490	22982700	2606710	8952490	3597540	167641	1328460	1196430	2101790
DNM2	NA	430004	416385	342077	501948	755506	14614400	282564	5609330	603927	1446620	763956	NA	NA	321190	441188
DNMT1	315778	770454	1557500	599864	426738	732358	16397400	582754	4638920	432645	1250070	661867	NA	191949	238693	395636
DNMT3A	154816	252462	317426	291658	200833	427117	6670570	201670	1946620	223940	701881	376922	NA	NA	NA	NA
DNPEP	NA	NA	NA	NA	NA	NA	2080910	NA	801422	NA	NA	NA	NA	NA	NA	NA
DOC2A	NA	NA	NA	NA	NA	NA	2279900	NA	NA	NA	591512	NA	NA	NA	NA	NA
DOCK10	NA	NA	NA	NA	NA	NA	345421	NA	NA	NA	254275	NA	NA	NA	NA	NA
DOCK11	142640	304762	243767	171688	298207	351996	4714410	135362	2379930	266044	921874	486561	NA	NA	162523	202453
DOCK4	312419	492923	654477	400451	495850	869055	11333900	653321	5653310	752442	2009370	1021260	NA	344730	419613	909680
DOCK5	NA	NA	NA	NA	NA	NA	NA	NA	NA	NA	NA	1867570	NA	NA	2740040	NA
DOCK6	NA	NA	NA	NA	NA	NA	8403380	NA	4944300	NA	1961780	NA	NA	NA	NA	NA
DOCK7	429021	1218490	2481440	1075360	659889	2412460	20089000	713636	9493590	1149440	4799610	1794550	NA	623476	533905	878857
DOCK9	NA	NA	NA	NA	NA	NA	1234710	NA	945846	NA	NA	NA	NA	NA	NA	NA
DOP1A	NA	NA	NA	NA	NA	NA	882380	NA	517079	NA	138278	NA	NA	NA	NA	NA
DOT1L	NA	NA	NA	NA	NA	NA	346044	NA	NA	NA	NA	NA	NA	NA	NA	NA
DPF2	NA	NA	NA	NA	NA	193489	2609110	NA	840705	NA	325175	NA	NA	NA	NA	NA
DPH1	NA	NA	NA	NA	NA	NA	4374870	NA	954311	148625	1119310	NA	NA	NA	NA	NA
DPH2	NA	NA	NA	NA	NA	NA	1000060	NA	NA	NA	NA	NA	NA	NA	NA	NA
DPM1	231410	411988	619490	341373	854448	1405210	19900500	703696	11732300	1228270	4194600	2094600	NA	428941	487500	735993
DPM3	NA	NA	NA	NA	NA	NA	3196930	217509	930964	NA	499907	183914	NA	NA	NA	NA
DPP3	NA	970764	1050040	581309	634175	2172200	29795900	697100	10846500	1232730	4366190	2061450	NA	649413	583552	1625200
DPP8	NA	NA	NA	NA	NA	NA	4746540	NA	1621060	NA	NA	NA	NA	NA	NA	NA
DPP9	NA	493406	743535	422931	574174	875450	13820600	456179	6998970	509499	1838520	904296	NA	206851	318716	654705
DPY19L1	NA	NA	NA	NA	NA	NA	731439	NA	245461	NA	NA	NA	NA	NA	NA	NA
DPY19L4	NA	NA	NA	NA	NA	NA	378377	NA	151890	NA	174469	NA	NA	NA	NA	NA
DPYSL2	1901570	6314550	9502280	3724280	5097200	10967500	151619000	3110390	34837400	6938060	16713300	10012600	NA	2885860	3534630	6711850
DPYSL3	2253560	8635290	14742700	6629500	3595870	10442800	115487000	2485880	30850700	6253560	16261500	8102360	330741	3370060	2839130	4491420
DPYSL5	NA	NA	339245	NA	190213	305127	6779010	NA	2480290	NA	864888	311622	NA	NA	NA	121201
DRG1	1282510	2419590	3259130	1440970	1814990	2641030	62337200	1760380	23362100	2440710	8488350	3326710	NA	1230680	1261970	2729510
DRG2	1147800	2354650	3133180	1618080	2581180	4464940	63795400	1324360	28332700	2755550	10643800	4579340	100221	1205210	1592070	2346870
DROSHA	NA	NA	185259	NA	NA	62062.7	1811380	NA	937226	NA	294848	NA	NA	NA	NA	NA
DSC1	3980360	6394800	7374090	7002350	5321460	6485720	4601080	3975890	3093480	5234990	8602930	4322080	2623170	4796140	4336360	6101370
DSC3	823479	1227240	1163980	1311840	761710	1250770	947288	672406	571598	1045360	1751280	720438	369253	998473	803905	830519
DSG1	1908230	2651980	3424440	2311220	1875160	2874250	2098500	1422420	1417640	2430110	3780750	2252840	849485	1816650	1476320	1808610
DSG2	NA	NA	NA	NA	NA	NA	868144	NA	NA	NA	NA	NA	NA	NA	NA	NA
DSP	8570270	12906500	23643100	13936200	9475290	13907100	10415600	7702240	4916190	9973330	12934600	9130020	4555940	9691280	9269970	11176400
DST	NA	NA	197666	NA	693751	NA	3438400	NA	1303940	NA	525817	336198	NA	NA	NA	NA
DSTN	1195660	1851530	2508530	761128	2066680	3919110	65632500	1534040	21775300	3305480	8913420	4375590	135496	1359100	1682790	2552010
DTD1	NA	138279	242719	NA	NA	234837	2141700	212739	614251	NA	370151	148372	NA	NA	NA	126064
DTL	NA	NA	NA	NA	NA	NA	1399010	NA	399151	NA	NA	NA	NA	NA	NA	NA
DTNA;DTNB	NA	NA	NA	NA	NA	NA	709950	NA	NA	NA	NA	NA	NA	NA	NA	NA
DTX3	NA	NA	NA	NA	NA	324682	2169290	NA	575546	138019	309605	NA	NA	NA	NA	NA
DTYMK	NA	NA	153467	NA	NA	NA	2026880	152086	463770	NA	217081	174858	NA	NA	NA	NA
DUS1L	NA	NA	NA	NA	NA	NA	479267	NA	NA	NA	NA	NA	NA	NA	NA	NA
DUS3L	NA	NA	NA	NA	NA	NA	3337430	NA	1312530	NA	498929	NA	NA	NA	NA	NA
DUS4L	NA	NA	NA	NA	NA	NA	2288350	NA	1371350	NA	NA	NA	NA	NA	NA	NA
DUSP12	NA	NA	NA	NA	NA	NA	1500200	NA	NA	NA	NA	NA	NA	NA	NA	NA
DUSP3	NA	NA	NA	NA	NA	NA	5755780	NA	975307	NA	582890	NA	NA	NA	NA	NA
DUSP4	NA	NA	NA	NA	NA	NA	1180810	NA	744988	206490	255229	83133.8	NA	NA	NA	54231.7
DUSP6	NA	NA	NA	NA	NA	NA	881505	NA	NA	NA	NA	NA	NA	NA	NA	NA
DUT	136246	314795	498983	235583	169211	529614	6917470	204809	1563160	361685	1019830	565124	NA	87496.6	129634	NA
DVL1;DVL1P1	NA	NA	4324.2	NA	NA	NA	18552.5	NA	NA	NA	NA	NA	NA	NA	NA	NA
DVL2	NA	NA	1717160	NA	NA	NA	2286580	NA	NA	NA	NA	NA	NA	NA	NA	NA
DVL3	NA	391422	402685	229127	NA	112461	NA	NA	NA	NA	NA	150292	NA	NA	NA	NA
DXO	NA	NA	NA	NA	NA	NA	2791680	NA	700923	NA	94296.2	221714	NA	NA	NA	NA
DYM	NA	NA	NA	NA	NA	NA	1893110	NA	708110	NA	NA	55258.1	NA	NA	NA	NA
DYNC1H1	2938090	4130860	5978530	2488080	6650010	10914800	155305000	4942490	87993700	7119850	27122700	12748000	572002	3266360	4602420	8072560
DYNC1I2	139935	374560	605985	149601	652830	839508	17196300	452152	4990840	639675	1396280	823450	NA	263212	174317	465171
DYNC1LI1	199903	731173	1179390	475894	659222	1552260	20357400	530506	4675550	1052990	2839540	1462200	NA	304925	290222	822306
DYNC1LI2	355807	1001000	1679120	576935	396437	1006320	15494700	438775	4476060	980449	2799220	1213380	NA	209916	253278	552236
DYNC2H1	NA	NA	NA	NA	NA	NA	1602410	NA	779159	NA	405883	126688	NA	NA	NA	412600
DYNC2LI1	NA	NA	NA	NA	NA	NA	2345450	NA	586704	NA	190139	NA	NA	NA	NA	NA
DYNLL1	2660270	6678880	9948910	3948880	7691200	8871600	140676000	2370630	41449100	5607100	17612200	10287900	454354	2004820	3828980	8556340
DYNLT1	NA	NA	NA	NA	NA	NA	3079240	NA	1236550	NA	821354	NA	NA	NA	NA	NA
DZIP3	NA	NA	NA	NA	NA	NA	928320	NA	533034	NA	156741	NA	NA	NA	NA	NA
EAF1	NA	NA	282011	NA	NA	NA	NA	NA	NA	NA	NA	NA	NA	NA	NA	NA
EARS2	NA	NA	NA	NA	NA	NA	2802430	NA	950110	NA	NA	132989	NA	NA	NA	NA
EBF1	NA	NA	NA	NA	85696.7	346177	5631320	NA	2718700	195416	507083	NA	NA	78627.7	NA	77687.1
EBF3	196869	320831	693722	214675	450375	829367	15079400	298024	4719250	677483	1796680	841408	NA	386182	NA	338459
EBNA1BP2	246334	528834	482602	185763	373136	648024	4717750	NA	930214	NA	272537	201111	NA	NA	152777	348991
EBP	NA	NA	33550.6	NA	NA	NA	162635	NA	NA	NA	65032.8	NA	NA	NA	NA	NA
ECD	NA	NA	NA	NA	NA	NA	25380.2	NA	NA	NA	NA	NA	NA	NA	NA	NA
ECHDC1	230726	NA	NA	NA	231494	NA	8515840	NA	2028810	NA	986735	501744	NA	NA	NA	NA
ECHS1	NA	NA	297013	NA	343908	774713	10032400	367448	2448200	742086	1683230	1145540	NA	NA	309518	490541
ECI1	NA	NA	NA	NA	NA	NA	1882650	NA	NA	NA	NA	NA	NA	NA	NA	NA
ECI2	NA	NA	NA	NA	NA	NA	2514590	NA	NA	NA	NA	NA	NA	NA	NA	NA
ECM1	669363	895772	592052	629379	572550	628653	751500	621504	499914	819035	1499170	775949	392921	786534	685688	619654
ECPAS	343929	966024	1110480	376428	1132460	1441490	27282000	613574	14029400	1236650	4947890	2157370	NA	501970	729183	1454950
ECSIT	NA	NA	NA	NA	NA	NA	1207310	NA	416636	NA	NA	NA	NA	NA	NA	NA
ECT2	NA	NA	NA	NA	NA	NA	6704240	NA	2346230	399778	847179	511515	NA	NA	NA	NA
EDC3	NA	710084	998347	648046	NA	1110510	3403990	303682	1168550	430659	1096890	646685	48270.9	NA	NA	NA
EDC4	91885.1	527187	795591	350868	298798	629333	12531300	375969	4402910	532632	1601400	861494	NA	170498	200418	285184
EDEM1	NA	NA	NA	NA	NA	NA	485522	NA	195262	NA	NA	NA	NA	NA	NA	NA
EDEM3	NA	494759	410738	NA	323313	1432560	10021000	275339	4584270	419547	1728000	720021	NA	NA	NA	472049
EDIL3	NA	NA	NA	NA	NA	NA	1003650	NA	447071	NA	121139	NA	NA	NA	NA	NA
EDRF1	NA	NA	NA	NA	NA	NA	3036340	NA	1206970	148033	453240	496948	NA	NA	NA	NA
EEA1	NA	253406	393309	NA	NA	298361	1655810	NA	NA	NA	524285	247469	NA	NA	NA	NA
EED	NA	NA	178296	NA	NA	214047	5640410	115075	2484630	NA	853233	300969	NA	NA	NA	NA
EEF1A1	3063480	8240230	12471800	5372750	4691470	10607400	139869000	3992840	36551900	5473850	16678900	6919530	658600	2686400	3230720	4891240
EEF1A2	7356130	15020500	21316800	8678400	11006000	18305700	226310000	8472250	65161200	12683700	30114700	16341900	1451940	6086280	5560580	14594500
EEF1B2	NA	1895570	4198630	1522320	1032020	2319800	26634200	719174	4685510	1788610	4192100	2571350	NA	1132680	633849	1024510
EEF1D	1123850	5248270	10566300	3591720	1994010	6339800	54680100	1542230	14378300	3625180	9747410	5039990	NA	1653280	1555210	2279830
EEF1E1	511827	801128	1006830	549517	1464330	2316250	20869000	1011710	6340420	1203500	3711460	1920310	NA	514271	592430	1031890
EEF1G	14648100	30828000	49602900	22676000	29046300	58874900	686133000	24917000	235424000	39241000	130224000	63873400	2691320	16001400	19644500	33893300
EEF2	27657500	59140600	81249700	35890900	52905300	80815400	1095890000	43846600	480197000	62291200	191892000	97642400	6375370	30096200	34238200	70868700
EEFSEC	289931	1140790	1382370	634008	1212890	2414320	31775000	931808	11011800	1241110	3986310	2146850	NA	494963	NA	1156510
EEIG2	NA	NA	NA	NA	NA	NA	1843880	NA	NA	NA	NA	NA	NA	NA	NA	NA
EFHD2	NA	141553	574738	77575	NA	208859	561300	NA	NA	46242.8	282377	52565.7	NA	NA	79460.9	NA
EFL1	NA	NA	NA	NA	NA	NA	2146380	NA	732662	NA	NA	NA	NA	NA	NA	NA
EFNB1	NA	NA	NA	NA	NA	NA	692881	NA	237986	NA	71646.5	150836	NA	NA	NA	NA
EFR3A	NA	NA	NA	NA	NA	419217	3041150	NA	1517980	NA	544368	322385	NA	NA	NA	NA
EFR3B	NA	NA	NA	NA	NA	NA	278928	NA	NA	NA	NA	NA	NA	NA	NA	NA
EFTUD2	1378150	2726120	3958050	1848810	3168560	5691050	84149700	2582160	35689900	3454320	12490000	6286620	NA	1553020	1498360	3213340
EGLN1	NA	164631	NA	NA	NA	NA	2979290	NA	862710	NA	292754	252020	NA	NA	NA	159252
EHBP1	NA	386826	673117	NA	NA	489926	2576250	NA	861942	NA	633890	268252	NA	NA	NA	NA
EHD1	312960	768819	1080640	357780	619834	1142540	16537900	544426	5652940	885072	2608110	1305590	NA	373912	452098	580169
EHD2	NA	NA	NA	NA	NA	NA	1183220	NA	NA	NA	NA	NA	NA	NA	NA	NA
EHD4	202441	415057	423446	328436	292284	764324	12432300	239830	3954550	373392	1465040	643907	NA	213027	327348	340525
EHMT1	NA	NA	NA	NA	NA	NA	1645050	NA	NA	NA	NA	NA	NA	NA	NA	NA
EHMT2	NA	190177	231889	NA	NA	160135	3403340	NA	1049700	NA	441059	153695	NA	NA	NA	NA
EIF1;EIF1B	NA	207363	NA	NA	NA	109840	1941300	217596	387177	NA	140478	229093	NA	NA	NA	NA
EIF1AX;EIF1AY	403729	763658	995851	568075	1835960	1390340	10122300	160992	2591540	885106	2333780	1741450	NA	526789	687897	1706410
EIF2A	NA	NA	107319	NA	NA	NA	3235200	435869	1096210	118551	386443	114736	NA	NA	NA	NA
EIF2AK3	NA	NA	NA	NA	NA	NA	1811320	NA	922470	NA	302736	NA	NA	NA	NA	NA
EIF2AK4	NA	NA	NA	NA	NA	NA	2602980	NA	1050460	NA	NA	NA	NA	NA	NA	NA
EIF2B1	NA	NA	NA	NA	NA	NA	595314	NA	651638	NA	NA	NA	NA	NA	NA	NA
EIF2B2	NA	NA	NA	NA	NA	NA	5859010	NA	1711190	NA	668183	NA	NA	NA	NA	NA
EIF2B3	NA	NA	NA	NA	NA	NA	1937770	NA	679306	NA	234302	157349	NA	NA	NA	NA
EIF2B4	338098	541245	1180800	509237	650552	1632940	30523500	514166	12397200	868463	3914170	1479580	NA	391209	630869	758353
EIF2B5	627813	1266420	2270230	753497	1432120	2657900	28924200	1051120	18322000	1704310	5777580	2809120	NA	953217	1201330	1878220
EIF2D	NA	NA	NA	NA	NA	NA	NA	78085.5	NA	NA	NA	NA	NA	NA	NA	NA
EIF2S1	6405140	11851300	17266100	6690410	14145600	23934700	332804000	9316410	125035000	15980500	44652500	22607300	1227380	7145930	6393000	11816400
EIF2S2	664454	1286270	2310410	526600	2576280	3129310	50104400	1105880	8225460	1500140	5261130	2331460	NA	444610	606779	928472
EIF2S3	3077180	7037930	10797700	4544320	8277170	14980600	204695000	5806550	75128900	10071800	31290500	16227000	515851	5014170	4452320	11108600
EIF3A	1352260	2736670	3509470	1434110	1498970	2887470	56916800	1656040	21844400	2068300	6660080	3044050	250450	959621	1363170	2611200
EIF3B	3769520	7962130	9954640	3537340	4466650	9594610	175675000	4520860	58529500	5505060	19879400	9297750	NA	2543520	2449100	5533820
EIF3C	4074740	9874440	16159000	6966600	6521660	13277400	169436000	5037160	67829200	6814530	25543200	11109900	485294	3687690	4828970	8182580
EIF3D	2247880	6637710	10028500	3686250	4116010	7612220	139723000	3469230	48580100	5588510	17058300	7862390	593467	2813090	3487960	6045690
EIF3E	1677080	4800350	6165580	2687330	3607860	8736290	108293000	3084140	40600900	4476680	16921400	7144070	645263	2484110	3456570	4507070
EIF3F	2214940	5935380	8235590	4354900	2398200	7514290	99062600	2857370	29881000	4522270	10943500	6263990	361790	2019030	1942560	3086350
EIF3G	763588	4736540	8679420	3799640	1537580	3335540	18912800	1064780	5500540	2405680	6892280	3167220	NA	1691860	1077570	2260940
EIF3H	579372	1711010	2938340	1107370	1383220	2280460	43452300	915960	6888740	1098700	3106110	2032880	NA	609687	724801	1925910
EIF3I	161408	479364	506511	245355	281765	768594	9198210	175536	3075650	294925	815956	493710	NA	NA	NA	285507
EIF3J	NA	1542470	3204480	1169980	NA	2444240	21286900	728978	1930060	NA	2067010	1371380	NA	681542	464880	658512
EIF3K	1695610	4257380	5254790	2368280	2565510	5127590	66144800	2477920	22503800	3339470	9544560	4403740	246059	1610150	1670090	3479690
EIF3L	3471540	6673460	9659430	4115100	4771990	8758400	117510000	3909400	47289100	5386820	17124000	8393180	603183	2689890	3732850	5933630
EIF3M	722969	1747250	2254250	800011	1627360	3180820	63110700	1421510	19133900	3109810	12066100	4753020	147628	1132260	1339690	2300360
EIF4A1	8721690	15711400	20267600	8185510	13148500	24703200	347671000	10108300	108489000	14665600	36393200	21416800	1566300	8016680	8145530	12553700
EIF4A2	334342	709435	874946	533051	741810	1423580	17709900	403910	5577990	813034	2408880	1122070	87651.5	291256	339058	757262
EIF4A3	2965310	7340060	9530270	3566710	7895590	14669500	235304000	5594180	61381800	7681630	21728800	13167700	698211	3573580	4780800	5993770
EIF4B	256717	18196200	37005100	16819800	591193	18484000	49864400	2427120	1990430	11449100	21219700	13024600	NA	5150590	2606470	2740640
EIF4E	599796	1176640	1568150	522242	1178420	2713700	31778500	1362080	10337600	2002520	6466210	2399050	NA	504139	877356	1579270
EIF4E2	NA	375672	426757	NA	NA	481290	10725400	170989	2156830	280784	964046	616161	NA	NA	NA	NA
EIF4E3	NA	NA	7969470	NA	3530680	NA	NA	NA	NA	NA	3124020	NA	NA	NA	NA	NA
EIF4ENIF1	NA	2215890	4727020	1467940	NA	1947770	5798080	NA	NA	385963	3183010	1187120	NA	748376	NA	NA
EIF4G1	1117220	2991970	5246040	2082480	1589270	3613420	58944900	1808760	24395000	1968270	7862590	3691400	NA	1020840	1423870	2211940
EIF4G2	861677	4253340	7933120	3327780	1942910	4601100	53766100	1816010	19266600	3035650	10141800	4620790	NA	1339770	1349060	2646730
EIF4G3	210090	533586	744516	399543	418176	1070870	12100500	326791	5487750	447355	2202140	994332	NA	268879	307886	320948
EIF4H	350350	2060210	3797070	2045330	499255	2146270	7836290	850224	1809460	1600430	2770400	1679290	NA	697126	458569	531028
EIF5	NA	388144	420922	NA	NA	177646	3412950	NA	434807	NA	NA	NA	NA	NA	NA	NA
EIF5A	293413	1478800	2837610	1137960	1212050	1869980	24402000	1165870	4159630	1531600	3182670	2084960	NA	508476	636509	1280080
EIF5B	846970	2412710	3594360	1344470	2811890	4749500	87473500	1721290	27068600	2893520	10444600	4911620	NA	1192170	1591770	3517490
EIF6	NA	NA	NA	NA	NA	NA	4359100	NA	1177820	223630	375122	200546	NA	NA	NA	NA
EIPR1	NA	NA	NA	NA	226434	278635	5174220	NA	1612380	206680	414158	175178	NA	NA	NA	207976
ELAC2	NA	NA	NA	NA	NA	NA	5451970	NA	1822790	NA	620692	445939	NA	NA	NA	NA
ELANE	NA	190493	NA	NA	NA	NA	NA	NA	NA	NA	NA	NA	NA	NA	NA	NA
ELAPOR2	NA	NA	NA	NA	NA	NA	2675650	NA	1138920	NA	503826	263510	NA	NA	NA	268757
ELAVL1	2470030	6819350	9498990	4715120	4578670	9775150	158148000	4112870	35236700	5061300	14034300	8221210	531551	2113280	2942080	3943430
ELAVL2	310895	1776450	2533220	1476960	515790	1492250	23383000	311496	4228080	891646	2429770	1007270	NA	643414	444838	777077
ELAVL3	NA	NA	NA	NA	NA	NA	705823	NA	NA	NA	NA	NA	NA	NA	NA	NA
ELAVL4	325705	3408360	5549910	2536560	681591	2565590	27831200	386923	5115230	1193340	3788320	1280460	NA	876661	539809	740467
ELF2	NA	NA	1326800	NA	NA	NA	2850030	NA	NA	NA	NA	NA	NA	NA	NA	NA
ELL	NA	NA	NA	NA	NA	NA	588374	NA	NA	NA	NA	NA	NA	NA	NA	NA
ELMO1	NA	NA	NA	NA	315983	117292	3985600	NA	884835	NA	589601	328876	NA	NA	NA	NA
ELMO2	NA	NA	NA	NA	NA	NA	831836	NA	435536	NA	NA	NA	NA	NA	NA	NA
ELMOD2	NA	NA	NA	NA	NA	NA	855178	NA	NA	NA	NA	NA	NA	NA	NA	NA
ELOA	NA	240008	441521	NA	206933	452345	3315590	NA	1008990	236631	777287	126154	NA	NA	127915	313404
ELOB	NA	149957	162186	NA	394035	371429	4796810	279946	1560910	NA	831916	602282	NA	91517.5	NA	246381
ELOC	633155	2023150	2442520	1185810	2030230	2735800	45322100	927727	14051600	1873780	6080360	2582130	NA	757320	927874	2871950
ELOVL5	NA	NA	NA	NA	NA	NA	486983	NA	272169	NA	NA	NA	NA	NA	NA	NA
ELP1	736781	1492710	2947420	1309120	1586640	3199350	43845500	1400010	18433800	1828600	6986650	3428710	235661	928631	1323920	2312940
ELP2	336305	450743	558180	NA	496599	717215	12561600	416550	5646800	287028	1730550	745879	NA	NA	298177	356898
ELP3	464871	714042	949368	382238	907616	1847620	32807200	756665	15102600	1435820	4532980	1924410	NA	542261	649170	839930
ELP6	NA	NA	NA	NA	46345.6	88972.8	2876930	NA	1002850	NA	337550	72295.4	NA	NA	NA	79904.1
EMB	412569	880731	1104740	603978	1031850	1564170	14364400	498418	6882500	679835	3065880	1316350	NA	411010	549114	716586
EMC1	571216	1204260	966676	365383	1456900	2158750	45730400	1193480	20543300	1823540	6235670	3216330	NA	NA	982408	1624220
EMC2	209994	499092	947281	NA	587081	1123000	9614460	433590	1288650	567009	1724840	489215	NA	449709	469304	608535
EMC3	1237770	1828270	2726030	1424510	2839140	5652480	59532500	2359170	39649800	4303690	13914100	6433670	278333	1853950	2657230	4676390
EMC4	318528	505080	630023	353398	855045	1069000	21861300	577258	10785800	869126	3039210	1074880	NA	403095	558497	801174
EMC6	NA	94828.6	372985	NA	285555	406531	7240120	165252	3344450	199163	1575120	412560	NA	109686	256798	380640
EMC7	NA	NA	NA	NA	NA	NA	NA	NA	504484	NA	327282	142217	NA	NA	NA	NA
EMC8	NA	NA	NA	NA	NA	186983	2751210	129530	1185470	105645	527447	169956	NA	NA	NA	NA
EMD	NA	333392	927985	400457	NA	386963	3946480	361980	1838790	332619	620759	555482	NA	NA	NA	183394
EMG1	253561	325648	563272	127206	191788	835002	15841000	298536	6741600	563266	1706850	730531	NA	109059	192621	235953
EML1	NA	183244	373516	NA	165992	407087	6166240	127693	2663510	314704	892600	328197	NA	120423	NA	122378
EML2	NA	NA	NA	NA	NA	NA	200557	NA	229760	NA	NA	NA	NA	NA	NA	NA
EML3	NA	NA	376029	NA	450904	622824	12851400	NA	4996500	NA	1307940	462762	NA	NA	338315	NA
EML4	489608	955807	2399370	443929	796342	1944820	31505400	646263	12057100	1207290	5289430	1633570	NA	510205	482876	750303
EML5	NA	NA	NA	NA	NA	NA	1304060	NA	589188	NA	193322	NA	NA	NA	NA	NA
EMSY	NA	544471	1287200	566800	NA	389574	1114680	NA	NA	300535	560346	NA	NA	NA	NA	NA
ENAH	231560	NA	209482	NA	346371	373459	344996	392998	359132	368070	192333	349167	334519	153973	NA	281160
ENC1	NA	NA	NA	NA	NA	NA	4116480	203927	1917530	NA	699798	NA	NA	397991	NA	NA
ENO1	5468390	9417300	11079500	4354700	9287280	13223300	261468000	9372760	72202900	10674100	26721100	18960400	1200360	6227250	5959510	11096900
ENO2	3268270	1801500	3731220	1075180	4803380	7271750	123030000	2440650	35730900	5181460	13545300	9204160	254024	2385300	2111390	2564860
ENO3	NA	993754	1522410	4592180	8071740	10252300	227222000	5600890	55471400	8955660	23731500	12303800	911981	4088380	4458090	8752250
ENOPH1	145270	238998	493981	157738	414632	719735	11970100	361911	1732160	467441	1195160	521113	NA	164864	145398	355779
ENPEP	NA	NA	NA	NA	NA	NA	NA	NA	NA	NA	NA	154247	NA	60842.3	NA	NA
ENPP1	NA	NA	NA	NA	NA	NA	485403	NA	NA	NA	NA	NA	NA	NA	NA	NA
ENPP4	NA	NA	NA	NA	2667690	NA	18779200	NA	7840640	NA	2850720	NA	NA	NA	NA	NA
ENTPD3	NA	NA	NA	NA	NA	NA	10780900	NA	4554600	NA	851772	NA	NA	NA	NA	NA
ENTPD5	NA	NA	NA	NA	NA	NA	2439820	NA	1532030	NA	431001	183509	NA	NA	NA	NA
ENTPD6	NA	NA	NA	NA	NA	461034	4568450	NA	2296660	NA	1161070	NA	NA	NA	101174	NA
EP300	NA	130970	133192	NA	NA	NA	1462180	NA	561847	NA	83414.7	NA	NA	NA	NA	NA
EP400	NA	286340	NA	NA	NA	311827	4113350	NA	2172760	108429	490432	NA	NA	NA	NA	313036
EPB41	NA	293228	915596	NA	NA	608010	11284600	805008	3283070	NA	1510440	966289	NA	NA	NA	290589
EPB41L1	NA	432111	826541	267950	NA	620647	5206070	232636	2056620	369667	1184980	490154	NA	NA	NA	NA
EPB41L2	NA	929421	1286040	621651	965867	1206390	25485500	544293	8256780	903322	3109570	1152240	NA	NA	435255	817838
EPB41L3	NA	523991	1030840	600154	336336	1049440	14175700	343917	5159370	593595	1895810	825671	NA	245318	NA	391964
EPB41L5	NA	NA	207821	NA	207821	105447	2722350	NA	767569	NA	NA	NA	NA	NA	NA	NA
EPHB4	NA	NA	NA	NA	NA	NA	2516170	NA	547392	NA	NA	115171	NA	220982	NA	NA
EPHX1	307099	NA	NA	NA	1067330	1848680	20843300	NA	12308600	963782	3983050	NA	NA	NA	903008	NA
EPN1;EPN3	NA	NA	NA	NA	NA	NA	1986660	NA	NA	NA	NA	NA	NA	NA	NA	NA
EPN2	NA	NA	68314.5	NA	NA	NA	279162	NA	NA	NA	36057.7	NA	NA	NA	NA	NA
EPPK1	NA	NA	223346	NA	NA	NA	NA	NA	NA	NA	50614	NA	NA	NA	72428.5	NA
EPRS1	1701910	3724690	6006990	2668980	4503670	8789730	96051100	2990850	52766700	5328400	18160800	9763220	396473	2379440	3006750	4791510
EPS15	NA	NA	137759	NA	NA	NA	887367	NA	NA	NA	NA	NA	NA	NA	NA	NA
EPS15L1	NA	212066	349796	203927	NA	108413	612181	NA	NA	NA	194824	NA	NA	NA	NA	NA
ERAL1	168311	NA	243034	NA	NA	669066	4377050	NA	1781340	215567	895884	426012	NA	NA	NA	NA
ERAP1	NA	NA	350450	150367	NA	480148	8367430	NA	4039450	314754	1201670	349334	NA	NA	NA	304085
ERBIN	NA	506416	801408	537364	NA	999544	10194700	NA	3096030	NA	1577310	506074	NA	NA	NA	NA
ERC1	NA	3062200	5057590	NA	NA	NA	1396680	NA	NA	NA	5259420	NA	NA	NA	NA	NA
ERCC1	NA	NA	NA	NA	NA	NA	674052	NA	NA	NA	NA	NA	NA	NA	NA	NA
ERCC2	NA	NA	NA	NA	NA	NA	1458580	NA	801298	NA	323396	NA	NA	NA	NA	268894
ERCC3	NA	NA	230504	NA	NA	NA	2499590	NA	1170900	56989	346707	NA	NA	NA	NA	NA
ERCC4	NA	NA	NA	NA	NA	NA	1171270	NA	650144	NA	NA	NA	NA	NA	NA	NA
ERCC6	NA	NA	NA	NA	NA	217630	3234230	57253.8	1438960	NA	380037	215421	NA	NA	NA	NA
ERCC6L	NA	NA	NA	NA	NA	NA	3689170	NA	1132530	NA	510955	NA	NA	NA	NA	NA
ERGIC1	634423	965031	1163500	563724	1279450	2474020	39229400	871917	17574400	1111110	5470320	2151440	NA	488859	962281	1352610
ERGIC2	NA	NA	NA	NA	NA	NA	2829290	NA	1411750	NA	NA	NA	NA	NA	NA	NA
ERGIC3	993902	NA	NA	NA	NA	NA	11948100	NA	5968770	NA	1440310	NA	NA	NA	NA	NA
ERH	NA	2037620	2675990	1285290	799802	1835880	18416100	2100140	3022530	1300990	1836030	2002660	NA	805554	656147	553656
ERI1	NA	NA	NA	NA	NA	NA	1535140	NA	355105	NA	NA	NA	NA	NA	NA	NA
ERI3	NA	NA	NA	NA	NA	NA	1450320	NA	575038	NA	93051	116114	NA	NA	NA	NA
ERLEC1	NA	NA	NA	NA	NA	NA	1943250	159493	755229	NA	366108	NA	NA	NA	NA	NA
ERLIN1	NA	NA	363752	111098	202934	247301	4516410	126761	2249040	NA	767785	335548	NA	NA	NA	285022
ERLIN2	929530	1698490	2095880	918163	2116590	4392150	45189800	1797820	19788000	2351190	8021780	4564420	195500	1095410	1615320	2123570
ERMP1	909773	1340350	832772	730607	1484320	3313250	48560300	1604750	28526600	2124800	8999690	2926530	117769	917315	2077310	2596010
ERN1	NA	NA	NA	NA	NA	62676.9	2215140	NA	1346900	NA	268424	208857	NA	NA	NA	NA
ERO1A	1547480	2831880	3227680	1500050	4290330	6289880	106064000	2653050	50601500	5310050	19292200	9280230	389816	2448200	2250190	5648570
ERO1B	NA	NA	NA	NA	NA	NA	1080540	NA	313633	NA	77412	NA	NA	NA	NA	NA
ERP29	NA	NA	NA	NA	NA	NA	1222950	NA	123478	117390	162685	144723	NA	NA	NA	NA
ERP44	NA	NA	NA	NA	NA	NA	8398470	NA	2323120	NA	590915	173963	NA	NA	NA	NA
ERVK-11;ERVK-19;ERVK-25;HERVK_113	NA	NA	NA	NA	NA	NA	6819570	NA	3532190	NA	1356170	NA	NA	NA	91322.5	NA
ESCO1	NA	NA	NA	NA	NA	NA	1134240	NA	NA	NA	NA	NA	NA	NA	NA	NA
ESD	NA	NA	NA	NA	NA	NA	34153600	4933330	NA	799245	NA	4301010	675051	NA	NA	NA
ESF1	NA	615803	1065310	286437	245989	388360	3831620	142486	583426	179629	744384	372087	NA	NA	NA	94778.3
ESRRA	NA	NA	NA	NA	NA	NA	741164	NA	180455	NA	131306	NA	NA	NA	NA	NA
ESYT1	212389	356477	220939	155187	266974	464683	13960000	261466	6555400	401482	1442940	650137	NA	274350	336927	415404
ESYT2	247210	NA	668497	NA	810124	942380	16895800	390744	8682920	NA	2026920	796907	NA	NA	423565	640394
ETF1	1270620	3173270	5239460	2163930	2238450	5070530	74784800	2192430	16872600	3276380	9064900	4531730	103600	1499110	1366920	2092050
ETFA	NA	NA	NA	NA	NA	645594	6639170	111698	963568	182548	1161160	863158	NA	147589	203084	308333
ETFB	NA	NA	NA	NA	NA	NA	225026	83511.5	NA	NA	NA	NA	NA	NA	NA	NA
ETFDH	199215	275551	NA	NA	736831	1196580	9343220	434160	3632570	576552	1484660	1009340	95975.8	NA	124392	345487
ETHE1	NA	NA	NA	NA	NA	NA	3913170	NA	1101840	NA	NA	NA	NA	NA	NA	NA
ETNK1	NA	NA	NA	NA	NA	NA	5372700	NA	NA	NA	645563	NA	NA	NA	NA	NA
EVI5	NA	NA	NA	NA	NA	NA	2783760	NA	1059530	NA	356800	NA	NA	NA	NA	NA
EVI5L	NA	NA	NA	NA	NA	249675	1244850	NA	631334	NA	NA	NA	NA	NA	NA	NA
EVPL	NA	304245	NA	NA	107718	123438	61747.4	97279.7	30370.9	43371.6	218333	135601	55125.3	91329.7	NA	NA
EWSR1	281181	833064	1103760	438862	223189	639027	3619300	197643	1552010	350185	569698	381314	NA	173112	207016	3759550
EXD2	NA	NA	NA	NA	383959	NA	5470110	NA	3824900	NA	1238870	575268	NA	NA	NA	323734
EXOC1	NA	NA	116076	NA	189249	205032	2669300	84691.3	1032050	NA	544802	138898	NA	NA	65742.4	NA
EXOC2	NA	390764	NA	NA	343107	584294	11225000	330501	4654160	242875	1429310	541950	NA	308060	338495	359216
EXOC3	NA	NA	220884	NA	NA	745736	11289500	NA	4643420	346159	1434590	648888	NA	NA	NA	395033
EXOC4	445552	229200	689436	NA	220026	910244	12804600	477712	5317470	533922	2134000	934001	NA	265007	288368	568979
EXOC5	1166790	776543	974257	NA	1435720	3076040	44902500	1504000	18369100	1399240	6357070	3048210	NA	949465	640016	1281580
EXOC6	NA	NA	NA	NA	NA	NA	2546690	NA	658722	NA	NA	NA	NA	NA	NA	246979
EXOC6B	NA	NA	87419.6	NA	113331	227733	3987490	NA	2018870	132489	527281	312077	NA	NA	100474	134911
EXOC7	501552	796552	673345	NA	702802	1719340	27503000	663987	6401970	929986	2799310	1782090	NA	NA	640799	604555
EXOC8	NA	1911240	NA	NA	NA	NA	3483610	NA	1001690	NA	NA	NA	NA	NA	NA	NA
EXOG	NA	NA	NA	NA	NA	NA	1280980	NA	NA	NA	NA	NA	NA	NA	NA	NA
EXOSC1	NA	NA	NA	NA	78443.7	221452	4869280	125004	1548200	193431	734579	354423	NA	NA	109528	192752
EXOSC10	422880	418840	705014	321100	517577	544757	10264400	473979	3820320	470959	1505000	562864	NA	NA	298022	383794
EXOSC2	366694	617889	1011100	205167	626007	996457	15989100	555289	5125650	947269	2103460	1475170	NA	NA	508511	612113
EXOSC3	NA	130883	101491	NA	NA	325550	11342900	125889	3184160	179065	637404	304833	NA	NA	137434	NA
EXOSC4	NA	NA	NA	NA	NA	159278	974296	NA	410987	83076.8	232177	145461	NA	NA	NA	NA
EXOSC5	NA	361253	471425	NA	NA	465455	8822840	357503	5020420	NA	1555860	981250	NA	NA	NA	252695
EXOSC6	NA	NA	418621	NA	496240	521726	8156240	NA	3090410	NA	937981	314593	NA	NA	NA	274629
EXOSC7	122338	270211	671294	222811	277787	487892	13853900	506511	4980130	403104	1767930	793840	NA	NA	242989	587088
EXOSC8	NA	NA	286020	232122	NA	389988	6869070	NA	1831060	NA	1185490	432060	NA	173301	NA	NA
EXOSC9	NA	270898	400126	215378	NA	469767	7016860	183940	3178660	377046	1480770	523820	NA	115761	249758	271212
EXT1	NA	NA	NA	NA	NA	NA	693980	NA	NA	NA	NA	NA	NA	NA	NA	NA
EXT2	NA	NA	NA	NA	NA	NA	4978640	NA	1560460	NA	519098	195853	NA	NA	NA	NA
EXTL3	NA	NA	NA	NA	NA	NA	13019900	NA	7416970	NA	NA	NA	NA	NA	NA	NA
EYA1;EYA4	NA	NA	NA	NA	NA	NA	197621	NA	NA	NA	NA	NA	NA	NA	NA	NA
EYA3	NA	262161	563815	201844	251436	675416	7930320	238077	2813290	320321	1141620	579008	NA	133906	148676	139453
EZH2	NA	NA	NA	NA	NA	NA	660365	251337	NA	NA	NA	NA	NA	NA	NA	NA
EZR	822184	1533030	3274370	1324820	1376860	2249220	47629900	954841	5910440	1425240	3656260	2176270	166973	830924	NA	1253720
F5	NA	221152	NA	182387	NA	141499	2306710	348853	1251210	NA	575184	NA	NA	NA	NA	NA
F8A3	NA	NA	NA	NA	NA	NA	1718580	NA	NA	NA	NA	NA	NA	NA	NA	NA
FAAH	NA	NA	NA	NA	101132	187539	2728430	NA	1317820	NA	239965	139241	NA	NA	NA	NA
FABP5	572974	763488	1513500	939860	482342	775791	1335560	479114	275790	660642	1019870	1606890	188682	543216	527080	861006
FADS1	NA	NA	NA	NA	NA	NA	4260040	NA	1460810	NA	871062	NA	NA	NA	NA	143741
FADS2	NA	NA	142994	NA	NA	NA	3574640	NA	1145510	NA	NA	NA	NA	NA	NA	NA
FADS6	NA	NA	NA	NA	NA	189929	4784810	NA	1994090	NA	434814	202839	NA	NA	NA	NA
FAF1	NA	NA	483569	NA	440283	NA	11158200	168467	3048440	NA	846276	273222	NA	NA	90594.5	NA
FAF2	369916	368894	343446	418043	841891	1107090	15465000	580585	9106610	796405	2202490	1140830	NA	395901	423179	913600
FAH	NA	NA	NA	NA	NA	28808.9	NA	40741.5	NA	NA	NA	46086.7	NA	NA	NA	NA
FAHD1	NA	NA	NA	NA	NA	NA	328406	NA	NA	NA	NA	NA	NA	NA	NA	NA
FAM114A1	NA	NA	NA	NA	NA	NA	254107	NA	NA	NA	NA	NA	NA	NA	NA	NA
FAM114A2	NA	521611	900654	NA	153354	258158	5902330	279379	856110	311978	748534	283751	NA	NA	NA	NA
FAM117B	NA	NA	99843.4	NA	NA	NA	122477	NA	NA	NA	60004	NA	NA	NA	NA	NA
FAM118A	NA	NA	NA	NA	NA	NA	458451	NA	NA	NA	NA	NA	NA	NA	NA	NA
FAM120A	194747	297383	355874	280672	423339	537237	10013800	248924	4623600	362757	1171020	742394	NA	193607	339182	456047
FAM120B	NA	NA	NA	NA	NA	NA	2520070	NA	1290960	NA	254823	139501	NA	NA	15022.2	150701
FAM120C	NA	NA	NA	NA	NA	NA	1737160	NA	853115	NA	227682	117091	NA	NA	NA	NA
FAM177A1	NA	NA	NA	NA	NA	NA	37465100	NA	9864910	NA	NA	1313360	NA	NA	NA	NA
FAM193A	NA	245500	275172	280947	NA	237034	903790	NA	294744	189605	299124	NA	NA	NA	NA	NA
FAM20B	NA	NA	NA	NA	NA	NA	6791760	NA	3517170	460096	1288930	530271	NA	NA	NA	417185
FAM219A	NA	NA	NA	NA	NA	NA	422469	NA	NA	NA	NA	NA	NA	NA	NA	NA
FAM234A	NA	NA	NA	NA	NA	NA	1428450	NA	553767	NA	NA	NA	NA	NA	NA	NA
FAM234B	NA	NA	NA	NA	NA	NA	423617	NA	NA	NA	NA	NA	NA	NA	NA	NA
FAM3C	NA	NA	456604	NA	NA	NA	7648130	234908	2287790	346504	1167650	377281	NA	NA	NA	651530
FAM76A	NA	NA	NA	NA	NA	NA	2994220	NA	NA	NA	NA	NA	NA	NA	NA	NA
FAM83D	NA	NA	66215.3	NA	NA	NA	1768870	NA	525211	NA	116545	NA	NA	NA	NA	NA
FAM8A1	NA	NA	NA	NA	NA	131328	1907890	NA	1453020	NA	451381	225914	NA	NA	NA	NA
FAM91A1	NA	NA	NA	NA	NA	266022	4626020	NA	2563960	NA	863427	305843	NA	NA	NA	245893
FAM98A	NA	797041	1081550	479458	1012000	1574850	24265200	721289	6387440	872751	2764840	1283710	NA	308180	323845	678697
FAM98B	81528.4	518383	988671	399389	387318	1247930	17068500	372909	3753050	489338	1866770	909111	NA	168865	208764	563029
FANCI	NA	NA	NA	NA	NA	NA	1262130	NA	373325	NA	NA	NA	NA	NA	NA	NA
FAR1	1312730	1659750	1810990	985079	1455950	2438100	22589300	1108460	14532900	1132650	4653480	2195540	130967	804959	1523240	1920150
FARP1	NA	NA	559899	NA	286966	788863	12460400	243793	4306840	516844	1455060	635364	NA	NA	NA	183971
FARSA	415343	789422	874767	460574	650922	395692	13414000	521804	7354830	761743	1812860	1623440	NA	447344	506124	590383
FARSB	654744	1160570	1220570	734709	1277970	2136450	37802100	751596	15341800	1519270	4828440	2053210	NA	787209	780678	1409130
FASN	3913280	6242030	9054390	3880810	6539710	10740100	146380000	5265760	61484200	6798540	20033800	11475000	2383060	2468190	4074020	8346990
FAT1	NA	NA	NA	NA	NA	NA	464506	NA	NA	NA	NA	NA	NA	NA	NA	NA
FAU	113764	177012	NA	157176	40393.4	104123	NA	36089.8	173409	NA	78281.9	170795	NA	62331	74875.8	133744
FBH1	NA	NA	NA	NA	NA	NA	730778	NA	259261	NA	NA	NA	NA	NA	NA	NA
FBL	2793120	5023250	6980960	3208370	6971050	9661770	148425000	3936330	66663600	6730690	20221800	9363800	698371	4230220	4756760	8504460
FBXL15	NA	NA	NA	NA	NA	53767.5	980857	NA	290348	NA	79523.3	63340.8	NA	NA	NA	NA
FBXL16	NA	NA	NA	NA	NA	NA	5304380	NA	2390470	NA	590806	NA	NA	NA	198862	NA
FBXL18	122676	158576	162612	NA	172970	273998	4697320	NA	2135980	130623	862113	184049	NA	NA	NA	156976
FBXL19	NA	NA	NA	NA	NA	NA	1995520	NA	889313	NA	NA	NA	NA	NA	NA	NA
FBXL2	NA	NA	NA	NA	NA	NA	NA	NA	1398250	NA	800936	NA	NA	NA	NA	NA
FBXL20	NA	NA	NA	NA	NA	NA	1646970	NA	697325	NA	NA	NA	NA	NA	NA	NA
FBXL3	NA	NA	NA	NA	NA	NA	1058890	NA	365250	NA	105890	NA	NA	NA	NA	NA
FBXL6	NA	NA	NA	NA	NA	NA	557014	NA	149505	NA	NA	NA	NA	NA	NA	NA
FBXL8	NA	NA	NA	NA	NA	NA	4254840	NA	1916240	NA	NA	NA	NA	NA	NA	NA
FBXO10	146680	NA	NA	NA	NA	NA	1734990	NA	717777	NA	254022	233384	NA	NA	NA	NA
FBXO11	NA	NA	NA	NA	NA	NA	226821	NA	NA	NA	NA	NA	NA	NA	NA	NA
FBXO2	NA	NA	NA	NA	NA	NA	1141690	NA	NA	NA	NA	NA	NA	NA	NA	NA
FBXO21	NA	NA	NA	NA	NA	NA	5255420	NA	2062730	NA	NA	NA	NA	NA	NA	742981
FBXO22	NA	NA	NA	NA	NA	259936	1594710	NA	545008	NA	159331	NA	NA	NA	NA	NA
FBXO28	NA	NA	NA	NA	NA	1155120	8780450	NA	2454210	NA	NA	341735	NA	NA	NA	361445
FBXO3	NA	NA	NA	NA	NA	200075	3537070	NA	1557490	NA	605801	242247	NA	NA	NA	NA
FBXO30	NA	NA	NA	NA	NA	NA	2628360	NA	767945	NA	525289	243070	NA	NA	NA	NA
FBXO38	NA	NA	101963	NA	NA	NA	1400910	NA	792119	79048.5	219330	101750	NA	NA	NA	62545.5
FBXO4	NA	NA	NA	NA	NA	NA	1343180	NA	883860	NA	NA	NA	NA	NA	NA	NA
FBXO42	NA	NA	309673	NA	NA	126897	2885110	NA	950119	NA	412343	NA	NA	NA	NA	134773
FBXO45	NA	NA	NA	NA	NA	NA	1192410	NA	675113	NA	300185	NA	NA	NA	NA	NA
FBXO46	NA	NA	NA	NA	NA	NA	876442	NA	NA	NA	NA	NA	NA	NA	NA	NA
FBXO7	NA	NA	NA	NA	NA	NA	1435640	NA	275081	NA	NA	NA	NA	NA	NA	NA
FBXO9	NA	NA	NA	NA	NA	NA	334441	NA	85114	NA	NA	NA	NA	NA	NA	NA
FBXW11	154839	181802	395561	NA	198149	771925	6950790	211410	2386300	247187	1080620	494353	NA	189833	173233	143007
FBXW8	NA	NA	605769	NA	NA	NA	12970000	NA	4946820	NA	NA	934935	NA	NA	573817	NA
FCF1	177543	260559	360198	224846	367380	620817	8632010	228850	3800930	190834	1085820	530702	NA	NA	176749	563108
FCHO2	NA	NA	NA	NA	NA	NA	4962130	NA	1835040	NA	466998	329803	NA	NA	NA	NA
FCSK	NA	NA	NA	NA	NA	NA	429359	NA	495533	NA	NA	NA	NA	NA	NA	NA
FDPS	314040	579561	804012	NA	477705	567744	10450100	466441	4150620	685188	1559000	561036	NA	163017	NA	729156
FDXR	NA	NA	370714	NA	NA	NA	7874210	160003	1573720	NA	388958	402705	NA	NA	225802	NA
FECH	NA	NA	NA	NA	NA	NA	1813220	150293	818123	NA	NA	NA	NA	NA	NA	NA
FEM1A	NA	NA	NA	NA	NA	NA	671851	NA	NA	NA	NA	NA	NA	NA	NA	NA
FEM1B	NA	NA	NA	NA	NA	110296	1068010	NA	417609	NA	319182	NA	NA	NA	NA	NA
FEN1	NA	NA	NA	NA	NA	NA	2698490	389513	NA	NA	NA	355203	NA	NA	NA	NA
FER	NA	NA	NA	NA	NA	374733	3501620	NA	1109720	NA	374769	327187	NA	NA	NA	215076
FERMT2	NA	387739	542866	NA	200176	240129	7304570	264905	2376810	221390	1014770	585100	NA	216932	NA	324236
FGA	NA	NA	NA	NA	NA	NA	NA	155462	NA	NA	NA	NA	NA	NA	NA	NA
FGFR1	NA	NA	NA	NA	NA	NA	1130530	NA	283023	NA	NA	NA	NA	NA	NA	NA
FH	240709	579702	640398	266415	540202	1242410	32520900	335889	5865680	523398	1649410	827051	NA	304143	296147	540163
FHIP1B	NA	NA	NA	NA	NA	NA	667556	NA	253042	NA	29966.5	NA	NA	NA	NA	NA
FHIP2A	NA	NA	340505	NA	430731	412442	12896900	152808	5629060	510462	1535100	707423	NA	NA	NA	407809
FHIP2B	NA	NA	NA	NA	NA	NA	630920	NA	NA	NA	NA	NA	NA	NA	NA	NA
FHL1	NA	182546	NA	NA	NA	153327	5430960	965038	833869	245189	292524	562133	56494.6	NA	NA	NA
FHL3	NA	NA	NA	NA	NA	488676	2206240	NA	497575	NA	NA	NA	NA	NA	NA	NA
FHOD1	NA	NA	394410	NA	NA	247979	3677870	NA	2314650	NA	950678	611383	NA	NA	NA	NA
FIBP	NA	NA	NA	NA	NA	109172	901449	NA	553440	NA	NA	NA	NA	NA	NA	NA
FIG4	NA	NA	NA	NA	NA	NA	2735600	NA	959060	NA	233185	122699	NA	NA	NA	263887
FIP1L1	NA	258142	483244	209144	NA	169064	609988	NA	NA	NA	284386	NA	NA	NA	NA	NA
FIS1	NA	NA	NA	NA	370028	139153	4630370	NA	933925	NA	400328	NA	NA	NA	NA	NA
FITM2	235095	306840	402396	239156	482841	807834	11361600	185494	5777510	392744	2198020	990285	NA	217333	330692	822067
FKBP10	122587	127804	241240	150504	183050	261410	7273600	149437	1676670	99337.6	558393	129270	NA	NA	NA	NA
FKBP11	94149.8	NA	107669	124089	282680	735253	7873920	126264	3273250	213867	1182760	546723	NA	100913	162795	214093
FKBP15	NA	88021.3	231977	92223.2	NA	52606.7	1640850	NA	521651	118091	290731	124100	NA	NA	NA	NA
FKBP1A	818614	2254470	3370890	1907660	1740980	3258080	28657900	1331240	4456190	1480140	4347540	1834700	NA	459326	544142	1506620
FKBP2	NA	545660	588662	243196	639394	1302430	13257100	599985	3169010	353447	1257410	1125010	NA	239402	270798	375656
FKBP3	289133	1660960	2549020	1327860	952508	2268700	13354400	827964	2725580	1401870	2710640	1621450	NA	574365	531103	1003010
FKBP4	2417310	5786160	7331670	3558520	5086050	8735880	113574000	3349710	19892700	4595790	12467500	6670430	140053	1770910	1733950	3065180
FKBP5	498826	1063800	1477180	NA	1036010	2151660	26995500	1037040	10678400	1064400	3844370	2094230	NA	NA	641769	NA
FKBP8	716392	1804970	2170210	1169110	1483950	2562780	43963800	1570240	18724300	2029360	5796120	2345290	NA	668857	925936	1573410
FKBP9	NA	NA	NA	NA	NA	NA	4335520	NA	1127730	NA	536949	NA	NA	NA	NA	NA
FLAD1	NA	NA	NA	NA	NA	NA	751786	NA	269584	NA	NA	NA	NA	NA	NA	NA
FLCN	NA	NA	NA	NA	223938	329144	3141310	NA	2810190	NA	799823	NA	NA	NA	NA	NA
FLG	1505360	2622970	2683180	2661620	2263280	4735080	1861090	2973370	1512520	1718580	2423930	2388440	578659	1767190	1758140	3008630
FLG2	25031400	26500700	23489200	25199000	25136800	31997900	21805900	16744400	13965200	21909100	42567100	19671100	11337800	22908300	17557700	26679800
FLII	NA	295724	417544	NA	232993	551573	9954830	329025	3171720	273786	1169700	508204	NA	210022	155005	459290
FLNA	2270930	6019420	9833400	4416570	3643460	7452610	87930200	3781720	32512700	4135570	11977100	7637880	345110	1797910	2369090	4264240
FLNB	340925	762764	1185800	417273	592993	1016290	16848100	716805	5203760	648478	1587900	1132200	NA	307795	357417	576197
FLNC	398469	1035710	2044070	870612	866110	1787920	19429900	692899	7728480	918090	2324740	1740850	583473	400286	783135	1353480
FLOT1	125267	297900	575974	260007	454510	895133	13797200	526648	4810250	445527	1469930	887177	NA	161913	190363	354009
FLOT2	NA	NA	NA	NA	NA	277582	4402300	306677	1501510	218170	383234	359632	NA	NA	NA	NA
FLRT3	NA	NA	NA	NA	NA	NA	1178760	NA	NA	NA	NA	NA	NA	NA	NA	NA
FLT1	28131.5	NA	NA	NA	NA	NA	NA	NA	NA	NA	NA	NA	NA	NA	NA	NA
FMNL1	NA	NA	NA	NA	NA	NA	664145	NA	238115	NA	NA	NA	NA	NA	NA	NA
FMNL2	191883	327661	505456	315097	389034	574723	10171500	214327	4862390	251715	1553900	702465	NA	173220	389274	457904
FMNL3	NA	838735	NA	NA	NA	546567	3032850	NA	803542	512356	1201770	NA	NA	NA	NA	NA
FMR1	NA	345867	339399	194835	NA	273165	2953950	NA	1047280	246618	494714	383300	NA	NA	NA	297087
FNBP1L	NA	172368	395013	NA	133545	245735	3358850	NA	1025130	NA	504932	286213	NA	NA	NA	NA
FNBP4	NA	643422	1163580	482766	NA	526123	1625150	123360	NA	359974	858347	315270	NA	NA	NA	NA
FNDC3A	NA	NA	NA	NA	NA	NA	1532860	NA	945531	NA	NA	140239	NA	NA	NA	NA
FNDC3B	NA	NA	NA	NA	403469	NA	2965200	NA	1272530	NA	NA	NA	NA	NA	587479	NA
FNIP1	NA	67391.7	142310	46292.7	NA	88739.4	1052650	NA	518056	NA	179774	NA	NA	NA	44841.4	NA
FNTA	NA	193172	NA	NA	NA	268974	6777030	NA	1737220	325567	1062460	241813	NA	NA	NA	273631
FNTB	NA	NA	NA	NA	NA	267124	10587200	NA	2784010	NA	894082	374243	NA	NA	NA	NA
FOCAD	NA	NA	NA	NA	NA	97107.5	2713470	NA	1135890	NA	430025	249609	NA	NA	NA	NA
FOSL2	NA	814340	1174280	724442	NA	485992	1824840	NA	NA	304084	NA	NA	NA	NA	NA	NA
FOXK1	NA	NA	109129	NA	NA	NA	1769720	NA	NA	NA	NA	NA	NA	NA	NA	NA
FPGS	NA	NA	NA	NA	NA	NA	3618960	NA	1290530	NA	NA	NA	NA	NA	NA	NA
FRG1	386603	1515570	1901680	896393	2265580	2163270	21950600	650902	6905950	1335310	4389030	1269340	216977	797747	764696	1398180
FRMD4A	NA	581748	1366630	331705	138570	467294	3971420	NA	1156620	244597	956525	280476	NA	NA	105400	156261
FRMD5	NA	NA	NA	NA	NA	NA	676727	NA	697464	NA	246101	NA	NA	NA	NA	NA
FRMD8	NA	NA	NA	NA	NA	NA	687143	NA	NA	NA	NA	NA	NA	NA	NA	NA
FRMPD1	NA	NA	NA	NA	NA	NA	370164	NA	NA	NA	NA	NA	NA	NA	NA	NA
FRMPD4	NA	NA	NA	NA	NA	NA	740067	NA	250874	NA	NA	NA	NA	NA	NA	NA
FRS2	NA	NA	NA	NA	NA	NA	697107	NA	178155	NA	NA	NA	NA	NA	NA	NA
FRYL	129269	NA	154502	NA	NA	362933	3455220	NA	1667520	144107	576629	306479	NA	NA	101536	221290
FSCN1	9396970	12274600	15440600	6585540	16428300	30009400	437919000	10589900	201107000	20885600	59093400	32554500	1305580	10004000	11052000	17568900
FSD1	NA	NA	NA	NA	NA	294196	2860700	NA	1148930	NA	491025	NA	NA	NA	NA	NA
FSD1L	NA	NA	NA	NA	143776	NA	3788210	NA	621508	NA	NA	NA	NA	NA	NA	103708
FTH1	NA	336175	385610	NA	108027	263581	2323500	NA	529949	NA	NA	142606	NA	NA	NA	NA
FTO	NA	255424	366021	NA	292017	264405	8893810	160867	2435980	229028	695702	457187	NA	151677	NA	NA
FTSJ3	592937	692488	755649	838991	541424	1200220	8654630	466863	5548860	764762	1945740	908347	NA	350964	NA	426980
FUBP1	NA	1306220	3291580	1126840	NA	878484	5184180	156183	996383	264856	1073480	587442	NA	248239	NA	NA
FUBP3	NA	252238	725357	488036	NA	NA	1294750	NA	NA	78109.6	250453	NA	NA	NA	NA	NA
FUCA1	NA	184003	258503	NA	309026	528237	10090400	256310	3176420	477873	1672200	811578	NA	101484	258806	388880
FUCA2	NA	NA	NA	NA	NA	NA	220560	NA	NA	NA	NA	NA	NA	NA	NA	NA
FUNDC2	NA	319143	NA	NA	281631	786789	7112480	457180	3922170	NA	1672000	1004520	NA	181333	NA	553001
FUT11	NA	NA	NA	NA	NA	NA	365445	NA	NA	NA	NA	NA	NA	NA	NA	NA
FUT8	NA	NA	NA	NA	NA	NA	2212580	NA	1072330	NA	NA	NA	NA	NA	NA	NA
FXR1	993919	1569420	3242270	1212970	841387	2821540	31271000	944999	8608850	1750880	4937150	2210260	NA	931359	524047	916739
FXR2	NA	NA	351975	NA	NA	315595	2268050	153623	512225	158272	217133	262720	NA	NA	NA	164650
FYN	259144	317060	NA	178075	344527	813178	2008070	NA	6167860	336642	1177140	647010	NA	NA	NA	247299
FYTTD1	304550	168336	321180	237092	633713	507710	13257300	117173	4982830	516855	1138120	746318	NA	277273	285760	662870
FZR1	NA	NA	NA	NA	NA	NA	1276290	NA	340503	NA	NA	NA	NA	NA	NA	NA
G3BP1	NA	299392	637625	216465	NA	142776	1822450	NA	261204	NA	237081	NA	NA	NA	NA	NA
G6PD	616040	1221410	1870520	522858	1149810	2282750	52186500	679984	14680000	1390920	4488580	1996770	NA	678769	653254	1378950
GAA	NA	NA	NA	NA	NA	28586.1	367938	33350.8	NA	NA	NA	NA	NA	NA	NA	NA
GAB2	NA	95536.5	301439	38232	NA	134949	1190090	NA	166123	135736	212438	82086.7	NA	NA	NA	43133
GABARAPL2	NA	NA	NA	NA	207628	617246	5256330	NA	2903680	NA	241080	254768	NA	NA	148530	NA
GABPA	NA	170258	651888	313046	119611	596486	6426500	204419	1323950	295415	937424	460910	NA	NA	NA	220429
GAK	NA	221281	181972	NA	108796	322674	4713830	113780	1678190	NA	598549	251725	NA	NA	NA	176142
GALC	NA	NA	NA	NA	NA	NA	2610650	NA	1273410	NA	NA	NA	NA	NA	NA	NA
GALE	390492	521883	1035930	327529	929029	1320020	23947700	526911	8710020	973871	2893890	1657190	NA	NA	581378	762415
GALK1	NA	174190	NA	NA	NA	152961	1853180	NA	1015770	158507	324725	78686.9	NA	67257.1	NA	NA
GALK2	NA	NA	NA	NA	NA	NA	1609440	NA	793009	NA	NA	NA	NA	NA	NA	NA
GALM	NA	NA	NA	NA	NA	NA	NA	170603	NA	NA	NA	NA	NA	NA	NA	NA
GALNT1	145334	NA	NA	NA	NA	183423	3245010	197327	1012740	245278	403715	208648	NA	NA	NA	98131.4
GALNT11	NA	NA	NA	NA	NA	NA	1306920	NA	150510	NA	249370	NA	NA	NA	NA	NA
GALNT12	NA	229031	NA	90065.7	NA	307200	5302840	150746	2819520	NA	1054140	222170	NA	NA	116449	216052
GALNT2	244813	545196	779032	218525	1015800	969409	22303400	413927	11665900	557532	3154290	1347720	NA	415187	775238	1210220
GALNT3	NA	NA	NA	NA	261925	270632	7622620	NA	3838980	NA	738156	456846	NA	NA	NA	477742
GALNT5	NA	NA	NA	NA	NA	NA	3544690	NA	595573	NA	290470	NA	NA	NA	NA	NA
GALNT7	191526	NA	332289	NA	177206	433032	9675730	113522	4031300	281023	1327480	658826	NA	NA	182006	NA
GALT	NA	NA	NA	NA	NA	NA	2099740	NA	NA	NA	NA	NA	NA	NA	NA	NA
GAN	NA	NA	NA	NA	NA	49044.1	881576	NA	361940	165473	234578	97758.3	NA	NA	NA	NA
GANAB	526102	1076460	1316940	581476	1121890	2166310	33149300	1377940	13772400	1470770	4635810	2565280	NA	737004	697097	1421930
GAPDH	3604840	6102230	6901870	5101180	3553120	6013200	16238900	5933530	4307640	4306470	8240670	6882780	2090310	4056970	3883830	4807690
GAPDHS	NA	NA	NA	NA	NA	NA	NA	NA	NA	212150	NA	NA	NA	NA	NA	NA
GAPVD1	534605	1237500	1835710	823813	1073390	1989040	27424100	944605	12715500	1310560	4836800	2169380	NA	595947	855483	1383710
GAR1	585909	1029520	831552	455342	1096650	1277510	16000800	552949	6955080	1089380	1461150	1067860	NA	788784	709672	2831600
GARRE1	NA	NA	NA	NA	NA	NA	880142	NA	522226	NA	NA	NA	NA	NA	NA	NA
GARS1	4800850	9115520	12897700	5639230	8870770	17415000	256587000	7876610	94868500	13525000	40502900	20277100	842186	5534180	5892590	11979300
GART	770689	1621780	2866640	1177300	1590430	2444510	38421600	1615930	9284500	1805050	4000520	2751200	192217	573985	443991	2042550
GAS2L3	NA	NA	NA	NA	NA	NA	1518520	NA	350059	NA	307061	NA	NA	NA	NA	NA
GATA1;GATA2	NA	NA	330839	NA	NA	NA	584495	NA	NA	NA	NA	NA	NA	NA	NA	NA
GATAD2B	NA	151317	355540	130582	NA	127646	478652	NA	NA	NA	NA	NA	NA	NA	NA	NA
GATB	NA	NA	NA	NA	NA	246890	2851870	NA	1037360	NA	382076	290403	NA	NA	NA	NA
GATD1	NA	NA	NA	NA	NA	NA	1162340	NA	222142	NA	NA	NA	NA	NA	NA	NA
GATD3;GATD3B	NA	213788	NA	NA	NA	NA	2912470	NA	NA	NA	NA	NA	NA	NA	NA	NA
GBA1	NA	NA	NA	NA	NA	NA	6609200	NA	2210370	NA	NA	NA	NA	NA	NA	NA
GBE1	NA	103921	221199	50736.1	212263	296240	7941340	NA	2737910	206488	770368	563709	NA	66808.2	NA	185927
GBF1	NA	581793	561557	304664	294526	604848	7324640	NA	4409720	485091	981136	699212	NA	207228	176387	274536
GCAT	NA	NA	NA	NA	NA	NA	3990650	NA	930281	NA	NA	NA	NA	NA	NA	NA
GCC2	NA	NA	NA	NA	NA	425529	NA	NA	NA	NA	NA	NA	NA	NA	164754	NA
GCFC2	NA	NA	NA	NA	NA	NA	577798	NA	133544	NA	NA	NA	NA	NA	NA	NA
GCH1	NA	NA	NA	NA	NA	NA	2970550	NA	712945	NA	581953	NA	NA	NA	NA	NA
GCLC	NA	305149	769109	443412	568471	1137600	22413800	405659	8792060	866990	2949850	1168690	NA	420467	547111	788209
GCLM	198832	656699	549476	437788	407174	1598290	19082500	439895	6121210	1047130	3092510	1389680	NA	383471	378232	538283
GCN1	1602820	2479350	3395250	1365970	3215410	5491490	77922600	2336240	44104800	3685270	14756300	6287870	258371	1761130	2341790	4286460
GDAP1	NA	NA	NA	NA	3432450	2133480	39126700	1332150	19192900	1996740	5664740	3156270	NA	NA	616141	2708950
GDAP1L1	484349	826710	1255380	734470	1261540	1995400	33250300	575752	13773900	1478970	4435640	2220150	NA	591760	561350	1614440
GDAP2	NA	NA	NA	NA	NA	NA	2223390	NA	1018310	NA	NA	NA	NA	NA	NA	NA
GDI1	1515210	2279170	3390170	1483850	3303890	5348770	104529000	3754280	32949800	4192760	12628800	5839020	NA	1612550	1786340	3553850
GDI2	3399490	6251000	8980170	3551350	6216380	10647900	127781000	5005390	49499600	6797120	20146700	10264700	565910	2962930	3695000	6134120
GDPD1	NA	NA	NA	167303	NA	524854	7347920	NA	3783470	NA	1041170	494340	NA	NA	225390	335915
GDPD3	NA	28232.6	22182.1	NA	NA	NA	NA	NA	NA	NA	NA	NA	NA	NA	NA	20392.2
GEM	NA	NA	NA	NA	NA	NA	10622.1	NA	NA	NA	NA	NA	NA	NA	NA	NA
GEMIN2	NA	NA	NA	NA	NA	NA	1205230	NA	359338	NA	NA	NA	NA	NA	NA	NA
GEMIN4	NA	NA	NA	NA	NA	NA	8385490	NA	NA	NA	NA	NA	NA	NA	NA	NA
GEMIN5	NA	813615	1042390	429714	630812	1059790	16965100	350891	6821010	448695	2570800	983075	NA	158537	308550	660999
GET1	NA	NA	NA	NA	NA	NA	665284	NA	216945	NA	115445	NA	NA	NA	NA	NA
GET3	857805	1460730	1380190	955668	1073480	3063060	58589300	1134180	21908200	2646970	6440320	3749430	NA	1073400	1488200	2062370
GET4	NA	24778.8	62480.3	21176.9	23539.8	55692.3	1247250	23748.8	689054	46372.2	218651	63224.6	NA	30861.4	NA	24635.6
GFM1	484868	766273	1085850	206189	676703	1199250	18252300	507378	5440650	763439	1942070	1217830	NA	233085	324091	386935
GFM2	NA	NA	NA	NA	NA	NA	2039210	NA	359160	NA	NA	NA	NA	NA	NA	NA
GFOD1	NA	NA	NA	NA	NA	NA	1104040	NA	440557	NA	128276	156230	NA	NA	NA	NA
GFOD2	NA	NA	NA	NA	NA	NA	487659	NA	262714	NA	NA	NA	NA	NA	NA	NA
GFPT1	592235	785132	1228760	648816	877732	1508060	24046500	845570	8534530	1084140	3429050	1376640	NA	428412	441636	936742
GFPT2	NA	NA	NA	NA	NA	NA	980260	NA	254152	NA	NA	93171	NA	NA	NA	NA
GFUS	NA	NA	121062	NA	NA	NA	2769000	165438	661408	NA	225197	118124	NA	NA	NA	NA
GGA1	194158	945503	2239120	698276	452373	1961370	16336900	349457	3129690	815605	3090320	1430960	NA	440195	520656	698006
GGA2	NA	NA	NA	NA	NA	NA	1709190	NA	NA	NA	NA	NA	NA	NA	NA	NA
GGA3	NA	NA	NA	NA	NA	56463.8	449748	NA	157926	NA	76733.7	NA	NA	NA	NA	NA
GGCT	1233830	2053360	1157920	1528280	1578510	4499240	3510330	1678560	1225310	1376020	3940680	1708910	591071	1724730	927974	2498660
GGCX	NA	56354.1	NA	NA	NA	NA	1497280	NA	633784	NA	107774	NA	NA	NA	NA	NA
GGH	83060.7	119501	61656.1	57045.3	70177.2	66454.5	238950	142314	NA	49802.7	209322	66718.4	NA	101528	NA	55689
GGNBP2	NA	NA	118057	NA	NA	NA	1038170	NA	438752	NA	NA	NA	NA	NA	NA	NA
GGPS1	NA	NA	NA	NA	NA	NA	2099220	NA	685515	NA	NA	NA	NA	NA	NA	NA
GGT7	NA	1729550	NA	NA	NA	1453050	17039400	NA	7799270	NA	2326450	2341360	NA	NA	NA	NA
GHDC	132971	NA	NA	NA	264669	420851	4858670	166821	4070660	NA	939985	594125	NA	NA	270499	496341
GHITM	NA	262412	246106	NA	461926	410763	4765440	NA	3947820	425517	2540020	1044560	NA	NA	130851	159612
GID4	NA	NA	NA	NA	NA	NA	2013600	NA	482542	NA	138061	NA	NA	NA	NA	144081
GID8	NA	NA	NA	NA	NA	NA	1929620	NA	NA	NA	NA	NA	NA	NA	NA	NA
GIGYF2	NA	1760870	3118410	1213320	NA	1115470	4256790	NA	NA	524736	1162790	689781	NA	422496	NA	NA
GINS1	406451	738955	844540	540102	331213	810753	12039900	593550	4417110	398675	1305110	740155	NA	NA	NA	252440
GINS2	NA	NA	NA	NA	NA	NA	630161	NA	NA	NA	NA	NA	NA	NA	NA	NA
GIPC1	NA	NA	NA	NA	NA	NA	1620750	NA	482748	NA	NA	NA	NA	NA	NA	NA
GIT1	NA	NA	532394	NA	196986	466061	6072340	NA	2275010	NA	767591	299779	NA	NA	NA	306219
GK	NA	NA	NA	NA	NA	NA	380936	NA	301489	NA	37577.8	55749	NA	NA	NA	NA
GKAP1	NA	NA	130309	NA	NA	29153.8	162742	NA	NA	NA	NA	NA	NA	NA	NA	NA
GLA	NA	NA	NA	NA	NA	148989	2473170	95046.2	NA	NA	284488	88321.7	NA	NA	NA	NA
GLB1	NA	NA	NA	NA	NA	NA	1140930	NA	NA	NA	1853530	NA	NA	NA	NA	NA
GLCE	NA	NA	NA	NA	NA	NA	3087280	NA	2364990	228739	736884	255884	NA	NA	NA	NA
GLDC	159114	NA	NA	NA	360672	425882	7094980	239726	2692490	185639	692809	459187	NA	NA	77733.2	133104
GLE1	NA	135794	91741	101948	NA	313966	4522820	124401	1993740	135317	584535	244892	NA	35362.5	80910	68690.2
GLG1	465469	799291	560911	751165	1092980	1761970	24771900	740511	10890800	1234900	4072290	1728980	NA	568579	623099	1471510
GLIPR2	478475	1016740	791654	317810	939404	2031980	35612000	332670	11048600	748607	2735620	1324800	NA	259977	445340	645084
GLMN	NA	NA	NA	NA	NA	NA	3016470	NA	888730	NA	NA	NA	NA	NA	NA	NA
GLO1	NA	NA	NA	NA	NA	NA	1996560	NA	NA	NA	NA	NA	NA	NA	NA	NA
GLOD4	523146	1178540	1369040	457955	1206980	1937370	35128400	1096820	10737800	1121140	3317230	2119450	61078.7	440706	439764	741014
GLRX	218454	NA	220009	267143	NA	326670	455428	487845	NA	252116	NA	329213	NA	297820	333381	322127
GLRX3	361771	772553	976063	397132	751837	1063230	26659000	367245	3915290	714044	2065430	867496	NA	NA	300101	538560
GLRX5	NA	NA	NA	NA	NA	NA	3052220	NA	500105	NA	273634	219519	NA	NA	NA	NA
GLS	967745	1625540	1541260	NA	1784980	3550870	36984800	1612670	11772200	2051650	6467860	3653860	NA	696084	847296	778246
GLS2	NA	NA	NA	NA	NA	NA	796660	NA	506743	NA	NA	NA	NA	NA	NA	NA
GLT8D1	NA	NA	NA	NA	78072.7	NA	2979430	NA	1301020	NA	NA	NA	NA	NA	NA	NA
GLTP	NA	NA	NA	NA	NA	NA	2232970	NA	NA	NA	NA	NA	NA	NA	NA	NA
GLUD1	1161480	1713860	2154260	717866	2224540	3385530	53619500	1644390	16394600	1872880	4962560	3157580	213197	916095	1111210	1895910
GLUL	NA	335817	NA	NA	NA	400099	2166.22	NA	713129	NA	201249	224560	NA	NA	NA	NA
GLYR1	360426	504560	663046	NA	1220450	1329140	27836500	559206	11260100	729973	2945730	1111130	NA	267661	479269	781233
GMCL1	NA	NA	NA	NA	NA	NA	71446.8	NA	27191.1	NA	NA	NA	NA	NA	NA	NA
GMDS	NA	NA	NA	NA	NA	NA	3324700	NA	1201230	NA	546378	203069	NA	NA	NA	NA
GMEB2	NA	1022870	917229	603296	NA	435239	1028440	NA	NA	299121	441927	329682	NA	248340	NA	NA
GMFB	NA	136096	NA	NA	NA	274223	6481940	263828	1292160	NA	529857	289425	NA	NA	NA	85392
GMPPA	NA	284606	342464	116456	258637	706440	10848900	303707	4540880	465663	1270700	821835	NA	134771	134573	281955
GMPPB	386841	610742	679817	244817	499521	1311790	17504300	528566	7762820	760442	2985080	1310020	NA	591280	518298	325900
GMPR	578605	NA	NA	NA	474168	NA	16105400	NA	4881530	NA	1597640	888206	NA	NA	NA	NA
GMPR2	NA	241173	174500	NA	362163	762972	9476240	416463	2609890	375222	1311790	818804	NA	295314	269303	567542
GMPS	605797	1515480	1911450	955893	1084510	2343390	42314700	976079	10719300	1201150	3241510	2179450	118719	423926	602627	1078220
GNA11	NA	53223.4	139456	NA	123489	254659	5278900	NA	1658230	90513	437685	NA	NA	NA	146254	167443
GNA13	179742	354219	396838	NA	510967	691332	11736000	232871	4944950	NA	1475990	647239	NA	122747	289254	507613
GNAI2	796432	1436680	1788330	1013880	2031680	3426790	48770500	1294650	22753800	1766170	8277760	3358290	NA	799898	1425840	2024200
GNAI3	NA	NA	NA	NA	NA	147420	5322680	NA	1924850	NA	634124	NA	NA	NA	NA	217738
GNAO1	544722	1084630	1561290	777681	1709370	2683800	41109500	1208910	17670300	1542570	6111670	2498610	NA	773141	1067100	2076520
GNAQ	1964800	3553050	4582140	1771860	3881420	7865850	94857800	2771560	41474800	3731110	13953100	6465070	NA	1913990	3029140	4292900
GNAS	13590400	17287500	24778200	15922500	23978300	38664500	234046000	16197200	94441200	22923900	68803300	33564900	2505190	10881100	15839200	23849400
GNAZ	126547	NA	NA	NA	232697	529439	6420980	NA	2360600	NA	845337	269522	NA	NA	NA	NA
GNB1	377542	735433	1491950	436060	1086390	2876690	31409600	770599	12906500	1314710	4611810	1904550	190719	790491	897787	1036380
GNB2	8149140	13123300	17140500	6217540	14206700	29640500	354082000	9250020	169508000	14591400	46561500	24530600	1262940	6753220	10142700	12428100
GNB5	NA	NA	NA	NA	NA	NA	3600280	NA	1410290	NA	521210	NA	NA	64260.1	NA	126462
GNE	NA	279082	649357	114628	332985	510068	10015300	252689	2930610	359440	1208750	558190	NA	NA	110626	209512
GNG5;GNG5B	NA	NA	NA	NA	NA	NA	11871400	NA	945453	NA	861914	325640	NA	NA	NA	NA
GNL1	937722	1551400	2113260	893070	2030160	3289340	66561200	1374270	24648600	2144380	8032660	3346660	NA	1071830	1165100	2238310
GNL2	224231	441115	668414	241642	274079	525682	10308000	275749	3256530	306566	948805	400004	NA	NA	107716	197807
GNL3	NA	NA	NA	NA	NA	NA	901311	NA	250639	NA	NA	NA	NA	NA	NA	NA
GNL3L	NA	77879.6	NA	NA	NA	130505	2586260	NA	927639	NA	140100	NA	NA	NA	NA	NA
GNPAT	NA	NA	NA	NA	NA	NA	1615850	NA	818733	NA	371413	129926	NA	NA	NA	NA
GNPDA1	NA	NA	NA	NA	NA	NA	1701410	NA	557148	NA	135125	379219	NA	NA	NA	NA
GNPDA2	NA	NA	NA	NA	NA	NA	302270	NA	NA	NA	NA	NA	NA	NA	NA	NA
GNPNAT1	502200	856952	739447	463516	1124000	1840180	33405200	1085390	16364300	1501800	5320470	2223590	181646	833883	881664	881992
GNPTAB	NA	NA	NA	NA	NA	NA	1797810	NA	756185	NA	NA	NA	NA	NA	NA	NA
GNS	154875	NA	107418	NA	NA	370561	2526810	NA	980389	163966	284346	170538	NA	NA	NA	NA
GOLGA3	NA	616459	1348930	568060	NA	693988	2140470	NA	NA	171033	935279	387193	NA	NA	NA	NA
GOLGA4	NA	495584	943074	438777	NA	391578	2109710	NA	NA	320991	539637	431718	NA	NA	NA	NA
GOLGA5	NA	73125.6	300655	149159	NA	100211	1339580	99208.2	391704	68331.2	347064	159794	NA	NA	36382.8	NA
GOLGA7	198058	235647	234960	NA	93131.8	183785	4625270	NA	2253640	217789	592201	509717	NA	NA	NA	NA
GOLIM4	NA	NA	NA	NA	NA	188461	2461660	NA	1278250	69463.6	306653	137113	NA	NA	NA	NA
GOLM2	NA	NA	NA	NA	NA	363562	4127820	NA	1247920	NA	427360	179065	NA	NA	NA	NA
GOLPH3	NA	618834	815942	371722	658734	1151760	19297000	304895	4201170	560298	2029670	930446	NA	184068	347991	509738
GOLPH3L	NA	NA	138116	NA	NA	NA	1243070	NA	NA	NA	NA	145380	NA	NA	NA	NA
GOLT1B	NA	NA	NA	NA	NA	NA	5550750	NA	2247140	328106	937166	308536	NA	NA	NA	NA
GON4L	NA	NA	11080.4	NA	NA	NA	47296	NA	33152.5	NA	NA	NA	NA	NA	NA	NA
GOPC	NA	330122	629191	118507	NA	358759	2200350	NA	NA	NA	602968	241008	NA	NA	NA	NA
GORASP2	NA	NA	494167	NA	280042	1223170	13335300	467660	3452290	802898	2482410	1109110	NA	175994	233087	312332
GOSR1	NA	NA	NA	NA	NA	NA	297460	NA	NA	NA	NA	NA	NA	NA	NA	NA
GOSR2	NA	NA	69701.1	NA	NA	NA	1397530	NA	422300	NA	84643.5	NA	NA	NA	NA	NA
GOT1	1397370	2595370	2865370	1357140	2665170	5224280	72426000	1637000	30965400	3355760	10516700	5595820	228157	1663060	1715760	3938470
GOT2	3877700	4539170	5303370	1972880	6071200	11743600	213215000	6525770	87754600	7814670	20138100	12505000	908863	2802660	4242220	6667810
GPAA1	169944	240374	376101	191522	300775	618524	5655610	131110	3565700	349498	1381470	441397	NA	NA	262346	331022
GPALPP1	NA	NA	167916	NA	NA	63198.4	142354	NA	NA	NA	NA	NA	NA	NA	NA	NA
GPAM	NA	NA	266122	NA	NA	NA	3222220	NA	NA	NA	NA	NA	NA	NA	NA	NA
GPAT3	134879	180699	194768	72300.9	402999	551169	7554710	128494	4786030	226272	1346810	659501	NA	66939	322328	323543
GPAT4	NA	NA	NA	NA	207646	NA	6225470	240437	2936200	173030	1051580	438680	NA	NA	NA	723282
GPATCH1	NA	217493	444430	172953	NA	382753	780932	NA	NA	137984	427554	307630	NA	NA	NA	NA
GPATCH8	NA	84375.8	NA	NA	NA	NA	324113	NA	NA	NA	NA	NA	NA	NA	NA	NA
GPC1	NA	NA	NA	75760.8	57050.9	180393	2242270	80412.4	489209	278480	217801	429827	NA	173269	115943	224858
GPCPD1	NA	NA	NA	NA	108927	325290	4552460	102551	1199280	NA	650022	NA	NA	NA	NA	NA
GPD1L	203280	299172	344168	NA	342961	793292	12153000	276952	4278250	593840	1862790	855183	NA	204676	246470	373360
GPD2	NA	445198	614503	385709	167810	836392	12290400	503621	4839890	556929	1594160	789956	NA	201220	255201	410331
GPHN	269244	654357	1304090	540694	437678	1287000	15748300	584709	4065620	730487	2156960	1106960	NA	252992	NA	558692
GPI	5908650	9395780	15109000	6564990	10456600	20011300	293948000	7537210	118296000	12564000	45929000	19189300	970224	5739900	6716940	13344200
GPM6B	NA	NA	214003	NA	132819	299597	8626400	NA	1881960	NA	699148	NA	NA	NA	NA	NA
GPN1	NA	NA	NA	NA	NA	NA	2689790	NA	716210	NA	NA	NA	NA	NA	NA	NA
GPN3	NA	NA	NA	NA	NA	NA	1136250	NA	NA	NA	NA	NA	NA	NA	NA	NA
GPR107	NA	NA	NA	NA	NA	NA	668042	NA	332143	NA	NA	NA	NA	NA	NA	NA
GPR180	NA	NA	NA	NA	NA	NA	617015	NA	NA	NA	NA	NA	NA	NA	NA	NA
GPR89A;GPR89B	NA	NA	NA	NA	NA	222773	5486460	NA	3019310	NA	1031460	509085	NA	NA	NA	NA
GPS1	1457520	2199600	3198790	1239000	3142770	5989810	89385800	2479780	36604600	4072950	13697300	6218320	344567	1635440	1947540	3499700
GPSM1	NA	NA	NA	NA	NA	NA	2475060	NA	NA	660643	NA	NA	NA	NA	NA	NA
GRAMD1A	NA	NA	NA	NA	NA	NA	1038930	NA	571950	NA	NA	NA	NA	NA	NA	NA
GRAMD1B	NA	NA	NA	NA	NA	NA	4486190	NA	75490.8	NA	NA	NA	NA	NA	NA	NA
GRB2	NA	NA	NA	NA	NA	NA	1488240	NA	NA	NA	NA	NA	NA	NA	NA	NA
GRHPR	41451	NA	NA	NA	NA	NA	NA	NA	NA	NA	NA	NA	NA	NA	NA	NA
GRID2IP	NA	NA	NA	NA	NA	NA	2679060	NA	838245	NA	NA	NA	NA	NA	NA	NA
GRIP1	NA	201270	409079	212523	NA	398630	4457750	NA	661429	318809	225358	243974	NA	NA	NA	111239
GRIPAP1	NA	NA	NA	NA	NA	NA	1321620	NA	NA	NA	439724	NA	NA	NA	NA	NA
GRK2	NA	NA	686621	368479	NA	689118	5512640	NA	2420880	357967	864965	484231	NA	NA	NA	NA
GRK3	NA	313387	446864	NA	254819	361113	8830310	178603	3067310	352412	703047	236589	NA	NA	79544.2	237912
GRK6	NA	NA	NA	NA	NA	NA	760644	NA	226620	NA	NA	NA	NA	NA	NA	NA
GRM1	NA	NA	NA	NA	NA	NA	223615	NA	NA	NA	NA	NA	NA	NA	NA	NA
GRSF1	NA	NA	NA	NA	NA	182684	2054560	NA	339586	NA	344007	166477	NA	NA	NA	NA
GRWD1	NA	NA	337955	NA	102922	443153	8953450	NA	1763850	121740	377424	268168	NA	NA	NA	NA
GSDMA	226076	340468	288087	179587	269857	136472	259851	244153	196756	211949	449779	187916	NA	179775	180342	428625
GSDME	NA	NA	NA	NA	NA	NA	3955530	NA	1164480	292751	781159	NA	NA	NA	NA	NA
GSK3A	151246	423103	420842	231011	374068	669807	12141500	413214	5618350	410177	1844040	986647	NA	201591	179166	432276
GSK3B	144212	454969	440242	298804	267518	538375	10383700	298517	4720510	496507	1595750	649069	NA	136015	325956	414835
GSPT1	653762	5043340	11820100	4974430	1076040	6343420	43032600	1722730	11255800	3199940	12720000	5276990	NA	941203	1044690	1449920
GSPT2	NA	NA	NA	NA	NA	NA	922031	NA	NA	NA	NA	NA	NA	NA	NA	NA
GSR	1341850	2140910	2642340	1401040	2403530	4366290	57631200	1727460	14761800	2905830	7154580	4386190	355836	1386950	1246430	2127180
GSS	NA	NA	1924640	NA	2821210	NA	29745700	NA	9696890	NA	2375050	NA	NA	2616240	NA	1990510
GSTK1	NA	NA	NA	NA	NA	NA	675708	NA	NA	NA	NA	112140	NA	NA	NA	NA
GSTM2	229732	414121	687663	211617	422612	810961	14915600	368287	4221570	656470	2185800	1072390	NA	NA	526705	279626
GSTM3	NA	NA	NA	NA	NA	NA	862909	NA	360986	NA	210645	146934	NA	NA	NA	28628.1
GSTO1	NA	89503.3	NA	NA	NA	NA	3206780	916385	NA	106194	NA	522652	NA	NA	113129	NA
GSTP1;cRAP-GSTP1	353084	2580690	3114730	1584860	597539	2166120	21327300	2798290	2055620	1095580	6899450	2104000	274215	188243	664492	570819
GTF2A1	NA	639843	1138450	112337	NA	NA	820973	NA	NA	373397	NA	NA	NA	67744.1	NA	NA
GTF2B	NA	57875.4	NA	NA	NA	NA	1377150	NA	769974	NA	NA	NA	NA	NA	NA	NA
GTF2E1	NA	NA	519300	NA	NA	431212	7036200	NA	1372540	NA	636171	394769	NA	NA	NA	NA
GTF2E2	NA	NA	33103.5	NA	NA	NA	314100	NA	61888.6	NA	NA	NA	NA	NA	NA	NA
GTF2F1	NA	NA	5897.32	NA	NA	NA	13654.4	NA	NA	NA	NA	NA	NA	NA	NA	NA
GTF2F2	NA	537510	1160270	398141	NA	466083	1914190	NA	NA	252807	632054	NA	NA	NA	NA	NA
GTF2H2;GTF2H2C_2	NA	NA	374123	NA	160047	NA	2903980	NA	1196030	NA	407587	NA	NA	NA	NA	NA
GTF2H4	NA	121764	271529	NA	163397	312704	5152790	NA	1808320	201237	748919	250031	NA	NA	NA	208176
GTF2I	353833	789334	1052090	483293	643994	1054100	23279900	695853	4001760	498745	1766050	1011670	NA	NA	263442	405126
GTF3C1	NA	240988	239007	NA	266945	421586	8317960	NA	4001180	245877	1019500	547436	NA	NA	132988	331147
GTF3C2	NA	NA	197386	NA	NA	163454	3221010	NA	1182270	NA	501627	170811	NA	NA	NA	NA
GTF3C3	100796	237591	460063	189150	196987	612713	7659490	191188	3642000	439460	1358340	600069	NA	123863	NA	238510
GTF3C4	NA	223731	184892	NA	NA	357275	6918440	181505	2896000	193150	756454	351621	NA	NA	75543	335037
GTF3C5	NA	153384	300642	NA	87526.7	233232	4862240	108620	1531280	182641	619432	228945	NA	NA	89360.4	181810
GTPBP1	137441	380197	271443	224913	297209	629208	11214400	341383	4876030	459569	1722310	881116	NA	NA	200082	434615
GTPBP2	NA	NA	NA	NA	NA	49045.1	550279	NA	317702	NA	144623	NA	NA	NA	NA	NA
GTPBP4	679406	1653320	1802750	1034540	2013660	2676820	42303600	1146210	17381900	1364030	4851170	2201310	NA	948813	1149250	1781970
GUCY1A1	NA	66655.6	133632	NA	NA	220678	2794390	NA	1293590	NA	563393	187082	NA	NA	NA	NA
GUCY1B1	118936	219728	217275	NA	191279	405624	7889990	206761	3255420	249736	1112950	517282	NA	95170.1	67749.4	128124
GUF1	NA	NA	NA	NA	NA	NA	379878	NA	NA	NA	NA	NA	NA	NA	NA	NA
GUSB	NA	NA	NA	NA	NA	NA	763552	NA	NA	NA	NA	NA	NA	NA	NA	NA
GYS1	NA	NA	219823	NA	NA	93997.9	2100310	254143	918107	NA	338384	178539	NA	NA	NA	NA
GZF1	NA	NA	NA	NA	NA	NA	57606.2	NA	31224.5	NA	NA	NA	NA	NA	NA	NA
H1-10	434165	1407210	1249480	587639	3413350	1866530	17052000	464239	6574200	907904	2228500	1039410	NA	1015380	696684	1114920
H1-4	1494020	14616400	7708230	8066290	4354330	7591780	17361400	2312750	8176210	2380700	5725060	3302990	2824730	1952110	3826860	4691500
H1-5	711756	10836500	6007530	5326270	1470660	3596380	10971500	1828610	4220900	1232750	2555430	1435250	1788520	871087	1468820	1663310
H2AC12;H2AC14;H2AC17;H2AC19;H2AC20;H2AC25;H2AC6;H2AC7;H2AC8;H2AJ	617307	1302560	985848	1139330	2862070	2973960	4965500	1463950	3853000	1184280	1577400	1063490	NA	1038530	1306300	1982040
H2AZ1;H2AZ2	NA	132909	NA	NA	443091	399105	1881710	NA	NA	NA	317279	187743	NA	NA	230495	462001
H2BC10;H2BC12;H2BC12L;H2BC13;H2BC14;H2BC15;H2BC18;H2BC5;H2BC9	870315	1439930	1237200	929990	17156400	3661300	12179100	1427990	5137310	1499980	3433570	2174090	NA	1265720	1020450	3854190
H2BC11;H2BC17;H2BC21;H2BC26;H2BC3	NA	NA	NA	NA	79919.2	NA	86806.4	NA	75253.7	NA	NA	NA	NA	NA	NA	NA
H3-3B;H3-4;H3C12;H3C13	323406	NA	829123	467705	597021	NA	3991690	308578	1422780	243552	1466740	NA	NA	NA	266267	NA
H3-7	2342460	6372260	9019440	6286400	5654470	6913380	72818600	2075350	13117300	5048910	15922400	5669620	NA	4477360	4049450	5848520
H4C16	10211500	26661900	23607800	40977100	16782800	27850900	105774000	28244800	41738700	22385500	34374700	21671800	4579820	14991800	14255800	20683700
HACD2	789677	722884	908900	456991	1900820	2161670	29022400	1119180	14548900	1175880	5368290	2877770	NA	724928	1792600	1625740
HACD3	1581970	1757030	2502360	917293	3564310	6463510	77336300	3027610	48702900	3934180	17106700	6850920	449759	2256300	4167730	3628850
HACE1	NA	NA	115368	NA	256016	368228	7790170	NA	3039810	358695	974496	261182	NA	NA	228725	241625
HADH	NA	NA	NA	NA	NA	NA	1723750	NA	917306	152014	584518	NA	NA	NA	199309	NA
HADHA	260532	354379	407260	NA	764743	927531	15726800	546074	3635040	304931	828580	837820	NA	NA	142411	103786
HADHB	200110	313654	324138	NA	887015	1097470	18774700	397576	6510410	839535	1800600	1375530	NA	356866	298267	696175
HAGH	NA	NA	NA	NA	NA	NA	2918740	NA	NA	NA	NA	NA	NA	NA	NA	NA
HAL	790725	1603620	1235540	1401800	1226210	994494	1340530	831965	1203340	1103560	2798100	1039950	812081	899885	916015	1365730
HAND2	NA	NA	NA	NA	NA	NA	18464.1	NA	NA	NA	NA	NA	NA	NA	NA	NA
HARS1;cRAP-HARS	923546	1671140	2510120	946307	2037030	3706020	57190800	1493400	16474900	1991340	7119260	3400440	319176	1025090	1162260	1958990
HARS2	213129	NA	NA	NA	456137	904379	7686380	NA	2710170	415465	1103180	987308	NA	NA	NA	NA
HAT1	379217	500642	775385	386518	206901	815375	16272900	671391	4436610	587672	1630980	899366	NA	90314.6	142894	399819
HBA2;cRAP-HBA1	NA	459490	NA	71084.1	81062.5	NA	174180	47642.4	68959.3	32917.8	NA	NA	NA	37882.7	133928	254386
HBB;cRAP-HBB	675277	6569980	1404570	739049	544116	908744	12504800	396787	3736580	1346160	2196540	1361080	181764	715496	1207970	1129670
HBS1L	317527	673385	1157810	596206	501575	900221	15118300	378837	4741210	836316	2484230	1028820	NA	NA	NA	756641
HCCS	792174	868078	2028830	956315	1293460	3259460	38869100	1236890	15488900	1347440	5257040	2491500	NA	261586	899032	1052340
HCFC1	293643	2385090	3858530	1373500	462334	1648740	13591300	430464	5817690	731128	2596290	1345080	NA	363343	429825	794485
HCFC2	NA	NA	312093	228251	NA	319571	4113850	NA	1890250	NA	566768	219844	NA	NA	NA	NA
HDAC1	1507800	2975290	4074690	1909130	2174440	5007220	73545200	2351120	28913800	3412890	9819540	4718850	279951	1369860	1597490	2451690
HDAC2	876822	539960	818573	NA	1644020	1896390	24612500	1227800	9390670	1032090	3180760	2012280	NA	675940	796316	NA
HDAC3	NA	NA	147300	NA	NA	NA	3460730	NA	1138950	NA	253011	182037	NA	NA	NA	NA
HDAC5	NA	NA	NA	NA	NA	NA	2078140	NA	NA	NA	NA	NA	NA	NA	NA	NA
HDAC8	NA	NA	NA	NA	NA	NA	498523	NA	453471	NA	NA	NA	NA	NA	NA	NA
HDDC2	NA	NA	NA	NA	341274	187109	5919760	NA	1416220	NA	544899	NA	NA	NA	NA	NA
HDGF	NA	NA	110958	NA	NA	NA	400145	NA	NA	NA	123978	NA	NA	NA	NA	NA
HDGFL2	NA	NA	NA	NA	NA	NA	654224	NA	288062	NA	NA	NA	NA	NA	NA	NA
HDHD2	NA	61400.9	99313.3	NA	NA	NA	5232380	NA	692463	NA	253414	126322	NA	67833.1	NA	NA
HDHD5	NA	NA	NA	NA	NA	NA	2056570	NA	NA	NA	NA	NA	NA	NA	NA	NA
HDLBP	142888	1258070	2202320	1026100	285290	958489	8757330	311557	939691	513970	1125580	802251	NA	252368	170636	369409
HEATR1	319627	339508	490732	208579	448440	1065830	11532200	399012	6929220	649644	2502430	1065140	NA	279716	634209	865013
HEATR3	186377	NA	319268	NA	519112	620554	27304000	408690	7946370	679064	2561930	1022590	NA	NA	312329	719544
HEATR5A	NA	NA	NA	NA	NA	NA	498123	NA	309281	NA	NA	NA	NA	NA	NA	NA
HEATR5B	NA	256204	NA	297750	186330	587073	9066050	NA	4367560	302368	1801690	634933	NA	NA	NA	392432
HEBP1	NA	NA	NA	NA	NA	NA	554320	NA	NA	NA	NA	NA	NA	NA	NA	NA
HECA	NA	NA	NA	NA	NA	NA	900016	NA	NA	NA	NA	NA	NA	NA	NA	NA
HECTD1	59142.4	334625	458652	104505	242439	378121	7131750	206730	3268170	264000	1013110	463481	NA	147075	186864	217421
HECTD3	NA	721366	NA	NA	308300	NA	7986850	238817	3448670	300293	1321490	619379	NA	NA	NA	237532
HECTD4	NA	NA	346689	NA	788333	523499	6361400	161013	3310960	328868	1086670	410300	NA	NA	146317	276980
HELLS	370729	3593960	6807140	4734260	359728	2127560	12140200	548398	3244120	803479	2549100	1310270	NA	296637	NA	464669
HELQ	NA	NA	NA	NA	NA	NA	480688	NA	85757.4	NA	144647	NA	NA	NA	NA	NA
HELZ	NA	293887	495959	525437	NA	314684	3940250	NA	2231130	80867.1	631358	285765	NA	NA	NA	510185
HELZ2	NA	NA	NA	NA	NA	NA	4861500	NA	NA	NA	NA	NA	NA	NA	NA	NA
HERC1	NA	302500	653674	NA	436812	648494	8337870	501301	4728600	367141	1295570	672406	NA	NA	797902	360709
HERC2	NA	NA	NA	NA	138181	214555	2733300	NA	1175010	83566.2	334349	148073	NA	NA	NA	NA
HERC4	338622	NA	470235	335710	703773	1480520	19277700	310279	9380320	782118	3433950	1360420	NA	NA	433493	444766
HEXA	390563	450300	529138	NA	201188	458724	12608700	369022	2608040	339026	1709610	677189	NA	NA	216972	216762
HEXB	316583	NA	NA	NA	NA	474834	680098	547326	NA	NA	497976	NA	NA	399082	NA	NA
HGH1	NA	NA	NA	NA	NA	136190	3114200	NA	671390	NA	238700	NA	NA	NA	NA	NA
HGS	NA	NA	424746	NA	NA	494466	7336960	57133.7	1284170	NA	466419	NA	NA	NA	NA	NA
HGSNAT	NA	NA	NA	NA	NA	112031	2580200	NA	1890260	NA	596922	NA	NA	NA	NA	NA
HIBADH	NA	NA	NA	NA	150576	196121	5687270	136844	1271580	166326	209885	NA	NA	NA	NA	116248
HIBCH	NA	NA	NA	NA	NA	NA	4475000	NA	1402530	NA	380814	NA	NA	NA	NA	NA
HID1	539891	718252	773903	350146	989693	1321400	26877300	711984	11203400	1008850	4732800	2122930	NA	443711	853449	1327870
HIF1AN	NA	146194	NA	99874	110323	348835	5226010	214595	1878430	319674	752602	373083	NA	NA	NA	290319
HIKESHI	NA	541918	744193	312573	641250	923762	23068200	687074	8399250	897846	2844670	1206240	NA	NA	545361	1046750
HINT1	NA	NA	NA	NA	NA	NA	10340100	NA	NA	NA	NA	NA	NA	NA	NA	NA
HIP1	NA	NA	NA	NA	NA	540600	6252550	126748	3123150	268660	1000650	474315	NA	NA	NA	NA
HIP1R	NA	NA	NA	NA	NA	NA	2534860	NA	962772	95276.5	274860	NA	NA	NA	NA	NA
HIRA	NA	NA	46734.3	NA	NA	NA	1772910	NA	1202690	NA	373124	139929	NA	NA	NA	127879
HIVEP2	NA	47976.6	76402	48437.2	NA	68105.2	155656	NA	NA	48153.8	83577.8	NA	NA	NA	NA	NA
HK1	934857	1083010	1623340	638736	1999480	3463950	63817300	1652730	29920700	2596750	11518900	5210230	NA	1256770	1723590	2609200
HK2	NA	492259	718377	444035	477400	736663	7518740	470098	3489550	431201	1373360	525902	NA	NA	475810	402422
HLA-B	NA	NA	NA	NA	NA	170280	4494870	NA	1357800	NA	673919	NA	NA	69384.8	NA	NA
HLA-C	470843	660591	820692	293130	469579	1610990	21667100	690830	6463130	906193	3099910	1313700	NA	386858	359955	447315
HLTF	NA	NA	NA	NA	NA	NA	2170560	NA	601924	NA	NA	NA	NA	NA	NA	NA
HM13	1208940	1234520	1607760	989091	3228750	2976880	25038100	1748500	16263500	2114020	8348820	4655350	NA	926059	2364150	2249310
HMBS	NA	NA	171134	NA	85028.3	86640.3	2551490	NA	731036	91424.4	285747	NA	NA	NA	NA	NA
HMGA1	12354.3	NA	NA	NA	NA	91464.1	NA	20446.7	NA	NA	NA	NA	NA	NA	34647.9	112256
HMGB1	NA	2472100	2891950	1360350	1750120	2177410	15596900	630505	2258470	862176	2038210	1073470	NA	365432	570316	1639530
HMGB3	71278.6	457808	303061	361348	NA	464964	1963960	296516	426178	NA	294381	282277	NA	NA	NA	NA
HMGCR	NA	NA	NA	NA	NA	NA	312882	NA	271927	NA	NA	NA	NA	NA	NA	NA
HMGCS1	1168170	2719720	3945890	1569760	923682	1761720	27911400	656314	7528310	895942	2863230	1497210	NA	691538	723233	1356570
HMMR	NA	NA	279416	NA	NA	NA	223958	NA	NA	NA	NA	NA	NA	NA	NA	NA
HMOX2	NA	NA	NA	NA	NA	NA	1844080	NA	737812	NA	347554	NA	NA	NA	NA	NA
HNRNPA0	1830980	1278430	1619580	588781	639849	1338980	50682500	1099690	16837500	1968520	6280290	2314310	NA	831991	453872	1132960
HNRNPA1	2445610	16749800	33739200	16007400	2984050	12767900	49181000	5560630	6607540	5426740	12532600	6589330	NA	8566400	4516230	8967400
HNRNPA1L2	3108970	28208300	49194400	21225900	3454280	15310000	72543300	6891860	10554700	9942640	19555200	9283200	744844	13315300	6257230	10165000
HNRNPA2B1	3800250	14060400	23721500	11689800	5665730	13439100	101061000	7737780	25950700	9635100	20239500	12030600	645955	6843150	4923400	8821150
HNRNPA3	2918300	6220810	9691320	3779640	3017200	5615680	69120000	3839910	19078300	5115190	10501100	5238040	NA	3048620	2118540	6759920
HNRNPAB	1201560	2641100	5156000	2022020	2159300	3754070	36893900	1692970	7388290	2322580	5524620	3264160	NA	1217090	928813	2386700
HNRNPC	267565	254437	723056	451854	623636	810118	19181300	538039	5076310	689019	1622890	1079350	NA	348096	313414	409686
HNRNPD	1250440	2548090	4525980	2724690	2303150	4186500	33625900	2230300	6142320	2880580	4118240	4376310	NA	829739	1238420	3175170
HNRNPDL	354091	1324460	1987860	805001	619370	1517040	20338500	420953	3481660	877581	2104310	1467340	NA	328745	353993	1054350
HNRNPF	NA	746980	1303400	526490	NA	NA	8250020	NA	983903	NA	NA	NA	NA	NA	NA	NA
HNRNPH1	171957	660556	1190440	807868	526038	845616	15597100	835943	2708420	496059	1382390	1148520	NA	341754	NA	999537
HNRNPH3	NA	NA	NA	NA	NA	NA	3575730	NA	NA	NA	NA	NA	NA	NA	NA	NA
HNRNPK	2283330	6671870	11312300	4181010	3105970	8057850	138956000	3652670	25730400	5504430	13097100	6797220	238828	3388200	2048130	3617010
HNRNPL	537000	1319440	2324030	879865	1108020	2044470	39914700	819994	8215460	950786	3150130	1705210	NA	538870	400194	906263
HNRNPLL	505698	1044190	1178840	467445	1438930	2713740	50150100	676903	20094900	1747090	7067830	2801430	NA	583565	886538	1412510
HNRNPM	649357	5696560	9231550	3745940	1175500	3428610	32816300	1101260	5067470	1828030	4518540	2624420	NA	1283120	1209270	1348660
HNRNPR	2097540	3177310	4111360	2016240	2760260	3695690	58128100	1857620	14635800	3674080	5533880	3326010	NA	3447680	2247860	7550880
HNRNPU	8452130	12264300	16772700	7978360	17294500	23603300	362228000	11242100	153159000	14750000	42643700	22862500	1806610	9304980	10468000	18016500
HNRNPUL1	146755	345769	426631	NA	316415	633305	14422800	236231	6476420	426591	1503800	1137450	NA	288105	260402	317656
HNRNPUL2	1279520	3035900	3563390	1997330	3507200	4789090	72872100	1944190	29748300	3551170	9498590	4798710	NA	2001670	2300770	3284260
HOOK1	NA	NA	NA	NA	NA	NA	1741340	NA	569157	NA	NA	NA	NA	NA	NA	NA
HOOK2	NA	NA	NA	NA	NA	NA	2549960	NA	NA	NA	NA	NA	NA	NA	NA	NA
HOOK3	NA	251699	510799	199173	133355	558754	8487900	149508	713304	227253	707745	323789	NA	NA	NA	155105
HOXC4	NA	NA	1543620	NA	NA	NA	NA	NA	NA	NA	NA	NA	NA	NA	NA	NA
HP1BP3	NA	1208050	1540230	749830	965679	1729280	20729000	324162	5624040	687704	1856900	493705	NA	340892	435646	714057
HP;HPR	NA	NA	NA	NA	NA	NA	NA	NA	NA	NA	NA	NA	NA	NA	NA	20855.7
HPCA	NA	NA	NA	NA	NA	NA	3461940	NA	1224750	NA	533455	NA	NA	NA	NA	NA
HPCAL1	NA	NA	76279.7	NA	338391	NA	10683600	NA	3300710	NA	1020100	417745	NA	NA	NA	400689
HPF1	NA	209695	312543	NA	322113	806853	13777200	177007	4310590	452864	1339920	768737	NA	NA	205364	455075
HPRT1	251667	402458	354112	148959	299619	507168	9455260	870903	3118890	581121	1258920	953542	60717.7	122991	298604	318812
HPS5	NA	NA	NA	NA	NA	NA	407779	NA	196853	NA	200176	NA	NA	NA	NA	NA
HRAS;cRAP-HRAS	NA	NA	NA	NA	NA	NA	1967560	NA	638063	NA	165840	NA	NA	NA	NA	NA
HRG	NA	32100.9	32722.5	36168.1	47142.6	23788.7	NA	NA	NA	NA	NA	NA	NA	NA	45534.7	NA
HRNR	17251200	31565900	25565400	24847200	28363800	14819700	32551500	12521400	22109300	30688000	22523700	34309600	8155430	18448900	18083300	27683500
HS1BP3	NA	767761	1338940	411787	219382	1113870	5188290	236654	1180620	585462	2000660	883115	NA	212998	124931	245717
HS2ST1	NA	NA	NA	NA	NA	NA	2448650	NA	1240790	118063	174419	177546	NA	NA	119049	134681
HSD17B10	NA	NA	NA	NA	NA	NA	1720500	268443	352390	NA	NA	NA	NA	NA	NA	NA
HSD17B12	NA	NA	NA	NA	NA	NA	539712	252484	NA	NA	NA	NA	NA	NA	NA	NA
HSD17B13	NA	NA	214117	NA	NA	NA	7545760	NA	3035370	NA	926096	401451	NA	NA	NA	317949
HSD17B4	310021	318443	160775	235682	NA	863934	5360900	387457	1411400	213070	764338	577036	NA	111510	152185	197864
HSD17B8	NA	NA	NA	NA	NA	144396	2572470	NA	NA	NA	380494	129427	NA	NA	NA	NA
HSDL1	NA	NA	NA	NA	337861	723034	5552480	272377	3962600	346116	1363720	746145	NA	NA	389145	497142
HSP90AA1	18082600	35722900	46322100	23018200	34421400	78342600	995883000	34895500	304210000	53282100	146886000	83747100	4522610	22079400	23306000	45406700
HSP90AB1	99259000	186912000	265379000	125731000	177774000	368255000	4002640000	144387000	1429860000	259620000	694591000	361827000	19304200	119956000	120435000	225801000
HSP90AB2P	NA	4406320	NA	NA	NA	NA	249296000	NA	NA	6419190	NA	9658290	NA	NA	NA	NA
HSP90AB4P	37095700	28290200	58491900	16385800	53971000	137056000	1585160000	51699200	558790000	93669900	320757000	160226000	4504890	41829500	43967100	26196700
HSP90B1	50578200	92471200	148680000	56718100	105660000	233053000	2577500000	67205600	719042000	143659000	367907000	181845000	10356500	59758900	56829200	116676000
HSPA12A	NA	237267	210582	NA	210412	379512	9792400	NA	3205850	396121	1438760	458281	NA	NA	391015	276319
HSPA12B	NA	NA	NA	NA	NA	82291.1	1340580	NA	597507	75406.4	172948	NA	NA	NA	NA	NA
HSPA13	NA	NA	NA	NA	NA	167295	3190260	NA	758612	NA	287894	NA	NA	NA	NA	NA
HSPA14	298087	545095	724167	NA	703063	1474350	31059500	473248	7980830	854260	2821790	1313840	NA	390999	415754	808110
[truncated: 3,399 more rows]

## Sheet: Table S26
Table S26: Protein intensities upon groupwise 50% missingness and groupwise Perseus-style imputation
	Mock.1	Mock.2	Mock.3	Mock.4	P301L.1	P301L.2	P301L.3	P301L.4	WT.1	WT.2	WT.3	WT.4	KXGA.1	KXGA.2	KXGA.3	KXGA.4
A2M	15.168	15.9648	16.9176	15.5556	16.2209	16.1672	16.2023	17.992	15.4446	19.0174	16.8053	15.9705	16.1264	15.4206	16.4369	16.04
A2ML1	18.1483	17.6037	19.1634	15.3681	19.4667	19.8961	17.7241	18.2066	18.5229	18.8295	19.0784	17.9819	18.7249	18.1818	19.5724	18.1805
AAAS	NA	NA	NA	NA	NA	NA	NA	NA	15.4817	22.8759	19.125	16.2337	NA	NA	NA	NA
AACS	16.1814	17.14	20.1263	16.0755	15.8843	17.6497	16.388	15.1948	17.3095	21.1499	17.6472	15.6994	16.0673	16.2021	17.4574	15.5524
AAK1	NA	NA	NA	NA	17.286	18.4263	15.6832	15.7516	18.3173	21.2646	19.0953	15.8664	16.4343	15.3106	18.0997	18.5932
AAMP	17.6932	15.39	20.7415	16.0504	16.0355	18.2351	17.6335	15.7576	18.4952	22.5155	18.4314	16.07	15.4991	18.0726	15.8778	17.775
AAR2	NA	NA	NA	NA	NA	NA	NA	NA	15.4372	20.9691	17.7833	15.7532	NA	NA	NA	NA
AARS1	22.9823	23.8293	27.5165	20.6877	23.7639	24.9551	24.4574	23.0783	24.3316	28.4678	26.0308	23.2899	23.2115	23.664	25.0564	23.9049
AARS2	18.4909	19.8169	22.5172	15.2219	19.207	20.5016	19.4963	18.3717	19.4098	23.61	20.8857	15.9135	18.4041	19.5523	20.4704	18.9896
ABAT	15.4714	18.5276	21.4921	15.0582	15.6689	18.7248	18.2426	16.4872	16.9551	23.0742	19.7399	15.4176	16.2491	17.5714	19.1817	17.8104
ABCB1	17.5955	16.2239	21.8829	15.5603	16.2418	18.3922	17.4788	15.9755	17.5978	23.0968	19.8789	15.8228	15.8948	15.983	18.3226	17.6815
ABCB10	17.9806	18.9206	22.5287	15.5646	18.0791	19.8091	18.9173	16.9465	17.7904	23.1774	20.8606	18.7337	16.4463	19.0957	19.9592	18.854
ABCB6	18.7477	19.0798	23.1	16.0186	18.8357	19.7237	19.6975	15.0807	19.3107	24.2929	21.2577	19.0137	17.4915	18.6188	19.9921	19.5101
ABCB7	19.5806	20.8396	23.8139	15.1105	19.8437	21.3917	20.5984	19.3697	19.8133	24.5668	22.3874	20.3111	18.9664	20.5929	21.6198	20.7411
ABCB8	16.3936	16.0536	22.5468	15.3762	16.0367	19.3582	17.4795	15.1116	17.8822	23.1935	20.8661	16.0568	15.9347	16.0842	19.9393	18.5852
ABCC1	NA	NA	NA	NA	NA	NA	NA	NA	16.1983	21.7853	17.6148	15.9044	NA	NA	NA	NA
ABCC5	NA	NA	NA	NA	NA	NA	NA	NA	16.19	20.4086	17.9629	15.8673	NA	NA	NA	NA
ABCD1	NA	NA	NA	NA	NA	NA	NA	NA	15.5383	21.7007	19.3897	17.759	NA	NA	NA	NA
ABCD3	19.8674	20.5213	24.0626	15.1068	19.8291	20.9518	20.8131	20.3168	20.3906	24.3597	22.5686	20.2629	19.404	20.364	21.5576	21.0473
ABCE1	21.3309	22.3499	25.877	19.0291	22.0702	23.1965	22.5726	21.53	22.6931	27.0345	24.3064	21.8002	21.1622	22.056	23.2262	22.3994
ABCF1	17.7023	19.9993	22.2852	15.7542	19.3928	19.6407	18.9886	18.1081	19.8021	24.0806	20.7417	18.4546	18.3265	18.3248	20.0484	19.7497
ABCF2	19.4544	19.8707	23.1735	16.2111	20.6349	21.0074	19.8516	18.9201	21.1374	24.8646	21.9871	19.2155	20.07	19.138	20.6444	19.9776
ABCF3	16.8241	16.4052	19.697	15.6715	18.1722	17.5679	17.2876	16.0293	18.1706	21.2936	18.3349	15.4001	17.6311	15.526	17.6874	15.6025
ABHD12	18.4015	18.732	22.9943	16.2364	18.5895	19.7141	19.0332	17.3781	18.0256	23.8386	20.9945	18.7541	16.9138	18.3441	19.8145	19.1165
ABHD16A	NA	NA	NA	NA	NA	NA	NA	NA	16.1019	21.916	18.4166	15.3365	NA	NA	NA	NA
ABHD4	NA	NA	NA	NA	NA	NA	NA	NA	16.2704	19.9175	16.1137	16.2647	NA	NA	NA	NA
ABHD5	NA	NA	NA	NA	NA	NA	NA	NA	16.2851	20.6666	17.3468	16.2318	NA	NA	NA	NA
ABHD6	NA	NA	NA	NA	18.3531	16.8061	16.8579	15.0219	15.743	21.922	18.8796	15.4409	NA	NA	NA	NA
ABI1	NA	NA	NA	NA	19.657	20.3866	19.2156	15.972	20.3862	22.9325	20.3414	15.2129	NA	NA	NA	NA
ABI2	NA	NA	NA	NA	NA	NA	NA	NA	18.3256	19.9585	16.6093	15.7889	NA	NA	NA	NA
ABL2	18.0075	19.1974	22.6853	15.4338	19.296	20.4563	19.4969	18.0175	20.1864	23.758	21.3837	18.3355	19.2199	18.9811	19.8063	19.3309
ABLIM1	NA	NA	NA	NA	18.2544	18.4708	17.2358	15.2616	18.6088	19.7838	18.6037	16.08	17.2623	15.4252	17.571	15.6884
ABR	NA	NA	NA	NA	19.7445	19.3703	16.3542	15.7385	18.9327	23.3289	20.3924	15.54	NA	NA	NA	NA
ABRAXAS2	17.8994	18.5115	21.8441	15.7009	18.2187	19.3737	19.1557	17.9335	19.1388	23.1696	20.814	15.4367	17.8699	18.4364	19.953	18.5225
ABT1	NA	NA	NA	NA	NA	NA	NA	NA	16.2028	19.0086	15.8528	15.1442	NA	NA	NA	NA
ACAA1	17.0607	17.9506	21.7882	16.0254	17.7143	18.3204	18.6076	17.5947	18.4361	23.8774	20.1503	17.4306	16.2499	18.4656	18.5452	18.0033
ACAA2	15.8539	16.9822	19.4298	16.0319	NA	NA	NA	NA	15.5413	22.2959	18.9647	15.0724	NA	NA	NA	NA
ACACA	18.9965	20.0375	23.7046	15.1436	20.296	21.0277	20.2188	18.7874	20.7892	24.7479	22.3302	19.4846	20.3563	19.9366	21.5001	20.1014
ACAD8	NA	NA	NA	NA	NA	NA	NA	NA	16.6219	21.0625	18.6138	15.7151	NA	NA	NA	NA
ACAD9	18.6381	18.556	20.2595	15.4901	NA	NA	NA	NA	15.8256	21.722	19.6985	15.6495	NA	NA	NA	NA
ACADS	16.6148	18.3305	21.529	15.9465	17.761	19.5116	19.184	18.1811	17.8108	23.1074	20.568	18.463	16.4459	18.1427	19.5017	18.515
ACADSB	NA	NA	NA	NA	NA	NA	NA	NA	15.6614	20.8524	17.2648	15.387	NA	NA	NA	NA
ACADVL	NA	NA	NA	NA	15.353	18.1609	15.9474	16.0205	17.4667	21.5941	18.4869	16.0599	16.2468	16.8356	17.8755	16.3523
ACAP2	17.265	18.0985	21.984	15.6988	18.306	19.6589	18.7583	17.5504	18.6723	23.1106	20.6081	15.9549	17.748	18.2085	19.1056	17.9773
ACAP3	NA	NA	NA	NA	NA	NA	NA	NA	16.4312	20.9919	18.3752	15.059	NA	NA	NA	NA
ACAT1	16.0157	18.9554	21.2278	15.9802	18.2702	19.4623	16.2359	15.7751	18.7232	23.0813	16.3887	18.8353	18.4564	19.2369	20.0034	19.0182
ACAT2	NA	NA	NA	NA	NA	NA	NA	NA	16.447	17.6419	16.0476	17.715	NA	NA	NA	NA
ACBD3	17.9274	19.1561	21.8085	15.4457	19.5743	20.5434	19.3011	18.171	20.0488	23.7917	21.0663	18.5785	18.9695	18.0723	19.6906	19.7664
ACE	NA	NA	NA	NA	NA	NA	NA	NA	16.126	19.5745	16.8985	15.8143	NA	NA	NA	NA
ACIN1	15.7709	17.7642	19.629	15.556	20.368	20.0744	18.6941	18.5263	21.2239	22.256	19.6773	15.4816	19.9435	18.1985	19.4877	18.6315
ACLY	23.3597	24.4763	28.104	20.8917	24.0194	25.1429	24.7488	23.5001	24.469	29.0432	26.6258	23.7507	23.1622	24.0425	25.3373	24.6079
ACO1	15.6915	19.602	23.3172	15.9098	18.9784	20.1434	19.7228	18.2809	19.6839	24.7792	21.3703	18.8705	18.1277	19.0741	20.4361	19.5051
ACO2	23.2212	24.3111	27.0895	20.7908	23.6631	25.074	24.3795	23.1363	24.0097	28.5543	25.8224	23.2147	23.0466	23.9832	25.0374	24.067
ACOT1	NA	NA	NA	NA	16.2025	17.7021	17.747	16.2407	16.5941	21.8634	19.6917	16.0384	NA	NA	NA	NA
ACOT7	20.1209	21.0995	24.29	17.3434	21.1297	21.8376	21.458	20.4345	21.5608	26.165	23.1368	20.4368	20.2434	20.665	21.9419	21.2711
ACOX1	16.0158	16.7124	18.4422	15.0649	16.2659	16.8546	15.3143	16.0907	15.4417	19.3768	17.2048	15.2032	NA	NA	NA	NA
ACP1	20.2936	21.2766	24.5084	15.2924	20.3996	21.9106	21.514	20.5877	20.9905	25.9587	23.1618	20.5275	20.0218	21.0223	22.2737	21.4593
ACP3	NA	NA	NA	NA	16.0642	18.6821	16.0553	16.1121	NA	NA	NA	NA	NA	NA	NA	NA
ACSL1	18.8157	20.0603	23.7203	16.0289	19.5375	21.1947	20.154	19.3158	20.0038	24.669	22.1174	19.7358	19.4162	19.5181	20.9444	20.4274
ACSL3	18.8932	19.604	23.5367	15.7673	18.8684	20.3977	19.6746	18.7223	18.9983	24.3412	21.9077	19.7013	18.5836	19.186	20.6119	20.1688
ACSL4	20.3565	21.6206	25.1921	17.2305	20.563	22.4046	21.4274	20.4272	20.7227	26.1728	23.4171	21.3929	20.2808	20.7704	22.3499	21.5827
ACSL5	17.7001	18.3116	21.8975	15.2195	16.1426	19.023	18.0706	15.9417	16.3989	22.9847	20.7598	15.4794	17.9681	18.0116	19.7197	18.7076
ACSL6	15.7796	17.469	21.1892	15.689	NA	NA	NA	NA	15.8337	21.8139	19.0714	15.2974	NA	NA	NA	NA
ACSS2	NA	NA	NA	NA	NA	NA	NA	NA	16.4983	21.7852	18.2465	15.9428	NA	NA	NA	NA
ACTB	26.7345	27.1297	30.0938	24.148	27.8869	28.0959	27.5651	26.5454	28.2864	31.3624	28.7213	26.5303	27.0957	27.1278	28.1018	27.4164
ACTL6A	18.8531	19.914	23.2543	15.8589	19.6162	20.696	19.9982	18.9097	20.2576	24.6972	21.4049	19.0006	18.5469	19.5825	20.7573	19.8394
ACTN1	20.2563	21.2383	25.0353	18.2682	21.1946	22.3112	21.7935	20.8556	21.6643	26.4572	23.5911	20.6712	20.5431	21.2448	22.495	21.6497
ACTN4	21.4416	22.4085	25.8683	19.3795	22.4457	23.1323	22.7773	21.6236	22.9518	27.3248	24.4879	21.8756	21.6945	22.2466	23.5134	22.6403
ACTR10	17.6736	18.4745	22.0594	15.7064	18.2153	19.1661	18.6439	17.8434	18.2976	22.708	20.5952	17.833	17.1435	18.8031	19.5575	19.1037
ACTR1A	18.1824	19.9871	23.1205	16.2337	19.9224	20.9607	20.1716	19.2217	20.3543	24.4489	21.7381	18.6624	18.8452	19.1757	20.8116	20.2544
ACTR1B	16.0551	19.0945	22.951	16.2126	18.8753	20.2756	20.0042	18.6019	19.5744	24.1033	21.5164	18.7058	17.9902	18.7245	20.5537	19.6395
ACTR2	19.5458	20.9202	24.1691	18.0306	20.8242	21.903	21.3119	19.2652	21.1079	25.6217	23.3628	19.6778	19.8053	20.5441	21.9416	20.984
ACTR3	21.511	22.109	25.6213	18.4668	21.9789	23.1518	22.6743	21.4061	22.7176	26.7423	24.4306	21.4978	21.5001	22.1608	23.2773	22.4838
ACTR3B	16.0226	18.0714	20.6798	15.7711	NA	NA	NA	NA	15.9517	21.9998	19.4628	15.9326	NA	NA	NA	NA
ACTR5	NA	NA	NA	NA	NA	NA	NA	NA	16.5533	22.1103	17.9187	15.4147	NA	NA	NA	NA
ACTR6	NA	NA	NA	NA	NA	NA	NA	NA	15.6126	20.7149	16.6041	15.2256	NA	NA	NA	NA
ACTR8	NA	NA	NA	NA	NA	NA	NA	NA	16.1365	22.0752	18.3491	16.1695	NA	NA	NA	NA
ACVR1B	NA	NA	NA	NA	NA	NA	NA	NA	16.4058	20.5868	16.9122	15.8904	NA	NA	NA	NA
ACVR2A	NA	NA	NA	NA	NA	NA	NA	NA	16.3716	19.2613	17.4877	15.7511	NA	NA	NA	NA
ADAM10	NA	NA	NA	NA	NA	NA	NA	NA	17.6498	22.8474	19.9055	18.8541	NA	NA	NA	NA
ADAM17	NA	NA	NA	NA	NA	NA	NA	NA	16.6953	20.9803	16.7397	16.6194	NA	NA	NA	NA
ADAM9	NA	NA	NA	NA	NA	NA	NA	NA	15.6516	19.1926	19.1282	15.4442	NA	NA	NA	NA
ADAMTS4	15.4553	15.4166	19.4613	16.831	NA	NA	NA	NA	15.7441	20.9095	18.7006	15.2887	NA	NA	NA	NA
ADARB1	NA	NA	NA	NA	NA	NA	NA	NA	15.625	21.6065	19.7961	15.593	16.4247	17.7373	18.1949	16.2932
ADAT2	NA	NA	NA	NA	18.5337	19.2557	18.2696	15.0623	16.6424	23.2154	19.7854	15.701	16.2844	17.89	18.6967	15.58
ADAT3	NA	NA	NA	NA	17.5663	18.3472	16.6857	15.0185	15.7751	21.8954	18.7837	15.7926	NA	NA	NA	NA
ADD1	18.2936	19.0359	22.4946	15.8452	19.4952	20.8913	19.8926	18.5649	19.9421	24.1482	21.4224	19.1141	18.9596	19.0308	20.0464	19.5854
ADD3	NA	NA	NA	NA	16.2932	18.5564	17.9457	15.7686	15.6663	22.7151	19.5385	17.8379	16.3406	16.1635	18.5036	16.827
ADGRB3	NA	NA	NA	NA	NA	NA	NA	NA	16.28	18.9004	16.9585	15.1638	NA	NA	NA	NA
ADGRL2	NA	NA	NA	NA	NA	NA	NA	NA	15.9442	19.0806	16.4978	15.434	NA	NA	NA	NA
ADH5	16.7283	17.3538	21.8992	15.2831	18.5024	18.9303	18.505	17.3943	17.9931	23.2818	20.491	16.6805	17.0095	18.7255	19.5684	17.3249
ADK	NA	NA	NA	NA	16.3206	17.9933	18.1755	15.7604	18.26	22.2396	20.1377	15.1459	15.9049	16.1661	19.2741	18.4151
ADNP	NA	NA	NA	NA	20.2527	20.3168	19.5193	18.5658	21.3444	23.4168	20.7542	17.3358	19.6582	18.5302	20.0026	18.0553
ADSL	19.5074	19.8622	24.172	17.116	20.0957	21.3435	20.7706	19.5526	20.1451	25.1847	22.893	19.3259	18.8836	20.0318	21.4144	20.1512
ADSS2	19.9313	20.5325	23.8423	16.008	20.7786	21.7529	20.9074	19.8693	21.2559	25.5744	22.3334	19.501	19.7847	20.5346	21.5571	20.3159
AFDN	18.9956	20.1636	23.158	17.1065	21.0519	21.4453	20.739	19.4535	21.9393	24.5604	22.2952	19.6868	20.5379	20.0894	21.313	20.1978
AFF4	NA	NA	NA	NA	NA	NA	NA	NA	15.4504	20.1619	17.4151	15.3371	NA	NA	NA	NA
AFG1L	NA	NA	NA	NA	16.3466	16.4803	15.6515	15.1181	NA	NA	NA	NA	NA	NA	NA	NA
AFG2A	NA	NA	NA	NA	NA	NA	NA	NA	18.9101	23.3539	18.9831	16.4964	15.959	15.9823	17.223	18.1341
AFG2B	NA	NA	NA	NA	NA	NA	NA	NA	16.106	22.0404	17.4891	16.0724	NA	NA	NA	NA
AFG3L2	19.1727	20.7929	23.7272	15.7456	19.6541	21.0511	19.9764	18.723	18.8086	24.591	21.9048	19.4886	19.2104	19.9693	20.8986	19.9497
AGAP1	NA	NA	NA	NA	19.7595	19.7969	16.3032	15.6736	20.09	23.2063	20.9291	16.2669	NA	NA	NA	NA
AGAP3	17.1597	17.8688	21.852	15.331	17.75	19.0596	17.7558	15.8397	18.3017	23.2312	20.4115	15.4561	15.9442	18.1328	18.9799	18.1393
AGFG1	NA	NA	NA	NA	22.603	22.4542	22.1559	21.2604	23.2723	23.9923	22.7014	19.8975	22.3469	19.3532	21.843	20.8776
AGFG2	17.4773	15.3911	20.0389	15.4801	18.4184	18.4568	17.9105	15.8542	19.3403	21.7606	19.408	15.5078	17.9279	15.547	17.5102	16.4022
AGK	15.6068	20.1789	23.0757	15.6246	19.4361	20.5026	19.3838	18.1772	20.1207	24.5584	21.2315	17.628	15.7055	19.7407	20.7277	20.2217
AGO1	NA	NA	NA	NA	15.9574	16.2582	15.9589	15.3199	15.4207	20.1939	16.4303	15.9734	NA	NA	NA	NA
AGO2	17.9231	19.8532	23.493	15.8219	19.2714	20.4108	19.74	18.0149	20.2958	24.5078	21.7109	18.24	17.9519	19.0926	20.5415	20.1528
AGPAT1	16.7781	17.2877	21.576	15.8824	16.736	19.1556	18.1578	17.2063	16.5063	21.5387	19.2788	17.5655	15.4387	16.4242	18.378	16.9209
AGPAT3	18.6926	19.5789	23.4199	15.8531	19.0558	20.7874	20.0394	18.9668	19.4659	24.2915	21.8557	20.0944	15.991	19.233	20.5832	20.004
AGPAT4	15.9288	18.8191	22.6887	16.0423	18.1439	19.6997	18.5015	17.6994	15.6978	23.3482	20.6891	18.8878	16.0682	17.8944	19.8154	19.1757
AGPS	NA	NA	NA	NA	17.5106	19.2413	18.832	17.2484	17.9547	23.0482	20.623	17.4501	16.8875	17.9167	19.4271	18.5382
AHCTF1	17.5275	18.0203	21.5278	15.1306	18.7714	18.5326	18.0852	15.1211	19.3547	22.8912	19.9015	18.0736	18.1745	16.3515	18.8284	18.4012
AHCY	21.2595	21.9643	25.1924	18.8589	22.0444	22.9006	22.3491	21.1098	22.4304	26.7424	23.9438	21.3915	21.4454	22.0163	23.0427	22.0515
AHCYL1	20.3658	20.4794	23.128	15.7599	21.4467	21.4629	20.3253	16.1861	21.618	24.379	22.0401	15.487	21.5847	19.7593	21.2625	19.7153
AHCYL2	19.7068	21.0594	24.6613	16.1511	20.9853	22.1844	21.5417	19.8598	21.8292	25.9586	23.4649	20.5749	20.6694	19.9687	21.9459	21.0717
AHDC1	NA	NA	NA	NA	NA	NA	NA	NA	15.6367	21.3885	19.0034	15.7478	NA	NA	NA	NA
AHI1	NA	NA	NA	NA	NA	NA	NA	NA	18.2485	21.5727	17.9471	15.5891	NA	NA	NA	NA
AHNAK	19.1965	19.1085	19.3706	18.0686	21.0616	20.503	19.7697	19.7818	21.1388	21.2164	21.169	19.5231	20.5636	19.1694	20.2802	19.2421
AHSA1	21.2449	22.151	25.1835	18.9037	21.8954	23.0122	22.3143	21.333	22.5137	26.6376	24.1332	21.525	21.1493	21.9453	23.0745	21.9866
AIFM1	18.1405	18.987	22.5835	16.0483	18.4176	20.1254	19.4751	18.4966	19.1322	24.3455	20.9434	18.4588	15.9266	19.3739	20.0061	19.253
AIFM2	NA	NA	NA	NA	18.374	18.3055	16.4723	15.4013	16.103	22.5999	19.3131	17.4609	15.6837	17.1387	18.4116	16.7563
AIMP1	21.32	21.9977	25.8276	15.8791	21.8091	22.6682	21.9645	20.68	22.429	26.7053	23.3431	20.7943	20.906	21.3081	22.724	22.1685
AIMP2	20.6304	20.6282	24.8926	16.1189	20.6602	21.672	21.441	20.5509	21.1782	26.5944	23.1093	20.3948	19.3682	20.2901	22.3687	21.1515
AIP	18.1026	19.1374	22.3881	16.0639	19.1358	19.9371	19.4277	15.2394	19.6862	24.5288	20.864	18.0358	18.2428	19.1955	19.9607	18.9259
AK1	16.0657	17.7221	20.4729	15.225	18.0019	18.7932	17.363	15.9981	18.0057	21.7779	19.39	15.0777	16.0931	16.7257	18.9217	16.949
AK2	18.891	19.7501	22.611	15.8702	20.1035	21.451	20.3241	19.1579	20.4186	24.8742	22.0942	18.9502	19.4122	19.9174	21.2205	19.879
AKAP1	NA	NA	NA	NA	NA	NA	NA	NA	15.578	21.0712	18.4219	15.3453	NA	NA	NA	NA
AKAP10	NA	NA	NA	NA	16.2335	19.1386	18.1257	18.0557	18.8104	22.3301	19.8514	15.6142	NA	NA	NA	NA
AKAP8	NA	NA	NA	NA	NA	NA	NA	NA	17.5227	17.7238	16.8611	16.1082	NA	NA	NA	NA
AKAP8L	NA	NA	NA	NA	NA	NA	NA	NA	15.7988	16.3206	14.0992	15.5043	NA	NA	NA	NA
AKR1A1	15.1229	18.61	22.6621	15.7281	15.691	19.6497	18.6928	18.4647	19.7015	24.5216	20.6987	15.6748	17.3663	18.3946	19.8846	18.8515
AKR1B1	21.9118	22.1623	25.7119	19.1616	22.3858	23.5602	22.7224	21.7445	22.5801	27.1027	24.1827	21.6528	21.1131	22.4502	23.3269	21.8273
AKR1B10	NA	NA	NA	NA	NA	NA	NA	NA	15.8186	21.0501	18.3824	15.1265	NA	NA	NA	NA
AKR7A2	18.0159	19.4734	22.7019	16.0283	18.888	20.3911	19.7439	16.0137	19.3895	24.6919	20.3775	19.0028	18.6966	18.9057	20.0982	17.906
AKT1	NA	NA	NA	NA	NA	NA	NA	NA	18.2451	22.8492	16.5481	15.7115	NA	NA	NA	NA
AKTIP	NA	NA	NA	NA	NA	NA	NA	NA	15.8106	21.4663	18.2724	15.7683	NA	NA	NA	NA
ALAD	20.0489	21.1376	24.7722	18.0105	20.921	22.122	21.323	20.401	21.1476	25.9083	23.3472	20.3876	20.2713	20.5182	22.2773	21.1991
ALB	20.2775	19.628	21.5417	20.3225	21.9308	20.8812	21.3564	20.4406	20.9047	20.1534	20.8076	20.3463	21.229	20.0736	21.1169	20.9322
ALDH16A1	NA	NA	NA	NA	NA	NA	NA	NA	16.6112	22.9188	19.4662	15.1026	16.2588	17.8775	18.1815	15.9845
ALDH18A1	20.2189	21.5832	24.1843	18.3199	20.6563	21.9503	21.4307	19.8861	21.0718	25.8182	22.7991	20.0833	19.7732	21.1735	22.1119	21.038
ALDH1B1	16.1913	17.6563	20.7342	16.0241	16.5318	18.2774	16.9563	15.6974	17.431	22.2666	18.3104	16.4805	15.7145	17.9409	18.3589	15.7243
ALDH1L2	19.5212	21.126	23.8099	16.0539	19.8159	21.7225	20.7892	19.5632	20.37	25.0136	22.3749	19.6295	19.0378	20.4492	21.6658	20.4814
ALDH2	20.0872	21.6161	24.1986	17.606	19.8619	21.85	21.2478	19.8539	20.2814	25.7841	22.682	19.8747	19.3581	21.473	22.0905	21.2065
ALDH4A1	15.3063	17.5101	20.732	16.2359	NA	NA	NA	NA	17.2523	22.4147	18.3608	15.7783	NA	NA	NA	NA
ALDH7A1	17.8327	19.1124	21.1547	15.5039	19.1278	19.4186	19.1755	18.0331	18.3738	23.0439	20.4159	18.0579	18.3558	19.666	19.9851	19.0362
ALDH9A1	20.2714	20.318	23.9619	18.4356	20.516	21.1796	20.7613	19.6395	21.0489	24.8039	22.2819	19.7883	19.6805	20.961	21.1131	20.8784
ALDOA	23.4173	24.4066	27.4266	21.0025	24.0356	25.3554	24.2336	23.2134	24.6362	29.2009	25.663	23.2779	23.1577	23.9253	24.9186	24.028
ALDOC	18.9534	19.3222	22.492	15.4751	20.4723	20.2804	18.6526	16.1587	20.326	24.2651	20.2458	19.5856	15.5072	18.5168	19.7746	15.6717
ALG10	NA	NA	NA	NA	15.7873	18.5889	16.788	15.0229	15.6338	21.1896	19.3457	15.2572	16.8597	16.3433	18.6082	18.4178
ALG11	17.2388	18.3401	22.1468	15.3889	17.3056	18.6492	18.1678	17.9889	17.814	22.5605	20.8723	18.3625	17.7952	15.5038	19.5372	18.7214
ALG5	18.6515	19.6995	22.9651	15.4128	17.7936	19.7222	19.2251	15.9663	15.5145	24.0158	21.4498	18.6946	16.4141	19.6038	19.6492	19.248
ALG9	16.0371	17.9408	21.7158	15.7575	16.2641	18.4904	18.0903	15.4093	15.7788	22.3183	20.433	15.1605	15.6513	17.8581	19.2351	17.7281
ALKBH3	NA	NA	NA	NA	17.2705	15.9977	15.9119	16.0642	15.8638	19.8584	17.6405	15.3242	NA	NA	NA	NA
ALKBH5	15.8134	16.4623	20.7068	15.2193	17.7368	17.3591	16.6861	16.7081	17.9252	22.0805	19.0353	15.2985	15.973	16.1764	17.8909	17.895
ALOX12B	19.2862	19.3987	18.4301	17.5363	19.7934	20.5964	19.0816	19.0555	19.0128	17.9269	20.2684	18.5405	19.5774	18.6737	19.6665	19.1222
ALS2	15.8778	16.5524	20.6524	15.5087	15.6367	17.4754	17.0294	16.5231	16.7673	21.6161	19.2799	15.2373	15.5328	16.3577	17.7897	16.1723
ALYREF	15.4414	17.7967	20.4221	15.8942	18.9675	19.7988	19.4757	18.1002	18.6419	20.1984	18.782	19.4743	15.8906	15.9089	18.5575	20.9644
AMFR	15.9111	17.2256	20.0174	15.9512	16.6137	17.1223	16.0832	15.5256	15.8256	20.8201	18.2635	15.8622	16.1628	15.9654	16.5214	17.494
AMPD2	18.7139	20.2986	24.1899	15.7787	20.4935	21.5117	20.5123	19.1854	20.9919	25.3777	22.5725	19.2841	15.5231	19.869	21.5116	20.7812
AMPD3	15.6418	18.2159	21.2668	15.7099	15.6871	18.4353	18.8583	16.1185	17.4154	22.3837	20.0594	15.5483	NA	NA	NA	NA
AMY1A	NA	NA	NA	NA	16.8185	15.9495	15.5315	17.2725	16.4388	18.2257	19.6713	15.9522	16.6068	16.395	18.3008	15.9277
ANAPC1	15.2021	18.2684	20.9668	15.8502	19.0608	18.6654	16.007	15.7077	19.4192	22.4357	19.5839	15.8234	18.3475	16.1093	18.4042	16.4485
ANAPC2	NA	NA	NA	NA	16.1528	17.5298	16.2915	15.9731	17.2222	21.856	18.8375	15.392	15.6607	15.5206	17.773	17.3801
ANAPC4	16.3995	17.4625	21.3934	15.4305	17.8636	18.7097	17.4817	15.9394	18.2564	22.6715	19.9762	16.9497	17.0119	17.1875	18.6756	17.9642
ANAPC5	NA	NA	NA	NA	NA	NA	NA	NA	15.4391	21.2233	18.6269	15.8018	NA	NA	NA	NA
ANAPC7	NA	NA	NA	NA	NA	NA	NA	NA	15.8797	21.888	18.9631	15.2382	NA	NA	NA	NA
ANGEL2	NA	NA	NA	NA	NA	NA	NA	NA	16.6594	21.6795	18.6182	15.5944	NA	NA	NA	NA
ANK2	NA	NA	NA	NA	NA	NA	NA	NA	16.665	21.8805	18.0148	15.5803	NA	NA	NA	NA
ANK3	15.9375	16.975	20.7252	15.8523	18.6452	18.7265	18.0591	16.7657	19.3341	22.6293	19.5864	16.1907	18.4856	18.4696	18.704	18.0655
ANKIB1	NA	NA	NA	NA	NA	NA	NA	NA	15.8113	21.6469	19.1609	16.1475	NA	NA	NA	NA
ANKMY2	NA	NA	NA	NA	15.454	18.8539	18.1323	15.2298	16.1322	22.7676	19.439	15.2541	16.1509	17.579	18.3101	17.398
ANKRD13A	NA	NA	NA	NA	NA	NA	NA	NA	17.2777	21.5767	18.5564	15.6632	NA	NA	NA	NA
ANKRD17	18.5143	19.2491	21.3403	15.4596	21.2601	20.9853	19.8758	19.6182	22.0267	23.8256	21.239	18.7199	20.7275	19.3144	20.1782	19.4124
ANKRD28	NA	NA	NA	NA	19.5337	19.7089	18.5608	15.321	20.3234	22.877	20.3982	18.0024	19.3155	15.31	19.0794	18.6032
ANKRD46	16.6713	17.1975	20.3871	15.7045	NA	NA	NA	NA	17.0443	21.084	18.3994	15.0986	16.214	16.2244	17.2981	16.8857
ANKRD52	NA	NA	NA	NA	17.9014	18.3774	15.6269	15.2036	17.904	21.2198	18.283	15.4372	NA	NA	NA	NA
ANKS1A	NA	NA	NA	NA	NA	NA	NA	NA	15.4521	21.0224	18.19	15.2054	NA	NA	NA	NA
ANP32B	19.5702	20.388	23.1107	16.0509	20.3398	21.3862	20.0173	19.617	20.8153	25.0953	22.0571	19.2832	19.8634	19.4315	21.262	19.5178
ANP32E	18.9472	19.4509	21.6092	15.7722	20.2062	20.7204	19.4687	18.5463	20.2942	24.2592	20.5872	18.1632	18.9646	19.0158	19.688	18.0801
ANXA1	15.0629	19.1894	19.3208	17.9264	20.2982	18.9466	17.3981	17.633	18.811	19.3648	17.9741	16.47	19.3083	18.8899	16.786	16.8882
ANXA2	21.842	22.1854	23.9108	20.1366	22.347	22.6333	22.0841	21.6443	22.6107	25.7681	23.3366	21.6053	22.1513	22.1263	22.6354	22.0963
ANXA4	18.2672	18.6261	21.4233	16.0357	17.9124	19.413	18.8601	17.327	17.7325	23.6405	20.2393	16.077	15.6642	18.5263	19.118	16.2298
ANXA5	15.6464	16.9626	17.8127	15.6787	17.0951	18.9872	20.3852	17.324	16.2553	22.4673	21.7342	17.8601	16.286	19.7661	19.3886	18.8398
ANXA6	20.5684	21.8047	24.6594	18.2596	21.0745	22.88	22.0103	20.6979	21.7674	26.7262	23.4507	20.7932	20.0617	21.3802	22.2606	21.3153
ANXA7	NA	NA	NA	NA	17.9444	18.0937	18.4536	16.2063	15.5892	21.551	19.6216	16.1909	15.596	17.8289	18.3793	17.5506
AP1B1	18.1417	16.4049	22.3336	15.8811	17.718	18.7832	19.3259	15.3515	18.8289	23.2462	20.2969	18.5914	15.3474	19.4013	20.1463	19.5534
AP1G1	18.7387	19.811	23.6602	15.5239	19.6665	20.8388	20.5016	18.6623	20.4003	24.8165	22.562	19.6174	18.4148	19.459	21.2145	20.4276
AP1G2	NA	NA	NA	NA	NA	NA	NA	NA	15.8668	21.8755	19.0985	15.5501	NA	NA	NA	NA
AP1M1	20.0103	20.4875	24.0867	16.2106	20.2793	21.0875	20.8306	19.3493	20.9387	25.4208	22.632	19.8884	19.7048	20.2172	21.6516	20.4884
AP1S1	19.7386	20.8906	24.2703	16.1415	20.8192	21.9241	20.9508	19.5469	21.4647	25.323	23.1874	19.9262	19.6359	20.3939	21.7692	20.9269
AP2A1	20.5313	21.097	25.3081	15.1519	21.3091	21.9551	21.6599	20.4885	21.6474	26.4125	23.6317	21.0179	20.0878	20.7771	22.3533	21.6326
AP2A2	18.5751	19.4632	23.42	15.3704	19.2511	20.4988	20.2045	19.0316	19.9012	24.5626	22.013	18.8598	18.4777	19.265	20.9566	20.3577
AP2B1	21.2189	21.8165	25.7807	15.547	22.0234	22.7316	22.3545	21.1341	22.3403	26.7727	24.1124	21.3741	20.8533	21.5833	22.9084	22.5178
AP2M1	21.0228	21.7868	25.1375	18.4507	21.8265	22.6817	21.7776	20.8635	22.4845	26.5522	23.6393	21.213	21.3174	21.1153	22.5696	22.0751
AP2S1	20.6895	21.7669	25.082	17.6312	21.4684	22.822	21.6496	20.8892	22.1437	26.1681	23.7367	21.1359	20.9575	21.687	22.7558	21.6141
AP3B1	18.5537	19.2208	22.7113	15.8795	19.4535	20.2667	19.509	18.5691	20.0101	24.0668	21.2978	18.4204	18.7407	18.7731	20.4114	19.3329
AP3B2	19.3032	20.5316	23.831	15.4696	20.357	21.1824	20.2567	18.9004	20.9418	25.0295	22.269	19.8398	19.7094	19.392	21.1848	20.2288
AP3D1	18.8424	20.5795	23.8016	15.233	20.2194	21.1607	20.2855	19.2162	20.5603	24.9595	22.3681	19.7695	19.5282	19.7362	21.2247	20.5189
AP3M1	17.4113	18.0101	22.6816	15.1534	18.7741	19.5775	18.8291	17.6551	18.3837	24.2128	20.7939	18.4067	15.2673	17.7459	19.1536	19.0469
AP3M2	NA	NA	NA	NA	NA	NA	NA	NA	16.4959	20.0745	17.9133	15.8891	NA	NA	NA	NA
AP3S1	NA	NA	NA	NA	18.1639	16.7618	17.5114	15.2442	18.4717	22.3384	19.8093	15.0579	NA	NA	NA	NA
AP3S2	15.2621	17.7102	22.1144	15.2794	15.4079	19.6	18.6084	15.8491	19.3566	23.7776	20.3202	17.6156	17.5738	18.3851	18.8099	18.2149
AP4B1	NA	NA	NA	NA	NA	NA	NA	NA	16.0732	21.7372	20.1047	15.6975	NA	NA	NA	NA
AP4E1	15.9135	17.9715	21.069	15.8004	NA	NA	NA	NA	15.4407	22.2215	19.6175	16.1342	16.3639	16.2955	18.0322	17.4922
APAF1	NA	NA	NA	NA	NA	NA	NA	NA	16.1495	20.1345	17.8873	15.5616	NA	NA	NA	NA
APBB1	NA	NA	NA	NA	18.2191	19.2251	18.1362	17.0347	19.4068	22.316	19.9907	15.4779	18.0906	15.569	18.5239	16.6968
APBB2	NA	NA	NA	NA	17.8217	19.0421	15.795	15.5182	19.2801	21.2899	19.8956	15.8488	NA	NA	NA	NA
APEH	NA	NA	NA	NA	15.8315	19.3613	15.3735	17.5837	15.6505	22.645	18.8399	16.1046	16.0329	20.2096	20.1844	16.1277
APEX1	20.549	21.7972	25.0056	18.5544	21.7765	22.7573	22.0259	21.1995	22.1019	26.4856	23.6551	21.0141	21.0717	22.2016	22.7974	21.8203
APH1A	16.9869	18.1241	20.9943	15.5478	NA	NA	NA	NA	18.4444	22.0799	19.9372	15.4074	17.3891	17.3648	18.7394	16.2343
API5	20.1742	21.5376	25.0743	18.5684	21.024	22.4863	22.0018	20.5274	21.384	26.3193	23.6638	20.6938	20.4898	21.4769	22.6195	21.6941
APMAP	20.4285	21.7906	25.1114	15.2919	21.1702	22.694	22.1107	21.2414	21.4595	25.7566	23.8519	21.5018	21.1316	21.3286	22.6354	22.0993
APOA1	17.675	17.4463	17.9228	17.9046	18.3919	17.9322	18.3108	17.5019	18.3947	19.2008	17.2887	17.6181	18.0081	17.7842	18.1515	17.2574
APOB	19.0838	17.6206	20.7842	15.8423	18.0819	18.4473	15.4046	15.0315	17.5037	21.8513	18.812	17.3429	16.1859	16.1422	18.4488	17.4889
APOD	NA	NA	NA	NA	22.3916	20.0033	20.6691	18.639	20.088	20.8281	19.6291	19.4483	19.3089	19.5086	19.0156	22.3337
APOO	15.6077	16.5936	21.1277	15.6623	15.6244	17.1816	17.895	15.6777	16.6669	22.3803	19.2099	15.5556	15.5364	15.5568	18.144	16.305
APP	NA	NA	NA	NA	NA	NA	NA	NA	15.8975	20.1331	18.2354	16.0646	NA	NA	NA	NA
APPBP2	NA	NA	NA	NA	NA	NA	NA	NA	15.7389	20.8811	17.3553	15.3059	NA	NA	NA	NA
APPL1	NA	NA	NA	NA	15.4462	18.3263	18.4538	15.2753	16.3593	23.038	19.647	16.092	17.0966	16.5169	18.117	18.3437
APRT	21.2872	21.8734	25.5344	18.269	21.8144	22.9539	21.9714	21.0935	21.9034	26.9407	23.5774	21.1109	20.7139	21.3523	22.5718	21.5011
APTX	NA	NA	NA	NA	NA	NA	NA	NA	15.5678	21.1061	18.7618	15.7411	NA	NA	NA	NA
AQR	19.1664	20.2657	23.9491	15.8799	20.3886	21.0665	20.2334	19.1831	20.8146	24.933	22.4077	19.8566	19.5783	19.709	21.1811	20.5086
ARAF	17.0709	19.1323	22.1329	15.724	18.3141	20.0421	19.1535	17.3942	19.6131	23.6819	20.8853	16.0035	18.3272	19.1739	19.8504	18.4395
ARAP1	NA	NA	NA	NA	16.8298	16.22	17.1914	15.2151	16.4082	21.6781	18.1986	15.0528	NA	NA	NA	NA
ARCN1	18.5158	20.1088	22.9812	15.7765	20.0216	20.7131	20.368	19.0965	20.6996	24.987	21.8371	19.1053	19.121	19.8497	20.8609	20.1734
ARF1	22.0216	22.6629	26.0387	19.7847	23.1714	23.3043	23.156	21.7546	23.3856	27.18	24.7486	22.0063	22.1227	22.4841	23.5912	22.8325
ARF4	19.0078	20.6734	24.5212	15.0586	21.0287	22.3226	21.2163	19.7749	21.2497	25.6723	23.0673	20.537	20.5764	20.8346	22.0179	20.8855
ARF5	23.6218	24.6351	27.8382	22.1929	24.688	25.6328	24.8494	23.7165	25.051	29.0351	26.6856	24.0366	23.7559	24.5332	25.5612	24.6274
ARF6	19.3712	20.3199	22.9241	16.0589	20.278	20.7212	20.2635	19.2421	20.5821	24.032	21.713	19.3941	19.0527	19.8495	21.0766	20.3319
ARFGAP1	NA	NA	NA	NA	NA	NA	NA	NA	20.0354	22.2513	18.952	15.3663	NA	NA	NA	NA
ARFGAP2	16.1224	17.8551	20.7757	15.058	19.78	19.8648	18.6761	17.8258	20.9756	22.642	20.5176	18.1721	19.5875	17.1408	19.0256	17.8056
ARFGEF1	NA	NA	NA	NA	NA	NA	NA	NA	15.8646	20.86	19.0466	15.9136	NA	NA	NA	NA
ARFGEF2	18.1855	18.8271	23.0078	15.8198	18.9652	19.643	19.2784	18.3541	18.8598	24.0049	21.5379	19.0962	17.9053	18.7662	20.287	19.6011
ARFGEF3	15.2262	17.761	21.5154	15.8763	17.0591	18.5158	18.4203	15.6747	16.443	23.0046	19.9844	17.9417	16.3295	16.0625	18.0664	18.7766
ARFIP1	NA	NA	NA	NA	NA	NA	NA	NA	16.9078	20.5046	16.3796	15.6167	NA	NA	NA	NA
ARFIP2	15.0286	18.3787	20.4061	15.1411	17.6159	18.4676	17.8399	15.1572	18.432	22.5682	19.627	15.5053	16.4756	15.8998	18.4455	17.5756
ARFRP1	NA	NA	NA	NA	NA	NA	NA	NA	16.2369	22.0244	19.4077	16.2566	NA	NA	NA	NA
ARG1	20.0313	20.5039	19.195	19.31	20.8991	19.8316	19.77	20.2482	20.1997	20.0967	21.1585	19.4495	20.5256	20.1534	20.4734	20.7701
ARGLU1	NA	NA	NA	NA	18.6044	18.0582	17.6627	15.3748	18.4566	18.0506	16.9539	15.0492	NA	NA	NA	NA
ARHGAP1	18.7579	19.8442	23.1971	15.7795	20.3535	21.5209	20.7295	19.3253	20.6662	24.6371	22.4403	19.5509	19.5185	19.9055	21.3927	20.0476
ARHGAP12	NA	NA	NA	NA	NA	NA	NA	NA	18.7536	19.0819	16.0739	15.4022	NA	NA	NA	NA
ARHGAP17	15.3878	17.0594	20.2748	16.0497	16.5282	18.0805	16.9718	15.3944	18.3656	21.9897	18.799	17.5963	NA	NA	NA	NA
ARHGAP26	NA	NA	NA	NA	NA	NA	NA	NA	15.6191	21.315	18.3657	15.2957	15.9618	16.6917	17.1562	16.4779
ARHGAP35	NA	NA	NA	NA	18.294	18.4251	17.8683	15.3865	19.1835	21.9071	18.9881	17.0037	18.0911	16.2127	18.4886	17.4787
ARHGAP39	NA	NA	NA	NA	NA	NA	NA	NA	16.6795	18.6604	17.1589	15.5756	NA	NA	NA	NA
ARHGAP5	NA	NA	NA	NA	NA	NA	NA	NA	18.4105	21.9509	18.7635	16.4951	NA	NA	NA	NA
ARHGDIA	21.0146	22.1921	24.4116	17.4154	21.628	22.9914	22.1278	21.2789	22.1688	26.2344	24.1462	21.2587	20.6427	21.7917	23.1274	22.3078
ARHGEF1	NA	NA	NA	NA	16.2332	18.5106	17.6945	16.1755	18.54	22.9808	19.7298	15.9237	16.3558	16.259	19.032	17.7386
ARHGEF10L	NA	NA	NA	NA	NA	NA	NA	NA	16.4664	22.7813	20.4805	15.3393	NA	NA	NA	NA
ARHGEF11	NA	NA	NA	NA	NA	NA	NA	NA	16.5251	19.8287	17.5077	15.5316	NA	NA	NA	NA
ARHGEF2	16.2253	15.8527	21.6235	15.0668	19.4551	19.475	18.5081	15.2123	19.9077	22.8907	20.4346	17.394	18.5631	17.6335	18.8965	18.9088
ARHGEF40	NA	NA	NA	NA	16.165	17.1537	15.7713	15.0947	17.8948	20.7248	18.474	16.0883	NA	NA	NA	NA
ARHGEF7	NA	NA	NA	NA	15.619	16.971	16.5708	15.3551	17.224	21.0876	17.3615	15.2078	NA	NA	NA	NA
ARID1A	16.1508	18.2552	21.8404	16.1493	18.2566	18.8446	15.9999	15.4389	19.0056	22.82	19.8462	17.2532	15.3108	17.3772	18.6739	18.2966
ARID1B	NA	NA	NA	NA	NA	NA	NA	NA	18.0905	20.8549	18.6323	15.3756	NA	NA	NA	NA
ARID2	NA	NA	NA	NA	17.6989	18.1852	16.2792	15.4013	18.4207	22.1703	18.0509	16.1017	17.0175	17.0182	15.9788	15.5192
ARID4B	NA	NA	NA	NA	NA	NA	NA	NA	16.6206	19.0552	16.6274	15.9927	NA	NA	NA	NA
ARIH1	18.9852	19.9325	23.5848	16.2596	20.2656	20.7722	20.258	19.2126	20.4787	24.9639	22.0984	19.105	18.2425	19.1366	21.0348	20.3322
ARIH2	15.9912	17.8752	21.9745	16.054	18.3013	19.4777	18.1633	16.0056	17.8685	23.6786	19.8342	15.6837	17.4277	17.302	19.0837	17.6395
ARL1	21.269	22.2363	25.7113	18.6583	21.9729	23.5235	22.522	21.1423	22.3898	26.8456	24.3757	22.284	21.6378	21.9908	23.1726	22.0916
ARL2	18.7197	19.1916	22.5207	15.8437	19.6676	19.4271	19.1653	18.7574	19.361	24.0623	20.7381	18.7168	18.2243	18.5633	19.8942	19.0136
ARL3	20.4044	21.476	24.8482	15.0966	21.1365	22.3408	21.3027	20.2852	21.6523	26.3444	22.9816	20.4287	20.1991	20.365	22.1762	20.7576
ARL5B	15.2209	16.6304	20.9084	16.0001	16.7838	18.5176	17.4201	15.0203	16.4584	21.914	18.9419	16.719	16.5026	16.9754	17.5812	15.3692
ARL6	16.1463	18.9533	21.4791	15.143	NA	NA	NA	NA	16.0155	22.7218	19.627	15.6197	15.7915	15.3958	19.1154	18.15
ARL6IP1	NA	NA	NA	NA	NA	NA	NA	NA	15.7858	21.2419	18.1794	15.6857	NA	NA	NA	NA
ARL6IP5	18.1969	19.2878	23.1495	15.8373	19.4089	20.3121	20.1962	18.8527	19.8316	24.2227	22.1462	19.2224	18.5396	20.0219	20.584	19.5262
ARL8A	15.4128	17.32	21.3937	15.5559	16.3245	18.2677	17.2098	15.4546	16.0459	22.0441	19.9634	17.7232	16.6881	15.9409	18.4911	16.514
ARL8B	19.9989	21.9259	25.0379	15.8765	21.4305	22.4433	21.3119	20.2315	21.8083	26.0797	23.7948	20.7452	20.8894	20.8127	22.2254	20.871
ARMC1	17.9768	19.6607	22.6016	15.6352	19.119	20.5187	20.1336	18.17	19.0552	24.1097	21.5172	18.8041	18.249	19.0904	20.643	19.7323
ARMC8	17.8426	18.6152	22.7743	15.4937	18.7135	19.8537	18.9226	17.6248	19.1197	23.8776	21.15	18.0605	17.1278	18.2346	19.7213	18.5283
ARMCX1	NA	NA	NA	NA	NA	NA	NA	NA	15.7905	20.1741	17.7118	15.651	NA	NA	NA	NA
ARMH3	16.1179	17.9822	21.963	15.2476	15.7375	19.8193	18.5704	15.3364	18.0077	22.9131	20.4842	17.7683	17.8449	17.8836	19.2955	17.3243
ARMT1	17.7971	15.2745	21.4331	15.3029	17.8667	18.064	18.0123	16.223	18.8317	23.1701	20.2884	15.6878	17.147	18.1147	19.324	15.6381
ARPC1A	NA	NA	NA	NA	NA	NA	NA	NA	18.9622	22.4575	19.2461	16.0519	NA	NA	NA	NA
ARPC1B	20.1382	21.4954	24.5708	18.0311	20.8825	21.8942	20.9766	19.9629	21.439	25.8663	23.0311	20.5266	19.8249	20.8939	21.7687	21.3025
ARPC2	20.3662	21.6135	24.5134	16.1139	21.128	22.3227	21.7187	21.1613	21.6891	26.1217	23.3938	20.736	20.8088	21.0334	22.1831	21.4246
ARPC3	15.6247	20.3401	23.7881	15.3204	20.0028	21.3999	20.6333	15.1977	20.7405	24.7661	22.1947	19.9666	16.1499	20.234	21.1945	20.7429
ARPC4	20.6721	20.9668	25.1346	17.536	21.205	22.4429	21.9479	20.7103	21.6916	26.08	23.695	21.0193	20.5162	21.316	22.6775	21.5936
ARPC5	18.3072	19.2294	22.0703	15.8404	19.7395	20.6297	19.7616	18.8724	19.9555	23.9843	21.5698	18.3982	18.0446	19.4937	20.3469	18.9676
ARPC5L	16.0983	16.4715	19.158	16.0489	17.1497	17.6742	16.458	16.8338	17.6721	21.6121	18.3202	16.1674	16.598	15.3129	17.3604	16.4662
ARRB2	15.7996	18.6762	22.486	16.1034	18.7875	19.7615	19.5772	15.8817	19.6346	23.9512	21.3261	17.9933	18.9868	19.3086	20.1103	18.893
AS3MT	NA	NA	NA	NA	17.1974	18.0983	18.0252	15.2904	18.9479	22.8674	19.6532	15.1102	17.4177	16.812	17.3667	17.7635
ASAH1	17.1316	16.8662	21.6062	15.8882	17.1215	18.7023	18.2379	17.1662	18.3633	22.6457	20.5516	16.1508	15.9155	17.5526	18.8244	16.8391
ASAP1	NA	NA	NA	NA	18.4202	18.6228	18.6964	16.7742	19.3594	22.3216	19.732	15.5728	18.6065	16.3157	18.102	17.0404
ASAP2	NA	NA	NA	NA	NA	NA	NA	NA	NA	NA	NA	NA	15.9648	16.2276	17.9913	17.3894
ASCC2	NA	NA	NA	NA	NA	NA	NA	NA	17.9715	21.1655	18.5448	15.5235	NA	NA	NA	NA
ASCC3	17.8304	19.248	23.0301	15.4855	19.5956	20.213	19.3365	18.3528	20.0971	24.1249	21.4535	18.4524	18.585	18.799	20.2048	19.1084
ASF1A	15.4028	18.5692	21.9664	15.766	18.2215	19.7337	18.625	15.7932	18.6612	23.7461	20.6559	17.6643	15.5459	17.7681	19.5762	18.5817
ASH2L	16.0302	17.6549	21.1392	15.9734	17.3728	18.6576	16.2998	16.0453	17.334	23.1959	19.6781	15.3978	17.2734	17.6976	18.0987	16.7051
ASIC1	15.9495	19.2747	19.2694	15.8591	NA	NA	NA	NA	NA	NA	NA	NA	NA	NA	NA	NA
ASL	22.5996	23.7386	27.2225	20.4526	23.2337	24.9543	24.327	23.0192	23.7672	28.4016	25.862	23.2887	22.7838	23.1686	24.7506	24.055
ASNS	22.8829	23.9945	27.2929	20.3757	23.8524	24.7305	24.0511	22.873	24.4511	28.5166	25.7248	23.35	23.1142	23.1734	24.7377	24.1853
ASPH	17.3704	19.042	22.1748	16.2253	17.9845	19.6636	18.4422	17.4314	17.786	23.2183	20.3673	18.4015	17.3424	18.2173	19.6874	18.8172
ASPRV1	NA	NA	NA	NA	NA	NA	NA	NA	NA	NA	NA	NA	16.4001	17.009	16.1837	15.892
ASTN1	NA	NA	NA	NA	NA	NA	NA	NA	16.0279	19.4222	17.4693	15.2411	NA	NA	NA	NA
ASXL2	NA	NA	NA	NA	NA	NA	NA	NA	14.4118	17.9566	15.9867	16.2319	NA	NA	NA	NA
ASZ1	NA	NA	NA	NA	NA	NA	NA	NA	16.8072	19.1902	16.8342	15.2425	NA	NA	NA	NA
ATAD1	21.1081	22.3394	25.8959	16.227	22.0341	23.0461	22.3647	20.8764	22.2526	27.0052	24.1915	21.8172	21.2422	21.7984	23.1724	22.5702
ATAD2	15.779	17.4851	21.6405	15.716	19.0015	19.055	18.1676	17.1803	19.3317	23.024	19.3897	17.5507	18.0881	18.3003	18.6322	16.9659
ATAD2B	17.5426	17.1646	22.0278	15.5611	19.2777	19.3345	17.8937	16.1143	19.6424	23.2724	20.2057	16.5171	18.0827	17.9391	18.786	18.0762
ATAD3A	19.4293	20.0584	23.4933	15.7522	19.5973	21.1997	19.7271	17.8228	19.905	24.3999	21	18.442	15.466	19.7872	20.4342	19.6444
ATAD3B	NA	NA	NA	NA	NA	NA	NA	NA	16.2691	21.3253	17.9922	15.683	NA	NA	NA	NA
ATF1	NA	NA	NA	NA	18.6414	16.7016	17.1505	16.4174	19.0831	18.8669	18.6919	15.4398	18.4241	16.2135	17.6189	15.4082
ATF6	NA	NA	NA	NA	NA	NA	NA	NA	17.6528	19.636	19.5366	16.0121	NA	NA	NA	NA
ATF6B	NA	NA	NA	NA	20.7243	16.5391	20.4689	16.2286	20.5469	22.7896	20.2798	15.8277	NA	NA	NA	NA
ATG101	NA	NA	NA	NA	NA	NA	NA	NA	15.7099	19.7633	16.4262	15.9613	NA	NA	NA	NA
ATG12	NA	NA	NA	NA	NA	NA	NA	NA	16.3427	22.6408	19.1996	15.4565	NA	NA	NA	NA
ATG16L1	17.98	15.9865	20.4155	15.6184	16.9843	18.2353	17.9993	15.3872	18.2817	21.4371	18.9717	18.3172	15.6986	16.0739	18.1239	18.285
ATG2A	NA	NA	NA	NA	NA	NA	NA	NA	15.4314	18.8531	17.0071	15.5535	NA	NA	NA	NA
ATG2B	NA	NA	NA	NA	NA	NA	NA	NA	16.6008	20.455	17.1616	15.3812	NA	NA	NA	NA
ATG3	18.1643	18.582	22.0602	15.9328	19.2091	19.4309	19.1313	17.7012	19.894	23.8146	21.0964	17.0497	17.5381	18.1096	19.7442	18.9179
ATG4B	17.0053	15.9039	21.6397	15.9894	NA	NA	NA	NA	NA	NA	NA	NA	15.3715	18.3324	18.426	17.8564
ATG5	16.6905	17.7043	22.5886	16.1381	18.1683	19.4804	18.6503	15.7035	16.0042	24.0504	20.9153	17.4004	15.2635	18.1451	19.7599	18.4955
ATG7	15.8678	18.1263	21.2805	15.5976	18.6179	18.285	16.242	15.0331	15.6912	23.0673	20.0208	18.6172	15.3728	17.2725	19.031	17.4598
ATIC	19.219	20.5211	23.7075	15.4632	20.4191	21.5315	20.643	19.3288	20.9866	25.6159	22.0653	19.8573	19.7054	20.2259	21.2376	20.3875
ATL2	17.9832	19.042	22.993	15.7662	19.1055	20.2843	18.9297	18.0348	19.0485	23.2843	21.2369	19.4798	18.165	18.9799	19.5509	19.2856
ATL3	15.1326	20.6465	24.0105	15.6904	19.9283	20.893	19.9128	19.0997	15.8048	24.8336	22.426	20.0784	15.6344	20.27	20.5504	20.377
ATM	NA	NA	NA	NA	NA	NA	NA	NA	15.9882	21.0238	18.7089	15.2615	NA	NA	NA	NA
ATP11C	NA	NA	NA	NA	NA	NA	NA	NA	16.6445	21.0803	17.9594	15.6241	NA	NA	NA	NA
ATP13A1	17.1884	18.6294	22.5555	16.0254	18.0779	19.7209	18.8829	17.6723	18.5478	23.172	21.0514	18.9177	17.7778	18.152	19.8598	19.3816
ATP13A3	NA	NA	NA	NA	NA	NA	NA	NA	16.6071	21.1348	18.541	15.204	15.4799	15.4488	16.2075	17.0143
ATP1A1	21.9913	22.5414	25.9973	19.0375	22.534	23.4391	22.6257	21.2326	22.7618	27.1324	24.3532	22.2299	21.8247	22.4244	23.4152	22.4976
ATP1A3	18.0906	19.135	22.5603	15.7453	18.4761	19.8985	18.8651	18.1418	18.7812	23.6896	21.0244	18.5803	15.6301	18.3851	20.0165	19.3493
ATP1B1	19.2139	20.2349	23.4579	15.6937	19.5617	21.0751	20.2517	17.3805	18.7362	24.7253	21.9554	19.4169	18.8247	19.7579	20.7384	20.0471
ATP2A2	21.8584	23.0359	26.4573	19.0228	22.2056	23.5361	22.867	21.8876	22.3814	26.8487	24.8509	23.0152	21.5914	22.4381	23.6964	23.2006
ATP2B1	20.952	21.8926	25.3712	18.9185	21.5038	22.7259	21.5752	20.6727	21.857	26.5232	23.7327	21.4238	21.1733	21.2389	22.4709	21.997
ATP2C1	15.5479	18.1483	21.8862	15.6801	17.9356	18.7573	15.6997	15.8247	15.7343	22.7356	19.9307	15.2324	15.6227	15.5492	18.8741	18.0888
ATP5F1A	23.8345	24.6737	27.0414	21.3275	23.7041	25.2188	24.8377	23.7629	23.9782	28.5094	25.9826	23.5369	22.9228	24.3568	25.3333	24.5455
ATP5F1B	20.2948	21.0369	24.6034	19.2863	20.9641	22.0745	22.377	21.0269	21.303	26.3577	23.6417	21.3355	20.3827	20.8421	22.7231	22.521
ATP5F1C	16.7369	15.3583	21.0597	16.1257	17.6667	19.0669	17.44	17.8619	16.0959	22.5714	20.2409	15.111	16.2484	17.6559	19.3461	17.157
ATP5MC2	NA	NA	NA	NA	16.4676	17.4944	15.6969	15.1683	NA	NA	NA	NA	NA	NA	NA	NA
ATP5MF	NA	NA	NA	NA	NA	NA	NA	NA	NA	NA	NA	NA	16.2232	17.9008	16.2693	15.9197
ATP5MG	NA	NA	NA	NA	NA	NA	NA	NA	NA	NA	NA	NA	15.3718	19.3414	18.6444	15.4175
ATP5MK	17.0391	18.5042	22.5873	15.9286	19.362	19.4919	19.402	15.8967	19.4888	23.4005	21.6507	15.5138	18.4428	18.2542	20.3765	19.228
ATP5PB	NA	NA	NA	NA	NA	NA	NA	NA	15.8184	22.5325	19.147	16.0289	NA	NA	NA	NA
ATP6AP1	15.9591	20.9807	24.0137	16.0017	15.6912	20.8685	19.2293	20.1837	18.1726	25.0312	22.1168	19.6593	15.9367	19.6441	20.861	20.4418
ATP6AP2	NA	NA	NA	NA	NA	NA	NA	NA	15.9947	20.4702	16.3538	15.5574	NA	NA	NA	NA
ATP6V0A1	20.6829	21.3671	25.0079	18.056	21.1639	22.2174	21.3903	20.1697	21.4075	25.8769	23.2061	20.8262	20.2911	20.8672	22.2043	21.5383
ATP6V0A2	NA	NA	NA	NA	NA	NA	NA	NA	15.8217	21.318	19.0905	15.191	NA	NA	NA	NA
ATP6V0D1	21.1637	22.287	25.9207	18.2226	21.7301	23.2143	22.652	21.3551	22.3687	26.742	24.4233	21.6101	21.2403	21.5709	23.2254	22.4167
ATP6V1A	19.9019	21.0096	24.8364	17.8305	20.7713	22.0371	21.5316	20.0821	21.0209	25.727	22.8643	20.4747	19.4416	20.5547	21.8189	21.3341
ATP6V1B2	20.7407	22.0911	25.1718	18.9557	21.8755	23.168	22.3714	21.3475	22.4968	26.6757	23.6988	21.4174	21.0514	21.6495	22.7413	22.1141
ATP6V1C1	19.9904	21.2699	24.6642	16.1205	20.429	21.9519	21.3145	20.15	21.135	25.9472	23.2708	20.4731	20.2768	20.2957	22.1696	21.8434
ATP6V1E1	18.4325	18.9417	21.6049	15.3869	NA	NA	NA	NA	16.2023	23.8928	20.3309	16.2155	NA	NA	NA	NA
ATP6V1G1	15.7007	18.2842	20.9192	15.4733	15.6067	19.0551	18.503	15.4419	18.8021	22.1831	20.1623	15.4912	16.0689	17.418	19.4485	16.2725
ATP6V1H	20.9092	22.0305	25.2991	15.2387	21.4068	22.5518	22.0093	20.6166	21.9152	26.3594	23.5	21.2263	20.9195	21.1348	22.6012	22.1362
ATP7A	NA	NA	NA	NA	NA	NA	NA	NA	15.8542	21.3511	18.8569	15.7277	NA	NA	NA	NA
ATP8A1	15.3504	19.2179	22.559	15.1393	19.2312	19.2274	20.0682	15.6332	18.5573	23.5351	20.8341	15.7739	16.1612	15.8624	19.2569	19.0092
ATP9A	NA	NA	NA	NA	15.9728	19.7791	18.0337	16.2303	17.9913	23.1684	20.3636	15.8497	16.2765	18.4626	19.7508	18.3246
ATPAF2	NA	NA	NA	NA	NA	NA	NA	NA	16.2098	26.9998	25.0919	16.0604	15.6734	23.2021	24.223	15.5451
ATR	NA	NA	NA	NA	NA	NA	NA	NA	15.6161	22.6553	19.7347	16.0616	NA	NA	NA	NA
ATRN	NA	NA	NA	NA	NA	NA	NA	NA	16.1182	22.3914	20.0909	16.0864	NA	NA	NA	NA
ATRNL1	NA	NA	NA	NA	NA	NA	NA	NA	15.8666	19.7772	17.8875	15.0672	NA	NA	NA	NA
ATXN10	NA	NA	NA	NA	15.7195	18.8763	18.462	16.0811	18.8082	23.3806	20.2469	17.9598	15.3411	19.468	19.695	18.9752
ATXN1L	NA	NA	NA	NA	NA	NA	NA	NA	15.0682	16.2947	16.6926	15.2444	NA	NA	NA	NA
ATXN2	NA	NA	NA	NA	19.419	18.4679	17.7908	15.7183	19.7093	20.8784	18.9574	15.1745	NA	NA	NA	NA
ATXN2L	17.5303	15.7157	20.7516	15.4649	22.5918	21.6168	20.2895	20.3681	23.4744	23.5786	21.9181	19.2408	22.3588	19.5366	21.0233	19.5707
AURKA	NA	NA	NA	NA	18.4426	16.9816	17.0275	17.2842	17.4729	22.1957	19.1361	16.178	NA	NA	NA	NA
AVL9	16.119	18.1131	22.1988	16.2427	15.8742	19.4581	18.4053	17.7586	17.342	23.3342	20.6378	18.0604	15.707	18.1733	19.5097	18.598
AZGP1	20.3857	19.1673	18.9891	18.7176	20.6451	21.2947	19.56	20.1748	19.7152	20.3781	22.3772	19.7098	20.1464	19.948	19.9143	20.8463
B3GALNT1	15.9372	15.6045	18.1916	15.1545	NA	NA	NA	NA	16.4928	19.384	17.212	16.0914	NA	NA	NA	NA
B4GALT7	NA	NA	NA	NA	NA	NA	NA	NA	16.2062	19.4936	16.5733	15.2528	NA	NA	NA	NA
B4GAT1	15.7382	16.9754	20.7125	15.5067	15.4949	17.7905	17.3916	16.0619	16.1811	21.322	18.4897	16.5754	15.4556	16.7746	17.8319	17.3543
BABAM2	17.5686	18.9325	22.3393	16.0738	18.9113	19.9063	19.4677	18.0827	19.377	23.4138	21.0416	15.307	18.7735	18.4523	20.0673	19.1607
BACE2	17.6624	17.2541	20.317	15.5813	16.8684	17.8578	16.0017	15.6453	17.2222	21.6732	18.9711	15.1991	NA	NA	NA	NA
BAG2	NA	NA	NA	NA	NA	NA	NA	NA	18.0442	22.0644	18.7236	15.6636	NA	NA	NA	NA
BAG3	NA	NA	NA	NA	19.5226	19.2016	17.8924	15.5135	20.731	21.7082	19.3597	16.2557	18.9038	16.0835	19.0424	17.9652
BAG5	NA	NA	NA	NA	NA	NA	NA	NA	15.6471	22.4634	18.8386	15.7689	NA	NA	NA	NA
BAG6	19.4945	20.4895	24.3998	16.4799	20.4628	21.3347	20.889	19.5807	20.7916	25.7299	22.5484	19.7673	19.021	20.3777	21.5573	20.4542
BAHD1	16.7817	17.0656	20.76	15.3803	17.0181	17.0499	16.302	15.096	15.8495	21.9746	18.9081	15.293	NA	NA	NA	NA
BAIAP2	NA	NA	NA	NA	NA	NA	NA	NA	17.497	21.0573	16.1038	15.6166	NA	NA	NA	NA
BAK1	16.7515	16.3517	21.603	16.0664	15.4221	19.1121	18.0759	15.8765	18.3314	22.7634	19.9255	17.2921	16.6814	15.9811	18.4941	15.7085
BANF1	15.8574	16.3025	16.3532	15.9659	NA	NA	NA	NA	16.8303	19.2234	16.183	15.7973	16.0642	15.7833	15.6228	15.9979
BANP	NA	NA	NA	NA	NA	NA	NA	NA	15.8563	20.2534	17.3879	15.9976	NA	NA	NA	NA
BAP1	NA	NA	NA	NA	NA	NA	NA	NA	17.703	20.791	18.2481	15.9018	NA	NA	NA	NA
BASP1	17.3881	17.6462	16.5849	15.2692	18.5431	17.1785	15.8485	15.2397	18.6371	18.6993	15.9988	16.9577	18.069	15.4272	16.7273	18.9495
BAX	NA	NA	NA	NA	17.4346	19.2959	18.4937	15.7205	16.63	22.1594	20.5576	15.7485	15.4925	17.7544	18.0058	15.5996
BAZ1A	17.2231	17.6146	21.2116	15.5511	NA	NA	NA	NA	15.6587	22.9188	19.2409	16.0259	15.6448	17.6856	18.4059	15.8251
BAZ1B	18.3333	19.4337	22.6401	15.8633	19.4806	20.0074	18.8672	18.2877	19.5773	24.4187	20.8997	18.7931	18.6284	18.7049	19.5571	19.2151
BCAR1	NA	NA	NA	NA	16.087	16.935	16.2776	15.2287	18.0777	20.2486	17.7858	15.9639	NA	NA	NA	NA
BCAT1	18.7004	18.7482	23.7245	16.0639	18.7849	20.2449	18.2405	18.781	18.9374	25.0877	21.8314	18.7639	17.5671	19.1552	20.3428	17.8544
BCKDHA	15.5308	18.3649	21.0771	15.7518	NA	NA	NA	NA	15.7424	22.9487	19.4511	15.3145	16.2519	17.7883	18.8377	16.0623
BCKDHB	16.1626	18.622	21.7937	15.4212	15.6788	18.9412	18.5201	16.2304	15.8363	23.3001	20.7876	15.0535	16.2198	16.1775	19.3986	18.7823
BCKDK	NA	NA	NA	NA	NA	NA	NA	NA	16.466	21.3972	18.6439	15.2009	NA	NA	NA	NA
BCL2L13	NA	NA	NA	NA	NA	NA	NA	NA	15.6494	23.2157	20.6042	15.2985	NA	NA	NA	NA
BCLAF1	NA	NA	NA	NA	20.5553	20.2218	15.6302	15.4721	21.2288	22.249	19.6133	15.2262	16.1207	16.0178	19.3022	19.8144
BCOR	NA	NA	NA	NA	17.6398	16.6601	16.2106	16.4737	18.6369	19.2239	16.7573	16.1653	16.8218	15.2377	17.0054	16.4139
BCORL1	NA	NA	NA	NA	15.2594	15.2088	16.0029	15.5387	14.8484	16.2423	16.5705	15.8828	NA	NA	NA	NA
BCR	15.3393	17.7866	21.2154	15.8204	18.3703	19.1558	17.8221	16.0965	19.238	22.9586	19.9588	16.1785	18.1877	15.6437	18.4078	18.3064
BCS1L	16.8708	19.0165	22.0603	15.9273	17.3176	18.5307	18.8196	16.9366	17.9016	23.0471	20.2494	16.5568	16.6336	18.9972	19.5101	18.7737
BDH1	19.0438	19.8918	23.3818	15.9008	19.3417	20.9236	20.1186	17.9152	19.6827	24.6587	22.2817	18.4597	18.55	19.5659	20.8072	19.4337
BECN1	15.3719	18.0903	21.6088	15.8643	16.2285	19.2328	18.3013	17.1242	18.4201	23.0815	20.4007	17.5572	16.2504	17.9359	19.3635	18.1895
BEND3	NA	NA	NA	NA	NA	NA	NA	NA	16.9858	19.7621	17.387	15.8999	NA	NA	NA	NA
BICD2	NA	NA	NA	NA	NA	NA	NA	NA	18.3081	18.9882	17.697	15.1963	NA	NA	NA	NA
BIRC6	18.2877	19.1304	22.6662	16.2557	19.1023	19.6255	18.9123	17.6588	19.9507	23.787	20.9486	19.0044	19.0787	18.3789	19.5108	19.8214
BLM	NA	NA	NA	NA	NA	NA	NA	NA	17.8789	21.5417	16.4612	16.2297	NA	NA	NA	NA
BLMH	22.4874	22.7273	24.5251	20.9618	22.5721	22.748	22.7818	22.4577	22.3913	25.7951	24.2203	22.3693	22.3565	22.5077	23.2612	23.0141
BLTP3B	NA	NA	NA	NA	NA	NA	NA	NA	16.5641	21.2838	19.4267	16.2209	NA	NA	NA	NA
BLVRA	NA	NA	NA	NA	NA	NA	NA	NA	15.9137	21.3178	17.654	15.4683	15.3276	18.1816	17.498	16.0674
BMI1	15.1104	18.0092	20.975	16.2234	NA	NA	NA	NA	17.9062	22.633	18.7397	18.1135	NA	NA	NA	NA
BMP2K	NA	NA	NA	NA	NA	NA	NA	NA	16.2185	19.5073	16.4453	15.2612	14.8644	15.7672	15.6533	16.5211
BMS1	17.6483	19.0591	23.0739	15.7891	19.161	19.9392	18.976	17.3719	19.3184	24.2953	21.0984	17.9467	18.4465	18.4665	20.0355	18.7691
BNIP1	15.888	18.2684	20.1606	15.4441	17.9168	19.5359	16.1708	15.3158	16.6668	21.9515	19.8036	16.1845	15.9422	16.8856	18.9361	15.961
BOD1L1	NA	NA	NA	NA	NA	NA	NA	NA	18.529	19.1666	16.0923	15.1397	NA	NA	NA	NA
BOP1	NA	NA	NA	NA	NA	NA	NA	NA	16.2626	21.7473	18.837	15.4227	15.4523	15.8369	16.8796	16.6911
BPNT1	19.7725	20.414	23.5893	15.913	20.6412	21.2472	20.7728	19.9341	20.97	24.9607	22.1352	19.6539	19.9592	20.2736	21.4996	20.6414
BPNT2	NA	NA	NA	NA	NA	NA	NA	NA	15.5795	22.1978	18.6603	15.2736	NA	NA	NA	NA
BPTF	NA	NA	NA	NA	17.893	18.0883	17.9423	15.3247	19.3273	22.0679	19.1965	16.1029	17.4413	17.0524	18.3741	17.8712
BRAP	NA	NA	NA	NA	15.6038	17.8996	15.9057	15.1471	15.5636	20.4208	18.0212	15.3546	NA	NA	NA	NA
BRCC3	NA	NA	NA	NA	17.8969	18.6599	17.9721	16.6835	18.6226	21.8961	19.8933	15.6906	NA	NA	NA	NA
BRD1	15.456	18.2319	20.4466	15.787	16.3094	18.5704	17.306	15.3808	15.9864	22.1769	18.6906	15.0555	15.7223	16.0802	18.2895	17.7192
BRD2	15.4588	17.7948	19.3034	16.2286	17.5669	18.4615	17.4787	15.186	19.4491	21.4072	18.8644	15.9902	17.2438	17.5038	18.864	17.1857
BRD3	15.6102	17.0841	18.965	15.44	17.4104	18.0371	16.2627	15.7281	18.7221	20.8999	17.3079	15.2436	15.6465	15.8976	16.9629	16.6751
BRD4	NA	NA	NA	NA	16.0016	16.0248	15.9225	15.4398	NA	NA	NA	NA	NA	NA	NA	NA
BRD7	NA	NA	NA	NA	15.4408	18.3394	17.9294	15.3598	15.4679	21.1134	19.2973	17.2388	NA	NA	NA	NA
BRD9	NA	NA	NA	NA	NA	NA	NA	NA	NA	NA	NA	NA	16.8583	15.8422	16.8633	16.2698
BRI3	NA	NA	NA	NA	NA	NA	NA	NA	16.4932	20.7142	17.669	16.2562	NA	NA	NA	NA
BRIX1	NA	NA	NA	NA	NA	NA	NA	NA	16.2634	21.235	18.7996	15.5016	NA	NA	NA	NA
BRK1	NA	NA	NA	NA	NA	NA	NA	NA	15.5489	19.9787	15.5002	15.2702	NA	NA	NA	NA
BROX	15.7752	17.0137	20.9353	15.1518	NA	NA	NA	NA	16.3703	21.6891	19.0649	16.0606	15.5758	16.2823	17.5718	17.1895
BRPF1	15.0113	15.3997	17.9449	15.081	NA	NA	NA	NA	16.3357	20.0623	15.569	15.462	NA	NA	NA	NA
BSDC1	NA	NA	NA	NA	NA	NA	NA	NA	16.4078	19.3673	17.6819	15.4343	NA	NA	NA	NA
BTAF1	15.7239	17.6379	22.0277	15.7142	17.8141	19.09	18.3592	15.7461	18.8137	23.0923	19.9776	15.079	18.3808	17.6415	19.2431	18.1637
BTF3	NA	NA	NA	NA	NA	NA	NA	NA	17.0273	16.599	16.1111	15.7404	NA	NA	NA	NA
BTG3	NA	NA	NA	NA	NA	NA	NA	NA	16.5874	21.1371	16.5676	16.103	NA	NA	NA	NA
BUB1B	NA	NA	NA	NA	NA	NA	NA	NA	19.4143	21.8124	18.8184	15.1245	NA	NA	NA	NA
BUB3	20.5707	21.3718	24.7877	17.496	21.15	22.078	21.4769	20.3975	21.5116	25.9881	22.9559	20.6809	20.2864	20.8218	22.1867	21.2756
BUD13	NA	NA	NA	NA	NA	NA	NA	NA	20.3999	20.9218	19.4675	16.1043	18.4485	15.2813	17.8404	16.018
BUD23	19.727	20.184	23.9987	15.6496	20.8403	21.1082	19.593	19.2886	21.2131	24.8165	22.0316	19.6395	19.6297	20.0043	21.1587	20.0736
BUD31	19.4142	20.101	23.2182	15.4858	20.2963	20.9145	20.3272	18.4226	20.9066	24.7538	22.0849	19.127	19.3395	19.5902	21.0999	19.3707
BVES	NA	NA	NA	NA	NA	NA	NA	NA	16.3651	19.9754	17.1932	16.0891	NA	NA	NA	NA
BYSL	17.966	18.8936	22.7991	15.391	18.9823	19.6738	19.4552	18.1305	19.7759	24.3935	21.4	18.5296	18.5434	18.7383	20.1604	19.2667
BZW1	19.717	20.7983	23.5747	16.0539	20.3423	21.4087	20.9237	19.7319	20.7588	25.037	22.7211	20.2802	19.8024	20.1786	21.6172	20.5967
BZW2	18.8868	21.0262	24.4624	15.9505	19.8414	21.4842	21.2117	19.7782	21.1514	25.5019	22.9825	19.7467	19.485	20.2557	21.8184	20.2031
C-sTurbo	24.4112	20.433	18.5805	20.4997	28.7554	28.9458	28.834	27.7828	29.1555	30.3564	29.469	26.7065	28.7176	26.7555	28.7531	26.9497
C11orf68	NA	NA	NA	NA	NA	NA	NA	NA	15.5522	17.7098	13.7309	15.7409	NA	NA	NA	NA
C12orf57	NA	NA	NA	NA	NA	NA	NA	NA	15.9597	19.8378	17.6081	15.9784	NA	NA	NA	NA
C17orf75	15.1099	16.4249	20.9881	15.0679	16.2018	18.0625	17.7922	16.0497	15.5082	21.8799	19.6317	15.7015	16.2359	17.5307	18.2231	17.6526
C1orf122	NA	NA	NA	NA	NA	NA	NA	NA	16.9997	18.6865	17.5223	15.9071	NA	NA	NA	NA
C2CD5	17.8346	16.0213	21.0689	15.812	NA	NA	NA	NA	15.901	22.3425	19.3465	15.8204	NA	NA	NA	NA
C3	NA	NA	NA	NA	NA	NA	NA	NA	15.8885	18.4333	15.9303	18.0243	NA	NA	NA	NA
C9orf72	NA	NA	NA	NA	NA	NA	NA	NA	15.4733	22.3788	20.2779	15.6418	NA	NA	NA	NA
CA2	NA	NA	NA	NA	NA	NA	NA	NA	NA	NA	NA	NA	15.9577	18.7681	17.741	16.3285
CAB39	18.8376	19.3165	22.6927	15.4842	19.3227	19.7254	19.6736	18.6204	19.6718	24.2432	21.3989	18.8324	17.8672	19.2319	20.3969	19.7797
CAB39L	NA	NA	NA	NA	15.5986	18.3741	18.245	15.3524	17.8298	22.8282	19.6507	15.6895	16.0108	16.2035	18.6572	18.2349
CACTIN	NA	NA	NA	NA	NA	NA	NA	NA	15.5981	19.9757	17.1863	15.4906	NA	NA	NA	NA
CACYBP	19.0851	20.5681	22.6544	16.0328	20.9698	21.6178	20.5843	19.0765	21.7963	24.6401	22.6913	19.2303	20.5272	19.8045	21.2624	19.3672
CAD	21.573	22.1733	26.2789	18.6118	22.4025	22.9976	22.61	21.2764	22.908	27.0085	24.3873	21.5303	21.7596	22.0482	23.2759	22.5268
CADM1	17.4724	19.1316	21.9806	15.2099	18.0195	19.6015	18.5047	16.0097	18.2971	23.8904	20.1223	16.7353	17.4624	18.1371	19.1718	18.292
CALD1	NA	NA	NA	NA	NA	NA	NA	NA	19.931	19.2827	18.5441	15.5076	18.3921	15.6467	17.9511	16.4005
CALM1	NA	NA	NA	NA	20.6792	20.9583	15.9869	15.1427	21.1625	21.9215	20.1742	15.4772	20.1947	15.4705	20.25	19.8022
CALML3	NA	NA	NA	NA	18.5814	18.0357	15.6526	17.4091	17.7143	18.7675	17.5526	15.7923	18.0292	17.4556	19.3165	15.768
CALML5	NA	NA	NA	NA	15.5444	19.4318	16.2332	17.846	NA	NA	NA	NA	NA	NA	NA	NA
CALR	17.9739	18.4126	19.7009	15.482	18.4549	18.6549	18.961	17.1936	18.7536	22.7432	19.6967	17.1655	15.6238	18.5265	19.3732	18.9966
CAMK1D	NA	NA	NA	NA	NA	NA	NA	NA	16.2204	20.9567	17.5289	15.1315	NA	NA	NA	NA
CAMK2D	18.5867	20.1211	23.8984	15.3028	20.2438	21.0311	20.4902	19.3484	21.2426	25.4017	22.2013	19.1655	20.1001	20.1765	21.2011	20.5892
CAMK2G	NA	NA	NA	NA	NA	NA	NA	NA	17.6937	22.8999	19.8647	15.6405	NA	NA	NA	NA
CAMKV	17.6049	18.0038	21.5669	15.9386	16.8724	19.0773	18.5397	16.8165	17.99	22.8949	20.042	16.7693	16.1006	17.4024	18.8646	15.9189
CAMSAP1	NA	NA	NA	NA	16.8635	15.5436	15.6487	15.6412	18.0623	18.7772	17.577	16.2288	NA	NA	NA	NA
CAMSAP2	NA	NA	NA	NA	17.5262	16.0806	15.6899	16.6795	19.0263	21.1524	18.9991	15.4474	18.1351	15.6484	18.5818	16.3167
CAMSAP3	15.2259	17.6663	20.8492	15.9286	18.4382	18.8031	17.5851	15.88	19.222	22.1673	19.9304	15.4342	17.5485	16.0783	18.3511	15.5451
CAND1	22.214	23.3176	27.0744	19.8437	22.9568	23.9829	23.6067	22.5708	23.2963	28.1125	25.49	22.9664	22.1262	22.8878	24.3715	23.9273
CAND2	16.0049	17.9859	21.9909	15.5909	17.0566	18.9647	18.5091	17.1253	18.4706	22.9349	20.3617	18.1894	16.3184	17.4444	19.0956	17.7457
CANX	23.1963	23.6301	27.2296	20.4656	23.2213	24.0801	23.8724	22.6565	23.2837	27.9566	25.4267	23.3453	22.3069	23.7957	24.3869	23.6715
CAP1	20.131	21.39	23.98	18.3758	20.4963	22.1538	21.8577	20.3223	21.3578	25.9789	23.2008	20.4553	20.3608	20.8246	22.3518	21.3295
CAP2	NA	NA	NA	NA	NA	NA	NA	NA	15.4516	21.9438	18.6161	15.6983	NA	NA	NA	NA
CAPN1	18.3938	18.6332	20.6437	18.0411	19.2565	20.1524	18.9503	17.8913	19.0332	22.1181	20.5486	18.1788	19.0205	19.3693	19.6462	18.8209
CAPN2	NA	NA	NA	NA	16.1661	18.7507	18.0412	16.2428	16.1975	22.1094	19.8943	15.2468	NA	NA	NA	NA
CAPN5	NA	NA	NA	NA	NA	NA	NA	NA	16.3561	21.2859	18.0402	15.9201	15.5868	16.2446	17.7288	18.0316
CAPNS1	15.2702	16.3901	16.7916	15.232	15.3975	16.4182	15.3658	15.9807	16.5586	19.1749	16.3176	15.3063	16.1311	15.4395	16.6953	15.6927
CAPNS2	18.0082	18.9201	19.894	16.162	18.1262	19.6602	15.9774	18.9395	17.8245	21.6611	19.5008	18.4313	18.486	18.0671	19.6182	18.3355
CAPRIN1	17.371	15.5421	19.7702	15.8869	21.4298	20.7032	19.8971	18.1126	22.387	22.9412	20.2813	15.3989	20.9667	18.7782	19.3348	19.1254
CAPZA1	20.0796	20.9258	24.254	17.7832	21.3376	22.4055	21.9924	20.5731	21.7164	25.7606	23.4453	20.0038	20.1135	21.4128	22.3445	21.4421
CAPZA2	15.1936	18.4811	21.4651	15.7497	18.8347	19.0551	19.565	18.2902	18.6609	22.9794	20.756	18.4173	16.2792	19.324	20.3872	18.9655
CAPZB	21.3264	21.8865	25.0621	15.4474	21.4473	23.0392	22.2984	20.8726	22.3142	26.8916	23.9129	20.9922	20.9555	21.6498	22.9923	21.2783
CARM1	16.4956	17.6379	22.4256	15.2942	18.0403	19.2709	18.4703	15.425	18.9221	23.2566	20.4012	17.5596	17.313	19.646	20.334	17.4317
CARS1	20.8728	21.8434	25.4541	18.8417	21.6202	22.6067	22.5079	21.1612	22.0695	26.4025	24.1111	21.1844	20.8548	21.6605	23.0021	22.1632
CARS2	NA	NA	NA	NA	NA	NA	NA	NA	16.4298	16.5081	16.1112	15.8048	NA	NA	NA	NA
CASK	15.2524	19.0934	21.9352	15.594	15.3043	19.4156	18.1996	15.4379	16.5015	23.8052	20.1605	15.2112	NA	NA	NA	NA
CASKIN1	NA	NA	NA	NA	NA	NA	NA	NA	16.2182	22.0462	21.9512	21.8616	15.8811	19.6023	16.173	23.2678
CASP14	21.4257	21.3952	21.1121	20.1116	21.5418	22.7043	20.5851	21.4228	21.4697	21.5705	23.0812	20.7581	21.549	21.5826	21.6557	22.3208
CASP3	15.3805	18.833	21.946	15.7003	18.1975	19.7236	19.3399	17.7535	19.4176	23.3796	21.0636	17.6675	17.5143	17.4792	19.2966	18.4946
CAT	21.434	21.5765	21.0739	20.3321	21.7131	21.644	21.4724	21.5589	21.4564	22.0789	22.2569	21.2746	21.5159	20.8748	21.3975	21.4807
CAVIN2	NA	NA	NA	NA	20.0599	18.7317	18.3854	15.8956	21.145	21.1869	19.636	15.5148	19.5353	15.7886	18.5475	16.4505
CBFB	15.3723	17.2949	19.8831	15.7907	17.5553	18.9247	18.131	16.9952	18.7348	23.0116	19.936	15.9514	15.2481	17.7674	19.3253	18.477
CBL	NA	NA	NA	NA	NA	NA	NA	NA	18.2048	21.6094	16.8368	16.0999	NA	NA	NA	NA
CBR1	NA	NA	NA	NA	16.0115	19.2035	19.0502	16.025	16.1541	23.8813	20.472	16.0741	16.3309	18.8426	19.5703	15.3565
CBS	NA	NA	NA	NA	NA	NA	NA	NA	NA	NA	NA	NA	15.4013	19.5996	18.9524	16.5373
CBX3	18.3352	18.9822	21.791	15.1711	19.932	20.5518	19.7342	17.897	20.7974	24.2597	21.3166	18.0256	19.7502	18.7894	20.3505	19.6774
CBX4	NA	NA	NA	NA	NA	NA	NA	NA	15.9992	18.3162	17.0815	15.9797	NA	NA	NA	NA
CCAR1	15.3153	18.2401	20.3735	15.4373	NA	NA	NA	NA	17.8922	21.7982	19.2703	15.3114	16.003	16.1669	16.812	16.9705
CCAR2	19.2855	20.3708	23.9623	15.9263	20.7051	21.4698	20.6485	19.6897	21.4165	25.5401	22.494	20.0563	20.3982	20.0872	21.6057	20.4047
CCDC102A	NA	NA	NA	NA	20.323	20.3588	19.4457	15.5884	20.6195	20.5491	20.177	16.2414	19.9508	16.2819	19.7398	15.7298
CCDC127	NA	NA	NA	NA	NA	NA	NA	NA	16.5449	22.0487	19.7946	15.7645	NA	NA	NA	NA
CCDC43	NA	NA	NA	NA	19.7362	19.7871	19.524	18.656	20.6683	21.2621	19.9749	16.0599	15.4897	18.0535	19.2271	16.5073
CCDC47	NA	NA	NA	NA	15.5516	19.2792	17.9108	15.7395	16.6642	23.1377	20.5325	16.2549	15.3339	15.7001	18.8838	19.2459
CCDC50	NA	NA	NA	NA	16.6698	16.4679	14.9841	15.6184	17.5085	18.3367	16.5874	15.6797	15.975	16.2356	15.6542	16.3489
CCDC6	NA	NA	NA	NA	16.3111	20.1382	19.9139	15.3667	20.9969	22.001	20.1958	15.1047	19.7486	15.9146	19.6915	15.2943
CCDC88A	NA	NA	NA	NA	17.7549	18.6173	16.0484	15.6007	18.9359	20.954	19.1814	16.1052	NA	NA	NA	NA
CCDC9	NA	NA	NA	NA	17.1081	16.6834	16.202	15.8384	17.6288	18.1596	17.4199	15.4269	NA	NA	NA	NA
CCDC93	NA	NA	NA	NA	NA	NA	NA	NA	17.5858	22.403	19.2703	15.2154	NA	NA	NA	NA
CCNC	NA	NA	NA	NA	16.3209	18.9443	17.8701	15.2873	18.0083	22.2244	19.358	17.8105	17.6438	15.4409	17.7746	15.6357
CCND1	18.7475	18.4752	18.2911	15.3419	19.4701	18.458	18.1566	17.2861	19.4497	17.3602	18.683	18.4043	19.5571	17.669	17.8693	19.7076
CCND3	NA	NA	NA	NA	16.2189	19.4057	16.1329	18.4516	19.2285	22.9846	20.688	19.1533	15.9671	15.2561	19.0767	18.3044
CCNH	NA	NA	NA	NA	15.4007	18.5569	17.5783	15.9109	16.1053	22.4217	19.8342	15.2275	16.0197	16.1971	17.9507	17.5985
CCNK	NA	NA	NA	NA	NA	NA	NA	NA	17.7526	22.4118	19.9225	15.728	15.604	16.0502	18.3391	17.9131
CCNL1	NA	NA	NA	NA	NA	NA	NA	NA	16.4857	22.2083	19.5103	15.7135	NA	NA	NA	NA
CCNL2	NA	NA	NA	NA	NA	NA	NA	NA	16.1182	19.3991	17.0623	16.071	NA	NA	NA	NA
CCNYL1	NA	NA	NA	NA	NA	NA	NA	NA	16.1596	19.893	16.2948	15.4032	NA	NA	NA	NA
CCT2	21.3985	21.7637	25.1505	18.6128	22.3955	23.2176	21.871	20.9473	22.754	27.5123	23.2386	21.3394	21.9034	21.4658	22.3589	21.9284
CCT3	23.0253	24.0416	27.2406	20.5747	23.8298	25.0083	24.1498	22.8667	24.1993	28.9389	25.5144	23.0841	22.9426	23.407	24.4574	23.7682
CCT4	23.1024	23.8514	27.2288	20.5528	23.3206	24.8948	24.2787	23.0336	23.9251	28.6029	25.8891	23.2688	22.7579	23.949	24.8649	23.9672
CCT5	18.9042	20.6982	23.236	16.258	19.9583	21.1221	20.0709	18.8681	20.4312	25.2636	21.9595	19.1755	19.1195	19.7686	20.7857	20.0742
CCT6A	20.7248	21.8799	24.9564	18.3274	21.6548	22.7896	21.9316	20.8873	22.3579	26.7842	23.4386	21.048	21.2481	21.0152	22.1821	21.7812
CCT7	22.7198	23.4372	26.5187	19.7565	23.3494	24.4652	23.495	22.4613	23.7145	28.2448	24.9461	22.1252	22.4907	23.3738	23.8551	23.1037
CCT8	21.8065	22.7982	26.0154	19.3601	23.7215	23.8718	23.3713	22.1812	24.4158	27.2202	24.9432	22.2782	23.4463	22.5678	23.9011	23.1269
CCZ1	19.1051	19.1132	22.7012	15.4591	19.6825	20.325	19.644	18.7107	20.6572	24.023	21.3086	15.9705	19.4126	19.3248	20.1691	19.6961
CD151	NA	NA	NA	NA	NA	NA	NA	NA	16.4579	21.4805	18.3583	15.1791	NA	NA	NA	NA
CD2AP	NA	NA	NA	NA	17.8581	16.733	14.0719	15.0128	18.9102	18.0651	17.785	15.245	17.1272	16.2691	16.2912	15.3139
CDAN1	NA	NA	NA	NA	NA	NA	NA	NA	16.1629	21.2585	18.5402	15.4381	NA	NA	NA	NA
CDC123	17.0921	18.4269	21.4125	15.51	19.9163	19.6466	18.7521	17.1477	20.5415	23.4234	20.1938	16.1084	19.206	19.0179	19.0545	18.1551
CDC16	15.0476	18.4782	22.1174	15.9688	18.4341	19.2885	18.6235	16.1653	18.9802	23.1697	20.8076	17.6925	17.4414	17.7256	19.2928	18.3601
CDC23	17.0933	18.3192	22.412	15.4896	17.4867	19.3243	18.8692	17.0797	18.4198	23.4107	20.788	18.2142	16.0868	18.0007	19.4991	18.645
CDC27	17.4636	17.7259	21.3076	15.7465	18.2328	18.2326	17.8288	15.5773	18.6187	22.6455	19.4762	15.8056	17.8986	17.5655	18.1188	17.5106
CDC34	17.8806	15.4668	20.6697	15.5901	16.0409	19.5635	18.0801	15.2689	19.0864	22.8456	15.6617	15.469	NA	NA	NA	NA
CDC37	18.707	20.3706	23.1167	15.3499	20.1325	21.2625	20.1805	15.7164	21.2128	25.3592	22.2564	15.167	19.6437	19.7282	21.0955	19.5676
CDC40	17.8252	18.3514	22.4456	15.6149	19.3877	19.7215	19.1018	18.3417	20.1978	23.8279	20.8493	17.9086	18.5331	18.3443	19.8166	18.9001
CDC42	21.8226	22.0937	25.7545	16.1016	22.0191	22.5551	22.0669	20.6681	22.1602	26.4501	23.8776	21.3698	21.3387	21.5584	22.7136	22.5831
CDC42BPA	NA	NA	NA	NA	NA	NA	NA	NA	16.534	21.816	18.1521	15.204	NA	NA	NA	NA
CDC42BPB	17.5399	18.5726	21.9647	15.5066	18.6428	19.0057	18.6314	15.7375	19.0855	23.0915	19.7561	17.9693	18.6493	17.3246	19.2116	17.4277
CDC5L	15.9676	19.3119	19.9144	15.6746	19.3479	19.4224	17.7741	17.4399	19.7251	22.6361	19.0713	15.847	18.4722	15.994	18.6361	18.2206
CDC73	18.0776	19.4543	22.4715	15.2494	19.3084	20.463	19.6104	18.6912	20.1851	24.0631	21.2736	18.4051	18.7458	18.9025	20.2214	19.0449
CDIPT	NA	NA	NA	NA	NA	NA	NA	NA	16.3503	19.9588	17.4946	15.5583	NA	NA	NA	NA
CDK1	20.4516	21.2526	24.3383	15.7107	21.3301	22.16	21.437	19.75	21.9975	25.8229	22.9453	20.1791	20.9598	21.4457	22.2869	20.7232
CDK11A	18.0902	19.5982	22.4993	15.7667	20.3523	20.96	19.6347	18.6591	21.2525	24.0989	21.3073	18.7398	19.7435	18.8307	20.2032	19.2778
CDK12	NA	NA	NA	NA	NA	NA	NA	NA	18.6282	21.7329	19.0763	15.4393	NA	NA	NA	NA
CDK13	NA	NA	NA	NA	NA	NA	NA	NA	16.4884	18.2112	17.0898	15.5246	NA	NA	NA	NA
CDK17	NA	NA	NA	NA	18.9916	18.8402	15.5796	15.5615	15.9141	23.1948	19.7023	16.2559	15.3785	15.3932	19.3296	19.8545
CDK19	15.9558	16.8857	20.2102	15.1108	NA	NA	NA	NA	NA	NA	NA	NA	NA	NA	NA	NA
CDK2	19.3666	19.6084	23.2607	15.2632	19.3834	20.4336	19.7688	18.4078	19.7509	24.416	21.6703	18.8116	18.6089	19.6128	20.5866	19.7084
CDK4	NA	NA	NA	NA	18.3144	19.9627	18.7097	16.2084	19.3159	23.4188	21.0735	16.1768	15.7508	16.0449	19.8276	18.4791
CDK5	15.3373	18.1675	21.5434	15.1679	18.2584	18.9866	18.8636	17.6272	18.9467	22.9793	20.0503	16.0239	15.3832	19.1427	18.9957	18.1337
CDK5RAP2	NA	NA	NA	NA	NA	NA	NA	NA	18.2544	19.2926	16.8929	15.0913	NA	NA	NA	NA
CDK5RAP3	16.0997	18.2947	21.292	15.3292	18.2783	18.9282	19.4076	16.1715	15.8176	23.3966	20.3524	15.776	16.1998	17.7542	19.9396	18.9813
CDK7	18.0375	18.6107	22.5646	16.0718	19.468	19.9638	19.2447	17.7608	19.8458	23.9417	20.9258	18.7986	18.8792	18.8855	19.6307	19.434
CDK9	15.1527	18.842	22.116	15.2435	18.5242	19.4178	18.5694	18.1792	18.902	23.5267	20.7128	18.1619	18.4578	18.5078	19.7838	18.6951
CDKN2AIP	15.2358	17.5924	20.9762	15.55	18.0726	18.1529	18.3262	17.1355	18.0711	22.4005	19.6637	15.4054	16.1712	17.6478	18.567	17.8347
CDSN	20.0261	20.5501	19.1231	18.7111	20.265	20.5474	20.3712	19.9863	20.8218	19.9146	20.7437	19.8996	20.1687	19.8482	20.1092	20.7644
CDYL	NA	NA	NA	NA	NA	NA	NA	NA	16.6857	21.715	18.5536	15.8883	NA	NA	NA	NA
CEBPB	NA	NA	NA	NA	20.1859	19.6438	18.9831	18.1912	20.8322	21.5441	20.5769	15.9961	19.4893	15.4671	19.1563	15.4729
CEBPZ	NA	NA	NA	NA	NA	NA	NA	NA	15.9271	21.3653	17.8616	16.1861	NA	NA	NA	NA
CELF1	NA	NA	NA	NA	17.9482	17.1293	15.9381	15.3113	18.6307	21.383	18.5981	15.4425	16.7985	15.9282	16.3132	16.2591
CEMIP2	NA	NA	NA	NA	NA	NA	NA	NA	15.4847	21.5942	18.7132	15.9991	NA	NA	NA	NA
CENPV	NA	NA	NA	NA	NA	NA	NA	NA	18.887	23.1831	19.9238	17.4932	15.3549	17.1775	18.5021	17.8604
CEP120	NA	NA	NA	NA	NA	NA	NA	NA	15.7532	21.137	18.8722	15.8395	NA	NA	NA	NA
CEP170	NA	NA	NA	NA	21.4646	21.735	20.7512	19.555	22.8955	23.9757	23.1169	18.8432	20.9029	18.4727	20.8625	19.2514
CEP55	NA	NA	NA	NA	NA	NA	NA	NA	18.3265	20.189	17.5824	15.9	NA	NA	NA	NA
CEP76	16.7594	16.8899	20.1014	15.9478	17.554	17.5013	15.9404	15.3942	17.979	20.9921	18.6913	15.7677	NA	NA	NA	NA
CEP85	NA	NA	NA	NA	NA	NA	NA	NA	20.6528	20.8801	19.2982	15.212	NA	NA	NA	NA
CEPT1	17.2033	18.049	22.5104	15.3959	16.6309	19.0714	18.5749	15.568	15.5003	23.2109	20.9637	18.7616	16.382	18.1023	19.3828	18.6738
CERT1	16.1834	17.2735	21.166	15.7997	17.583	18.4817	16.794	15.3975	18.4342	22.9584	18.8346	15.3441	16.3947	17.8965	18.0151	16.6926
CFAP20	19.5816	20.7118	24.2668	15.2444	20.5493	21.5691	20.8547	19.4889	20.8887	25.223	22.8273	20.0417	19.9733	20.4233	21.7311	20.6828
CFDP1	NA	NA	NA	NA	19.7624	19.1437	17.9063	15.7726	20.816	20.2158	19.1668	16.2036	19.4688	16.1079	18.6522	16.06
CFL1	21.803	22.765	25.4364	19.777	22.9852	23.6945	23.4031	21.8967	23.4578	26.8819	24.7508	22.2899	22.2603	22.5264	23.9139	22.9617
CFL2	NA	NA	NA	NA	NA	NA	NA	NA	16.8654	20.0979	16.7575	15.1937	NA	NA	NA	NA
CGGBP1	NA	NA	NA	NA	NA	NA	NA	NA	16.1207	19.7941	16.8485	15.9619	NA	NA	NA	NA
CHAF1B	NA	NA	NA	NA	NA	NA	NA	NA	16.2699	22.0796	18.4678	17.7562	NA	NA	NA	NA
CHAMP1	NA	NA	NA	NA	18.9044	19.3351	18.2215	17.6808	20.2752	21.3638	19.4309	15.5474	18.8202	16.1462	17.5613	16.5363
CHCHD3	NA	NA	NA	NA	17.7535	17.4799	15.6997	15.4295	17.064	20.9727	18.5688	16.2499	NA	NA	NA	NA
CHD1	16.4916	18.0926	20.8266	15.5954	17.5556	18.3416	16.4394	17.0182	18.3184	22.1635	19.2322	15.4981	16.8948	16.5754	18.2046	18.2789
CHD2	NA	NA	NA	NA	NA	NA	NA	NA	16.6381	21.8576	19.8484	15.4483	NA	NA	NA	NA
CHD3	NA	NA	NA	NA	17.5702	17.07	17.0831	15.7799	17.6488	21.9922	18.5975	17.4504	15.7253	15.71	17.619	17.2362
CHD4	20.1232	21.3514	24.3723	17.6645	21.5197	21.946	20.9759	19.9649	21.9187	25.7337	22.681	20.1068	20.6692	20.8621	21.6127	21.1125
CHD7	16.5003	15.6882	20.1655	15.5815	18.5083	18.8102	15.6528	15.8106	18.6368	21.5985	18.7667	15.82	18.1816	16.613	16.4122	16.5432
CHD8	NA	NA	NA	NA	17.7018	18.0409	15.5672	15.6897	18.1882	20.9415	16.2169	15.5334	NA	NA	NA	NA
CHEK1	NA	NA	NA	NA	17.1433	15.2959	15.6815	15.4417	17.873	20.4269	15.775	15.8603	15.5135	16.2267	16.5438	15.9698
CHERP	18.8538	18.7126	22.2155	15.2601	19.352	20.404	19.5425	17.9276	20.1118	23.8462	20.7876	15.487	18.7555	18.6623	19.9864	19.1764
CHID1	NA	NA	NA	NA	NA	NA	NA	NA	15.75	21.9079	18.4221	15.3504	15.2921	17.7947	18.1424	16.3382
CHKA	NA	NA	NA	NA	NA	NA	NA	NA	17.1671	21.2613	16.6881	15.5469	NA	NA	NA	NA
CHKB	NA	NA	NA	NA	NA	NA	NA	NA	15.8162	22.3343	18.6827	15.7048	NA	NA	NA	NA
CHML	NA	NA	NA	NA	NA	NA	NA	NA	16.2022	20.7348	19.19	15.0528	NA	NA	NA	NA
CHMP4B	NA	NA	NA	NA	21.6989	21.5685	20.4241	19.2917	23.2114	22.886	21.6874	15.1714	21.8654	16.1859	20.9538	19.1046
CHMP5	NA	NA	NA	NA	19.6863	19.5218	19.205	17.3866	21.1856	21.2731	20.4587	16.0114	19.1975	16.1054	18.239	15.2941
CHMP7	NA	NA	NA	NA	NA	NA	NA	NA	15.7516	19.9868	18.2001	15.738	NA	NA	NA	NA
CHORDC1	16.0848	21.6784	24.1479	15.6631	16.3477	22.3563	22.157	16.0588	15.8257	26.5488	23.1438	21.2728	21.6774	16.0231	22.4467	21.748
CHP1	NA	NA	NA	NA	NA	NA	NA	NA	16.1026	20.9693	18.7578	15.7393	15.6388	15.5465	17.2628	17.0588
CHPF2	NA	NA	NA	NA	NA	NA	NA	NA	16.0662	20.8487	17.6952	15.5593	15.7493	15.8262	16.3795	15.7089
CHTF18	NA	NA	NA	NA	NA	NA	NA	NA	17.3418	21.4203	18.7912	15.1225	NA	NA	NA	NA
CHTOP	NA	NA	NA	NA	NA	NA	NA	NA	15.9263	15.8363	16.5541	15.9714	NA	NA	NA	NA
CHUK	15.2695	17.7404	21.6115	16.1199	15.6753	18.765	17.1922	15.7764	16.3047	22.5074	20.0058	15.8576	16.3963	16.1238	18.4931	17.6867
CIAO3	NA	NA	NA	NA	NA	NA	NA	NA	15.5317	20.5654	16.6452	15.2848	NA	NA	NA	NA
CIAPIN1	NA	NA	NA	NA	21.5548	20.4448	19.7262	15.8137	22.5188	23.7796	21.1325	15.8257	20.5878	18.5813	16.7666	15.5444
CIP2A	NA	NA	NA	NA	NA	NA	NA	NA	16.6667	20.4396	18.2504	15.8439	16.3372	16.4234	15.9015	15.2949
CISD1	NA	NA	NA	NA	20.0932	21.7151	20.9799	15.2253	16.1016	26.1854	23.041	15.3125	16.4355	15.9496	21.8873	21.3302
CISD2	18.3125	19.7533	23.2694	15.4404	19.1547	20.7475	19.939	18.3244	18.2626	24.4508	21.6372	19.793	17.8973	19.5743	20.7654	19.7386
CIT	NA	NA	NA	NA	17.5075	16.8811	15.8382	15.4248	17.0684	20.206	16.5015	15.7071	NA	NA	NA	NA
CKAP4	17.3696	18.8175	21.3782	15.2121	18.4013	19.4187	18.8839	15.4315	18.747	22.8897	20.26	17.5922	18.1001	18.7722	19.415	18.9052
CKAP5	19.4494	20.1711	23.7118	16.0708	20.2556	21.0858	20.1325	19.2885	20.801	25.1567	22.3523	19.5687	19.6554	19.8453	21.1195	20.2489
CKB	18.5789	16.3437	18.9154	17.6583	18.7499	17.4524	19.6389	16.1941	17.9767	23.169	15.9375	17.6427	17.7049	21.1963	21.1252	16.9408
CKMT1B	NA	NA	NA	NA	NA	NA	NA	NA	16.2229	21.2702	17.6679	16.1121	15.8415	18.6976	17.6544	15.9045
CLASP1	18.5308	19.2796	23.0479	16.1831	19.5582	20.1581	19.521	18.1225	20.1624	24.176	21.6522	18.9542	18.6003	19.0766	20.336	19.6763
CLASP2	18.3152	19.0654	22.8656	15.5517	19.8272	20.5681	19.7477	18.4407	20.8892	24.0695	21.8861	18.4127	19.1253	18.7912	20.5716	19.5018
CLCN2	NA	NA	NA	NA	NA	NA	NA	NA	16.4601	19.2937	16.9843	15.7009	NA	NA	NA	NA
CLCN5	NA	NA	NA	NA	16.2269	17.1012	16.4846	15.2368	18.3477	21.0506	18.4663	15.6224	NA	NA	NA	NA
CLCN6	NA	NA	NA	NA	NA	NA	NA	NA	16.0918	20.7128	18.4491	16.1512	NA	NA	NA	NA
CLIC1	21.9281	22.9151	26.0759	19.6	22.8176	23.7118	23.1344	21.7819	23.2918	27.5443	24.8315	22.2031	21.8949	22.3544	23.796	23.178
CLIC4	20.429	21.7671	25.0101	18.7941	21.5562	22.5025	22.0662	20.6317	21.9657	26.1138	23.7762	20.9506	20.7465	21.5157	22.8874	21.5899
CLINT1	NA	NA	NA	NA	22.5094	21.9534	21.1095	20.6805	23.3795	23.1837	22.2614	19.7685	22.2302	19.0003	21.2998	20.027
CLIP1	NA	NA	NA	NA	NA	NA	NA	NA	19.3502	19.0903	19.1013	15.4191	NA	NA	NA	NA
CLK1	17.7855	17.9434	22.1426	15.8857	17.8468	18.2429	18.564	15.3193	15.6461	23.0291	20.239	16.0925	15.3652	15.3138	19.1798	18.4696
CLNS1A	NA	NA	NA	NA	NA	NA	NA	NA	18.0234	21.9069	18.3172	15.6918	16.3199	17.9215	17.8451	15.6804
CLP1	15.6382	16.4016	20.6639	15.9167	NA	NA	NA	NA	17.5752	22.1654	19.0221	16.0642	15.9144	17.9619	15.8915	16.1177
CLPP	NA	NA	NA	NA	NA	NA	NA	NA	15.4623	21.7714	18.5251	16.197	NA	NA	NA	NA
CLPTM1	NA	NA	NA	NA	17.5092	17.2817	15.454	15.4118	15.682	22.966	19.2668	15.4128	NA	NA	NA	NA
CLPTM1L	17.771	18.6507	22.1269	15.6969	18.2504	19.5548	18.4048	18.0907	18.6942	23.0158	20.5878	18.4315	17.7781	18.4893	19.7765	18.9925
CLPX	15.5741	17.1404	19.7386	16.1272	NA	NA	NA	NA	17.215	21.894	18.4229	15.0846	15.691	17.1834	16.7878	15.9102
CLSTN1	NA	NA	NA	NA	NA	NA	NA	NA	16.4671	20.6803	19.4317	16.2515	NA	NA	NA	NA
CLTC	23.1248	24.161	28.0164	21.0999	23.9168	25.0485	24.5718	23.3879	24.3823	29.0982	26.5192	23.7334	23.0598	23.9223	25.2481	24.6712
CLU	NA	NA	NA	NA	NA	NA	NA	NA	NA	NA	NA	NA	15.747	19.2704	16.4403	21.6337
CLUH	17.46	17.8344	21.9842	15.846	18.3978	18.9931	18.1215	17.3226	19.0054	23.3874	20.4117	17.0031	17.94	18.1576	19.3105	17.9473
CLVS1	17.2253	18.9716	22.9216	16.098	19.0582	20.1357	19.6654	18.5878	19.3898	24.0004	21.3983	18.5997	17.6961	18.3981	20.462	19.559
CLYBL	NA	NA	NA	NA	NA	NA	NA	NA	16.0098	20.2181	18.3042	15.0565	NA	NA	NA	NA
CMAS	16.0741	17.5049	21.1264	15.4111	17.1193	18.2739	17.7482	16.3191	17.1498	22.2292	19.2871	15.7372	17.0059	16.9569	18.5646	17.2482
CMPK1	18.6041	20.0423	21.9581	16.0586	19.4534	20.4128	19.1759	18.4343	19.9615	24.2156	20.9754	15.821	16.1497	18.9819	20.1842	19.1433
CMSS1	NA	NA	NA	NA	NA	NA	NA	NA	15.7222	22.5855	19.0076	16.1249	NA	NA	NA	NA
CMTR1	16.0147	16.6429	20.5304	16.0856	NA	NA	NA	NA	18.6956	21.8476	19.0829	17.2836	15.65	15.5713	18.1823	17.1112
CNBP	17.2439	17.878	20.1922	15.7399	18.5399	19.4771	18.7403	16.0324	18.7639	22.4623	19.9785	15.2741	17.5487	17.9682	18.8754	18.5496
CNDP2	15.4988	18.2902	20.6257	15.9984	17.8898	18.0784	18.1625	15.2276	18.3363	22.8306	19.9185	16.2675	17.6797	17.4261	18.9169	18.2114
CNN3	NA	NA	NA	NA	19.7813	19.6993	19.1549	18.5494	21.0426	22.3282	20.5397	17.9558	19.4528	16.0165	19.2355	18.0253
CNNM2	NA	NA	NA	NA	NA	NA	NA	NA	15.794	20.3507	16.5522	15.8977	15.6176	15.5903	17.3989	16.8087
CNNM4	NA	NA	NA	NA	16.8944	18.0867	16.9128	16.1291	17.9323	21.9317	19.5987	17.8589	NA	NA	NA	NA
CNOT1	20.4489	21.4413	25.1993	18.3595	21.3926	22.1702	21.3095	20.1014	21.9417	26.1983	23.5137	20.7335	20.6801	20.9151	22.3087	21.6533
CNOT10	NA	NA	NA	NA	15.522	17.8417	17.4429	17.1092	17.3344	22.6614	19.6267	16.5275	16.2687	17.1939	18.3289	17.1047
CNOT11	16.2159	18.7489	22.0091	15.0617	18.479	19.3448	18.4395	15.4881	18.9357	23.3995	20.2812	17.384	15.3167	17.9154	19.282	18.9695
CNOT2	17.2158	18.1922	21.8472	15.3706	20.0333	19.7189	19.8161	18.6493	21.015	23.7661	21.2891	18.4054	19.8012	18.4042	19.8473	19.3627
CNOT3	NA	NA	NA	NA	17.9637	17.7331	15.5764	16.2303	15.5177	21.5538	18.7185	16.2107	NA	NA	NA	NA
CNOT4	NA	NA	NA	NA	NA	NA	NA	NA	16.9592	19.1103	16.2159	15.9943	NA	NA	NA	NA
CNOT6L	NA	NA	NA	NA	NA	NA	NA	NA	16.4711	21.1586	17.8744	16.2202	NA	NA	NA	NA
CNOT7	NA	NA	NA	NA	15.7867	18.8564	18.0265	15.1587	18.1265	23.4158	20.0077	15.6534	15.9606	18.1304	18.9802	18.3365
CNOT8	15.6561	17.9193	20.6939	15.6746	19.5507	19.1245	17.9624	15.143	20.4514	22.3983	20.1243	17.5736	19.6984	17.7945	18.7301	17.2415
CNOT9	18.7925	20.1439	23.5061	15.6174	19.048	20.5858	20.0588	18.7142	19.62	25.0969	21.7684	19.1875	18.667	19.4181	21.303	19.6501
CNP	NA	NA	NA	NA	16.7496	15.7501	18.8239	15.5597	NA	NA	NA	NA	15.9267	18.9985	18.3497	16.4551
CNPY2	17.3624	18.0602	18.6526	15.5075	18.9864	19.5553	18.5054	15.8327	19.1807	23.0329	19.1723	15.0913	18.1801	18.4032	19.1331	18.5038
CNR1	16.015	18.7049	22.0832	16.2478	18.8474	19.0761	18.6501	15.1286	18.6624	23.288	20.3625	16.0685	NA	NA	NA	NA
CNTNAP1	NA	NA	NA	NA	NA	NA	NA	NA	16.0211	20.3493	18.649	15.3232	NA	NA	NA	NA
COA3	NA	NA	NA	NA	NA	NA	NA	NA	16.0176	20.4468	18.9367	15.6907	NA	NA	NA	NA
COASY	NA	NA	NA	NA	NA	NA	NA	NA	16.6655	23.0041	18.4794	15.4942	NA	NA	NA	NA
COBLL1	NA	NA	NA	NA	NA	NA	NA	NA	20.4247	19.2398	16.7304	15.0825	NA	NA	NA	NA
COG1	16.0528	16.7836	20.8574	15.3869	18.6629	18.7735	18.1544	17.2508	19.2842	22.4451	19.518	17.5591	16.0316	17.0427	19.1034	17.4478
COG2	16.1094	17.8732	21.9133	15.406	17.7062	18.9373	18.2418	17.0284	17.7827	23.3108	20.2891	16.699	15.8762	18.304	19.1917	18.4219
COG3	15.6707	19.9163	22.454	15.3011	16.2215	18.7309	18.9911	15.9382	15.84	23.7228	20.5948	17.9664	NA	NA	NA	NA
COG4	16.043	17.9128	21.6695	15.5768	17.575	19.135	17.6545	17.5102	18.005	22.9275	20.4419	16.1112	17.3242	17.444	18.9399	17.9559
COG5	17.1197	16.1433	21.3578	15.5335	17.2445	18.6722	17.9208	15.904	16.6826	22.8122	19.4501	16.1957	15.5248	16.354	18.7022	17.6227
COG6	NA	NA	NA	NA	NA	NA	NA	NA	16.5786	20.7718	18.3739	15.7719	NA	NA	NA	NA
COG7	NA	NA	NA	NA	17.8453	19.3462	18.8431	15.9751	16.1274	22.4521	20.6343	17.8969	NA	NA	NA	NA
COG8	NA	NA	NA	NA	17.0526	17.4658	15.6402	15.933	15.8238	21.7918	18.6719	16.0148	NA	NA	NA	NA
COIL	NA	NA	NA	NA	NA	NA	NA	NA	16.1303	21.0317	18.2878	15.7269	NA	NA	NA	NA
COLGALT1	17.0649	18.1495	21.4032	15.9163	16.8012	18.3939	18.0037	17.1216	17.406	22.7849	19.7749	15.2377	16.0328	17.9402	18.735	17.8326
COMMD10	NA	NA	NA	NA	NA	NA	NA	NA	10.671	11.9041	16.6749	15.8087	NA	NA	NA	NA
COMMD3	NA	NA	NA	NA	NA	NA	NA	NA	17.8376	20.9782	17.5353	16.0842	NA	NA	NA	NA
COMMD4	15.7103	18.4142	21.6806	15.3207	16.1558	19.1417	18.8766	15.1318	15.9083	23.0632	20.3376	17.2656	16.3583	18.3602	19.4386	19.0389
COMMD7	15.2012	16.8678	19.6925	16.0952	NA	NA	NA	NA	15.5649	21.567	18.1565	15.3384	NA	NA	NA	NA
COPA	20.8992	22.0808	25.8624	18.768	21.7418	22.8171	22.2799	21.0484	22.3911	26.7663	24.2135	21.5028	21.0748	21.7245	23.0796	22.3321
COPB1	19.9544	20.8114	24.7651	15.9878	20.8688	21.3805	21.3929	20.3209	21.3249	25.713	23.1064	20.2083	20.0498	20.9065	22.1529	21.4314
COPB2	20.5873	21.4002	24.8582	18.7	21.5135	22.3975	21.6849	20.5336	22.2742	26.0005	23.3191	20.4906	20.6403	21.115	22.3081	21.7226
COPE	15.8352	17.4585	20.2132	15.6833	18.065	19.2717	18.4756	15.5334	18.2764	22.0098	20.1038	16.8773	16.2935	18.0527	18.6209	15.7002
COPG1	20.1149	21.1222	24.6863	17.272	20.6215	21.8351	21.4124	20.0136	21.2984	25.7991	23.2515	20.5543	19.9151	20.5468	21.973	21.5222
COPG2	18.0403	18.3961	23.2153	15.6203	18.913	19.8638	19.9904	18.4411	19.5822	24.3747	21.5105	18.779	17.1588	19.0999	20.3839	19.8734
COPS2	19.8226	21.0587	23.503	15.6853	20.2304	21.4393	21.069	19.9868	20.67	25.7598	22.9759	20.1472	19.0445	20.4474	21.8087	21.0304
COPS3	18.8555	20.2955	23.9168	15.6511	19.85	21.2718	20.465	19.9791	20.8866	25.0501	22.5536	19.5456	19.6228	19.0792	21.4822	20.8447
COPS4	19.1849	20.0568	22.8743	15.6874	20.467	21.402	20.1964	19.3612	20.8226	25.3326	22.0341	19.1362	18.7647	20.0096	20.8151	20.1401
COPS5	19.6722	19.84	23.2508	16.0461	19.9618	21.1005	21.0201	19.6747	20.2975	24.983	21.7162	19.294	19.2092	19.9242	20.9889	20.6558
COPS6	17.8096	18.5771	22.3863	15.1183	18.726	19.8119	19.3702	18.1108	19.3646	24.0124	20.7986	18.1467	16.143	18.3548	19.2995	18.6343
COPS7A	15.8602	17.5757	21.0242	16.1436	17.9444	18.7811	18.7052	17.0539	18.6965	22.8032	19.7731	16.1932	16.3293	15.3232	18.9449	18.3571
COPS7B	NA	NA	NA	NA	15.6484	18.7087	17.7911	15.0884	16.186	22.9615	19.7266	15.0665	NA	NA	NA	NA
COPS8	16.8578	17.0296	20.7626	15.5741	17.8127	18.136	16.612	15.4756	17.7748	23.1383	18.574	15.5689	15.5063	16.325	17.4943	17.4768
COPZ1	20.8637	21.7594	25.4055	18.1544	22.6752	23.3827	22.5189	21.6649	23.1722	26.3428	24.225	21.554	21.8775	22.1601	23.2041	22.0637
COQ6	NA	NA	NA	NA	NA	NA	NA	NA	15.426	23.2128	20.142	15.4692	NA	NA	NA	NA
COQ9	16.0271	18.005	20.1764	15.5255	NA	NA	NA	NA	18.3315	22.4073	19.616	16.0375	17.2906	18.3818	16.0151	16.2904
CORO1A	15.479	16.4758	20.1166	16.0252	17.5387	17.4473	16.1972	15.4633	16.4119	21.7395	18.1968	15.3849	15.3465	15.9569	17.7639	17.0144
CORO1B	NA	NA	NA	NA	NA	NA	NA	NA	16.017	23.6265	20.2452	15.9193	15.9594	16.2284	19.977	19.6245
CORO1C	19.6347	19.6609	23.6147	19.1374	20.2256	20.3365	20.0687	15.054	20.5951	24.7977	21.4527	18.522	19.3858	19.8911	20.1708	19.7092
CORO7	NA	NA	NA	NA	20.372	20.6062	20.0698	15.1771	20.8284	22.767	21.25	15.1326	19.7036	15.5033	20.2834	17.9152
COX5B	21.0697	22.2564	24.6156	15.2487	21.6336	23.1062	22.0645	20.8242	22.2292	26.0617	23.4802	20.5326	20.9791	21.2737	22.8305	21.8819
COX6C	NA	NA	NA	NA	NA	NA	NA	NA	NA	NA	NA	NA	16.1033	18.9812	18.6511	16.4475
COX7C	15.4636	16.776	19.9772	15.6826	16.525	18.0163	17.3796	15.7904	16.0159	22.2314	20.0306	17.6839	NA	NA	NA	NA
CPA4	17.4887	17.3507	18.3039	15.443	17.8182	17.4523	16.4121	17.2777	NA	NA	NA	NA	17.2017	16.0725	16.7418	17.4188
CPD	18.7232	19.7598	23.5503	15.7104	19.8303	20.6217	19.422	17.8344	20.0908	24.4581	21.5667	19.3931	18.6244	19.6605	20.4086	19.4939
CPEB4	NA	NA	NA	NA	19.3096	18.3244	17.9049	17.7571	20.1465	21.5959	18.708	15.8631	19.0659	15.58	17.8034	18.1111
CPNE1	18.7518	20.3827	23.6907	15.8252	19.5611	20.9641	20.2367	18.4707	19.944	25.1891	22.2771	19.5839	18.7693	19.6379	21.0532	20.2189
CPNE3	18.5088	19.9863	22.8979	15.9568	19.6885	20.4982	20.1369	18.8036	19.9349	24.324	21.7536	19.2001	19.3718	20.0281	21.0408	20.336
CPOX	16.9736	18.9656	22.1688	15.4595	NA	NA	NA	NA	18.7613	24.1528	20.2373	16.1764	15.8861	15.5761	19.5173	18.2966
CPSF1	15.0652	19.0624	22.6322	15.5551	19.25	20.0345	19.4385	15.0327	19.5199	23.9348	20.5024	17.584	18.1612	19.1615	19.838	19.291
CPSF2	15.4153	18.7257	21.9764	15.3853	19.1918	18.822	19.2188	15.7678	16.4734	23.2073	20.1115	17.1685	16.2357	19.3711	19.7631	19.4178
CPSF3	15.7393	18.22	21.724	15.2673	17.8965	18.4411	18.5596	16.8748	18.7164	23.0987	19.9892	18.1587	17.9004	17.6422	19.4632	18.7087
CPSF4	NA	NA	NA	NA	NA	NA	NA	NA	17.3227	19.9123	17.6284	15.9941	NA	NA	NA	NA
CPSF6	15.9304	17.6337	20.4142	16.0513	18.9267	18.662	18.4465	17.0732	19.6028	21.8495	19.5336	17.2715	18.3068	15.6142	18.6943	17.9466
CPSF7	18.3388	19.2615	21.9321	15.2107	19.6366	19.8759	19.3605	15.5928	20.2456	23.6079	21.1634	18.2614	19.2702	18.9194	20.4196	19.0893
CPT1A	15.4247	18.2106	22.3562	15.2799	17.1845	19.0483	18.9173	16.1237	15.8935	23.2332	21.0111	17.8656	15.9876	18.3819	19.7166	18.7913
CPT1B	NA	NA	NA	NA	NA	NA	NA	NA	16.5109	19.854	17.4191	15.7506	NA	NA	NA	NA
CPT2	NA	NA	NA	NA	NA	NA	NA	NA	15.4821	22.2699	19.413	15.559	NA	NA	NA	NA
CRAMP1	NA	NA	NA	NA	NA	NA	NA	NA	15.6613	18.5713	16.098	15.4337	NA	NA	NA	NA
cRAP-AHSG	18.1437	20.4884	21.89	19.9362	21.266	22.5572	21.0079	19.1822	22.143	25.1171	22.7386	22.3646	21.4857	19.8213	22.1723	20.6173
cRAP-ALB	20.9917	20.918	22.4631	20.7567	22.3096	21.9992	21.8591	21.3928	22.5018	24.0593	23.0321	21.7713	21.8424	20.8546	22.4272	22.5162
cRAP-CSN1S1	22.7457	23.3024	25.3292	21.1241	24.487	23.534	24.1215	23.8414	24.6126	25.1437	24.4544	23.2665	23.5841	23.1854	24.4344	23.7653
cRAP-CSN1S2	24.7122	25.3465	26.0761	23.1996	25.9875	26.2032	25.9797	25.5532	26.3946	26.292	26.4593	25.2361	25.8634	25.2145	26.2861	25.5693
cRAP-CSN3	20.3865	20.1764	24.853	19.3751	22.3977	20.9156	21.477	21.8295	21.7291	21.7536	21.1299	20.5567	20.8978	20.5868	21.0814	20.5876
cRAP-CYCS	15.2336	19.062	21.1599	15.1579	17.8063	19.9359	15.7851	15.4933	19.4221	23.8533	19.2963	16.155	18.2514	16.1891	18.9658	16.0816
cRAP-KRT15	25.6858	25.7765	24.953	24.4604	25.6033	26.3908	25.8889	25.4505	25.5375	25.039	26.8424	25.1854	25.5692	25.4092	25.717	25.3173
cRAP-KRTAP6-1	NA	NA	NA	NA	NA	NA	NA	NA	19.8157	19.576	15.7833	15.5798	NA	NA	NA	NA
cRAP-LALBA	18.5994	15.5277	19.8859	19.6415	21.2397	18.2056	15.295	21.0915	NA	NA	NA	NA	22.9976	18.1433	15.7809	23.6118
cRAP-LYZ	19.4234	19.5841	18.9818	18.4136	19.3341	19.6199	19.2931	19.6237	20.5784	19.7599	19.936	19.5344	19.4272	18.7253	19.5562	19.4727
CRAT	19.1787	19.7894	20.0012	15.1191	16.5	18.1585	15.5642	18.9613	20.3512	20.4042	19.8439	19.1411	20.372	18.9156	19.6299	16.3657
CRBN	NA	NA	NA	NA	NA	NA	NA	NA	15.5389	21.0355	19.1123	16.0865	NA	NA	NA	NA
CREBBP	17.0639	15.4	20.0845	15.516	NA	NA	NA	NA	18.769	21.8377	18.05	15.8346	18.1626	17.0684	16.6932	15.3826
CRIP2	17.4273	17.44	21.296	16.0235	20.2639	20.5971	19.6131	18.406	21.3236	23.3357	21.5839	15.8902	19.8544	15.548	20.2945	19.2645
CRKL	NA	NA	NA	NA	15.5436	16.4955	16.4483	15.7928	17.0504	19.6654	17.5782	15.4715	NA	NA	NA	NA
CRLF3	NA	NA	NA	NA	NA	NA	NA	NA	15.7504	21.7224	19.0387	16.1564	15.8319	15.2904	17.7637	17.1289
CRLS1	15.9185	18.9016	21.2512	15.5589	NA	NA	NA	NA	15.8978	22.2941	20.2919	16.0307	16.1615	17.6525	19.1361	15.5157
CRMP1	19.4166	20.2796	23.3789	15.3242	20.5444	21.4686	20.7496	19.9632	21.3781	25.3508	22.4051	19.5722	19.9048	19.9318	21.1699	20.9365
CRNKL1	17.851	18.8672	22.4709	16.2072	19.4731	20.1332	19.2607	18.3001	19.7423	23.5886	21.1526	18.5724	18.4882	18.991	20.0373	18.8091
CROT	NA	NA	NA	NA	NA	NA	NA	NA	16.4868	19.0088	17.4274	16.2458	NA	NA	NA	NA
CRY2	NA	NA	NA	NA	NA	NA	NA	NA	15.5203	20.0871	18.0174	15.8061	NA	NA	NA	NA
CS	22.2124	23.311	26.7095	19.5469	22.6743	24.0705	23.5092	22.3024	22.9614	27.9714	25.2439	22.6327	21.783	23.0351	24.2957	23.1869
CSDE1	15.982	18.3845	20.6087	15.9926	21.1459	20.6906	19.8081	19.1989	21.9975	23.4795	21.0849	18.5472	20.6372	18.8094	20.2365	19.0405
CSE1L	21.1471	22.1396	25.8964	19.4241	21.9754	23.107	22.4455	21.0414	22.3162	27.0137	24.2684	21.7807	21.0292	21.9783	23.1847	22.3057
CSK	17.7087	19.1009	22.3425	15.7267	18.8381	19.9559	19.4382	17.4159	19.4864	23.7886	20.7305	17.9677	18.2773	18.7385	19.8922	18.93
CSNK1A1	16.5837	17.1322	21.5178	15.4505	18.5435	18.8591	18.5959	16.0674	19.0791	22.9051	19.8752	17.8494	15.2971	18.0836	18.6126	18.952
CSNK1E	17.9619	19.2805	22.4213	15.8469	19.1046	19.9513	19.4661	17.8195	19.8155	23.7346	20.7341	18.3293	19.1014	18.8978	19.7059	19.0649
CSNK1G1	NA	NA	NA	NA	NA	NA	NA	NA	15.7773	22.3074	19.2502	15.407	NA	NA	NA	NA
CSNK1G2	16.2215	17.4263	21.1888	16.0544	NA	NA	NA	NA	16.4226	22.5012	18.9172	16.0859	NA	NA	NA	NA
CSNK2A1	20.1014	21.6814	24.987	16.0557	20.9204	22.068	21.7688	20.6841	21.4912	26.4615	23.3234	20.5071	20.2932	21.1866	22.2847	21.9332
CSNK2A2	16.0545	17.1709	21.545	16.0801	NA	NA	NA	NA	16.5038	23.4413	19.4159	15.2496	16.0956	15.3038	18.8506	17.0629
CSNK2B	19.0992	19.2973	23.7543	15.2505	20.4567	21.7005	20.5655	15.7882	20.801	25.2936	22.604	19.0237	20.1882	20.4749	20.7584	19.5602
CSRP1	15.3597	17.4747	20.3578	15.1816	17.967	18.7024	17.9028	15.725	19.3214	22.3033	19.9305	16.2731	18.3048	17.4866	18.9698	17.6559
CST6	18.1645	17.6193	18.3083	16.1703	18.8074	19.383	16.6465	17.8722	17.8204	17.2957	19.8513	16.857	18.1639	17.9856	17.5642	18.465
CSTA	19.359	18.7872	19.7283	18.104	20.3153	20.2688	18.4215	19.3392	20.0373	19.0258	20.7541	18.5039	20.1843	19.1443	19.2662	21.5634
CSTB	NA	NA	NA	NA	NA	NA	NA	NA	NA	NA	NA	NA	16.6578	16.4118	15.9754	15.4011
CSTF1	17.9932	18.3772	22.0606	16.0851	18.8199	19.0961	18.6867	16.1102	18.8925	23.3842	19.8231	17.844	15.4343	18.7768	19.1419	18.8915
CSTF2	NA	NA	NA	NA	19.715	19.3436	18.0144	16.2277	21.2413	22.0468	20.346	15.1525	19.7285	17.6715	18.6673	16.2078
CSTF3	17.6948	19.1396	22.4918	16.2372	18.7486	20.158	19.6766	18.1688	19.7932	23.9782	21.2924	17.2764	18.7377	19.1126	19.8764	18.9256
CSTPP1	NA	NA	NA	NA	NA	NA	NA	NA	15.9031	21.5466	18.1999	15.6906	NA	NA	NA	NA
CTBP1	18.5487	19.8433	23.0227	15.3122	20.221	21.4252	20.6151	18.9762	20.8209	25.0876	21.905	19.0257	19.7307	19.6154	21.1213	20.2952
CTBP2	15.1094	18.0825	21.9618	16.2026	19.1922	18.9825	19.1121	15.6769	15.7105	23.9505	20.4727	16.17	16.2852	17.8169	20.0484	19.0931
CTCF	16.2487	19.189	19.9885	15.6635	15.684	19.2106	17.9719	15.6896	19.4021	22.573	17.3949	15.8617	18.4547	17.0669	17.3619	15.6256
CTDSPL2	17.27	17.9523	21.71	16.1783	18.2887	19.4921	17.9805	18.2783	18.8309	22.8924	20.0686	17.6973	18.0555	18.3088	19.3002	17.7564
CTH	NA	NA	NA	NA	NA	NA	NA	NA	NA	NA	NA	NA	16.2857	14.9419	16.4818	16.3895
CTHRC1	NA	NA	NA	NA	18.0578	19.471	19.2391	17.4773	15.7929	23.2814	20.9028	18.9733	15.4983	18.1686	19.5752	18.9274
CTNNA1	NA	NA	NA	NA	NA	NA	NA	NA	15.6072	21.7471	18.243	15.1452	18.0919	17.7037	18.4177	15.2989
CTNNB1	16.1329	17.5312	19.6039	15.2984	15.6014	17.8647	17.2849	15.7305	17.4066	21.5375	18.4041	15.6354	15.594	18.1534	18.444	17.521
CTNNBL1	NA	NA	NA	NA	NA	NA	NA	NA	15.4747	23.1141	20.5877	15.3809	NA	NA	NA	NA
CTNND1	16.5522	18.6945	21.8502	15.3657	19.7917	20.2034	18.965	17.819	20.7686	23.6606	20.3242	17.5914	19.2563	17.978	19.1606	18.3151
CTPS1	19.0893	19.9996	23.6163	15.8982	19.9933	20.8338	20.4864	19.4123	20.4721	24.8897	22.1725	19.3583	18.6679	20.2986	21.1458	19.8993
CTPS2	15.9516	17.2742	20.9528	15.7472	15.6867	17.5306	17.9925	16.0245	15.7202	22.8541	19.8775	16.9767	15.8808	17.6377	18.1838	15.7081
CTR9	18.3513	19.2762	22.5526	16.0205	19.4053	19.6777	18.5464	17.9438	19.8409	23.9175	21.0687	18.05	18.0234	18.601	19.6636	19.0422
CTSA	18.1586	18.6767	19.4054	15.9594	19.1101	19.7986	15.2829	15.5864	15.5456	20.3605	19.468	15.3217	NA	NA	NA	NA
CTSD	NA	NA	NA	NA	NA	NA	NA	NA	16.1184	21.0376	18.0501	15.8096	NA	NA	NA	NA
CTSZ	NA	NA	NA	NA	16.2873	18.9965	18.7028	16.0995	17.8329	22.2324	19.7216	16.1834	16.2997	16.1001	18.6645	15.9387
CTTN	15.9536	19.7271	19.0674	15.3195	22.831	22.6613	21.9778	21.0958	23.822	24.135	23.1506	20.2966	22.4271	19.5766	22.0851	20.5188
CTTNBP2NL	NA	NA	NA	NA	15.7706	16.8754	15.912	15.9184	NA	NA	NA	NA	NA	NA	NA	NA
CTU1	NA	NA	NA	NA	NA	NA	NA	NA	16.321	20.6355	17.8309	15.9241	NA	NA	NA	NA
CUL1	18.43	19.678	23.0956	15.0625	19.352	20.3018	19.7642	18.958	19.8744	24.2501	21.6922	19.0645	18.4594	19.2756	20.5873	19.8716
CUL2	19.4666	20.3997	24.0343	15.6727	19.6642	21.5052	20.3657	19.7873	20.3448	25.0717	22.6375	20.3318	19.1848	20.176	21.3905	19.986
CUL3	18.6563	19.6979	23.3503	15.2158	19.1614	20.3426	19.9101	18.7834	19.4459	24.5517	21.8383	19.0933	17.8195	19.4423	20.8662	20.0453
CUL4A	17.1777	18.5204	22.3088	15.6408	18.6211	19.8248	19.155	16.1952	18.7307	23.5657	20.8631	17.3729	17.6903	15.2657	19.8357	18.7104
CUL4B	19.5933	20.7427	24.0858	15.2032	20.9358	21.5244	21.0104	19.5809	21.5455	25.4529	22.7024	20.0821	20.2849	20.5149	21.6193	20.9954
CUL5	18.4683	18.4254	22.3729	16.2212	18.7813	19.8486	19.3499	18.0129	19.2473	23.5437	21.1405	18.5003	15.5608	18.9017	19.86	18.5723
CUX1	NA	NA	NA	NA	19.2136	18.7972	17.6839	15.3934	19.6653	21.4718	18.7945	16.2646	17.936	16.1877	17.7913	16.4849
CWC15	NA	NA	NA	NA	17.5286	17.9554	17.9518	15.5013	18.7406	19.9578	18.9651	16.0552	NA	NA	NA	NA
CWC22	NA	NA	NA	NA	NA	NA	NA	NA	17.6006	21.1798	17.7418	15.2246	NA	NA	NA	NA
CWC25	NA	NA	NA	NA	18.4476	18.9476	17.8329	17.2448	19.4362	19.845	18.8836	15.8611	18.4031	16.1463	18.0183	18.0613
CWF19L1	17.2259	18.1635	21.863	15.3178	18.5549	18.8544	18.0068	15.0653	18.3479	23.4069	19.7712	16.0694	15.9839	16.9744	18.3878	18.5583
CXADR	NA	NA	NA	NA	NA	NA	NA	NA	16.4931	21.852	18.1088	15.0488	NA	NA	NA	NA
CXorf38	15.2996	16.8284	20.8019	15.2671	16.8539	18.2087	15.739	15.3299	15.4765	22.3551	18.9072	15.1822	NA	NA	NA	NA
CYB5R1	NA	NA	NA	NA	NA	NA	NA	NA	16.2279	21.1241	17.5544	15.0457	NA	NA	NA	NA
CYB5R3	15.0126	21.8581	25.6048	15.1473	20.8687	22.049	21.9657	15.6455	20.9559	26.5701	23.7923	21.0749	15.624	21.4161	22.4595	21.8183
CYC1	20.6377	21.9549	25.2201	18.5419	20.9704	22.5087	21.5603	20.594	21.373	25.7284	23.5554	21.1221	20.1307	21.5102	22.5551	22.004
CYCS	NA	NA	NA	NA	16.9567	17.6621	15.6483	15.8391	16.5426	19.7225	16.0614	16.1803	16.0867	15.2304	16.5046	16.1015
CYFIP1	18.8655	20.2503	24.0166	15.2793	19.9048	20.805	20.4947	19.3153	20.3201	25.2146	22.5217	19.5933	18.9425	19.8244	21.2859	20.4503
CYFIP2	15.728	17.4265	21.3224	15.9796	17.9934	18.2569	18.2941	16.202	18.6826	22.3855	20.0077	15.3073	15.3465	17.3135	19.2702	17.5322
CYLD	16.1247	17.1292	18.8532	15.3591	NA	NA	NA	NA	16.4467	20.4445	17.3492	16.0584	NA	NA	NA	NA
CYP20A1	NA	NA	NA	NA	16.6553	16.8124	15.6387	15.3268	16.4763	19.8322	17.0868	16.2646	NA	NA	NA	NA
CYP51A1	19.8942	20.3365	23.6913	15.6901	20.472	20.9615	20.2978	18.9534	20.1728	24.8875	21.9698	19.5941	19.5671	19.8343	20.7902	20.61
CYRIB	20.42	20.9443	24.2898	18.3259	20.8913	21.3504	21.3427	19.9799	21.191	25.2145	22.8359	20.2047	20.1138	20.6017	21.6702	21.3535
CYTH3	15.0725	17.9846	20.7306	15.0644	18.7299	19.2932	18.1224	16.7821	18.7517	22.4063	19.9768	17.1248	17.5313	17.3901	18.9088	17.8013
DAAM1	NA	NA	NA	NA	NA	NA	NA	NA	17.1334	19.8483	18.4013	16.2037	17.5308	15.448	16.9454	15.6854
DAB2IP	NA	NA	NA	NA	NA	NA	NA	NA	17.4073	20.2797	15.8799	15.42	NA	NA	NA	NA
DAD1	19.9525	21.2055	24.3018	15.9853	20.2445	21.3512	20.8455	19.5563	20.2894	25.4627	23.2297	20.6787	19.3259	20.8327	21.7384	20.755
DAG1	NA	NA	NA	NA	NA	NA	NA	NA	15.8091	21.4118	17.8394	15.5919	NA	NA	NA	NA
DAP3	17.2568	18.7053	21.4437	15.2497	17.3703	19.0274	17.1016	15.392	18.4521	23.1819	19.3625	17.0383	16.013	17.8853	19.421	17.9432
DARS1	20.0863	21.2197	24.8719	17.9315	21.0813	22.2592	21.7239	20.183	21.5281	26.4204	23.5308	20.6097	20.3236	21.0272	22.2719	21.5912
DARS2	NA	NA	NA	NA	NA	NA	NA	NA	16.0802	20.9801	17.2173	15.0404	NA	NA	NA	NA
DAZAP1	NA	NA	NA	NA	18.1124	18.578	18.4882	15.7725	18.7564	22.2561	18.9427	15.5718	15.5143	18.663	18.6996	15.9873
DBN1	NA	NA	NA	NA	18.8216	15.8032	17.3823	15.3283	19.4701	20.9523	18.321	15.7006	15.8234	15.5837	17.2379	16.1617
DBNL	15.6814	17.5971	19.983	16.2474	20.3157	19.9763	19.6571	17.9481	21.1163	22.6193	20.3785	17.6252	19.5612	15.4154	19.3319	17.6957
DCAF1	15.3092	17.8458	21.5019	15.7028	17.6721	17.509	18.1087	15.4014	18.2661	22.7045	19.6275	15.3035	15.7638	16.0207	18.3595	18.2207
DCAF13	18.4978	19.7556	22.7994	15.2759	19.5517	19.977	19.3742	18.7154	19.7085	24.0597	20.9422	17.2559	19.4207	18.6932	20.1016	19.6602
DCAF15	NA	NA	NA	NA	NA	NA	NA	NA	15.8048	18.6943	16.7333	15.643	NA	NA	NA	NA
DCAF5	NA	NA	NA	NA	NA	NA	NA	NA	18.6147	21.4663	18.2938	16.0279	NA	NA	NA	NA
DCAF7	NA	NA	NA	NA	NA	NA	NA	NA	16.4993	24.7213	20.7097	15.703	NA	NA	NA	NA
DCAF8	NA	NA	NA	NA	NA	NA	NA	NA	18.2753	21.659	18.0627	15.3607	NA	NA	NA	NA
DCAKD	19.7029	20.6112	24.6144	17.3342	20.3143	21.6439	21.2426	20.1033	20.1914	25.6872	23.0711	20.4212	18.9701	20.3159	21.8834	20.6243
DCD	19.4156	18.5209	19.0394	17.8896	19.5464	18.1004	17.9546	19.0407	18.7842	17.9528	16.0809	18.347	18.3865	17.4435	17.9705	20.6879
DCK	NA	NA	NA	NA	19.436	18.9672	18.5537	15.6743	15.8214	22.9607	16.1096	17.7788	15.6916	17.0089	19.1109	18.2506
DCLK1	NA	NA	NA	NA	NA	NA	NA	NA	16.2031	19.5976	17.4774	16.0521	NA	NA	NA	NA
DCLK2	NA	NA	NA	NA	17.089	19.8296	17.4119	17.1845	19.2729	23.1037	20.5751	15.5329	15.6207	16.1343	19.3577	17.8712
DCPS	NA	NA	NA	NA	NA	NA	NA	NA	16.4047	22.7559	19.5953	15.5948	NA	NA	NA	NA
DCTD	16.6551	16.367	20.9139	16.2018	17.0843	18.2747	17.9679	17.0773	18.4563	22.2295	19.9386	15.8996	16.9596	17.1893	18.7911	17.3408
DCTN1	19.4109	20.4043	23.625	17.1585	20.1911	21.1268	20.8419	19.2329	20.7637	25.1092	22.1267	19.7369	19.7911	20.0023	21.3245	20.463
DCTN2	NA	NA	NA	NA	NA	NA	NA	NA	18.8633	20.7661	17.9275	15.5178	NA	NA	NA	NA
DCTN4	18.6146	19.3366	22.9281	15.3111	20.0928	20.7021	20.1113	18.9461	21.03	24.5711	21.6656	18.2959	19.8607	19.0518	20.6002	19.3862
DCTN5	16.2961	18.731	21.7053	15.4376	17.6414	18.8396	18.9147	17.7938	18.1257	23.157	20.5299	18.308	16.8884	15.8691	19.59	19.2532
DCUN1D1	16.1694	17.8876	21.0006	15.0875	NA	NA	NA	NA	15.9037	22.6775	20.7507	15.2192	16.4142	18.6658	18.6583	18.4399
DCUN1D3	NA	NA	NA	NA	NA	NA	NA	NA	15.8222	20.8292	18.828	16.1009	NA	NA	NA	NA
DCUN1D5	15.2287	18.7462	19.9557	15.7392	15.5791	17.4442	17.2598	15.8735	17.9814	21.5392	19.0661	15.8279	16.0134	17.7566	18.1082	16.3039
DCXR	NA	NA	NA	NA	18.4754	17.076	18.3264	16.0316	17.4365	19.8375	16.6107	17.1273	16.3629	18.1816	17.9635	15.5847
DDAH1	NA	NA	NA	NA	NA	NA	NA	NA	17.1394	20.4353	17.4287	16.2026	NA	NA	NA	NA
DDAH2	NA	NA	NA	NA	17.6086	18.6542	16.3665	15.6688	17.7551	22.7709	19.1281	15.5144	15.2643	16.9178	18.8854	17.7544
DDB1	19.7182	20.692	24.3253	15.1324	20.8266	21.518	21.0259	19.7412	21.3736	25.6175	22.8116	19.486	19.9425	20.514	21.7318	20.3966
DDHD1	15.4629	16.9545	20.4093	16.0977	17.7646	18.3029	17.5507	17.701	15.5467	21.1051	19.4293	15.2609	NA	NA	NA	NA
DDHD2	NA	NA	NA	NA	NA	NA	NA	NA	16.3591	21.8725	19.0179	15.4348	NA	NA	NA	NA
DDI2	NA	NA	NA	NA	16.3956	15.9577	18.9454	17.4403	18.5975	22.9915	20.4366	17.891	17.1562	17.811	19.461	17.2642
DDOST	20.8866	21.7478	25.8649	18.435	21.9556	22.7997	22.4146	21.2514	22.175	26.6212	24.1803	22.0649	21.3304	21.4027	23.0121	22.7374
DDR2	16.2348	16.3033	21.4884	16.0828	15.9808	18.4023	16.0008	17.7587	18.0149	21.4343	19.5564	15.2347	15.4661	17.1885	18.7009	16.0249
DDX1	18.717	19.5306	22.9652	16.2476	19.8125	20.4408	19.8527	18.8423	20.2322	24.645	21.0218	18.7709	19.0437	19.5419	20.5714	19.2237
DDX10	17.7123	19.1028	22.5967	15.8577	18.7729	19.8904	18.6603	17.4717	19.8109	23.4424	21.1593	18.2689	17.8902	18.1142	19.5521	19.0513
DDX17	18.9647	20.0618	23.6518	15.6343	20.1656	20.8562	20.336	18.751	20.023	25.4458	21.1627	19.4272	18.8423	20.5978	21.137	20.0078
DDX18	20.3085	21.1405	23.9554	15.642	21.0236	21.3545	20.8002	20.2951	21.0588	25.2619	22.4641	20.0984	20.2627	20.545	21.2917	21.2207
DDX19A	19.0401	20.0946	23.2074	15.4931	20.2902	21.0322	20.5137	19.3279	21.1936	25.0632	21.9292	19.5193	19.4607	19.8819	20.9209	20.1736
DDX20	15.1336	17.4845	22.0182	15.5099	17.5985	18.6369	15.3991	15.7194	17.8974	22.9672	20.0672	15.6319	16.2681	17.4387	18.0099	16.0838
DDX21	20.854	22.3732	24.7281	18.5458	22.1286	22.7309	21.631	20.8221	22.545	26.5013	23.348	20.7338	21.5821	21.0976	22.2079	22.0474
DDX23	17.9419	18.6898	22.0176	15.7903	19.0626	19.8028	18.5414	17.0314	19.5141	23.7284	19.9957	17.5798	17.9458	18.2487	19.0367	18.5356
DDX24	17.5608	18.8455	21.9509	15.3209	18.4295	19.864	18.9911	18.0657	18.9699	23.5275	20.2347	17.7155	18.5568	17.7797	19.1979	19.1274
DDX27	18.3145	19.6023	22.2555	16.2204	18.7452	19.4996	18.9004	17.8043	19.6059	23.4935	20.2379	17.8701	18.131	18.0278	19.218	18.684
DDX31	17.0823	17.7972	22.1515	15.4375	17.763	18.9449	16.9728	17.3028	18.2884	23.3373	20.3996	17.2938	17.1043	16.1225	19.2268	17.8834
DDX39A	20.8099	21.3746	25.0266	18.3116	21.4344	22.39	22.3461	20.6853	22.1148	26.1913	23.7493	20.9722	20.4496	21.2114	22.5753	21.8164
DDX39B	22.2949	22.9824	26.4941	20.1958	23.2018	24.0779	23.7649	22.3716	23.6902	27.9076	25.4003	22.5135	22.4104	23.0368	24.322	23.3359
DDX3X	21.6493	21.7798	25.3192	18.5837	23.1438	23.0064	22.4567	21.4891	23.6914	26.9518	23.72	21.6001	22.433	21.8544	22.95	22.2225
DDX41	15.0248	17.934	21.1111	15.6977	15.9243	18.7554	17.2652	17.8969	18.5727	22.9884	19.6062	17.3565	15.348	18.1334	18.129	16.234
DDX42	17.9242	18.4272	22.0608	15.2529	20.4802	20.5696	19.4924	18.799	21.3974	24.1388	20.9981	18.3687	20.2021	18.9816	20.2872	19.3534
DDX46	18.0248	19.3413	22.6674	15.4027	21.1862	21.5333	20.1345	18.8952	22.2594	24.61	22.0098	19.0918	20.8265	20	20.965	19.674
DDX47	18.4361	19.701	23.03	15.8026	19.0713	20.3971	19.5071	18.7047	19.6196	24.6786	21.3926	18.6215	18.4641	18.9115	20.5171	19.7117
DDX49	NA	NA	NA	NA	NA	NA	NA	NA	16.4628	22.7609	18.2992	15.3952	15.2444	16.0566	18.0042	19.8994
DDX5	22.9109	23.2694	26.4079	19.9646	24.1961	24.1961	23.3412	22.5486	24.7351	28.2965	24.6337	22.6435	23.6216	22.8892	23.7853	23.4737
DDX50	19.4629	19.3417	22.5168	15.2178	19.7821	20.0384	20.1659	18.6406	20.2445	24.5737	20.6496	18.5306	20.041	18.9701	19.5425	19.2683
DDX51	15.9623	17.3106	21.4258	15.5169	17.7482	18.7647	16.5068	15.6733	15.57	22.6076	19.7104	16.6817	16.2321	15.577	18.0285	16.8803
DDX54	NA	NA	NA	NA	16.4415	17.7646	16.1701	17.4279	16.2491	22.546	19.0741	15.3084	16.2302	15.927	17.7853	18.6398
DDX55	NA	NA	NA	NA	NA	NA	NA	NA	15.7882	21.5471	18.7102	15.4368	NA	NA	NA	NA
DDX56	15.1349	18.4597	21.3347	16.0933	16.1229	18.5493	15.559	16.7571	18.4566	23.0118	19.8053	15.0455	16.3374	15.484	18.4329	17.6757
DDX6	21.5509	22.8492	25.9306	16.068	22.9973	23.7546	23.1565	22.0356	23.6669	27.7091	24.9844	22.1801	22.5105	22.251	23.96	22.7504
DECR1	19.3627	20.4005	23.4816	15.975	20.1161	21.564	20.9556	19.6044	20.3538	24.7726	22.3024	19.8827	19.2132	19.9018	21.4671	20.4674
DEK	15.3983	18.2106	18.7654	16.2328	17.7859	17.5545	16.9905	16.0266	19.0507	22.4608	18.8927	15.7401	17.3227	17.8726	18.7709	17.869
DENND3	NA	NA	NA	NA	NA	NA	NA	NA	15.8946	20.25	18.5947	16.0598	NA	NA	NA	NA
DENND4C	NA	NA	NA	NA	17.2099	18.2221	17.9842	15.9557	18.4724	21.5197	19.188	15.6668	15.7221	15.4159	18.0473	17.4097
DENND5B	NA	NA	NA	NA	18.4105	18.6498	16.0902	15.2243	NA	NA	NA	NA	NA	NA	NA	NA
DENR	17.1264	19.1531	19.2726	15.7629	16.2289	20.1464	19.0126	15.0433	16.4331	18.5203	20.4839	18.1013	18.5002	19.0297	16.432	15.6201
DEPTOR	NA	NA	NA	NA	16.7173	16.7748	16.6649	16.0335	16.3142	22.172	18.6331	17.0517	NA	NA	NA	NA
DERA	NA	NA	NA	NA	17.161	17.0539	17.4249	15.7679	17.9134	21.4432	18.8773	16.1076	16.2244	17.2937	17.0016	15.4005
DERL1	18.1228	20.2953	24.1629	15.866	19.5999	20.7676	20.1143	19.1365	20.0321	25.0834	22.6223	20.3169	18.5146	19.7061	21.5013	20.6307
DERL2	NA	NA	NA	NA	NA	NA	NA	NA	16.5873	20.6422	18.041	15.25	NA	NA	NA	NA
DESI1	NA	NA	NA	NA	NA	NA	NA	NA	16.5308	19.8184	14.7346	15.8098	NA	NA	NA	NA
DGCR8	NA	NA	NA	NA	17.3461	17.2712	16.4838	15.2994	17.983	19.223	17.6473	15.9371	17.5167	15.1513	16.7752	16.354
DGKE	NA	NA	NA	NA	NA	NA	NA	NA	15.8796	23.5039	20.8864	15.5705	15.7801	19.3837	16.8626	18.6115
DGKH	NA	NA	NA	NA	NA	NA	NA	NA	16.4249	19.724	16.7523	16.0927	NA	NA	NA	NA
DGKZ	NA	NA	NA	NA	NA	NA	NA	NA	16.5817	21.5265	19.6808	15.7525	NA	NA	NA	NA
DHCR7	18.1064	19.0265	22.6174	15.6198	18.3263	19.4276	19.6762	16.9071	17.8717	23.3492	21.5004	18.789	16.0701	18.7227	19.6103	19.3918
DHFR	NA	NA	NA	NA	NA	NA	NA	NA	15.0667	20.2897	17.0338	15.6212	NA	NA	NA	NA
DHRS7B	NA	NA	NA	NA	NA	NA	NA	NA	16.4676	20.8388	18.3365	15.1617	NA	NA	NA	NA
DHX15	19.2265	20.5958	24.2636	15.6794	20.2485	21.4361	20.9481	19.7983	20.9531	25.6692	22.6664	20.0847	19.827	20.4624	21.6523	20.603
DHX16	NA	NA	NA	NA	NA	NA	NA	NA	16.1486	21.4411	18.047	15.4534	16.0388	17.5834	17.786	16.4281
DHX29	15.2427	18.0676	21.2686	15.1129	17.7926	18.0816	17.6675	16.5843	18.0938	22.7538	19.7817	17.5112	16.674	17.9577	17.7598	17.2538
DHX30	19.0446	19.9672	23.3457	16.0986	19.5452	20.8411	20.06	19.0709	19.7284	24.6302	21.8966	19.0953	18.3054	19.8342	20.9498	19.9042
DHX32	NA	NA	NA	NA	NA	NA	NA	NA	15.9924	20.9887	17.8977	15.3848	NA	NA	NA	NA
DHX33	16.6213	15.5229	21.6705	15.4303	17.8579	18.8888	17.7381	16.3551	18.766	23.0682	19.8384	15.1431	17.2401	16.542	18.3335	16.7285
DHX35	15.394	17.6846	21.248	15.2338	18.5974	18.7795	17.8782	15.3701	18.6832	22.8364	19.8859	16.2099	15.6332	17.5745	18.4316	18.0174
DHX36	NA	NA	NA	NA	19.0685	19.0042	18.7949	17.5961	19.2489	23.7011	20.4925	17.6674	17.9879	15.2333	19.2016	18.8808
DHX37	18.2782	19.0416	22.5717	15.727	18.5973	19.0769	17.3419	18.1449	18.6119	23.3199	20.4344	18.0924	15.3791	18.5096	19.4429	17.7593
DHX38	17.9117	18.8352	22.2537	15.7127	19.9437	20.1871	19.2828	17.9845	20.9334	23.7323	21.1202	18.5813	19.8	18.6619	19.8039	19.1676
DHX40	NA	NA	NA	NA	18.1025	17.7338	17.5353	15.0978	15.5373	22.0766	19.4702	15.7614	17.1155	16.1131	18.4238	15.6705
DHX57	17.5159	17.6177	21.2509	15.9908	16.4708	18.2099	17.0911	16.0374	16.0801	22.1135	19.4375	16.0413	NA	NA	NA	NA
DHX8	17.3543	18.612	22.0158	15.407	18.3995	19.1755	18.4793	15.5939	19.2739	23.4673	20.5361	17.673	17.5569	17.8801	19.2486	18.6313
DHX9	22.1224	22.9916	26.7106	19.6767	23.2102	23.7294	23.0546	21.7793	23.7095	27.6402	24.9786	22.3858	22.2687	22.8256	23.8896	23.1614
DIAPH1	NA	NA	NA	NA	17.1698	18.0431	17.4192	15.5905	16.5319	22.0408	19.2034	15.8139	NA	NA	NA	NA
DICER1	16.9708	15.4657	21.3367	15.9659	NA	NA	NA	NA	19.9125	22.6941	20.1856	15.3673	16.0044	16.4002	18.8325	19.6479
DIMT1	18.6573	20.053	23.5499	15.1862	19.4147	20.6218	19.8852	18.7183	19.9989	24.4781	21.9039	19.0193	18.9703	19.1287	20.635	20.2993
DIP2B	NA	NA	NA	NA	15.4084	17.844	17.7678	16.229	17.8363	21.9592	19.0632	16.2102	15.464	15.5089	18.6599	17.1088
DIP2C	15.3866	16.5064	20.6967	15.2511	NA	NA	NA	NA	15.6727	21.9967	18.8315	15.087	NA	NA	NA	NA
DIS3	16.0166	17.5419	21.501	15.4413	18.5132	18.6183	18.596	17.2081	15.835	22.9446	19.7721	15.162	17.6001	18.212	19.512	18.2389
DIS3L	NA	NA	NA	NA	NA	NA	NA	NA	16.2666	22.0356	17.8785	16.048	NA	NA	NA	NA
DIS3L2	NA	NA	NA	NA	16.04	17.4689	16.0071	15.4155	17.0098	20.7895	18.1018	15.8824	NA	NA	NA	NA
DKC1	18.2032	20.4615	23.1133	16.1018	19.2477	20.524	19.6223	18.4886	19.9433	24.6416	21.7379	19.329	18.6609	19.471	20.8811	20.1146
DLD	15.1084	19.1044	20.8239	15.8034	15.9164	18.7078	17.8166	15.7721	16.5668	22.3009	19.8959	19.3412	16.2236	20.0701	19.3389	19.6119
DLG1	NA	NA	NA	NA	16.2766	17.9536	16.134	16.1434	18.3716	20.9774	17.741	15.2707	NA	NA	NA	NA
DLG2	NA	NA	NA	NA	NA	NA	NA	NA	18.3543	19.503	16.9616	15.8734	NA	NA	NA	NA
DLGAP4	NA	NA	NA	NA	11.3421	18.9733	17.7504	15.6988	18.6409	22.078	16.7595	16.1753	NA	NA	NA	NA
DLST	18.3431	19.9273	22.6334	15.4718	19.525	20.908	19.6745	18.7354	20.4704	24.3803	21.4601	18.8115	19.1384	18.7601	20.4432	19.3976
DMAP1	NA	NA	NA	NA	NA	NA	NA	NA	19.5855	21.9247	18.804	15.3163	16.9337	15.5851	18.3695	16.2682
DMBT1	18.1593	15.6687	19.3685	17.3423	NA	NA	NA	NA	NA	NA	NA	NA	18.2372	16.2802	16.0433	17.7433
DMWD	NA	NA	NA	NA	NA	NA	NA	NA	16.8874	20.7285	16.8025	15.7203	NA	NA	NA	NA
DMXL1	NA	NA	NA	NA	NA	NA	NA	NA	15.6587	21.2192	18.5095	15.8819	NA	NA	NA	NA
DMXL2	15.8359	19.3047	22.2398	15.1742	18.4028	17.725	19.015	18.1583	19.1256	23.3022	20.4598	15.7584	17.5405	18.2162	19.6582	19.2951
DNAAF10	NA	NA	NA	NA	NA	NA	NA	NA	18.1269	22.6509	19.4616	15.4059	NA	NA	NA	NA
DNAAF9	NA	NA	NA	NA	NA	NA	NA	NA	15.7978	21.2457	18.6345	15.7842	NA	NA	NA	NA
DNAJA1	19.558	20.1848	23.4735	15.2108	19.834	20.9372	20.0209	18.6255	20.595	25.1167	21.565	19.2117	19.1278	19.8469	20.8119	19.7446
DNAJA2	18.9442	19.712	22.885	15.5598	19.6202	20.392	19.685	18.2147	20.6311	24.8151	21.3198	18.5008	18.8478	18.592	20.4542	20.5382
DNAJB1	17.7587	18.3302	20.8169	15.4426	18.7269	19.5369	18.6119	17.6969	19.2566	22.8241	20.0883	16.9763	16.2814	18.0948	19.3196	18.4954
DNAJB11	15.3164	18.0585	20.9393	15.5266	16.2667	16.6907	18.3615	17.0835	18.4905	22.3944	19.2041	15.9116	16.4327	16.1155	19.0049	17.8804
DNAJB12	17.8656	19.1979	22.0305	16.2471	19.2929	20.1851	19.6159	17.7124	19.9883	23.2956	21.0534	18.2086	19.0029	18.8842	20.1436	18.7168
DNAJB6	19.1786	18.9093	20.3037	16.1692	18.8976	18.6829	18.2013	18.472	19.3731	19.7073	19.4867	17.7598	19.1381	18.429	19.0234	18.8707
DNAJC10	NA	NA	NA	NA	NA	NA	NA	NA	16.0071	21.489	18.7884	15.0692	NA	NA	NA	NA
DNAJC11	16.0449	19.9312	23.0467	16.0185	19.5321	20.2296	20.2993	18.2397	18.8532	24.2515	22.147	19.2068	19.5688	19.8475	20.6831	19.774
DNAJC13	17.5897	18.9393	22.8389	15.0997	18.6976	19.7618	19.6361	16.968	19.542	23.909	21.3825	18.2735	18.3562	18.667	20.0633	19.322
DNAJC14	NA	NA	NA	NA	NA	NA	NA	NA	16.6812	20.7872	17.726	15.9455	NA	NA	NA	NA
DNAJC16	NA	NA	NA	NA	NA	NA	NA	NA	16.4333	25.0858	22.3389	21.3188	NA	NA	NA	NA
DNAJC18	NA	NA	NA	NA	NA	NA	NA	NA	NA	NA	NA	NA	15.2533	17.256	18.9563	16.1851
DNAJC2	16.0755	19.0412	20.3492	15.7743	18.5148	18.7447	18.1646	18.439	18.7873	22.1714	19.4675	15.2633	NA	NA	NA	NA
DNAJC21	15.1029	19.0757	21.223	15.4091	19.0351	19.3853	15.2608	15.3995	20.0696	23.3323	20.6751	15.2792	19.0347	15.9169	19.0296	16.0155
DNAJC25	NA	NA	NA	NA	15.5444	18.0396	15.7496	15.3055	15.8287	21.0797	17.7364	15.7003	16.1829	15.3257	17.0954	15.8571
DNAJC6	15.8599	18.3139	21.1175	15.8849	18.2369	16.1275	17.9599	15.7016	19.1526	22.4517	20.09	15.803	NA	NA	NA	NA
DNAJC7	19.3099	20.4401	23.7467	15.3145	21	21.3985	20.6145	19.0235	21.5109	25.3025	21.8834	19.698	20.1333	20.0274	21.2462	20.6483
DNAJC8	NA	NA	NA	NA	NA	NA	NA	NA	18.317	18.4733	15.8558	15.9088	NA	NA	NA	NA
DNM1	NA	NA	NA	NA	16.5727	19.2023	19.1219	17.8522	18.5162	23.1844	20.4231	18.6989	17.4889	18.4618	18.9269	18.6056
DNM1L	19.6797	20.8011	24.454	17.355	20.419	21.8067	21.3138	20.3413	20.781	25.7894	23.0939	20.1903	19.653	20.5352	21.7786	21.0032
DNM2	15.8311	18.9372	22.4194	15.6555	18.714	19.5271	19.204	15.4828	18.6676	23.8009	20.4643	18.2931	18.384	18.1082	19.5431	18.751
DNMT1	18.2686	18.703	22.1454	15.9941	19.5553	19.4822	18.7228	17.5504	20.5708	23.967	20.2536	17.8648	19.1943	19.1525	19.3362	18.5938
DNMT3A	17.2402	17.6156	20.8925	15.8369	17.9457	18.7043	17.7728	15.6119	18.2761	22.6694	19.4209	15.6712	18.1539	17.6216	18.5239	16.39
DOC2A	NA	NA	NA	NA	NA	NA	NA	NA	16.6216	21.1205	19.174	15.784	NA	NA	NA	NA
DOCK10	NA	NA	NA	NA	NA	NA	NA	NA	16.5934	18.398	17.956	15.7249	NA	NA	NA	NA
DOCK11	17.122	18.186	21.1825	15.8964	18.2173	18.4252	18.0213	15.7564	17.8951	22.1686	19.8142	17.3103	17.3894	17.0465	18.8923	17.6272
DOCK4	18.2531	18.9195	22.4307	15.7661	18.911	19.7291	19.5212	18.3951	19.32	23.4341	20.9383	18.6787	18.6113	19.3174	19.9619	19.795
DOCK6	NA	NA	NA	NA	NA	NA	NA	NA	16.3706	23.0025	20.9037	15.4874	NA	NA	NA	NA
DOCK7	18.7107	19.3319	23.1785	15.4261	20.2167	21.2021	20.1325	19.25	21.2427	24.2599	22.1945	19.0262	20.0364	19.4448	20.7752	19.7453
DOP1A	NA	NA	NA	NA	NA	NA	NA	NA	16.2843	19.751	17.0772	16.2565	NA	NA	NA	NA
DPF2	NA	NA	NA	NA	NA	NA	NA	NA	16.4162	21.3151	18.3109	16.1017	NA	NA	NA	NA
DPH1	NA	NA	NA	NA	NA	NA	NA	NA	16.6131	22.0608	20.0942	15.8507	NA	NA	NA	NA
DPM1	17.8201	19.7046	23.484	15.3488	18.6522	20.4224	20.2282	18.7104	19.2407	24.2463	22.0001	18.895	18.381	19.4246	20.9982	19.4893
DPM3	NA	NA	NA	NA	NA	NA	NA	NA	16.2814	21.6083	18.9313	15.3156	15.4879	17.7307	17.4887	15.4899
DPP3	15.4088	19.2745	23.3707	16.1955	19.8888	21.0507	20.2334	19.3088	20.002	24.8286	22.0579	19.1545	19.1489	19.411	20.9752	20.6322
DPP9	16.0201	19.1311	22.7387	15.2006	18.9124	19.7397	18.9587	17.6582	19.504	23.7203	20.8101	18.2819	18.6901	18.7992	19.7864	19.3205
DPY19L4	NA	NA	NA	NA	NA	NA	NA	NA	16.2816	18.5295	17.4126	15.7706	NA	NA	NA	NA
DPYSL2	20.8588	22.2813	25.0541	15.9574	22.5902	23.3867	22.7261	21.4606	23.1798	27.1759	23.9945	21.7531	21.8285	21.5687	23.2553	22.6783
DPYSL3	21.1038	21.7779	24.8788	18.3353	23.0418	23.316	22.5762	21.6843	23.8135	26.7832	23.955	21.437	22.6605	21.2453	22.9499	22.0987
DPYSL5	15.9878	17.5373	21.2421	16.2411	NA	NA	NA	NA	18.372	22.6926	19.7222	15.3699	15.6899	15.3539	18.2494	16.887
DRG1	20.2905	20.7915	24.4777	15.5005	21.2063	21.3327	21.2189	20.231	21.6361	25.8936	23.0171	20.2672	20.4586	20.7475	21.6657	21.3802
DRG2	20.1304	21.2996	24.756	16.6128	21.1671	22.0902	21.3939	20.2009	21.5792	25.9269	23.3435	20.6025	20.6259	20.3369	22.1267	21.1623
DROSHA	NA	NA	NA	NA	NA	NA	NA	NA	17.4992	20.7887	18.1696	15.3702	NA	NA	NA	NA
DSC1	21.9245	22.3434	21.5608	21.3229	22.6085	22.6288	22.3198	22.1934	22.814	22.1335	23.0364	22.0481	22.7394	21.9228	22.0433	22.5407
DSC3	19.6514	19.5389	19.1246	18.4943	20.227	20.2544	19.9956	19.9294	20.1506	19.8534	20.74	19.6167	20.3232	19.359	19.4585	19.6637
DSG1	20.8638	20.8386	20.4351	19.6962	21.3386	21.4548	21.2126	20.7928	21.7074	21.0009	21.8502	20.4936	21.1402	20.4399	21.1033	20.7864
DSP	23.0309	23.1757	22.2291	22.1193	23.6216	23.7293	23.2496	23.2083	24.4949	23.3122	23.6247	23.1441	23.7323	22.8768	23.1222	23.414
DST	15.4284	19.4041	20.3144	15.4514	NA	NA	NA	NA	17.5927	21.7133	19.0042	15.1552	NA	NA	NA	NA
DSTN	20.1894	20.9789	24.3762	17.0479	20.8203	21.9021	21.6564	20.3742	21.2584	25.9679	23.0875	20.6824	19.5378	20.5489	22.061	21.2832
DTD1	NA	NA	NA	NA	17.0772	17.8413	15.9774	15.9791	17.8889	21.0303	18.4978	15.2298	15.9902	17.6987	17.1789	16.9438
DTX3	NA	NA	NA	NA	15.7067	18.3087	17.0745	15.5899	16.3511	21.0488	18.2401	15.5517	NA	NA	NA	NA
DTYMK	NA	NA	NA	NA	NA	NA	NA	NA	17.2276	20.9508	17.7279	15.7732	16.4458	17.2145	17.4158	15.4035
DUS3L	NA	NA	NA	NA	NA	NA	NA	NA	15.7835	21.6703	18.9285	15.8431	NA	NA	NA	NA
DUSP3	NA	NA	NA	NA	NA	NA	NA	NA	15.765	22.4566	19.1529	15.5163	NA	NA	NA	NA
DUSP4	NA	NA	NA	NA	NA	NA	NA	NA	16.0883	20.1713	17.9614	15.8059	16.4342	16.1226	16.3431	15.7268
DUT	17.0559	17.3685	20.576	15.8176	18.2641	19.0146	18.4644	16.4169	18.9286	22.7218	19.9599	16.9841	17.8459	17.6439	19.1082	16.3573
DVL1	NA	NA	NA	NA	NA	NA	NA	NA	12.0782	14.1793	16.7696	15.1037	NA	NA	NA	NA
DVL2	NA	NA	NA	NA	NA	NA	NA	NA	20.7116	21.1248	15.9381	15.6357	NA	NA	NA	NA
DVL3	NA	NA	NA	NA	18.5784	16.7791	16.4427	15.0049	NA	NA	NA	NA	17.8058	15.6652	17.1974	15.411
DXO	NA	NA	NA	NA	NA	NA	NA	NA	15.5851	21.4127	16.5249	15.6943	NA	NA	NA	NA
DYNC1H1	21.4864	22.6649	26.3909	19.1257	21.978	23.3798	22.7634	21.6393	22.5114	27.2105	24.693	22.134	21.2466	22.2368	23.6038	22.9446
DYNC1I2	17.0944	19.3163	22.2509	15.5352	18.5148	19.6792	19.287	18.0059	19.2089	24.0356	20.4132	17.4114	17.1908	18.7864	19.6513	18.8274
DYNC1LI1	17.6089	19.3304	22.1567	15.8574	19.4799	20.5659	20.0061	18.2181	20.1696	24.279	21.4372	18.1468	18.8603	19.017	20.4797	19.6493
DYNC1LI2	18.4407	18.5967	22.0938	15.4895	19.933	19.9407	19.9031	17.6795	20.6793	23.8853	21.4166	17.9504	19.138	18.7431	20.2106	19.0749
DYNC2H1	NA	NA	NA	NA	NA	NA	NA	NA	16.0609	20.6118	18.6307	15.3842	16.3199	15.923	16.9509	18.6544
DYNC2LI1	NA	NA	NA	NA	NA	NA	NA	NA	15.4468	21.1614	17.5367	15.9556	NA	NA	NA	NA
DYNLL1	21.3431	22.8748	25.3048	18.7935	22.6712	23.0808	22.4188	20.935	23.2461	27.0678	24.0701	21.8685	21.913	21.1768	23.2944	23.0286
DYNLT1	NA	NA	NA	NA	NA	NA	NA	NA	15.6947	21.5541	19.6476	15.2958	NA	NA	NA	NA
DZIP3	NA	NA	NA	NA	NA	NA	NA	NA	16.4597	19.8243	17.258	15.441	NA	NA	NA	NA
EBF1	16.0186	16.387	21.3745	15.6291	15.4878	18.4012	17.5762	16.2628	15.8776	22.425	18.9519	15.0796	NA	NA	NA	NA
EBF3	17.5869	18.7808	22.1701	15.301	18.2915	19.6617	19.3698	18.5589	19.404	23.8461	20.7769	15.2289	17.7118	18.1851	19.6824	18.3686
EBNA1BP2	17.9103	18.5093	19.8272	15.7041	19.0125	19.3057	15.7196	16.0397	18.8805	22.1697	18.0561	17.2211	17.5031	16.1992	17.6176	18.4128
EBP	NA	NA	NA	NA	NA	NA	NA	NA	15.0341	17.3113	15.9889	15.4774	NA	NA	NA	NA
ECHDC1	17.8158	17.8206	20.9522	15.6284	NA	NA	NA	NA	16.1094	23.0217	19.9123	15.6642	NA	NA	NA	NA
ECHS1	15.0893	18.3917	21.2233	15.1786	16.4371	19.5633	19.5012	15.4682	18.1802	23.2582	20.6828	18.2397	16.3055	18.4872	20.1276	18.904
ECM1	19.3524	19.127	18.9313	18.5839	19.7728	19.2619	19.6436	19.5851	19.1754	19.5194	20.5157	19.3872	19.2636	19.2454	19.5656	19.2411
ECPAS	18.3918	20.111	23.7419	16.0062	19.8817	20.4591	20.238	18.9372	20.0828	24.7014	22.2384	19.4759	18.522	19.2269	21.0408	20.4725
ECT2	NA	NA	NA	NA	NA	NA	NA	NA	15.5345	22.6766	19.6923	15.1702	NA	NA	NA	NA
EDC3	15.7083	16.2671	20.1563	15.5589	19.4376	20.0828	18.7162	16.0766	19.9292	21.6988	20.065	15.9105	19.3057	18.2122	19.3027	16.197
EDC4	16.4875	18.1888	22.07	15.7369	19.008	19.2635	19.0228	17.3794	19.6017	23.579	20.6109	17.6127	18.4206	18.5203	19.7165	18.1215
EDEM3	16.1647	18.3026	22.1283	15.7381	18.9164	20.4502	18.6785	15.0628	18.6479	23.2565	20.7207	15.465	15.4378	18.0708	19.4577	18.8486
EDIL3	NA	NA	NA	NA	NA	NA	NA	NA	16.5345	19.9368	16.8863	15.4225	NA	NA	NA	NA
EDRF1	NA	NA	NA	NA	NA	NA	NA	NA	16.3504	21.5339	18.7899	15.6643	NA	NA	NA	NA
EEA1	NA	NA	NA	NA	17.9511	18.1867	16.3648	15.2393	18.5853	20.6591	19	15.7012	NA	NA	NA	NA
EED	NA	NA	NA	NA	NA	NA	NA	NA	17.4439	22.4274	19.7026	15.1747	16.1673	16.8122	18.1993	16.3665
EEF1A1	21.5467	22.1616	25.1234	19.329	22.9743	23.3386	22.3841	21.3572	23.5722	27.0595	23.9915	21.6234	22.3572	21.929	22.7222	22.2218
EEF1A2	22.8105	23.3918	25.9575	20.4696	23.8404	24.1258	23.5965	22.5371	24.3455	27.7537	24.844	22.4068	23.049	23.0143	23.9621	23.7989
EEF1B2	15.4105	19.977	22.1598	15.1305	20.8542	21.1456	20.7704	20.1113	22.0015	24.6668	21.9992	19.2738	20.5378	19.456	21.2941	19.9665
EEF1D	20.1	20.9272	23.7774	15.9698	22.3234	22.596	21.7896	20.6569	23.333	25.7045	23.2166	20.5687	21.7762	20.5566	22.265	21.1205
EEF1E1	18.9653	20.4818	22.5961	15.8547	19.6117	21.1434	20.1988	18.9722	19.9414	24.3149	21.8236	19.1763	19.0678	19.9484	20.8729	19.9769
EEF1G	23.8042	24.7919	27.8107	21.3599	24.8777	25.8111	25.2259	23.9317	25.5639	29.3539	26.9564	24.2276	24.4347	24.5706	25.9287	25.0145
EEF2	24.7212	25.6569	28.8391	22.6041	25.8176	26.2681	25.8925	24.8431	26.2759	30.0295	27.5157	25.0291	25.0971	25.386	26.541	26.0786
EEFSEC	18.1454	20.21	23.3925	15.2904	20.1216	21.2032	20.2432	18.917	20.3987	24.9214	21.9266	15.7801	19.2741	19.8297	21.0338	20.1413
EFHD2	NA	NA	NA	NA	17.111	17.6722	15.4969	15.1187	19.1325	19.0984	18.1073	16.278	16.2433	15.6055	15.6818	15.9765
EFNB1	NA	NA	NA	NA	NA	NA	NA	NA	15.8347	19.4022	16.1286	15.9838	NA	NA	NA	NA
EFR3A	NA	NA	NA	NA	NA	NA	NA	NA	15.9156	21.5362	19.0542	16.1029	NA	NA	NA	NA
EFTUD2	20.3943	21.5954	25.089	15.8232	21.3784	22.4403	21.72	20.5666	21.9164	26.3265	23.5743	20.515	20.8182	21.3001	22.5839	21.6156
EGLN1	NA	NA	NA	NA	NA	NA	NA	NA	15.5567	21.5065	18.1593	15.4258	15.3513	15.959	17.9432	17.281
EHBP1	NA	NA	NA	NA	18.5613	18.9022	15.5114	15.3272	19.3605	21.2968	19.2739	15.7307	NA	NA	NA	NA
EHD1	18.2556	19.2415	22.4306	15.8412	19.5523	20.1238	19.7554	18.5123	20.0435	23.9793	21.3146	18.7863	18.4487	19.0544	20.3163	19.1461
EHD4	17.6271	18.157	21.9151	15.4868	18.6629	19.5438	18.5103	17.7007	18.6918	23.5676	20.4825	18.3205	18.3253	17.8717	19.2965	18.3774
EHMT2	NA	NA	NA	NA	17.537	17.2889	16.2813	15.4724	17.8231	21.6985	18.7506	15.5206	NA	NA	NA	NA
EIF1	NA	NA	NA	NA	17.6618	16.745	15.9685	16.0529	16.5732	20.8886	17.1	15.443	16.1531	17.7313	17.8056	16.2071
EIF1AX	18.623	20.8081	21.3054	16.1054	19.5426	20.407	19.7555	19.0069	19.9256	23.271	21.1542	19.3918	19.1157	17.2966	20.7319	20.7025
EIF2A	NA	NA	NA	NA	NA	NA	NA	NA	16.7115	21.6254	18.5599	15.3171	15.2929	18.7335	16.808	16.1002
EIF2AK3	NA	NA	NA	NA	NA	NA	NA	NA	16.4835	20.7886	18.2077	15.2265	NA	NA	NA	NA
EIF2B2	NA	NA	NA	NA	NA	NA	NA	NA	16.1688	22.4822	19.3499	15.2084	NA	NA	NA	NA
EIF2B3	NA	NA	NA	NA	NA	NA	NA	NA	16.577	20.886	17.838	15.7574	NA	NA	NA	NA
EIF2B4	18.3671	19.3113	23.5635	15.623	19.0459	20.639	19.7281	18.5776	20.1713	24.8634	21.9003	19.267	18.958	18.9719	20.4968	19.5325
EIF2B5	19.26	20.4497	24.1271	16.1439	20.2723	21.3419	20.7008	19.8624	21.1144	24.7858	22.462	20.1962	19.5232	20.0035	21.4217	20.8409
EIF2S1	22.6108	23.7539	26.8978	20.2272	23.4985	24.5126	23.9298	22.7687	24.0414	28.3101	25.4122	22.6081	22.6737	23.1513	24.4303	23.4943
EIF2S2	19.3418	21.2969	22.9717	15.4226	20.2948	21.5774	20.5167	18.7622	21.1397	25.5784	22.3269	19.2108	19.0063	20.0768	21.1528	19.8245
EIF2S3	21.5532	22.9807	26.1629	18.9766	22.7467	23.8366	23.2638	22.2576	23.3642	27.6089	24.8992	22.0861	22.1156	22.4692	23.9519	23.4052
EIF3A	20.3669	20.5155	24.3808	17.9342	21.384	21.4614	20.98	19.8721	21.7428	25.7624	22.6671	20.3785	20.4517	20.6593	21.5376	21.3163
EIF3B	21.8459	22.0908	25.8027	16.0861	22.9247	23.1938	22.3923	21.2784	23.2469	27.3883	24.2448	21.2238	21.7542	22.1082	23.1485	22.3998
EIF3C	21.9583	22.6368	26.0154	18.8885	23.2353	23.6625	22.7002	21.8143	23.9458	27.3362	24.6064	22.2033	22.732	22.2642	23.4053	22.9641
EIF3D	21.1001	21.9728	25.5339	19.1788	22.6623	22.8599	22.414	21.4237	23.2576	27.058	24.024	21.734	21.8137	21.7262	22.9065	22.5275
EIF3E	20.6775	21.7827	25.275	19.2995	22.1947	23.0586	22.094	21.2443	22.5558	26.6904	24.0123	21.7209	21.3577	21.5564	22.7683	22.1038
EIF3F	21.0788	21.1935	24.8327	18.4648	22.5009	22.8412	22.1086	20.9452	22.9734	26.5618	23.3836	20.8895	22.0542	21.4463	22.5787	21.5575
EIF3G	19.5424	20.5522	22.3911	15.4093	22.1754	21.6695	21.198	20.6902	23.0492	24.1729	22.7165	20.0394	21.8574	20.0221	21.5948	21.1085
EIF3H	19.1441	20.3996	22.7158	16.189	20.7064	21.1209	20.0674	19.2177	21.4866	25.3729	21.5667	19.4672	20.0787	19.8049	20.9551	20.8771
EIF3I	17.3004	18.1041	21.5525	15.4164	18.8708	19.5519	18.17	15.1004	18.9502	23.1329	19.6381	15.5035	17.9045	17.4214	18.9133	18.1232
EIF3J	NA	NA	NA	NA	20.5568	21.221	15.8976	19.3784	21.6117	24.3435	20.9791	18.8265	20.1581	19.4755	20.3872	19.3289
EIF3K	20.6934	21.2908	24.4237	17.9086	22.0215	22.2898	21.6712	20.6188	22.3252	25.9791	23.1862	20.6715	21.1754	21.2407	22.0703	21.7305
EIF3L	21.7271	22.1862	25.495	19.2022	22.67	23.0622	22.361	21.3591	23.2035	26.8082	24.0295	21.8318	21.9725	21.8985	23.0008	22.5005
EIF3M	19.4636	20.6341	24.1896	17.1716	20.7367	21.601	21.5684	20.1108	21.1042	25.9114	23.5245	20.3535	19.6097	20.439	22.1804	21.1334
EIF4A1	23.0562	23.6484	26.693	20.5789	23.9053	24.5582	23.8059	22.9346	24.2727	28.3731	25.1172	22.9576	22.9646	23.269	24.3522	23.5816
EIF4A2	18.351	19.5007	22.4113	16.4195	19.4363	20.4411	19.633	18.1519	19.7388	24.0781	21.1999	18.3712	19.0239	18.6237	20.0977	19.5304
EIF4A3	21.4998	22.9126	25.8713	19.4133	22.8074	23.8063	22.873	21.7689	23.1841	27.81	24.3731	22.1888	21.7662	22.4155	23.6505	22.515
EIF4B	17.9698	19.1733	20.9246	15.0931	24.1171	24.1398	23.4487	22.2963	25.1412	25.5715	24.3389	21.3137	24.0037	21.2108	23.6347	21.3861
EIF4E	19.1941	20.1684	23.3014	15.9028	20.1662	21.3718	20.9334	18.9435	20.5806	24.9215	22.6245	19.7428	18.9944	20.3774	21.194	20.5908
EIF4E2	NA	NA	NA	NA	18.5191	18.8765	18.0991	15.3537	18.7031	23.3545	19.8787	15.1951	15.25	17.3835	19.2329	15.5226
EIF4E3	NA	NA	NA	NA	NA	NA	NA	NA	22.9261	18.8262	21.575	15.978	NA	NA	NA	NA
EIF4ENIF1	NA	NA	NA	NA	21.0795	20.8934	18.5581	19.5134	22.1725	22.4671	21.602	15.0965	20.4854	15.3926	20.179	16.1385
EIF4G1	20.0915	20.5999	24.5401	15.0654	21.5127	21.7849	20.9085	19.9613	22.3228	25.8129	22.9066	20.4414	20.9899	20.7866	21.8157	21.0769
EIF4G2	19.7168	20.8898	24.1996	15.8186	22.0202	22.1335	21.5336	20.3536	22.9195	25.6802	23.2738	20.3635	21.6661	20.7923	22.1397	21.3358
EIF4G3	17.6806	18.6738	22.3878	15.2798	19.0254	20.0304	18.7711	18.0366	19.5059	23.5286	21.0705	18.232	18.608	18.318	19.9234	18.292
EIF4H	18.4184	18.9294	20.7871	16.2586	20.9744	21.0334	20.61	19.4111	21.8565	22.9017	21.4017	18.8068	20.9639	19.6975	20.6794	19.0184
EIF5	NA	NA	NA	NA	18.5662	17.4386	16.2908	15.9896	18.6832	21.7026	16.6173	16.1979	NA	NA	NA	NA
EIF5A	18.1626	20.209	21.988	16.1674	20.496	20.8346	20.5466	18.9558	21.4362	24.5405	21.6018	19.2798	20.118	20.153	20.9916	20.2878
EIF5B	19.692	21.4231	24.6901	15.2352	21.2022	22.1793	21.4644	20.1852	21.7773	26.3823	23.3163	20.6022	20.3586	20.7151	22.2278	21.7461
EIF6	NA	NA	NA	NA	NA	NA	NA	NA	16.173	22.0556	18.517	15.1763	NA	NA	NA	NA
EIPR1	15.7209	17.7887	20.6208	16.2119	15.5362	18.088	17.657	16.0697	15.6742	22.3029	18.6598	15.2116	15.9017	15.8812	17.4185	17.6661
ELAC2	NA	NA	NA	NA	NA	NA	NA	NA	16.5282	22.3783	19.2435	16.0396	NA	NA	NA	NA
ELAPOR2	NA	NA	NA	NA	NA	NA	NA	NA	15.5518	21.3515	18.9426	15.1273	16.2741	16.3141	18.0075	18.0359
ELAVL1	21.2361	22.1265	25.0706	19.0198	22.7012	23.2207	22.2711	21.0111	23.1793	27.2367	23.7425	21.4884	22.1689	21.9717	22.9709	21.911
ELAVL2	18.2461	18.9764	22.0116	15.6534	20.7606	20.5091	19.7661	19.2954	21.2725	24.479	21.2124	18.7629	20.4942	18.2489	19.942	19.5677
ELAVL4	18.3132	19.3785	22.2864	15.0997	21.7006	21.2909	20.1866	19.7417	22.404	24.7302	21.8531	19.0421	21.2744	18.5617	20.2882	19.4981
ELF2	NA	NA	NA	NA	NA	NA	NA	NA	20.3395	21.4425	16.4656	16.0465	NA	NA	NA	NA
ELMO1	16.004	18.2695	19.755	16.0625	NA	NA	NA	NA	15.7961	21.9264	19.1694	15.3634	NA	NA	NA	NA
ELOA	15.1233	17.6588	19.9445	15.5491	17.8727	18.7871	17.8523	15.4777	18.7521	21.6608	19.5681	16.9648	15.346	15.5208	16.9448	18.2577
ELOB	15.7773	18.588	20.574	15.6903	17.1942	18.5027	15.7923	16.4818	17.3073	22.1936	19.6661	15.4974	15.8909	18.0948	19.2001	17.9105
ELOC	19.2722	20.9532	23.7442	15.4966	20.9482	21.3835	20.8375	19.5305	21.2199	25.4337	22.5357	19.8236	20.1774	19.8233	21.3001	21.4536
ELP1	19.4909	20.5975	24.1359	17.8464	20.5095	21.6093	20.8023	19.8247	21.491	25.3859	22.7362	20.3364	20.3202	20.417	21.7092	21.1413
ELP2	18.3594	18.9217	22.429	15.7702	18.7819	19.452	18.1308	15.2878	19.0904	23.5825	20.7228	18.1858	16.2001	18.6681	19.5086	18.4452
ELP3	18.8265	19.7917	23.8483	16.0096	19.4456	20.8172	20.4534	19.0486	19.8566	24.9675	22.112	19.3082	18.5441	19.5293	20.876	19.6799
ELP6	15.3883	15.5001	19.9357	15.7259	NA	NA	NA	NA	16.3357	21.4561	18.3647	16.2685	16.0534	15.9676	16.1416	16.286
EMB	18.6543	19.9768	22.7145	15.8786	19.7483	20.577	19.3748	18.6488	20.0753	23.776	21.5479	19.0667	19.2041	18.927	20.3281	19.4508
EMC1	19.1237	20.4745	24.2922	15.8065	20.1997	21.0418	20.7983	15.8775	19.8827	25.4467	22.5721	19.906	18.479	20.1867	21.617	20.6313
EMC2	17.68	19.1632	20.2974	15.3432	18.9289	20.0989	19.113	18.7786	19.8534	23.1968	20.718	18.8402	16.0052	18.726	18.9001	19.215
EMC3	20.2393	21.437	25.2408	18.0865	20.802	22.4305	22.0371	20.8222	21.3784	25.8272	23.73	21.3415	20.442	21.1698	22.6172	22.157
EMC4	18.2811	19.7056	23.3626	15.8815	18.9462	20.0278	19.7292	18.6208	19.265	24.3819	21.5353	19.0912	18.4309	19.1389	20.0357	19.6118
EMC6	15.5069	18.1234	21.6733	15.5702	16.533	18.633	17.6036	16.743	18.5088	22.7876	20.587	17.9703	16.349	17.3343	18.6542	18.5381
EMC8	NA	NA	NA	NA	16.3224	17.5125	16.6889	15.1092	16.1423	21.3916	19.0087	16.024	16.3161	16.9829	17.3748	15.7483
EMD	NA	NA	NA	NA	18.3469	18.5618	18.3435	15.0555	19.8237	21.9121	19.2437	15.8253	18.6113	18.4656	19.0834	17.4846
EMG1	17.952	17.5492	22.6847	15.472	18.313	19.6714	19.1035	16.7347	19.1035	23.9172	20.7029	17.5554	16.9568	18.1875	19.4786	17.8481
EML1	15.1457	17.3408	21.3449	15.4931	17.4834	18.635	18.2636	16.8778	18.5108	22.556	19.7677	15.9477	15.3504	16.9623	18.3242	16.901
EML3	15.514	18.7825	22.2525	15.3889	NA	NA	NA	NA	18.5205	23.6154	20.3189	18.368	NA	NA	NA	NA
EML4	18.9013	19.603	23.5234	15.9154	19.8664	20.8912	20.2033	18.9607	21.1942	24.9091	22.3347	18.8813	18.76	19.3018	20.6396	19.5171
EML5	NA	NA	NA	NA	NA	NA	NA	NA	15.436	20.3146	17.5606	16.0304	NA	NA	NA	NA
EMSY	NA	NA	NA	NA	19.0545	18.5715	18.1972	15.2974	20.2958	20.0882	19.096	15.4481	NA	NA	NA	NA
ENAH	17.821	18.402	18.4542	18.3517	16.3939	18.5106	18.4896	17.2323	17.6765	18.3962	17.5532	15.6711	16.3923	18.5842	18.4136	18.101
ENC1	NA	NA	NA	NA	NA	NA	NA	NA	16.5649	21.973	19.4166	15.9014	NA	NA	NA	NA
ENO1	22.3827	23.1468	26.1056	20.195	23.1669	23.6566	23.3476	22.5702	23.4014	27.9621	24.6715	22.5068	22.0541	23.16	24.1765	23.4037
ENO2	21.6401	22.1956	25.0907	17.9546	20.7808	22.7939	22.3049	21.1857	21.8312	26.8744	23.6913	21.0098	20.0361	21.2188	23.1339	21.2904
ENO3	15.9449	22.9444	25.7252	19.7986	19.9225	23.2894	23.0944	21.9631	20.5379	27.7595	24.5003	22.088	22.1307	22.4172	23.5526	23.0612
ENOPH1	17.1484	18.6615	20.7241	15.1404	17.8666	19.4571	18.8344	17.3309	18.9141	23.5129	20.1888	17.1496	17.2672	18.4653	18.9912	18.4406
ENPP4	15.378	21.3472	22.9025	15.8601	NA	NA	NA	NA	15.4941	24.1626	21.4429	15.4838	NA	NA	NA	NA
ENTPD3	NA	NA	NA	NA	NA	NA	NA	NA	16.1473	23.362	19.7001	15.6547	NA	NA	NA	NA
ENTPD5	NA	NA	NA	NA	NA	NA	NA	NA	15.8102	21.2183	18.7173	16.1917	NA	NA	NA	NA
ENTPD6	NA	NA	NA	NA	NA	NA	NA	NA	16.0991	22.1233	20.147	16.6265	NA	NA	NA	NA
EP300	NA	NA	NA	NA	NA	NA	NA	NA	17.0231	20.4797	16.348	16.0861	NA	NA	NA	NA
EP400	NA	NA	NA	NA	18.1274	18.2504	16.7264	15.1253	15.4929	21.9719	18.9037	15.9849	NA	NA	NA	NA
EPB41	NA	NA	NA	NA	18.1617	19.2137	15.9633	15.2098	19.8044	23.4279	20.5265	15.2904	16.3654	19.6186	19.8821	18.1486
EPB41L1	NA	NA	NA	NA	18.721	19.2434	18.4959	16.0591	19.6567	22.3118	20.1764	15.203	18.0316	17.8277	18.9029	15.8772
EPB41L2	16.0871	19.8815	22.9771	15.9892	19.826	20.2023	19.7849	15.0572	20.2945	24.6032	21.5683	18.7315	19.2457	19.054	20.136	19.6415
EPB41L3	15.0548	18.3595	22.2988	15.7493	18.9992	20.0012	19.1791	17.9043	19.9754	23.7569	20.8544	15.5797	19.195	18.3917	19.6552	18.5804
EPB41L5	15.1175	17.665	19.5499	15.437	NA	NA	NA	NA	17.665	21.3764	15.798	15.5305	NA	NA	NA	NA
EPHX1	18.2283	20.0256	23.5532	16.0802	15.7657	20.8181	19.8783	15.7978	15.6301	24.3131	21.9254	19.7844	NA	NA	NA	NA
EPN2	NA	NA	NA	NA	NA	NA	NA	NA	16.0599	18.0907	15.138	16.0536	NA	NA	NA	NA
EPPK1	NA	NA	NA	NA	NA	NA	NA	NA	17.7689	18.5121	15.6272	16.1443	NA	NA	NA	NA
EPRS1	20.6987	22.1027	25.6531	18.5969	21.8287	23.0674	22.3453	21.1822	22.5182	26.5173	24.1143	21.5198	21.3479	21.5121	23.2189	22.192
EPS15	NA	NA	NA	NA	NA	NA	NA	NA	17.0718	19.7592	16.7082	15.1066	NA	NA	NA	NA
EPS15L1	NA	NA	NA	NA	17.6942	16.7262	16.4723	16.0134	18.4162	19.2236	17.5718	16.0039	NA	NA	NA	NA
ERAL1	17.3608	16.3219	20.7645	15.8321	15.9156	19.3518	17.7178	16.0426	17.8908	22.0615	19.773	15.5702	NA	NA	NA	NA
ERAP1	NA	NA	NA	NA	15.3515	18.8731	18.2639	15.385	18.4188	22.9964	20.1966	16.002	17.1981	16.2364	18.4142	18.2141
ERBIN	NA	NA	NA	NA	18.95	19.9309	15.3585	15.4276	19.6122	23.2813	20.589	15.7081	19.0355	16.2093	18.949	16.2035
ERC1	NA	NA	NA	NA	NA	NA	NA	NA	22.27	20.4136	22.3265	15.7913	NA	NA	NA	NA
ERCC2	NA	NA	NA	NA	NA	NA	NA	NA	16.4363	20.4761	18.3029	15.6115	NA	NA	NA	NA
ERCC3	NA	NA	NA	NA	NA	NA	NA	NA	17.8144	21.2533	18.4034	15.151	NA	NA	NA	NA
ERCC6	NA	NA	NA	NA	NA	NA	NA	NA	15.5941	21.625	18.5358	15.398	16.1772	15.8051	17.7168	15.9553
ERCC6L	NA	NA	NA	NA	NA	NA	NA	NA	15.5242	21.8149	18.9628	15.2266	NA	NA	NA	NA
ERGIC1	19.2751	20.2871	24.067	15.8868	19.8802	21.2384	20.0836	18.8991	20.15	25.2254	22.3832	19.8761	19.1046	19.7338	21.0369	20.3673
ERGIC3	19.9227	15.7873	22.509	15.2434	NA	NA	NA	NA	15.7866	23.5103	20.4579	15.7628	NA	NA	NA	NA
ERH	15.8985	19.6093	21.5273	15.8039	20.9585	20.808	20.3112	19.6196	21.3516	24.1345	20.8082	19.3237	20.2937	21.0021	20.9335	19.0786
ERI3	NA	NA	NA	NA	NA	NA	NA	NA	15.6311	20.4679	16.5057	15.1429	NA	NA	NA	NA
ERLEC1	NA	NA	NA	NA	NA	NA	NA	NA	16.4641	20.89	18.4819	15.572	NA	NA	NA	NA
ERLIN1	15.2573	17.6307	21.1009	15.4107	NA	NA	NA	NA	18.4726	22.1067	19.5503	16.2648	16.7615	16.9518	18.3562	18.1207
ERLIN2	19.8261	21.0133	24.2381	17.5768	20.6958	22.0665	21.165	20.063	20.9991	25.4295	22.9355	20.6234	19.8084	20.7778	22.122	21.0181
ERMP1	19.7951	20.5014	24.7658	16.8456	20.3542	21.6598	21.0189	19.8071	19.6676	25.5333	23.1014	20.9863	19.4787	20.6139	21.4808	21.3079
ERN1	NA	NA	NA	NA	NA	NA	NA	NA	15.6444	21.079	18.0342	15.3363	NA	NA	NA	NA
ERO1A	20.5615	22.0327	25.5927	18.5724	21.4333	22.5846	22.3403	21.2233	21.6221	26.6604	24.2015	21.1016	20.5166	21.3392	23.1457	22.4295
ERO1B	NA	NA	NA	NA	NA	NA	NA	NA	16.1454	20.0433	16.2403	15.79	NA	NA	NA	NA
ERP29	NA	NA	NA	NA	NA	NA	NA	NA	16.435	20.2219	17.3117	16.1327	NA	NA	NA	NA
ERP44	NA	NA	NA	NA	NA	NA	NA	NA	15.4825	23.0017	19.1726	16.2532	NA	NA	NA	NA
ERVK-11	NA	NA	NA	NA	NA	NA	NA	NA	15.6618	22.7012	20.3711	16.4787	NA	NA	NA	NA
ESD	NA	NA	NA	NA	NA	NA	NA	NA	NA	NA	NA	NA	16.2731	22.2341	22.0362	16.4144
ESF1	16.1515	17.9082	19.1542	15.3222	19.2321	18.567	17.4547	16.0652	20.0228	21.8695	19.5057	15.2036	18.1279	17.1205	18.5053	16.5323
ESRRA	NA	NA	NA	NA	NA	NA	NA	NA	16.6744	19.4994	17.0026	16.2053	NA	NA	NA	NA
ESYT1	17.6963	18.0263	22.6443	16.264	18.4434	18.8259	18.615	18.0657	17.7533	23.7348	20.4606	18.3621	17.2436	17.9963	19.3104	18.6642
ESYT2	17.9154	19.6278	23.0497	15.16	NA	NA	NA	NA	19.3506	24.0102	20.9509	18.6922	15.6274	18.5759	19.6041	19.2886
ETF1	20.2771	21.0941	24.0082	16.6607	21.5975	22.2737	21.6437	20.5157	22.321	26.1562	23.1119	20.3825	21.0452	21.0641	22.1116	20.9965
ETFA	NA	NA	NA	NA	15.3492	19.3003	17.4779	17.1712	16.678	22.6626	20.1471	17.6317	15.7461	16.7692	19.7193	18.2341
ETFDH	17.604	19.491	21.7926	16.5504	18.072	20.1905	19.1371	15.3972	16.02	23.1555	20.5017	16.9245	16.3262	18.7279	19.945	18.3983
ETNK1	NA	NA	NA	NA	NA	NA	NA	NA	16.3813	22.3572	19.3002	15.7381	NA	NA	NA	NA
EVI5	NA	NA	NA	NA	NA	NA	NA	NA	16.3733	21.4086	18.4448	15.9311	NA	NA	NA	NA
EVPL	15.9827	16.7169	14.8904	15.7504	18.2149	16.9134	15.4045	16.4788	15.8881	15.9141	17.7362	15.8793	15.2983	16.5699	17.049	16.2243
EWSR1	18.1011	17.7679	20.5657	16.1624	19.6681	19.2855	18.4178	17.4013	20.074	21.7873	19.1198	17.6594	18.7434	17.5925	18.5406	21.8421
EXD2	15.6468	18.5506	21.867	15.955	NA	NA	NA	NA	15.5599	22.3831	20.2406	15.7676	15.4627	15.6827	19.1339	18.3044
EXOC1	15.445	17.5299	19.9771	15.1528	NA	NA	NA	NA	16.8247	21.348	19.0554	16.0045	15.654	16.3699	17.0837	15.422
EXOC2	15.2951	18.3883	22.1501	15.385	18.5759	19.1563	17.8899	18.2329	16.6486	23.4202	20.4469	18.3688	15.8942	18.3343	19.0478	18.4545
EXOC3	NA	NA	NA	NA	15.3571	19.5083	18.4011	15.7733	17.7529	23.4285	20.4522	16.2107	16.436	15.8697	19.3076	18.5916
EXOC4	18.7652	17.7473	22.3423	15.3267	17.8062	19.7959	19.0263	18.0157	19.3951	23.6102	21.0251	18.1376	16.2544	18.8658	19.8331	19.118
EXOC5	20.1541	20.4533	24.1308	15.8074	19.5667	21.5526	20.4162	19.8568	19.8939	25.4203	22.5999	19.2877	15.3017	20.5204	21.5395	20.2895
EXOC6B	15.7911	16.7902	20.9451	16.1757	16.3426	17.797	17.0155	15.9919	16.4157	21.927	19.0082	16.6165	15.8423	16.0481	18.2515	17.0416
EXOC7	18.936	19.4228	22.6101	16.2556	19.6034	20.7134	19.8268	15.4783	19.361	24.7131	21.4166	19.2895	15.6313	19.3408	20.7651	19.2055
EXOSC1	15.1561	16.2594	20.5622	16.0494	15.6344	17.7566	17.5615	15.6898	15.8534	22.2153	19.4866	16.7409	15.7195	16.9316	18.4351	17.5564
EXOSC10	18.6899	18.9814	21.8653	15.231	18.676	19.0553	18.8452	15.1264	19.4273	23.2911	20.5213	18.1851	18.2927	18.8545	19.1024	18.55
EXOSC2	18.4842	19.2558	22.2893	15.1556	19.237	19.9264	19.8534	15.4582	19.9475	23.9306	21.0043	18.9559	17.6464	19.0829	20.4924	19.2234
EXOSC3	NA	NA	NA	NA	16.9979	18.3125	17.4501	15.1494	16.631	23.4353	19.2818	17.0684	15.3872	16.9418	18.2177	15.3447
EXOSC4	NA	NA	NA	NA	15.4727	17.2812	16.3422	15.3644	16.2174	19.894	17.8249	15.9168	NA	NA	NA	NA
EXOSC5	NA	NA	NA	NA	18.4627	18.8283	16.3929	15.4692	18.8467	23.0728	20.5693	15.3848	15.4311	18.4476	19.9043	17.947
EXOSC6	15.1479	18.9207	21.5594	15.0578	NA	NA	NA	NA	18.6753	22.9595	19.8392	16.0768	16.4121	15.7981	18.2631	18.0671
EXOSC7	16.9005	18.0836	22.2478	15.1893	18.0437	18.8962	18.6208	15.8329	19.3566	23.7238	20.7536	17.8905	17.7655	18.9502	19.5985	19.1632
EXOSC8	NA	NA	NA	NA	16.0558	18.5731	16.1235	17.4029	18.1258	22.7117	20.1771	16.2549	17.8245	15.808	18.7209	15.7533
EXOSC9	NA	NA	NA	NA	18.0474	18.8416	18.5244	16.8208	18.6101	22.7424	20.4979	17.9302	17.7165	17.4889	18.9987	18.0491
EXT2	NA	NA	NA	NA	NA	NA	NA	NA	15.625	22.2473	18.9856	16.1322	NA	NA	NA	NA
EYA3	15.6601	17.9398	21.4238	15.0548	18.0001	19.3654	18.2892	17.0309	19.1049	22.9189	20.1227	17.1818	17.6229	17.8611	19.1432	17.0894
EZR	19.6491	20.393	22.4948	17.3493	20.548	21.101	20.4428	19.6644	21.6428	25.5054	21.8019	15.8095	20.3374	19.8649	21.0534	20.2578
F5	NA	NA	NA	NA	17.7547	17.1104	16.318	15.8828	16.3116	21.1374	19.1337	15.9052	17.4766	18.4123	15.8789	16.375
FAAH	15.2729	16.6259	20.3297	16.1726	NA	NA	NA	NA	15.987	21.3796	17.8725	15.0605	NA	NA	NA	NA
FABP5	19.1281	18.8797	18.0732	17.5256	19.5422	19.5653	19.3335	19.0512	20.5295	20.349	19.96	19.0077	19.8421	18.87	20.6158	19.7157
FADS1	NA	NA	NA	NA	NA	NA	NA	NA	15.5555	22.0224	19.7324	15.07	NA	NA	NA	NA
FADS2	NA	NA	NA	NA	NA	NA	NA	NA	17.1256	21.7694	16.3213	15.0662	NA	NA	NA	NA
FADS6	NA	NA	NA	NA	NA	NA	NA	NA	16.3634	22.19	18.73	16.0374	NA	NA	NA	NA
FAF1	15.2526	18.7481	21.5396	15.3125	NA	NA	NA	NA	18.8834	23.4116	19.6908	16.4671	15.5758	17.3621	18.0597	16.2939
FAF2	18.4968	19.6833	23.1185	16.0525	18.4928	20.0783	19.6031	18.5948	18.3897	23.8825	21.0707	18.6909	18.6733	19.1471	20.1217	19.8012
FAH	NA	NA	NA	NA	NA	NA	NA	NA	NA	NA	NA	NA	15.8882	15.3142	15.4921	15.3478
FAM114A2	15.0957	17.2265	19.7074	16.1957	18.9926	17.9779	18.2511	16.0963	19.7806	22.4929	19.5137	15.1367	15.9488	18.0919	18.1143	15.5369
FAM117B	NA	NA	NA	NA	NA	NA	NA	NA	16.6074	16.9022	15.8728	16.2138	NA	NA	NA	NA
FAM120A	17.5712	18.6915	22.1406	15.5929	18.182	19.0352	18.4686	17.5628	18.441	23.2555	20.1593	18.3717	18.0985	17.9253	19.5018	18.7988
FAM120B	NA	NA	NA	NA	NA	NA	NA	NA	15.6579	21.265	17.9591	13.8748	15.4708	16.1139	17.0899	17.2013
FAM120C	NA	NA	NA	NA	NA	NA	NA	NA	16.6056	20.7283	17.7967	15.787	NA	NA	NA	NA
FAM193A	NA	NA	NA	NA	17.9054	17.8547	17.5326	15.4545	18.07	19.7856	18.1904	15.7037	NA	NA	NA	NA
FAM20B	NA	NA	NA	NA	NA	NA	NA	NA	16.3704	22.6954	20.2977	16.0316	15.5319	16.3987	19.0164	18.6703
FAM3C	NA	NA	NA	NA	NA	NA	NA	NA	18.8006	22.8667	20.1552	15.5628	15.6766	17.8417	18.5253	19.3135
FAM83D	NA	NA	NA	NA	NA	NA	NA	NA	16.0149	20.7544	16.8305	15.1124	NA	NA	NA	NA
FAM8A1	NA	NA	NA	NA	NA	NA	NA	NA	15.5622	20.8635	18.784	15.2423	NA	NA	NA	NA
FAM91A1	NA	NA	NA	NA	NA	NA	NA	NA	16.4748	22.1413	19.7197	16.1779	16.0626	16.2482	18.2224	17.9077
FAM98A	15.5035	19.9488	22.6068	15.573	19.6043	20.5868	19.7352	18.2334	20.0447	24.5324	21.3988	18.3049	18.871	19.4602	20.2919	19.3724
FAM98B	16.315	18.5632	21.8396	15.6432	18.9837	20.2511	18.9005	17.3655	19.9151	24.0248	20.8321	17.6715	18.6074	18.5085	19.7941	19.1028
FAR1	20.3241	20.4735	23.7928	16.9988	20.6625	21.2173	20.1113	19.6186	20.7883	24.4291	22.1499	20.5387	19.9099	20.0801	21.0661	20.8728
FARP1	15.7333	18.1305	22.0382	16.0225	15.7278	19.5894	18.9794	15.3476	19.0948	23.5708	20.4726	15.7562	15.8293	17.8953	19.2772	17.4891
FARSA	18.6639	19.3121	22.8103	15.3651	19.5904	18.594	19.5389	18.771	19.7385	23.6772	20.7898	18.9491	18.8131	18.9931	20.6306	19.1713
FARSB	19.3206	20.2854	23.871	16.0463	20.1464	21.0268	20.5349	19.5864	20.2191	25.172	22.2031	19.5744	19.4868	19.5196	20.9694	20.4264
FASN	21.8999	22.6408	25.8737	21.1844	22.5736	23.3565	22.6968	21.235	23.1102	27.1251	24.2559	21.958	21.8879	22.3282	23.452	22.9928
FAU	16.7957	15.3018	17.4038	15.2097	17.4335	16.6679	15.6367	15.9277	15.8741	17.9995	16.2564	16.1922	17.262	15.1393	17.3819	17.0291
FBL	21.4134	22.7329	25.9904	19.4136	22.2602	23.2039	22.6823	22.0123	22.735	27.1452	24.2694	22.1815	21.6134	21.9084	23.1587	23.0198
FBXL15	NA	NA	NA	NA	NA	NA	NA	NA	15.5588	19.9037	16.2791	15.5877	NA	NA	NA	NA
FBXL16	NA	NA	NA	NA	NA	NA	NA	NA	15.861	22.3388	19.1723	17.6014	NA	NA	NA	NA
FBXL18	16.9045	17.4002	21.0265	15.5957	17.2748	18.0638	16.995	16.1464	17.3111	22.1634	19.7175	16.087	15.7389	15.9919	17.4897	17.2602
FBXL3	NA	NA	NA	NA	NA	NA	NA	NA	15.5686	20.0141	16.6922	15.9232	NA	NA	NA	NA
FBXO10	17.1623	15.8078	19.4532	15.5199	NA	NA	NA	NA	16.3403	20.7265	17.9546	15.1949	NA	NA	NA	NA
FBXO22	NA	NA	NA	NA	NA	NA	NA	NA	15.7131	20.6049	17.2817	16.1643	NA	NA	NA	NA
FBXO28	NA	NA	NA	NA	NA	NA	NA	NA	NA	NA	NA	NA	15.7995	16.3715	18.3825	18.4634
FBXO3	NA	NA	NA	NA	NA	NA	NA	NA	15.4577	21.7541	19.2085	15.3784	NA	NA	NA	NA
FBXO30	NA	NA	NA	NA	NA	NA	NA	NA	16.4606	21.3257	19.0028	15.2877	NA	NA	NA	NA
FBXO38	NA	NA	NA	NA	NA	NA	NA	NA	16.6377	20.4179	17.7427	15.1791	15.3619	15.9632	16.6347	15.9326
FBXO42	NA	NA	NA	NA	NA	NA	NA	NA	18.2404	21.4602	18.6535	15.6556	NA	NA	NA	NA
FBXO45	NA	NA	NA	NA	NA	NA	NA	NA	16.0867	20.1854	18.1955	15.2782	NA	NA	NA	NA
FBXW11	17.2404	17.5962	21.1863	16.0944	17.472	19.5581	17.9152	17.5344	18.5935	22.7287	20.0434	17.4024	15.2592	17.6897	18.9152	17.1257
FBXW8	NA	NA	NA	NA	NA	NA	NA	NA	19.2084	23.6287	15.819	19.1302	NA	NA	NA	NA
FCF1	17.4378	18.4869	21.8579	15.8254	17.9913	19.2438	17.542	16.1867	18.4584	23.0413	20.0504	17.4313	17.7786	17.804	19.0175	19.1031
FCHO2	NA	NA	NA	NA	NA	NA	NA	NA	16.6464	22.2425	18.8331	15.4195	NA	NA	NA	NA
FDPS	18.2606	18.8658	21.9849	15.5165	19.1446	19.1149	19.3861	17.3147	19.6169	23.317	20.5722	15.3153	15.8949	18.8313	19.0977	19.4759
FDXR	NA	NA	NA	NA	NA	NA	NA	NA	18.4999	22.9087	18.5693	17.7847	15.4423	17.2877	18.6194	15.3442
FEM1B	NA	NA	NA	NA	NA	NA	NA	NA	16.5117	20.0265	18.284	15.6641	NA	NA	NA	NA
FEN1	NA	NA	NA	NA	NA	NA	NA	NA	NA	NA	NA	NA	15.8919	18.5713	18.4383	15.6911
FER	NA	NA	NA	NA	NA	NA	NA	NA	16.5299	21.7396	18.5156	15.2062	15.3857	15.4765	18.3198	17.7145
FERMT2	15.7863	17.6109	21.1806	15.5272	18.5647	17.8735	17.7562	17.7269	19.0502	22.8004	19.9527	15.647	15.6177	18.0151	19.1583	18.3067
FH	17.8769	19.0431	22.4839	15.241	19.145	20.2447	18.9975	18.2144	19.2886	24.9549	20.6535	18.176	18.0233	18.3576	19.6576	19.043
FHIP1B	NA	NA	NA	NA	NA	NA	NA	NA	15.6295	19.3485	14.8711	15.6	NA	NA	NA	NA
FHIP2A	15.0587	18.7164	22.4245	15.3991	15.3804	18.6538	18.9614	16.1338	18.3773	23.6205	20.5499	16.1425	15.8448	17.2214	19.4322	18.6375
FHL1	15.9074	15.7441	19.6695	15.7858	17.4779	17.2263	17.9035	15.1314	16.3657	22.3728	18.1582	15.4627	16.2383	19.8802	19.1006	15.4872
FHOD1	NA	NA	NA	NA	NA	NA	NA	NA	18.5893	21.8104	19.8586	15.7685	NA	NA	NA	NA
FIG4	NA	NA	NA	NA	NA	NA	NA	NA	16.2045	21.3834	17.8311	15.1223	15.9001	16.0007	16.9048	18.0096
FIP1L1	NA	NA	NA	NA	17.9778	17.3672	16.1956	15.1172	18.8824	19.2184	18.1175	15.6272	NA	NA	NA	NA
FIS1	15.7342	18.4973	19.8329	15.9007	NA	NA	NA	NA	15.8383	22.1427	18.6108	15.3868	NA	NA	NA	NA
FITM2	17.8429	18.8812	22.462	15.4401	18.2271	19.6237	18.5832	17.7295	18.6183	23.4377	21.0678	18.3351	17.8676	17.501	19.9175	19.6489
FKBP10	16.9034	17.4819	20.6772	15.0545	16.9636	17.996	16.6001	15.6521	17.8801	22.7942	19.0909	15.4573	17.1994	17.1892	16.98	16.1668
FKBP11	16.5227	18.1088	21.6423	15.7389	16.332	19.4879	17.7064	16.6228	16.7162	22.9087	20.1737	17.3127	16.921	16.9461	19.0605	17.7079
FKBP15	NA	NA	NA	NA	16.4256	15.683	16.8495	16.0974	17.8236	20.646	18.1493	15.2185	16.4928	16.064	16.9211	15.5643
FKBP1A	19.6428	20.7315	22.0874	15.3969	21.1044	21.6356	20.4973	18.8092	21.6847	24.7724	22.0518	19.0536	20.8634	20.3443	20.8071	20.5229
FKBP2	16.1008	19.2863	21.5956	15.6667	19.0576	20.3128	18.4311	17.8691	19.1671	23.6603	20.262	18.0469	17.8918	19.1946	20.1015	18.5191
FKBP3	18.1414	19.8614	21.3781	16.1009	20.6636	21.1134	20.4189	19.1316	21.2815	23.6708	21.3702	19.0186	20.3407	19.6592	20.6289	19.9359
FKBP4	21.205	22.2781	24.2457	17.0956	22.4642	23.0585	22.1319	20.7561	22.8057	26.7591	23.5717	20.7256	21.7628	21.6756	22.6693	21.5475
FKBP5	18.9282	19.9826	23.3482	15.8076	20.0208	21.037	20.0216	16.1858	20.4944	24.6862	21.8743	19.2917	15.4395	19.984	20.998	16.045
FKBP8	19.4504	20.501	24.1584	15.933	20.7835	21.2893	20.9526	19.3513	21.0494	25.3898	22.4667	19.8206	20.157	20.5826	21.1613	20.5855
FKBP9	NA	NA	NA	NA	NA	NA	NA	NA	16.44	22.0478	19.0344	15.2631	NA	NA	NA	NA
FLCN	15.1618	17.7727	21.4222	15.5718	NA	NA	NA	NA	15.663	21.5829	19.6093	15.0703	NA	NA	NA	NA
FLG	20.5217	21.11	20.5285	19.1424	21.3228	22.175	20.7128	20.753	21.3555	20.8277	21.2089	20.7456	21.3439	21.5037	21.1876	21.5207
FLG2	24.5772	24.5833	23.7353	23.4346	24.6595	24.9315	24.385	24.4494	24.4855	24.3782	25.3432	24.0656	24.5869	23.9972	24.2296	24.6692
FLII	15.1979	17.8299	21.5968	15.7511	18.1739	19.0732	18.0627	17.6802	18.6716	23.247	20.1577	17.242	15.7241	18.3278	18.955	18.809
FLNA	21.1149	21.7969	24.9545	18.3967	22.5212	22.8293	21.9797	20.7779	23.2293	26.3899	23.5138	21.1759	22.0745	21.8506	22.8647	22.0239
FLNB	18.3791	19.1777	22.3111	15.6217	19.5409	19.9549	19.3067	18.2316	20.1774	24.0061	20.5987	18.4472	18.6706	19.4512	20.1107	19.1362
FLNC	18.6041	19.7242	22.8818	19.1543	19.9822	20.7699	19.8083	18.6107	20.963	24.2118	21.1486	19.5789	19.7317	19.4023	20.7314	20.3682
FLOT1	16.9346	18.794	22.1977	15.169	18.1845	19.7717	18.7652	17.3049	19.1356	23.7179	20.4873	17.5384	17.9882	19.0065	19.7589	18.4334
FLOT2	NA	NA	NA	NA	16.2727	18.0826	17.7351	15.4105	16.1658	22.0698	18.5479	16.1274	15.6245	18.2264	18.4562	16.2324
FMNL2	17.5499	18.5695	22.2132	15.8943	18.3218	19.1325	17.9414	17.4022	18.9472	23.278	20.5675	18.5704	18.2654	17.7095	19.4221	18.8047
FMNL3	NA	NA	NA	NA	19.6779	19.06	18.9668	15.836	15.8918	21.5322	20.1967	15.7627	NA	NA	NA	NA
FMR1	NA	NA	NA	NA	18.3999	18.0594	17.9119	16.1318	18.3726	21.4942	18.9162	15.9693	17.5719	15.401	18.5481	18.1805
FNBP1L	15.1454	17.027	19.9674	15.9079	17.3951	17.9067	16.3765	15.2368	18.5915	21.6795	18.9457	15.1223	NA	NA	NA	NA
FNBP4	NA	NA	NA	NA	19.2954	19.005	18.4575	15.3739	20.1501	20.6321	19.7112	15.6857	18.881	16.9125	18.2662	16.2724
FNDC3B	15.3744	18.6221	20.2793	15.8613	NA	NA	NA	NA	15.6104	21.4997	16.4316	19.1642	NA	NA	NA	NA
FNIP1	NA	NA	NA	NA	16.0403	16.4373	15.2515	15.5802	17.1187	20.0056	17.4558	15.4525	NA	NA	NA	NA
FNTA	NA	NA	NA	NA	17.5595	18.0371	18.3126	16.2445	15.5864	22.6922	20.019	15.8467	15.5884	16.2816	17.8835	18.0619
FNTB	NA	NA	NA	NA	NA	NA	NA	NA	15.8467	23.3358	19.77	16.1784	NA	NA	NA	NA
FOCAD	NA	NA	NA	NA	NA	NA	NA	NA	15.9081	21.3717	18.7141	15.4577	NA	NA	NA	NA
FOSL2	NA	NA	NA	NA	19.6353	18.8906	18.2141	15.6431	20.1633	20.7993	15.9034	15.4903	NA	NA	NA	NA
FOXK1	NA	NA	NA	NA	NA	NA	NA	NA	16.7357	20.7551	16.4202	15.1985	NA	NA	NA	NA
FRG1	18.5605	21.1114	22.7194	17.7272	20.5314	21.0448	20.3487	19.6056	20.8588	24.3878	22.0655	19.5445	19.7738	19.3121	20.2756	20.4151
FRMD4A	15.9388	17.0803	20.1415	15.9193	19.15	18.834	17.9	15.4043	20.3822	21.9212	19.8674	16.6855	18.3395	15.28	18.0975	17.2536
FRMD5	NA	NA	NA	NA	NA	NA	NA	NA	16.6526	19.3682	17.9089	16.18	NA	NA	NA	NA
FRYL	16.98	15.8951	20.6693	15.141	16.0895	18.4693	17.1368	16.158	17.2373	21.7203	19.1373	16.6316	15.813	15.2644	18.2254	17.7556
FSCN1	23.1638	23.9697	27.5834	20.3163	23.5492	24.8389	24.316	23.2541	23.8802	28.7061	25.8165	23.3978	22.6509	23.3362	24.9564	24.0665
FSD1	NA	NA	NA	NA	NA	NA	NA	NA	15.6686	21.4479	18.9054	15.4842	NA	NA	NA	NA
FSD1L	15.1169	17.1335	19.2454	15.8116	NA	NA	NA	NA	NA	NA	NA	NA	NA	NA	NA	NA
FTH1	16.1511	16.721	19.0155	15.3716	18.3589	18.0079	15.8931	15.9384	18.5568	21.1479	16.5673	15.9313	NA	NA	NA	NA
FTO	16.0635	18.1557	21.2161	16.2021	17.9625	18.0124	17.8052	17.2106	18.4816	23.0844	19.4081	15.6909	16.2157	17.2955	18.8024	16.3138
FTSJ3	19.1775	19.0464	22.4038	16.0786	19.4014	20.1949	19.5447	18.421	19.5274	23.045	20.8919	15.3332	19.6783	18.8326	19.7929	18.7038
FUBP1	NA	NA	NA	NA	20.317	19.7447	18.0148	17.9214	21.6503	22.3057	20.0339	15.0404	20.1039	17.2529	19.1641	16.144
FUBP3	NA	NA	NA	NA	17.9444	15.7537	16.2532	15.8534	19.4683	20.3042	17.9342	15.2571	NA	NA	NA	NA
FUCA1	16.1639	18.2374	21.599	15.1693	17.4894	19.0108	18.8663	16.6309	17.9798	23.2665	20.6733	17.9815	15.9256	17.9675	19.6304	18.569
FUNDC2	15.4899	18.1034	21.9032	15.1845	18.2838	19.5856	16.1296	17.4683	15.5754	22.7619	20.6731	16.0543	15.4785	18.8024	19.9381	19.0769
FXR1	19.9228	19.6824	23.0374	15.7397	20.5818	21.4281	20.7396	19.829	21.6286	24.8983	22.2352	18.9993	20.2101	19.85	21.0758	19.8062
FXR2	NA	NA	NA	NA	15.8341	18.2677	17.272	15.9833	18.4251	21.113	17.7282	15.4273	16.4439	17.229	18.0032	17.329
FYN	17.9834	18.3943	22.5563	15.2764	18.2744	19.6332	18.3609	15.8505	15.6544	20.9374	20.1669	15.5038	17.4421	15.8829	19.3034	17.9159
FYTTD1	18.2163	19.2735	22.2485	16.1677	17.361	18.9536	18.9794	18.0809	18.293	23.6603	20.1182	18.1244	17.8551	16.8383	19.5094	19.3384
G3BP1	NA	NA	NA	NA	18.1917	17.1234	15.7086	15.8507	19.2823	20.7974	17.855	15.7381	NA	NA	NA	NA
G6PD	19.2327	20.133	23.8073	15.5181	20.2201	21.1223	20.4076	19.3726	20.835	25.6372	22.0978	19.3173	18.9961	19.3751	20.9292	20.3951
GAB2	NA	NA	NA	NA	16.5438	17.0421	17.0504	15.9192	18.2015	20.1826	17.6967	16.0649	15.2225	15.7989	16.3249	15.3965
GABARAPL2	15.2765	17.6636	21.4695	15.7194	NA	NA	NA	NA	16.6673	22.3256	17.8792	17.1804	NA	NA	NA	NA
GABPA	15.1401	16.868	20.3364	15.7824	17.3774	19.1861	18.1724	15.3691	19.3143	22.6156	19.8383	15.9537	18.256	17.6412	18.8141	17.75
GAK	15.0536	16.7313	20.6785	15.9078	17.7555	18.2997	16.069	15.3416	17.4734	22.1685	19.1911	15.2127	15.561	16.7959	17.9415	17.4264
GALE	18.5749	19.8254	23.0542	15.0779	18.9934	20.3321	19.8934	15.6602	19.9825	24.5134	21.4646	19.1491	18.3213	19.0072	20.6603	19.5402
GALK1	NA	NA	NA	NA	17.4103	17.2228	17.2742	16.0374	16.2564	20.8216	18.3089	15.7498	NA	NA	NA	NA
GALNT1	17.149	16.2243	19.9498	15.9413	15.2959	17.4848	17.9041	15.4138	16.5429	21.6298	18.623	16.1453	16.0945	17.5902	17.6707	16.5824
GALNT11	NA	NA	NA	NA	NA	NA	NA	NA	15.955	20.3177	17.9279	15.7075	NA	NA	NA	NA
GALNT12	NA	NA	NA	NA	17.8052	18.2288	16.4976	15.6386	16.2034	22.3383	20.0076	16.8293	16.4587	17.2018	17.7613	17.721
GALNT2	17.9013	19.9542	23.4758	15.2848	19.0564	19.8867	19.0887	18.6634	19.5713	24.4108	21.5889	19.5643	17.7374	18.659	20.3621	20.2068
GALNT3	15.9617	17.9988	21.8723	15.8009	NA	NA	NA	NA	15.5821	22.8619	19.4936	15.7637	15.516	15.8289	18.8013	18.8659
GALNT5	NA	NA	NA	NA	NA	NA	NA	NA	16.0611	21.7572	18.148	16.0849	NA	NA	NA	NA
GALNT7	17.5472	17.4351	21.9428	15.9051	15.9013	18.7241	18.1003	15.028	18.3421	23.2059	20.3403	17.4736	15.473	16.7926	19.3295	15.4044
GAN	NA	NA	NA	NA	16.058	15.5818	17.3362	15.2723	16.1382	19.7497	17.8397	15.0965	NA	NA	NA	NA
GANAB	19.005	20.0975	23.7153	15.5122	20.0379	21.0468	20.4881	19.4913	20.3288	24.9825	22.1444	19.411	19.1494	20.3941	21.2907	20.4394
GAPDH	21.7815	21.7607	22.0385	20.9953	22.5409	22.5197	22.0381	21.952	22.7186	23.953	22.9743	21.889	22.2824	22.5005	22.7146	22.1969
GAPVD1	19.0281	20.0337	23.6001	16.2477	20.239	20.9236	20.3218	19.1848	20.8079	24.7089	22.2056	19.7064	19.652	19.8494	21.0489	20.4001
GAR1	19.1603	20.0647	22.7296	16.0886	19.9735	20.2849	20.0551	19.5893	19.6654	23.9316	20.4787	19.4368	18.7966	19.0768	20.0263	21.4332
GARS1	22.1949	23.0806	26.4994	19.6838	23.1199	24.0538	23.6891	22.3999	23.6206	27.9349	25.2715	22.4905	22.4271	22.9091	24.2733	23.514
GART	19.5558	20.601	23.1464	17.5524	20.6291	21.2211	20.7836	19.1307	21.4509	25.1954	21.9318	18.7602	20.1671	20.6239	21.3916	20.9619
GAS2L3	NA	NA	NA	NA	NA	NA	NA	NA	16.6298	20.5342	18.2282	16.1603	NA	NA	NA	NA
GATA1	NA	NA	NA	NA	NA	NA	NA	NA	18.3358	19.1568	15.9199	15.7201	NA	NA	NA	NA
GATAD2B	NA	NA	NA	NA	17.2072	16.9618	16.1496	16.0262	18.4397	18.8686	16.0276	15.6182	NA	NA	NA	NA
GATB	NA	NA	NA	NA	NA	NA	NA	NA	16.6784	21.4435	18.5435	15.1302	NA	NA	NA	NA
GBE1	16.0391	17.6955	21.3846	15.7689	16.6651	18.1764	17.6557	16.0277	17.755	22.921	19.5552	15.6426	15.6307	15.4355	19.1046	17.5044
GBF1	15.7541	18.168	22.0723	15.3742	19.1501	19.2062	18.8879	17.6609	19.0991	22.8043	19.9041	17.4284	18.2169	15.3338	19.4154	18.0666
GCH1	NA	NA	NA	NA	NA	NA	NA	NA	16.6527	21.5023	19.1505	15.8986	NA	NA	NA	NA
GCLC	15.2473	19.1167	23.0678	15.3744	18.2192	20.1176	19.7257	18.6816	19.5528	24.4179	21.4922	19.0615	18.7583	18.6299	20.1565	19.5882
GCLM	17.6012	18.6353	22.5454	15.1626	19.3249	20.6081	19.998	18.5488	19.0677	24.1857	21.5603	18.5289	18.7399	18.7468	20.4063	19.038
GCN1	20.6122	21.6166	25.3944	17.9791	21.2415	22.3888	21.8133	20.7481	21.6951	26.2155	23.8148	21.1592	20.3815	21.1558	22.5841	22.0314
GDAP1	15.9486	21.7108	24.1941	15.4096	16.2496	21.0248	20.9292	15.4525	16.139	25.2217	22.4336	19.2329	15.6107	20.3453	21.5898	21.3693
GDAP1L1	18.8857	20.2668	23.7154	15.7715	19.657	20.9282	20.4962	19.1747	20.2597	24.9869	22.0807	19.0985	19.4863	19.1351	21.0822	20.6226
GDI1	20.5311	21.6557	24.9738	15.7823	21.1201	22.3508	21.9995	20.6209	21.6929	26.6393	23.5902	20.7686	20.5009	21.8401	22.4773	21.761
GDI2	21.6969	22.5676	25.5609	19.1102	22.5757	23.3441	22.6965	21.4986	23.0983	26.9291	24.264	21.8171	21.7599	22.2551	23.2912	22.5484
GDPD1	NA	NA	NA	NA	NA	NA	NA	NA	15.5461	22.8089	19.9898	17.7821	17.3521	15.3202	18.9151	18.3577
GEMIN5	15.7548	19.2669	22.7016	15.5184	19.634	20.0153	18.7754	17.2745	19.9915	24.0161	21.2938	18.2351	18.713	18.4207	19.9069	19.3343
GET1	NA	NA	NA	NA	NA	NA	NA	NA	16.4719	19.3436	16.8168	15.3071	NA	NA	NA	NA
GET3	19.7103	20.0339	24.385	15.0787	20.4783	21.5465	21.3359	20.0338	20.3964	25.8041	22.6187	20.5051	19.8661	20.1132	21.8382	20.9759
GET4	15.4722	14.5228	19.3943	15.1119	14.5968	15.7652	15.501	14.9135	15.9311	20.2503	17.7383	15.9294	14.3702	14.5356	15.9482	14.5885
GFM1	18.8872	19.3682	22.3753	15.636	19.5475	20.1937	19.5422	17.8305	20.0504	24.1216	20.8892	18.306	17.6536	18.9527	20.2159	18.5617
GFOD1	NA	NA	NA	NA	NA	NA	NA	NA	16.1575	20.0744	16.9689	15.8607	NA	NA	NA	NA
GFPT1	19.1758	19.7434	23.0249	15.6938	19.5826	20.5243	20.0481	18.7086	20.2288	24.5193	21.7094	18.7525	19.3074	19.6896	20.3927	19.8373
GFUS	NA	NA	NA	NA	NA	NA	NA	NA	16.8854	21.4009	17.7808	15.8986	15.9201	17.3359	16.8499	15.6729
GGA1	17.5669	18.7872	21.5776	15.3882	19.8507	20.9034	19.6375	18.7478	21.0945	23.9616	21.5593	18.99	19.4134	18.4148	20.4486	19.4129
GGA3	NA	NA	NA	NA	NA	NA	NA	NA	16.1055	18.7788	16.2276	16.2362	NA	NA	NA	NA
GGCT	20.2347	20.5901	20.2247	19.173	20.9696	22.1012	20.3921	20.7179	20.1431	21.7432	21.91	19.8237	20.5435	20.6788	20.7046	21.2527
GGCX	NA	NA	NA	NA	NA	NA	NA	NA	15.7051	20.5139	16.7176	16.1038	NA	NA	NA	NA
GGH	16.3419	16.0987	19.0726	15.9498	16.8667	16.0201	15.6039	16.6315	15.912	17.8663	17.6754	15.9784	15.7998	17.1187	16.0258	15.7651
GGNBP2	NA	NA	NA	NA	NA	NA	NA	NA	16.8491	19.9856	16.4625	15.6216	NA	NA	NA	NA
GGT7	NA	NA	NA	NA	20.722	20.4707	15.5033	15.5069	15.4281	24.0224	21.1497	16.0133	NA	NA	NA	NA
GHDC	17.0208	18.0138	21.9568	16.1578	NA	NA	NA	NA	15.6767	22.2121	19.8423	18.0453	16.3781	17.3479	19.1804	18.921
GHITM	15.1272	18.8173	21.9126	15.5642	18.0015	18.6479	18.6989	15.1144	17.9089	22.1842	21.2764	16.9976	16.1091	15.8404	19.9945	17.2842
GID4	NA	NA	NA	NA	NA	NA	NA	NA	16.083	20.9413	17.0749	16.0029	NA	NA	NA	NA
GIGYF2	NA	NA	NA	NA	20.7479	20.0892	19.0012	18.6886	21.5724	22.0213	20.1492	16.0655	20.2105	16.267	19.3958	15.5904
GINS1	18.6327	18.3374	22.0747	15.0881	19.4951	19.6289	18.6049	16.1	19.6878	23.5213	20.3157	15.3441	19.0429	19.179	19.4975	17.9456
GIT1	15.1965	17.5877	21.1174	15.2655	NA	NA	NA	NA	19.0221	22.5338	19.55	15.5203	15.6691	15.4239	18.1935	18.2242
GK	NA	NA	NA	NA	NA	NA	NA	NA	15.6839	18.5392	15.1976	15.7117	NA	NA	NA	NA
GKAP1	NA	NA	NA	NA	NA	NA	NA	NA	16.9916	17.3122	16.7113	16.2423	NA	NA	NA	NA
GLA	NA	NA	NA	NA	NA	NA	NA	NA	16.6291	21.2379	18.118	15.5351	16.2707	16.5363	16.4305	15.3912
GLB1	NA	NA	NA	NA	NA	NA	NA	NA	16.2142	20.1218	20.8218	15.1636	NA	NA	NA	NA
GLCE	NA	NA	NA	NA	NA	NA	NA	NA	16.4659	21.5579	19.4911	15.6493	NA	NA	NA	NA
GLDC	17.2797	18.4603	21.3605	15.8442	15.9027	18.7001	17.5021	15.9185	16.4748	22.7584	19.4021	16.2462	15.8632	17.871	18.8087	17.0222
GLE1	NA	NA	NA	NA	17.0511	18.2602	17.046	15.1099	16.4853	22.1088	19.1569	16.304	16.6375	16.9246	17.9018	16.0678
GLG1	18.8283	20.0598	23.3766	15.6642	19.6084	20.7488	20.236	19.117	19.0974	24.5622	21.9574	19.2491	19.5188	19.4982	20.7215	20.4889
GLIPR2	18.8681	19.8414	23.3974	15.1774	19.9555	20.9545	19.5138	17.988	19.5945	25.0859	21.3834	18.7645	18.2778	18.3437	20.3373	19.2991
GLOD4	18.9969	20.203	23.3562	15.8984	20.1686	20.8857	20.0965	18.7495	20.3847	25.0661	21.6615	18.7464	18.8048	20.0649	21.0153	19.4991
GLRX	NA	NA	NA	NA	15.4346	18.3175	17.9437	18.1841	17.7472	18.7969	16.1391	18.3468	18.0273	18.8961	18.3287	18.2973
GLRX3	18.4647	19.5201	21.9007	15.9068	19.5593	20.02	19.4457	15.4102	19.8966	24.6681	20.978	18.1951	18.5993	18.4864	19.7265	19.0387
GLRX5	NA	NA	NA	NA	NA	NA	NA	NA	16.5294	21.5414	18.0619	16.2028	NA	NA	NA	NA
GLS	19.8843	20.7675	23.4889	15.4679	20.6325	21.7597	20.9684	19.4089	20.5557	25.1404	22.6249	19.6925	15.6521	20.621	21.801	19.5699
GLT8D1	16.0886	16.2525	20.3112	15.426	NA	NA	NA	NA	NA	NA	NA	NA	NA	NA	NA	NA
GLUD1	20.1475	21.0851	23.9667	17.7018	20.7088	21.691	20.8368	19.8051	21.0388	25.6763	22.2427	20.0837	19.4534	20.6491	21.5904	20.8545
GLUL	NA	NA	NA	NA	18.3573	18.61	15.9818	15.49	15.8984	11.081	17.6186	15.6218	NA	NA	NA	NA
GLYR1	18.4593	20.219	23.4247	15.6251	18.9447	20.3421	19.4775	18.03	19.3387	24.7305	21.4902	18.8705	15.7435	19.093	20.0836	19.5754
GMDS	NA	NA	NA	NA	NA	NA	NA	NA	16.1757	21.6648	19.0595	15.567	NA	NA	NA	NA
GMEB2	NA	NA	NA	NA	19.9642	18.7314	18.1904	17.922	19.8069	19.972	18.7534	15.1904	19.2025	15.4247	18.3307	16.4891
GMFB	NA	NA	NA	NA	17.0543	18.065	16.2568	15.1362	16.014	22.628	19.0152	15.238	16.4356	18.0092	18.1428	16.3818
GMPPA	15.6803	17.9806	22.1145	15.7006	18.1186	19.4302	18.8289	17.0402	18.3856	23.371	20.2772	17.038	16.8294	18.2123	19.6485	18.1051
GMPPB	18.5614	18.9302	22.8881	15.1818	19.2202	20.3231	19.5365	19.1735	19.3748	24.0612	21.5093	18.9834	17.9013	19.0117	20.3212	18.3141
GMPR	19.1422	18.855	22.2189	15.979	NA	NA	NA	NA	15.6215	23.941	20.6075	15.5755	NA	NA	NA	NA
GMPR2	15.4892	18.4663	21.3156	16.0964	17.8797	19.5413	18.5174	18.1719	17.4129	23.1759	20.3231	18.0389	15.759	18.6678	19.6432	19.1144
GMPS	19.2085	20.0486	23.3537	16.8572	20.5313	21.1602	20.196	18.6935	20.8662	25.3347	21.6282	19.2009	19.8665	19.8966	21.0555	20.0402
GNA11	15.1951	16.914	20.6612	15.7297	15.6998	17.9582	16.4658	16.1381	17.0895	22.3318	18.7395	17.1581	NA	NA	NA	NA
GNA13	17.4556	18.9629	22.2375	15.5227	18.4343	19.399	16.3665	16.9053	18.5982	23.4844	20.4933	18.142	16.3047	17.8292	19.3039	18.9534
GNAI2	19.6032	20.9542	24.4396	15.4462	20.4543	21.7084	20.7522	19.6095	20.7702	25.5395	22.9808	20.4434	19.9515	20.3041	21.6793	20.9489
GNAI3	NA	NA	NA	NA	NA	NA	NA	NA	16.6638	22.3437	19.2744	15.5588	NA	NA	NA	NA
GNAO1	19.0552	20.705	24.0748	15.2329	20.0488	21.3558	20.5569	19.5604	20.5743	25.293	22.5431	20.0253	19.5688	20.2053	21.2527	20.9857
GNAQ	20.906	21.8882	25.3057	16.0052	21.7606	22.9072	21.8312	20.8682	22.1276	26.4993	23.7341	21.5305	20.7568	21.4023	22.6242	22.0335
GNAS	23.6961	24.5152	26.4929	21.2565	24.0432	25.2045	24.4503	23.3753	24.5626	27.8022	26.036	23.917	23.9246	23.9492	25.0005	24.5074
GNAZ	16.9493	17.8281	21.1707	15.756	NA	NA	NA	NA	15.4551	22.6144	19.6892	15.7173	NA	NA	NA	NA
GNB1	18.5263	20.0511	23.6216	17.5411	19.4882	21.456	20.3263	19.5924	20.5088	24.9047	22.1369	19.776	18.7342	19.5556	20.861	19.9831
GNB2	22.9582	23.7601	27.3368	20.2684	23.6456	24.8211	23.7986	22.6871	24.0309	28.3995	25.4726	23.2739	22.5679	23.141	24.5481	23.5671
GNB5	NA	NA	NA	NA	NA	NA	NA	NA	15.9289	21.7797	18.9915	15.6447	NA	NA	NA	NA
GNE	15.5117	18.3451	21.4828	15.5058	18.0903	18.9603	18.4554	15.5509	19.3087	23.2557	20.2051	16.7553	16.8066	17.947	19.0904	17.6767
GNG5	NA	NA	NA	NA	NA	NA	NA	NA	16.2263	23.501	19.7172	15.8718	NA	NA	NA	NA
GNL1	19.8388	20.9532	24.555	15.2019	20.5651	21.6494	21.0321	20.0316	21.011	25.9882	22.9374	20.152	19.7684	20.3902	21.6743	21.094
GNL2	17.7746	18.0642	21.6349	15.9733	18.7508	19.0038	18.2258	15.2096	19.3504	23.2973	19.8558	16.7169	17.8825	18.073	18.6097	17.5937
GNL3L	NA	NA	NA	NA	16.249	16.9937	15.9462	16.1418	16.3462	21.3024	17.0961	15.1545	NA	NA	NA	NA
GNPAT	NA	NA	NA	NA	NA	NA	NA	NA	16.5568	20.6239	18.5027	15.1955	NA	NA	NA	NA
GNPDA1	NA	NA	NA	NA	NA	NA	NA	NA	16.0243	20.6983	17.0439	15.6133	NA	NA	NA	NA
GNPNAT1	18.9379	20.1002	23.964	17.4708	19.7089	20.8114	20.5183	19.6695	19.4961	24.9936	22.3431	19.7499	18.8223	20.0498	21.0845	19.7504
GNS	17.2407	15.5138	19.903	15.1048	16.0884	18.4994	17.323	15.7436	16.7129	21.2689	18.1173	15.554	NA	NA	NA	NA
GOLGA3	NA	NA	NA	NA	19.2336	19.4046	17.3839	15.252	20.3634	21.0295	19.835	15.7842	19.1157	15.5887	18.5627	15.4142
GOLGA4	NA	NA	NA	NA	18.9188	18.5789	18.2922	15.0075	19.847	21.0086	19.0416	15.7748	18.7431	15.5833	18.7197	16.075
GOLGA5	NA	NA	NA	NA	16.1581	16.6127	16.0603	15.6483	18.1977	20.3533	18.4048	15.151	17.1865	16.5982	17.2859	15.6779
GOLGA7	17.5956	16.507	21.1038	16.1899	17.8463	17.4877	17.7326	15.3722	17.8421	22.1411	19.1757	15.8644	NA	NA	NA	NA
GOLIM4	NA	NA	NA	NA	16.0969	17.5239	16.084	15.904	15.67	21.2312	18.2262	15.4621	NA	NA	NA	NA
GOLM2	NA	NA	NA	NA	NA	NA	NA	NA	15.4885	21.9769	18.7051	15.0674	NA	NA	NA	NA
GOLPH3	15.9172	19.3293	22.0024	16.1946	19.2392	20.1354	19.0958	17.4899	19.6381	24.2019	20.9528	18.4087	18.5039	18.218	19.8276	18.9594
GOLPH3L	NA	NA	NA	NA	NA	NA	NA	NA	17.0755	20.2455	15.8183	15.9266	NA	NA	NA	NA
GOLT1B	NA	NA	NA	NA	NA	NA	NA	NA	15.8325	22.4043	19.8379	15.9677	NA	NA	NA	NA
GON4L	NA	NA	NA	NA	NA	NA	NA	NA	13.4357	15.5294	15.9977	15.049	NA	NA	NA	NA
GOPC	NA	NA	NA	NA	18.3326	18.4527	15.7682	15.0173	19.2631	21.0693	19.2017	15.0531	16.8546	15.4487	17.8787	15.38
GORASP2	15.5359	18.0953	21.7191	15.3214	16.2846	20.2222	19.6149	17.4252	18.9146	23.6687	21.2433	17.8305	15.5408	18.8351	20.081	18.2527
GOSR2	NA	NA	NA	NA	NA	NA	NA	NA	16.0889	20.4144	16.3691	15.5454	NA	NA	NA	NA
GOT1	20.4143	21.3458	24.8842	17.7997	21.3075	22.3168	21.6782	20.6654	21.4503	26.11	23.3262	20.7104	20.3721	20.6426	22.4159	21.9092
GOT2	21.8868	22.5336	26.387	19.7937	22.114	23.4854	22.8978	21.4184	22.3385	27.6677	24.2634	22.0164	20.9119	22.6377	23.576	22.6688
GPAA1	17.3747	18.1983	21.7658	15.2264	17.8749	19.2385	18.4149	15.0745	18.5208	22.4313	20.3978	18.0011	17.5472	17.0004	18.7517	18.3366
GPALPP1	NA	NA	NA	NA	NA	NA	NA	NA	17.3574	17.1191	16.286	16.0309	NA	NA	NA	NA
GPAM	NA	NA	NA	NA	NA	NA	NA	NA	18.0217	21.6196	15.7279	15.7984	NA	NA	NA	NA
GPAT3	17.0413	18.6204	22.1904	15.3678	17.4632	19.0721	17.7877	16.0306	17.5714	22.8489	20.3611	18.2982	16.1417	16.9713	19.331	18.3036
GPAT4	15.4141	17.6638	21.4855	15.1373	NA	NA	NA	NA	15.8341	22.5698	20.0041	15.5221	15.2639	17.8753	18.7428	19.4642
GPATCH1	NA	NA	NA	NA	17.7306	18.5461	17.0741	15.6676	18.7616	19.5748	18.7057	15.6808	17.4	15.8914	18.2308	16.3157
GPC1	15.468	15.8	18.9001	16.2595	15.4243	17.4608	18.0872	17.4027	16.4036	21.0965	17.7327	16.8231	16.2092	16.2951	18.7134	17.7787
GPCPD1	16.2055	16.733	20.1937	16.1932	NA	NA	NA	NA	15.9751	22.1182	19.3101	15.262	NA	NA	NA	NA
GPD1L	17.6331	18.3877	22.0286	15.4338	18.1906	19.5975	19.1797	17.643	18.3928	23.5348	20.829	17.9111	15.5839	18.0793	19.7059	18.5102
GPD2	15.6518	17.3565	22.2065	16.0327	18.7641	19.6738	19.0871	17.6184	19.2291	23.551	20.6044	17.9613	18.5572	18.942	19.5914	18.6464
GPHN	18.0386	18.7395	21.955	15.4512	19.3197	20.2956	19.4785	17.9487	20.3146	23.9087	21.0406	15.5364	19.0445	19.1574	20.0782	19.0917
GPI	22.4944	23.3179	26.8178	19.888	23.1636	24.2543	23.5828	22.4526	23.8489	28.131	25.4529	22.6794	22.6464	22.8456	24.1938	23.6697
GPM6B	15.722	17.0191	20.8438	15.8978	NA	NA	NA	NA	17.7073	23.0403	19.4152	15.2372	NA	NA	NA	NA
GPR89A	NA	NA	NA	NA	NA	NA	NA	NA	16.4495	22.3874	19.9763	16.1485	NA	NA	NA	NA
GPS1	20.4751	21.5836	25.1255	18.3944	21.0688	22.5141	21.9576	20.6412	21.6091	26.4135	23.7074	20.8932	20.2407	21.2418	22.5681	21.7388
GRIP1	NA	NA	NA	NA	17.6188	18.6047	18.2823	15.3861	18.642	22.0879	17.7819	15.0751	17.6973	15.8504	17.8964	16.7633
GRIPAP1	NA	NA	NA	NA	NA	NA	NA	NA	15.7334	20.3339	18.7462	15.7874	NA	NA	NA	NA
GRK2	NA	NA	NA	NA	16.3593	19.3944	18.4495	15.6709	19.3892	22.3943	19.7223	15.1093	18.4912	16.1875	18.8853	15.6858
GRK3	16.1139	17.9591	21.5485	15.4864	18.2576	18.4621	18.4269	15.0734	18.7695	23.074	19.4233	16.2795	15.7613	17.4464	17.852	17.8601
GRSF1	NA	NA	NA	NA	NA	NA	NA	NA	16.0449	20.9704	18.3921	16.0759	NA	NA	NA	NA
GRWD1	15.0784	16.6512	20.7503	15.076	15.383	18.7574	16.8934	15.8697	18.3665	23.094	18.5258	16.0947	NA	NA	NA	NA
GSDMA	17.7864	18.0418	17.586	15.389	18.3772	17.0582	17.6934	17.4558	18.1361	17.9873	18.7789	17.4604	17.4543	17.8974	17.5197	18.7094
GSDME	NA	NA	NA	NA	NA	NA	NA	NA	15.7031	21.9154	19.5753	15.9865	NA	NA	NA	NA
GSK3A	17.2065	18.5129	22.4217	16.0798	18.6906	19.3534	18.6459	17.6211	18.6829	23.5334	20.8144	17.4509	17.8176	18.6565	19.9122	18.7216
GSK3B	17.1378	18.0293	22.1705	15.9801	18.7954	19.0383	18.9215	17.0534	18.7479	23.3078	20.6058	18.3143	18.1888	18.1875	19.308	18.6622
GSPT1	19.3184	20.0373	23.4242	15.2958	22.2659	22.5968	21.6096	19.8441	23.4947	25.3589	23.6006	19.9946	22.2461	20.7163	22.3313	20.4675
GSR	20.3558	21.1967	23.8154	18.4409	21.0298	22.058	21.4705	20.4035	21.3334	25.7803	22.7704	20.2494	20.4181	20.7202	22.0645	21.0205
GSS	15.6933	21.4279	23.2091	15.2158	NA	NA	NA	NA	20.8762	24.8262	21.1795	15.3241	NA	NA	NA	NA
GSTM2	17.8096	18.689	22.0093	15.5808	18.6597	19.6293	19.3244	15.1613	19.3913	23.8303	21.0597	19.0066	17.6911	18.4905	20.0324	18.0931
GSTM3	NA	NA	NA	NA	NA	NA	NA	NA	16.6439	19.7188	17.6845	15.8243	15.6283	15.4853	17.1648	14.8051
GSTO1	NA	NA	NA	NA	16.4497	16.389	16.6963	15.1042	15.8508	21.6127	16.402	16.7876	15.3504	19.8056	18.9955	15.7884
GSTP1	18.4297	19.1887	20.9711	18.0649	21.2993	21.0467	20.0633	17.5222	21.5707	24.3462	22.718	19.3419	20.5959	21.4161	21.0047	19.1227
GTF2A1	NA	NA	NA	NA	19.2874	15.8156	18.5104	16.0478	20.1186	19.647	16.5996	15.2945	NA	NA	NA	NA
GTF2E1	NA	NA	NA	NA	NA	NA	NA	NA	18.9862	22.7464	19.2791	15.8761	NA	NA	NA	NA
GTF2E2	NA	NA	NA	NA	NA	NA	NA	NA	15.0147	18.2609	16.5262	15.7169	NA	NA	NA	NA
GTF2F1	NA	NA	NA	NA	NA	NA	NA	NA	12.5258	13.7371	15.8226	15.5827	NA	NA	NA	NA
GTF2F2	NA	NA	NA	NA	19.0359	18.8302	17.9477	15.3628	20.146	20.8683	19.2697	15.5603	NA	NA	NA	NA
GTF2H2	15.6842	17.2881	20.1898	15.5324	NA	NA	NA	NA	18.5132	21.4696	18.6367	15.985	NA	NA	NA	NA
GTF2H4	16.1273	17.318	20.7862	16.0477	16.8937	18.2544	17.6185	16.0306	18.0507	22.2969	19.5145	16.0112	15.7831	16.3062	17.9317	17.6674
GTF2I	18.4327	19.2967	21.9322	15.1148	19.5903	20.0076	18.9279	15.2227	20.0048	24.4726	20.7521	18.0071	18.8825	19.4084	19.9483	18.628
GTF3C1	16.062	18.0262	21.932	15.5716	17.8786	18.6855	17.9076	16.0949	17.8667	22.9878	19.9594	17.0209	15.8592	15.6077	19.0623	18.3371
GTF3C2	NA	NA	NA	NA	NA	NA	NA	NA	17.5907	21.6191	18.9363	15.4622	NA	NA	NA	NA
GTF3C3	16.6211	17.5877	21.7963	15.9969	17.8581	19.2249	18.7454	16.9184	18.8115	22.8688	20.3734	15.2441	17.5292	17.5446	19.1948	17.8637
GTF3C4	NA	NA	NA	NA	17.7714	18.4467	17.5594	16.1775	17.4963	22.722	19.5289	16.205	16.4478	17.4696	18.4237	18.354
GTF3C5	15.395	16.4174	20.5463	15.7074	17.2268	17.8314	17.4787	15.8601	18.1977	22.2132	19.2406	16.4473	16.1913	16.7289	17.8046	17.4721
GTPBP1	17.0685	18.1811	22.2173	15.9839	18.5364	19.2632	18.8099	15.2399	18.0503	23.4188	20.7159	17.6102	17.779	18.381	19.749	18.7294
GTPBP2	NA	NA	NA	NA	NA	NA	NA	NA	15.4715	19.0698	17.1419	15.7147	NA	NA	NA	NA
GTPBP4	19.3739	20.9414	24.0511	15.6122	20.6569	21.3521	20.3794	19.8558	20.7818	25.3343	22.2099	20.1323	19.9806	20.1284	21.0699	20.765
GUCY1A1	NA	NA	NA	NA	16.0244	17.7516	15.6471	16.2378	17.0279	21.4141	19.1038	15.3965	NA	NA	NA	NA
GUCY1B1	16.8598	17.5453	21.6344	15.4019	17.7454	18.6298	17.93	16.5382	17.7292	22.9116	20.086	16.0479	15.9434	17.6576	18.9806	16.9672
GYS1	NA	NA	NA	NA	NA	NA	NA	NA	17.746	21.0022	18.3683	16.0725	15.8076	17.9553	17.4459	16.2379
H1-10	18.7279	21.7028	22.6484	15.8687	20.4244	20.8319	19.7922	19.9536	20.2529	24.0234	21.0876	19.4101	19.1646	18.8245	19.9873	20.0885
H1-4	20.5108	22.054	22.963	21.4297	23.8011	22.856	21.183	20.8966	22.878	24.0494	22.4489	21.8677	22.9435	21.1412	21.6553	22.1616
H1-5	19.441	20.488	22.0091	20.7703	23.3694	21.7781	20.2334	19.7325	22.5183	23.3873	21.2851	20.4862	22.3447	20.8023	20.4529	20.6656
H2AC12	19.2356	21.4486	21.8776	15.7613	20.3129	21.504	20.1756	19.9861	19.911	22.2435	20.5891	20.3171	20.1198	20.4814	20.0204	20.9186
H2AZ1	NA	NA	NA	NA	17.0201	18.6064	15.889	16.2413	15.8126	20.8436	18.2754	17.8144	16.2882	16.2994	17.5184	18.8175
H2BC10	19.7312	24.0322	22.2926	15.2326	20.4576	21.8039	20.5165	20.2715	20.2386	23.5379	21.7113	19.9608	19.8269	20.4456	21.052	21.878
H2BC11	16.0981	16.2863	16.1995	15.7569	NA	NA	NA	NA	NA	NA	NA	NA	NA	NA	NA	NA
H3-3B	18.303	19.1874	20.4403	15.7568	NA	NA	NA	NA	19.6612	21.9286	20.4842	18.0225	18.8352	18.2353	15.9181	16.1415
H3-7	21.1596	22.431	23.645	15.3411	22.6034	22.721	22.2675	22.0942	23.1046	26.1178	23.9246	21.9493	22.5838	20.9849	22.4348	22.4796
H4C16	23.2837	24.0005	25.3149	22.1269	24.6683	24.7312	24.4161	23.8377	24.4928	26.6564	25.0348	23.765	25.2883	24.7515	24.3693	24.302
HACD2	19.5909	20.8582	23.7944	15.8675	19.4634	21.0437	20.1653	19.4675	19.7938	24.7907	22.356	20.7736	18.8018	20.094	21.4565	20.6327
HACD3	20.5933	21.7652	25.5375	18.7788	20.7447	22.6239	21.9076	21.1055	21.2549	26.2046	24.0281	21.9908	19.807	21.5297	22.7079	21.7911
HACE1	15.2694	17.9659	21.5355	15.8896	15.5152	18.4902	18.4524	15.66	16.8159	22.8932	19.8943	17.8033	15.5906	15.8156	17.9947	17.8824
HADH	NA	NA	NA	NA	NA	NA	NA	NA	16.1831	20.7171	19.1569	17.6046	NA	NA	NA	NA
HADHA	17.9911	19.5446	21.7935	16.1491	18.4349	19.823	18.2181	15.949	18.6356	23.9067	19.6603	17.1197	15.8196	19.0587	19.6763	16.6633
HADHB	17.6104	19.7586	22.6343	15.2103	18.2588	20.0658	19.6792	18.445	18.3062	24.1623	20.78	18.1862	16.0521	18.6009	20.3916	19.4091
HAL	19.5928	20.2258	20.1986	19.6313	20.6129	19.9236	20.0737	19.7794	20.2367	20.3544	21.416	19.805	20.4188	19.6662	19.9881	20.3812
HARS1	19.8168	20.958	23.9738	18.284	20.6724	21.8214	20.9253	19.9673	21.2593	25.7693	22.7633	20.1485	19.8519	20.5102	21.6973	20.9017
HARS2	17.7014	18.7991	21.37	16.1973	16.0209	19.7866	18.6644	15.941	15.4386	22.8739	20.0732	15.2052	NA	NA	NA	NA
HAT1	18.5327	17.6586	22.081	15.7423	18.9334	19.6371	19.1647	16.4627	19.5646	23.956	20.6373	17.1246	18.5602	19.3568	19.7785	18.609
HBA2	15.5646	16.3067	16.0735	15.9141	18.8097	16.1564	15.0066	15.2093	15.8485	17.4102	16.0888	17.0311	16.1172	15.54	16.5536	17.9567
HBB	19.3651	19.0536	21.8333	17.4717	22.6475	19.7935	20.3604	19.4486	20.4217	23.576	21.0668	20.2042	19.4953	18.598	20.3763	20.1075
HBS1L	18.2765	18.9361	22.1768	16.2266	19.3611	19.7799	19.6737	16.1363	20.143	23.8498	21.2444	15.4957	19.1855	18.5312	19.9726	19.5292
HCCS	19.5955	20.3028	23.8847	15.5647	19.7275	21.6362	20.3618	17.9969	20.9522	25.2121	22.3258	19.778	19.8671	20.2383	21.2486	20.0052
HCFC1	18.1637	18.8186	22.472	16.2026	21.1856	20.6529	19.4798	18.471	21.8796	23.6962	21.308	18.7134	20.3894	18.7155	20.3593	19.5997
HCFC2	NA	NA	NA	NA	NA	NA	NA	NA	18.2516	21.9721	19.1124	16.2446	17.8003	15.5556	17.7461	16.0718
HDAC1	20.524	21.0522	24.7853	18.0948	21.5046	22.2556	21.7026	20.3856	21.9583	26.1321	23.2272	20.6074	20.8645	21.1649	22.17	21.2253
HDAC2	19.7419	20.6488	23.1628	15.9156	19.0425	20.8548	19.9771	19.3665	19.6428	24.5529	21.6009	19.603	15.5129	20.2276	20.9404	16.2477
HDAC3	NA	NA	NA	NA	NA	NA	NA	NA	17.1684	21.7226	17.9488	16.2018	NA	NA	NA	NA
HDDC2	15.7256	18.3806	20.4336	15.3889	NA	NA	NA	NA	15.9302	22.4971	19.0556	15.4469	NA	NA	NA	NA
HDGF	NA	NA	NA	NA	NA	NA	NA	NA	16.7597	18.6102	16.9197	15.4399	NA	NA	NA	NA
HDHD2	NA	NA	NA	NA	15.906	16.3375	16.0058	16.0497	16.5997	22.319	17.9511	15.6439	NA	NA	NA	NA
HDLBP	17.1245	18.1221	19.8418	16.0707	20.2628	19.8704	18.9713	17.9452	21.0706	23.0621	20.1022	17.3806	19.9687	18.2491	19.6137	18.4949
HEATR1	18.286	18.7746	22.7243	16.2461	18.3731	20.0235	19.3093	18.0936	18.9046	23.4592	21.2549	19.2746	17.6702	18.6061	20.0226	19.7224
HEATR3	17.5079	18.9857	22.9219	15.8073	15.96	19.2432	19.3732	16.2124	18.2844	24.7026	21.2888	18.2527	16.1231	18.6406	19.9638	19.4567
HEATR5B	15.352	17.5075	22.0584	15.945	17.9669	19.1632	18.2059	15.4287	16.2984	23.112	20.7809	15.937	18.1837	15.6708	19.2762	18.5821
HECTD1	15.8519	17.8873	21.6401	15.0693	18.3522	18.5285	18.0102	17.1662	18.807	22.7658	19.9504	17.5116	16.6732	17.6574	18.8222	17.7301
HECTD3	16.0038	18.234	21.7176	15.3487	19.4604	16.7898	18.196	15.7874	15.9675	22.9292	20.3337	15.3129	15.9243	17.8655	19.2405	17.8578
HECTD4	15.754	19.5884	21.6588	15.7848	16.383	18.9978	18.3271	15.2036	18.4033	22.6009	20.0515	17.1587	16.372	17.2968	18.6463	18.0794
HELLS	18.5	18.4565	21.6294	16.0319	21.7771	21.0208	19.6159	18.1783	22.6986	23.5333	21.2816	15.6249	22.1747	19.0649	20.3214	18.8258
HELQ	NA	NA	NA	NA	NA	NA	NA	NA	16.4067	18.8747	17.1422	15.7928	NA	NA	NA	NA
HELZ	NA	NA	NA	NA	18.1649	18.2635	16.3033	15.8803	18.9199	21.9099	19.2681	15.9205	19.0032	15.9872	18.1245	18.9607
HERC1	15.7354	18.7367	22.173	15.1445	18.2066	19.3067	18.486	15.5385	19.3182	22.9912	20.3052	19.6059	15.4949	18.9353	19.359	18.4605
HERC2	15.9291	17.0762	20.1642	15.5188	15.2998	17.711	16.3506	15.135	16.2286	21.3822	18.351	15.5995	NA	NA	NA	NA
HERC4	18.3693	19.4248	23.1612	15.673	16.5	20.4977	19.577	15.9313	18.843	24.2004	21.7114	18.7256	18.3569	18.2432	20.3756	18.7627
HEXA	18.5752	17.6182	21.3145	15.703	18.7805	18.8073	18.371	15.236	19.0133	23.5879	20.7052	17.7271	15.9328	18.4933	19.3692	17.7258
HEXB	NA	NA	NA	NA	15.3693	18.8571	15.5149	18.6063	15.897	19.3754	18.9257	16.2749	NA	NA	NA	NA
HGH1	NA	NA	NA	NA	NA	NA	NA	NA	15.6887	21.5704	17.8648	16.0572	NA	NA	NA	NA
HGS	NA	NA	NA	NA	NA	NA	NA	NA	18.6962	22.8068	18.8313	15.943	NA	NA	NA	NA
HGSNAT	NA	NA	NA	NA	NA	NA	NA	NA	15.8296	21.2991	19.1872	15.4724	NA	NA	NA	NA
HIBADH	15.7568	17.2001	20.2782	16.0261	15.3148	17.5814	17.3437	16.17	16.083	22.4393	17.6792	15.7508	16.0804	17.0622	16.7153	16.8268
HIBCH	NA	NA	NA	NA	NA	NA	NA	NA	15.5373	22.0935	18.5387	15.5384	NA	NA	NA	NA
HID1	19.0423	19.9166	23.4174	15.304	19.4541	20.3336	19.9443	18.7593	19.5618	24.6799	22.1743	19.7029	18.4176	19.4415	21.0176	20.3407
HIF1AN	15.8627	16.7514	20.8411	16.1702	17.1575	18.4122	18.2862	15.192	15.8037	22.3173	19.5215	16.2128	16.6078	17.7113	18.5091	18.1473
HIKESHI	15.8944	19.2905	23.0018	15.7547	19.0477	19.8172	19.7761	15.1417	19.5053	24.4594	21.4398	19.0569	18.2538	19.3901	20.2021	19.9975
HIP1	NA	NA	NA	NA	16.4777	19.0442	18.0354	16.0411	16.4644	22.576	19.9325	15.9685	15.7371	16.9516	18.8555	16.179
HIP1R	NA	NA	NA	NA	NA	NA	NA	NA	15.8181	21.2735	18.0683	16.2718	NA	NA	NA	NA
HIRA	NA	NA	NA	NA	NA	NA	NA	NA	15.5122	20.7577	18.5093	15.0437	15.7876	15.6529	17.0943	16.9644
HIVEP2	NA	NA	NA	NA	15.55	16.0555	15.5554	15.6339	16.2213	17.248	16.3508	15.2712	NA	NA	NA	NA
HK1	19.8344	20.9312	24.8346	16.1529	20.0466	21.724	21.3083	20.2613	20.6305	25.9274	23.4575	20.717	19.2849	20.6564	22.3129	21.3152
HK2	15.1968	18.8648	21.7346	16.0807	18.9091	19.4906	18.718	15.1384	19.4544	22.8421	20.3893	18.86	18.7603	18.8426	19.0044	18.6183
HLA-B	NA	NA	NA	NA	15.6837	17.3775	16.0395	16.0823	15.5598	22.0998	19.3622	15.4309	NA	NA	NA	NA
HLA-C	18.8449	18.841	22.6238	16.0965	19.3334	20.6195	19.7895	18.5614	19.6465	24.369	21.5638	18.4575	18.1612	19.398	20.3252	18.7709
HM13	20.2053	21.6225	23.9551	16.1569	20.2355	21.5054	21.0116	19.8207	20.6166	24.5776	22.9931	21.1729	19.9157	20.7377	22.1505	21.1011
HMBS	16.0537	16.3757	19.4796	15.2931	15.5334	16.4028	16.4803	15.9774	17.3848	21.2829	18.1244	15.7583	NA	NA	NA	NA
HMGA1	NA	NA	NA	NA	NA	NA	NA	NA	NA	NA	NA	NA	16.2065	14.3196	16.0976	16.7764
HMGB1	16.0542	20.739	21.1069	15.6557	21.2373	21.0542	19.7176	18.4792	21.4636	23.8948	20.9589	19.1214	20.3755	19.2661	20.0339	20.6449
HMGB3	16.1212	16.0602	18.7011	15.4947	18.8044	18.8268	15.2715	15.8858	18.2092	20.9053	18.1673	15.5439	18.463	18.1778	18.1068	15.6788
HMGCS1	20.1558	19.817	22.8439	15.4231	21.375	20.7486	19.773	19.3994	21.9119	24.7344	21.4492	19.4641	20.5821	19.324	20.5138	20.3715
HMMR	NA	NA	NA	NA	NA	NA	NA	NA	18.0921	17.7729	16.1695	15.1093	NA	NA	NA	NA
HMOX2	NA	NA	NA	NA	NA	NA	NA	NA	16.2502	20.8145	18.4069	15.2264	NA	NA	NA	NA
HNRNPA0	20.8042	19.2874	24.0052	16.2056	20.2859	20.3527	20.9087	19.6662	20.6272	25.595	22.5824	18.7919	19.1674	20.0687	21.1422	20.1117
HNRNPA1	21.2218	21.5088	22.6557	15.664	23.9976	23.606	22.3717	23.0303	25.0079	25.5516	23.5792	22.1067	23.9322	22.4068	22.6517	23.0963
HNRNPA1L2	21.568	21.72	23.3314	19.5066	24.7496	23.868	23.2452	23.6666	25.552	26.1123	24.221	22.5771	24.3393	22.7165	23.1462	23.2771
HNRNPA2B1	21.8577	22.4338	24.6293	19.3011	23.7451	23.6799	23.1999	22.7062	24.4997	26.5907	24.2707	22.2312	23.4787	22.8835	23.5202	23.0725
HNRNPA3	21.4767	21.5248	24.1854	15.2129	22.5687	22.421	22.2864	21.5397	23.2083	26.0426	23.324	21.0146	21.8498	21.8726	22.3206	22.6886
HNRNPAB	20.1965	21.0421	22.8168	15.4226	21.3327	21.84	21.1473	20.215	22.2978	25.1369	22.3974	19.825	20.9474	20.6911	21.6383	21.1866
HNRNPC	18.0295	19.2503	22.2753	15.687	17.9569	19.6278	19.3942	18.4091	19.4637	24.1932	20.6301	18.2577	18.7855	19.0374	20.0417	18.6442
HNRNPD	20.254	21.1352	22.5504	15.4656	21.281	21.9973	21.4579	19.6623	22.1098	25.0031	21.9736	20.2401	21.3777	21.0888	22.0613	21.5984
HNRNPDL	18.4338	19.2404	21.7313	15.4874	20.337	20.5328	19.7432	18.3266	20.9228	24.2777	21.0049	18.4334	19.6186	18.6833	20.4848	20.0079
HNRNPF	NA	NA	NA	NA	NA	NA	NA	NA	20.3138	22.976	16.8336	16.1207	NA	NA	NA	NA
HNRNPH1	17.3917	19.0048	21.369	15.1303	19.3333	19.6896	18.9202	18.3826	20.1831	23.8948	20.3987	15.6147	19.6238	19.673	20.1313	19.9309
HNRNPK	21.1227	21.5666	24.617	17.8656	22.6697	22.942	22.3922	21.6921	23.4314	27.0501	23.6427	20.9659	21.9954	21.8005	22.6965	21.7864
HNRNPL	19.0346	20.0796	22.9699	15.218	20.3315	20.9633	19.8588	19.0396	21.1482	25.2504	21.587	18.6103	19.7469	19.6453	20.7015	19.7896
HNRNPLL	18.9479	20.4566	24.2603	15.6741	19.994	21.3719	20.7365	19.1545	20.1689	25.5797	22.7528	19.7578	18.8344	19.3686	21.4177	20.4298
HNRNPM	19.3087	20.1648	22.2728	15.2182	22.4417	21.7092	20.8019	20.2912	23.1381	24.9679	22.1074	20.2057	21.8369	20.0707	21.3236	20.3631
HNRNPR	21.0003	21.3964	23.803	15.2689	21.5994	21.8174	21.809	21.7172	21.9712	25.7927	22.3999	21.1001	20.9432	20.825	21.6654	22.8482
HNRNPU	23.0109	24.0438	27.1905	20.7849	23.548	24.4925	23.8142	23.1496	23.9996	28.4323	25.3458	23.3195	22.9277	23.4224	24.4465	24.1028
HNRNPUL1	17.1631	18.2715	22.6268	15.0744	18.3994	19.2725	18.7025	18.1362	18.7026	23.7818	20.5202	17.9904	15.9877	17.8498	20.1174	18.2771
HNRNPUL2	20.2872	21.7419	24.8263	15.8192	21.5337	22.1913	21.7599	20.9328	21.7648	26.1189	23.1793	21.1337	20.9296	20.8907	22.1942	21.6471
HOOK3	16.2158	17.0249	19.4442	15.7611	17.9413	19.0919	17.7939	16.0256	18.9624	23.017	19.4329	16.185	17.6037	17.1899	18.3047	17.2429
HP1BP3	15.2612	19.8812	22.4232	15.9647	20.2042	20.7217	19.3914	18.379	20.5547	24.3051	20.8245	18.7328	19.5162	18.3064	18.9133	19.4457
HPCA	NA	NA	NA	NA	NA	NA	NA	NA	16.1839	21.7231	19.025	16.1264	NA	NA	NA	NA
HPCAL1	15.6012	18.3683	21.6543	15.1302	NA	NA	NA	NA	16.219	23.3489	19.9603	15.4439	15.9066	15.4475	18.6723	18.6121
HPF1	15.3576	18.2972	22.0395	15.6853	17.6779	19.6219	18.7887	15.0387	18.2537	23.7158	20.3537	17.6478	15.6475	17.4334	19.5521	18.7957
HPRT1	17.9412	18.1928	21.5726	15.8898	18.6185	18.9521	19.1485	16.9082	18.4338	23.1727	20.2638	18.1879	17.1846	19.7322	19.8629	18.2823
HPS5	NA	NA	NA	NA	NA	NA	NA	NA	15.8996	18.6374	17.6109	15.1333	NA	NA	NA	NA
HRAS	NA	NA	NA	NA	NA	NA	NA	NA	15.6316	20.908	17.3394	15.7814	NA	NA	NA	NA
HRG	NA	NA	NA	NA	14.9703	14.538	15.4695	16.0272	14.998	18.393	16.4144	15.4747	NA	NA	NA	NA
HRNR	24.0402	24.7575	24.3982	22.9593	24.9119	23.821	24.8712	24.137	24.6077	24.9562	24.4249	24.1082	24.5666	23.5779	25.0321	24.7225
HS1BP3	15.2183	17.7431	20.1711	15.844	19.5503	20.0871	19.1592	17.7005	20.3527	22.3068	20.932	16.9308	18.6515	17.8524	19.7522	17.9066
HS2ST1	NA	NA	NA	NA	NA	NA	NA	NA	16.3825	21.2236	17.4122	16.8612	15.5106	15.967	17.4378	17.0392
HSD17B13	NA	NA	NA	NA	NA	NA	NA	NA	17.708	22.8472	19.8208	16.2189	15.4635	15.3328	18.6149	18.2784
HSD17B4	18.242	16.2865	20.4287	16.1708	18.2807	19.7206	17.701	16.7668	17.2947	22.354	19.5439	17.2155	17.8465	18.5637	19.1383	17.5941
HSD17B8	NA	NA	NA	NA	NA	NA	NA	NA	16.0407	21.2947	18.5375	15.8023	NA	NA	NA	NA
HSDL1	15.3242	18.3661	21.918	15.4607	15.6943	19.4637	18.4009	15.6586	16.6485	22.4047	20.3791	18.5699	15.5442	18.0552	19.5091	18.9233
HSP90AA1	24.1081	25.0368	28.1805	22.1087	25.0903	26.2233	25.6671	24.3962	25.4652	29.8914	27.1301	24.4742	24.4563	25.0565	26.3195	25.4364
HSP90AB1	26.5647	27.4055	30.4132	24.2024	27.4778	28.4561	27.9518	26.8379	27.9835	31.8983	29.3716	26.8437	26.9058	27.1054	28.4307	27.7505
HSP90AB2P	NA	NA	NA	NA	22.0711	16.5055	22.614	16.2102	NA	NA	NA	NA	NA	NA	NA	NA
HSP90AB4P	25.1447	25.6857	29.0577	22.1031	24.7538	27.0302	26.4811	25.318	25.8017	30.562	28.2569	25.3899	23.9659	25.6236	27.2555	24.6429
HSP90B1	25.592	26.6549	29.4215	23.304	26.4625	27.7961	27.0981	25.8327	27.1476	31.2633	28.4548	25.7601	25.7573	26.0021	27.4381	26.7979
HSPA12A	15.6926	17.6829	21.6123	15.2053	17.8562	18.5338	18.5956	16.0774	17.684	23.2232	20.4564	18.5769	15.4546	15.469	18.8059	18.076
HSPA12B	NA	NA	NA	NA	16.0817	16.3284	16.2024	16.0954	15.517	20.3544	17.4	16.1935	NA	NA	NA	NA
HSPA13	NA	NA	NA	NA	NA	NA	NA	NA	16.6283	21.6052	18.1352	15.5972	NA	NA	NA	NA
HSPA14	18.1854	19.4233	22.9281	16.1723	19.0561	20.4916	19.7043	18.5768	19.466	24.8885	21.4282	18.6654	16.3366	18.8522	20.3254	19.6242
HSPA1A	NA	NA	NA	NA	18.4539	16.4251	17.4784	15.208	15.9096	21.7589	16.8504	17.3068	16.3198	19.274	20.2236	16.0438
HSPA1L	18.038	15.9778	16.9665	16.1367	18.0711	16.3801	17.3879	15.9336	16.9124	21.7958	16.6698	15.4117	16.0466	19.3424	20.0285	15.5819
HSPA2	15.6926	15.7181	18.0076	15.4373	NA	NA	NA	NA	15.6803	20.3326	17.6487	15.7618	NA	NA	NA	NA
HSPA4	21.3938	22.2152	25.6695	19.4491	22.3932	23.3388	22.7338	21.5779	23.0564	27.0445	24.1106	21.6883	21.751	22.339	23.113	22.1671
HSPA4L	18.5963	19.5832	23.4122	16.9916	19.6113	20.7353	20.0373	19.0467	19.9845	24.9905	21.8708	19.2349	18.1036	19.8474	20.9743	19.5135
HSPA5	20.5182	21.5697	24.6253	18.6422	21.7278	22.5744	21.864	20.4508	22.3281	25.7686	23.0111	21.4042	21.2109	21.0705	22.4992	21.4963
HSPA6	23.6986	23.6454	27.013	20.3549	24.5369	25.4242	24.0655	23.0076	25.0899	28.3891	25.2243	23.1833	23.6945	23.6388	24.7237	22.8011
HSPA8	24.386	24.8716	27.7774	21.4494	26.022	26.091	24.903	23.8762	26.6025	29.5141	25.9867	24.3174	25.3495	24.3117	25.5152	24.6167
HSPA9	20.9318	22.0922	23.8434	18.8947	22.2034	23.1361	22.3264	20.7253	22.7626	26.226	23.5454	20.9345	21.7892	21.9385	23.181	21.7542
HSPB1	NA	NA	NA	NA	17.9591	16.3071	15.6559	15.7747	16.68	18.7181	16.7239	15.937	16.801	16.6241	16.8882	15.5108
HSPBP1	17.2098	17.4956	21.8851	15.5351	18.7753	18.6254	19.0619	17.1481	18.5787	23.66	20.5809	17.4565	15.3577	18.0245	19.5488	18.9854
HSPD1	20.1166	21.5314	22.9927	15.6904	21.3195	22.2438	21.4866	20.2841	22.0702	25.3192	22.685	19.977	20.8223	21.0022	22.5306	20.868
HSPH1	22.1262	22.6757	26.0001	18.8416	23.1551	23.8812	23.0822	21.859	23.8771	27.8947	24.6105	21.8642	22.4987	22.5522	23.5327	22.5849
HTATSF1	NA	NA	NA	NA	NA	NA	NA	NA	17.1535	16.7865	16.8504	15.2922	NA	NA	NA	NA
HTRA2	NA	NA	NA	NA	16.339	16.9074	16.7321	15.0971	15.8405	20.9677	18.3005	15.4744	NA	NA	NA	NA
HTT	15.5972	18.4018	22.4671	15.338	18.1571	18.7704	18.6184	17.7607	18.6704	23.1186	20.4115	18.3073	16.4377	17.6636	19.237	18.3718
HUS1	NA	NA	NA	NA	NA	NA	NA	NA	15.9966	20.4193	17.7195	15.2741	NA	NA	NA	NA
HUWE1	19.8169	20.4817	24.3479	15.8095	20.5102	21.4456	20.7817	20.0763	20.8702	25.1654	22.7184	20.084	19.6445	20.4987	21.6757	20.7192
HYCC1	NA	NA	NA	NA	NA	NA	NA	NA	15.9911	20.1795	17.7328	15.3735	NA	NA	NA	NA
HYOU1	20.1541	20.8123	23.0628	15.2631	20.5462	21.1392	20.7849	19.9593	20.7165	25.3209	22.2282	19.8862	20.2342	20.102	21.7185	20.6698
IARS1	20.8862	22.6817	26.3595	18.8222	22.0028	23.3845	23.0161	21.7106	22.5659	27.4339	24.748	21.9988	21.0972	22.5164	23.849	22.8627
IARS2	NA	NA	NA	NA	NA	NA	NA	NA	15.6858	21.5089	18.6851	15.857	16.1163	19.1794	18.8442	15.3204
ICA1	NA	NA	NA	NA	NA	NA	NA	NA	16.038	21.6986	18.9782	15.3191	NA	NA	NA	NA
IDE	19.9807	20.833	24.3754	16.0485	21.0657	21.8159	21.3142	19.9043	21.696	25.7713	22.9598	20.2234	20.4515	20.3279	21.8206	21.1593
IDH1	15.1592	18.9736	22.0805	15.4307	18.2604	19.8248	18.1146	18.0977	18.7247	23.9723	19.7948	15.6763	17.9335	17.9882	18.3032	17.8992
IDH2	19.2674	21.124	24.1483	15.5061	19.8212	21.7709	20.9165	19.925	20.2532	25.5716	22.2856	19.9817	19.1002	20.4984	21.4106	20.4911
IDH3A	20.4377	21.5882	24.7818	18.1152	20.7947	22.7819	21.9397	20.4983	21.1972	26.2196	23.4642	20.4991	20.1746	21.4574	22.4197	21.0271
IDH3G	15.7933	16.9849	20.4465	16.2444	17.3792	18.0185	15.2935	15.3973	17.2279	21.9647	18.3584	16.1068	17.4834	16.1437	17.4792	17.0913
IDI1	17.4981	19.2324	21.7295	15.9764	19.1784	19.5377	18.8349	15.3105	19.5549	23.6319	20.221	15.8025	17.841	18.8502	19.6498	18.1144
IFRD1	NA	NA	NA	NA	NA	NA	NA	NA	16.0129	21.3868	18.8614	15.1847	NA	NA	NA	NA
IFRD2	NA	NA	NA	NA	NA	NA	NA	NA	15.8251	21.8835	19.3585	15.9124	NA	NA	NA	NA
IFT122	NA	NA	NA	NA	NA	NA	NA	NA	20.0419	23.7231	20.5124	15.8683	NA	NA	NA	NA
IFT140	NA	NA	NA	NA	NA	NA	NA	NA	16.4161	20.4215	17.42	15.1334	NA	NA	NA	NA
IFT172	NA	NA	NA	NA	19.7752	19.7031	19.1544	16.0068	16.6252	23.0503	20.3844	15.5784	15.5161	15.8074	19.4334	18.67
IFT22	NA	NA	NA	NA	NA	NA	NA	NA	18.0959	21.852	19.5537	15.6369	NA	NA	NA	NA
IFT70B	NA	NA	NA	NA	NA	NA	NA	NA	16.259	19.3778	17.1366	15.7436	NA	NA	NA	NA
IGBP1	15.9932	17.5702	20.499	16.2405	20.9449	20.5229	19.437	18.1947	21.9247	23.041	21.1116	17.6389	20.8418	17.3964	19.5109	18.4991
IGF1R	NA	NA	NA	NA	NA	NA	NA	NA	16.5001	22.3041	19.2925	15.7736	16.1447	16.024	18.4954	17.8207
IGF2BP1	NA	NA	NA	NA	NA	NA	NA	NA	NA	NA	NA	NA	15.3609	16.2573	16.4045	15.6078
IGHG1	15.2774	18.775	20.3304	16.1998	20.6818	19.8576	19.4154	18.6906	19.21	18.6166	19.7481	15.0977	15.5012	15.8902	22.3052	19.7675
IGHG3	NA	NA	NA	NA	17.8635	15.8597	18.2905	15.4665	NA	NA	NA	NA	17.3088	16.397	20.3142	17.9794
IK	17.4756	15.474	18.7979	15.7484	20.9415	20.5841	19.3616	18.0146	21.9938	22.5644	21.0499	17.7346	20.5727	17.3814	19.747	18.106
IKBKB	15.3913	18.1134	20.1465	16.1373	NA	NA	NA	NA	18.768	23.386	19.8962	16.0511	19.05	16.1464	15.8217	15.4753
IKBKG	NA	NA	NA	NA	NA	NA	NA	NA	18.5386	19.3434	15.7057	15.2875	NA	NA	NA	NA
IL37	NA	NA	NA	NA	15.4035	15.4719	16.4539	15.1891	NA	NA	NA	NA	15.9054	17.2621	16.1127	15.6872
ILF2	19.5851	20.5222	24.3744	15.7068	20.1446	21.5818	21.2369	19.656	20.1258	25.6518	22.7874	19.7492	19.0978	21.307	22.0086	20.6549
ILF3	20.6457	21.6247	25.3264	19.2016	21.5463	22.4103	21.6343	20.7615	22.1311	26.5016	23.3593	21.0656	20.9218	21.6348	22.5887	22.081
ILK	NA	NA	NA	NA	NA	NA	NA	NA	16.0661	22.3539	19.0031	15.5099	NA	NA	NA	NA
ILKAP	NA	NA	NA	NA	NA	NA	NA	NA	15.4512	21.4226	18.9558	16.1394	NA	NA	NA	NA
IMMT	19.1683	20.0359	23.1395	15.7622	19.776	21.2176	20.5971	19.2625	20.0784	24.7554	22.0492	19.4541	19.1378	20.1665	21.2498	20.1472
IMP3	16.5061	16.3633	21.9229	16.1455	17.4181	18.1622	17.4765	15.1655	18.3936	22.7855	18.707	15.4273	15.3184	16.0541	17.778	16.8338
IMP4	17.8327	18.9954	22.5321	15.7192	18.9179	18.504	19.2988	15.422	19.1671	23.0865	19.8114	15.4272	15.6971	18.7152	19.4879	18.8166
IMPA1	19.7715	20.8252	24.5984	15.6188	20.6759	22.0905	21.3013	20.2981	20.7896	25.7482	23.133	20.2263	19.4825	20.3795	22.0335	20.6623
IMPACT	NA	NA	NA	NA	NA	NA	NA	NA	16.5924	22.3097	18.5465	15.6148	NA	NA	NA	NA
IMPDH1	NA	NA	NA	NA	16.0794	19.8406	18.9489	18.2607	19.4776	23.9264	20.0434	15.7498	17.8115	18.3146	16.3532	16.4122
IMPDH2	21.1203	21.8724	24.6994	19.1936	21.7994	22.5346	21.7436	20.891	22.1899	26.9059	23.2028	21.1553	21.3788	21.6668	22.55	21.7296
INA	18.2823	18.285	20.9144	15.138	20.1507	20.4292	18.926	18.766	20.8937	23.1145	20.7748	18.3886	19.1791	17.9225	19.9863	19.3384
ING3	NA	NA	NA	NA	18.6037	17.3377	16.5025	15.8282	18.7365	18.8317	17.2926	15.2155	NA	NA	NA	NA
INO80	NA	NA	NA	NA	NA	NA	NA	NA	16.6165	21.327	19.0634	16.0727	NA	NA	NA	NA
INPP1	16.1875	18.5326	20.8448	15.8951	16.0706	17.8998	17.8543	16.2164	18.1276	22.6247	19.3668	15.056	15.6852	15.9426	18.5306	17.2855
INPP4A	NA	NA	NA	NA	NA	NA	NA	NA	16.4292	21.7123	19.8708	15.3637	NA	NA	NA	NA
INPP5A	15.2291	18.2538	21.7635	15.3123	NA	NA	NA	NA	18.5005	22.5869	19.748	15.6192	15.2848	16.1222	18.5311	18.2118
INPP5F	15.0784	17.6265	21.1599	15.4306	18.7913	18.7651	17.64	15.2465	19.3366	23.0882	19.5748	17.4901	18.2032	16.6452	18.8756	17.6197
INPPL1	18.7598	19.6666	23.2498	15.4651	19.2777	20.719	19.6261	18.8349	19.9154	24.3866	21.717	18.7109	18.8662	18.2375	20.6481	19.6538
INSR	NA	NA	NA	NA	NA	NA	NA	NA	16.0162	27.6223	24.7695	15.8016	NA	NA	NA	NA
INTS1	16.1835	18.6297	22.6483	15.5618	18.0535	19.8131	19.0179	15.1547	18.251	23.4027	21.1156	18.0627	17.6607	18.5153	19.6402	18.4775
INTS10	NA	NA	NA	NA	15.9432	18.4532	17.3465	15.2325	17.5433	22.0382	19.8823	15.8494	15.6772	17.5616	18.4782	17.2065
INTS11	16.7019	17.5172	21.618	16.2277	16.615	18.2478	18.6278	15.6566	18.539	22.9473	19.7377	16.3891	15.5986	17.5002	19.022	17.711
INTS13	15.214	16.8995	20.006	16.0972	17.6661	18.3169	16.6216	15.8259	18.568	21.7484	18.745	16.1374	17.567	16.5071	17.4839	16.8413
INTS14	NA	NA	NA	NA	15.6188	21.1523	19.3775	16.1083	19.22	24.6849	21.648	15.4323	15.9445	16.3446	20.5539	20.801
INTS15	NA	NA	NA	NA	NA	NA	NA	NA	18.6074	22.9338	19.3336	15.8361	NA	NA	NA	NA
INTS2	NA	NA	NA	NA	NA	NA	NA	NA	15.7895	21.4561	18.4619	15.2973	NA	NA	NA	NA
INTS3	NA	NA	NA	NA	16.108	20.1184	19.3281	15.5288	16.655	24.3044	20.9351	15.393	NA	NA	NA	NA
INTS4	15.4757	17.5812	21.6152	15.9737	17.4099	18.9231	16.8838	17.6213	18.6284	22.9388	20.1493	16.2671	16.0314	18.4723	18.9537	17.5058
INTS5	16.0476	16.9269	21.1218	16.1537	16.8172	17.7659	17.5307	15.0314	17.9988	22.2754	19.1818	16.5732	16.3076	15.7235	17.8776	17.2287
INTS6	15.7502	16.5767	20.4129	15.9097	NA	NA	NA	NA	17.5559	21.7941	18.671	15.3502	16.4478	16.1859	17.2181	16.2404
INTS7	NA	NA	NA	NA	17.7604	18.4139	18.8165	15.8064	16.16	22.5614	20.2415	15.1806	16.3312	18.1349	18.9605	17.7333
INTS8	16.0023	16.5521	20.5199	16.1414	16.9998	17.4024	15.5952	15.6333	16.874	21.2627	19.2157	15.8118	NA	NA	NA	NA
INTS9	NA	NA	NA	NA	16.5298	17.3305	16.8418	15.4742	16.4595	21.3481	18.6566	15.208	NA	NA	NA	NA
IPO11	19.1001	20.0982	23.587	16.0595	20.4671	20.5226	20.0526	16.1939	21.0453	24.808	22.2464	19.4862	19.6568	19.6717	21.0278	20.2867
IPO13	NA	NA	NA	NA	NA	NA	NA	NA	16.4486	22.3531	19.5857	16.4565	NA	NA	NA	NA
IPO4	NA	NA	NA	NA	NA	NA	NA	NA	15.7497	21.9388	18.9698	15.5826	16.0726	19.551	18.5561	16.0333
IPO5	20.3285	21.397	25.0953	17.4868	21.1261	22.1178	21.7583	20.5461	21.5553	26.2593	23.6282	20.7912	20.1946	21.0116	22.5444	21.668
IPO7	22.2039	23.3535	26.9405	19.9894	23.6225	24.3314	23.8244	22.7275	24.2957	27.8176	25.5957	23.0135	23.0542	22.9781	24.4688	23.6703
IPO8	15.7267	18.3649	22.0421	15.5223	18.5502	18.8313	18.3541	16.2418	18.6275	23.4716	20.4165	17.8695	18.5632	18.6128	19.5513	15.4167
IPO9	18.3201	19.7093	23.6524	15.7109	19.31	20.5097	19.6861	18.2076	19.5847	24.8947	22.0367	19.1909	17.2357	19.4105	20.7211	19.5321
IQCB1	NA	NA	NA	NA	NA	NA	NA	NA	17.3624	20.7765	18.5541	15.959	NA	NA	NA	NA
IQGAP1	20.941	21.9037	25.2861	18.2666	21.4668	22.5779	21.8589	20.7992	21.809	26.6914	23.6597	21.0833	20.6023	21.3603	22.6676	21.8479
IQGAP2	15.0462	16.1853	20.5778	15.1015	16.4213	18.6455	17.8318	16.2164	17.3695	22.4776	19.2771	15.84	15.8367	16.6113	18.3008	15.4462
IRF2BP1	16.8087	16.3555	19.9879	15.5369	18.347	15.9041	18.0694	15.7102	19.5911	22.5167	15.791	15.0843	NA	NA	NA	NA
IRF2BP2	NA	NA	NA	NA	NA	NA	NA	NA	17.7796	19.0004	16.1655	15.2214	NA	NA	NA	NA
IRF2BPL	NA	NA	NA	NA	17.394	16.45	18.3719	15.1258	18.378	22.2929	18.0857	15.2711	NA	NA	NA	NA
IRS1	NA	NA	NA	NA	NA	NA	NA	NA	16.1686	18.1013	16.4187	15.3549	NA	NA	NA	NA
IRS2	17.3258	18.7303	22.5637	16.1094	20.8111	21.1795	20.4123	19.447	21.7551	23.8988	21.8593	19.0836	20.7186	18.8001	20.5043	19.4197
ISG20L2	12.3747	15.9316	19.1702	15.6494	NA	NA	NA	NA	NA	NA	NA	NA	NA	NA	NA	NA
ISOC1	16.0364	18.8856	22.5469	15.6223	18.4696	19.9929	19.7057	18.5605	18.7912	24.3364	21.5063	18.6192	15.9465	19.104	20.2789	19.4104
IST1	18.4322	20.1153	22.71	17.2133	21.0478	21.5337	21.2186	19.9131	22.1484	24.5317	22.8011	19.5015	20.6948	20.1011	21.821	20.9886
ISYNA1	18.3137	19.0037	22.6067	15.6173	19.5745	19.9702	19.6351	18.2515	19.9285	24.2607	21.1305	18.3152	18.8449	19.1495	20.1088	18.7558
ITCH	15.8725	17.6341	21.2356	15.8246	18.2064	18.675	17.8269	16.0382	18.401	22.6314	20.304	16.9023	15.9412	18.132	19.136	18.2278
ITFG1	NA	NA	NA	NA	NA	NA	NA	NA	16.6818	20.7803	18.8778	15.4876	NA	NA	NA	NA
ITGA1	NA	NA	NA	NA	NA	NA	NA	NA	15.5456	22.1981	18.3254	15.5775	NA	NA	NA	NA
ITGA6	16.0885	18.3113	21.6805	15.5768	17.912	18.6871	16.2316	15.7284	18.2053	23.1048	20.0905	17.8042	16.3181	17.004	18.9139	18.1219
ITGB1	19.6221	20.3888	23.7512	15.1412	19.9576	20.7181	20.1736	18.1764	20.5001	24.78	21.8216	19.4324	18.9398	18.5916	20.4577	20.6031
ITGB5	NA	NA	NA	NA	NA	NA	NA	NA	18.7364	20.2173	18.4873	15.7695	NA	NA	NA	NA
ITIH2	NA	NA	NA	NA	NA	NA	NA	NA	15.529	18.8202	16.7274	15.1506	NA	NA	NA	NA
ITM2A	NA	NA	NA	NA	NA	NA	NA	NA	15.6113	18.5676	14.7424	15.3671	NA	NA	NA	NA
ITPR1	NA	NA	NA	NA	NA	NA	NA	NA	15.917	20.4417	18.5584	15.7514	NA	NA	NA	NA
ITSN1	NA	NA	NA	NA	NA	NA	NA	NA	17.5907	22.3017	19.0906	15.2281	17.312	17.312	16.566	16.4792
IVD	18.0237	16.1153	21.8407	15.6152	15.8149	19.2654	18.3308	15.6772	16.2666	23.2403	20.0849	17.7495	16.433	17.4484	19.3402	15.7709
IVL	NA	NA	NA	NA	18.2366	18.4053	15.3663	17.1696	16.9865	17.8681	16.711	15.4588	17.5629	16.2162	18.3972	16.0397
IVNS1ABP	17.4898	18.4816	21.1814	16.1854	19.0543	19.2137	18.0065	17.5172	20.2109	23.1403	19.9123	17.8752	18.7744	17.4144	18.4941	17.7107
JADE1	NA	NA	NA	NA	15.9935	16.1742	15.6722	15.2826	16.6756	19.3314	16.6974	15.3522	NA	NA	NA	NA
JAGN1	18.8519	20.7019	24.3621	15.6197	19.2226	21.0201	19.8434	19.2648	19.5287	25.1209	22.7279	20.2945	19.1348	19.7049	21.3656	20.6068
JAK1	15.0056	17.5475	20.5223	15.1619	16.5901	18.1255	16.2575	15.8868	17.5734	22.225	18.4517	15.8465	16.7827	15.2495	17.1808	17.3739
JAKMIP1	NA	NA	NA	NA	NA	NA	NA	NA	17.7933	19.214	18.5922	15.5631	NA	NA	NA	NA
JCHAIN	NA	NA	NA	NA	19.4929	17.074	15.504	17.3463	NA	NA	NA	NA	17.5473	15.5356	16.9044	17.6784
JMJD1C	NA	NA	NA	NA	NA	NA	NA	NA	18.3155	18.4147	16.3526	15.7015	16.9397	15.5676	16.4043	15.3248
JMJD6	15.9983	18.4105	21.9479	15.8815	19.1364	18.964	19.486	15.2545	19.2696	23.6496	20.5468	18.1888	17.6756	18.2887	19.5334	18.9109
JMY	NA	NA	NA	NA	NA	NA	NA	NA	17.8719	21.8653	16.8689	15.3225	NA	NA	NA	NA
JPT1	NA	NA	NA	NA	14.7471	14.1766	15.6685	15.8372	NA	NA	NA	NA	NA	NA	NA	NA
JPT2	NA	NA	NA	NA	21.6471	21.2914	20.9918	20.9094	22.9883	22.7791	21.9134	19.8057	21.8798	17.2978	20.2256	20.0819
JUN	NA	NA	NA	NA	NA	NA	NA	NA	18.6005	19.2486	15.7568	15.9719	NA	NA	NA	NA
JUND	NA	NA	NA	NA	18.5602	18.1688	15.6327	15.5888	20.141	19.5549	18.2772	15.8676	18.7655	15.4506	17.7756	16.3276
JUP	22.7289	22.9383	22.1589	21.6261	23.4391	23.2464	23.0849	22.8551	23.8609	23.2978	23.1071	22.8307	23.4558	22.4054	22.9644	23.1958
KANSL3	NA	NA	NA	NA	NA	NA	NA	NA	18.2193	21.4123	18.7019	16.2696	17.3626	15.311	17.935	16.0772
KARS1	20.2484	20.3972	24.1235	15.2199	20.3308	21.6364	20.913	19.6102	21.0559	25.8293	22.8044	19.2987	20.0392	19.9939	21.4689	20.9058
KAT2A	NA	NA	NA	NA	NA	NA	NA	NA	16.8229	20.2741	16.6589	15.3951	NA	NA	NA	NA
KAT5	NA	NA	NA	NA	NA	NA	NA	NA	15.4382	19.5687	16.9359	15.2785	NA	NA	NA	NA
KAT7	15.1164	19.0332	22.1252	15.773	18.5944	19.6511	18.4042	15.7842	19.4633	23.2684	20.661	17.1364	15.4677	15.3927	19.618	18.369
KAT8	NA	NA	NA	NA	16.2625	16.5301	16.5176	15.6706	16.1733	20.5563	18.1374	15.0795	NA	NA	NA	NA
KATNA1	NA	NA	NA	NA	NA	NA	NA	NA	16.3739	21.5446	17.9419	15.1675	NA	NA	NA	NA
KATNB1	15.9575	18.3341	21.8133	15.7852	18.213	19.4481	19.3422	16.0411	19.0314	22.9978	20.5815	15.5357	18.3801	18.2494	19.0289	15.4866
KBTBD2	NA	NA	NA	NA	NA	NA	NA	NA	16.6555	22.7374	19.1632	15.8651	17.3646	16.5214	18.651	17.2134
KBTBD4	NA	NA	NA	NA	NA	NA	NA	NA	15.4553	20.9588	17.8771	15.2739	NA	NA	NA	NA
KCT2	NA	NA	NA	NA	NA	NA	NA	NA	16.4611	20.2384	18.4836	15.7397	NA	NA	NA	NA
KDM1A	18.5923	18.8573	21.8907	15.9909	18.0993	19.4086	18.9836	15.7094	19.0234	23.6583	20.5903	17.5731	18.4065	18.1508	19.4886	18.9496
KDM1B	NA	NA	NA	NA	NA	NA	NA	NA	15.7598	21.6145	19.0153	16.0804	NA	NA	NA	NA
KDM2A	NA	NA	NA	NA	16.18	16.7865	15.787	15.5468	15.9915	21.2459	18.2402	15.8593	15.4339	16.0228	16.858	16.3444
KDM2B	NA	NA	NA	NA	NA	NA	NA	NA	NA	NA	NA	NA	15.2862	16.2195	16.1939	16.9943
KDM3B	NA	NA	NA	NA	16.6613	17.9146	14.9921	15.6037	18.3677	20.6373	17.7006	15.9223	NA	NA	NA	NA
KDM5B	NA	NA	NA	NA	NA	NA	NA	NA	16.1291	19.8151	17.3224	15.8986	NA	NA	NA	NA
KDM6A	NA	NA	NA	NA	NA	NA	NA	NA	15.8589	22.8044	20.106	15.187	NA	NA	NA	NA
KEAP1	NA	NA	NA	NA	NA	NA	NA	NA	17.6897	21.3901	18.2989	15.6692	17.0474	16.2176	16.7898	17.1579
KHDRBS1	20.9786	22.2027	24.7693	18.2548	22.2073	22.7184	22.1504	20.3897	22.4599	26.9337	23.5781	20.6687	21.3916	21.5059	22.6767	22.1666
KHSRP	17.9866	19.0354	21.1409	15.849	20.9475	20.9906	19.8078	18.5029	21.8265	23.8803	21.2821	18.8088	20.7465	19.7724	20.5464	19.4322
KIAA0319L	NA	NA	NA	NA	NA	NA	NA	NA	16.3652	21.6527	18.2057	17.4698	NA	NA	NA	NA
KIAA0513	NA	NA	NA	NA	NA	NA	NA	NA	16.3602	21.4241	19.0192	15.2292	NA	NA	NA	NA
KIAA0930	NA	NA	NA	NA	NA	NA	NA	NA	16.2588	22.2968	19.4923	16.0849	NA	NA	NA	NA
KIDINS220	15.9241	17.526	21.4253	15.3323	18.1897	18.3096	17.8444	15.2001	18.7341	22.3002	19.6387	18.5809	16.8072	16.1298	18.5765	18.2895
KIF11	18.2277	18.3579	22.1752	15.9631	19.5122	19.6465	18.6733	15.6813	19.9781	23.7354	20.401	17.5425	18.5954	18.6101	19.4023	18.5324
KIF13B	NA	NA	NA	NA	18.5965	16.4206	16.0478	15.0362	16.3369	20.9848	18.2029	15.7763	NA	NA	NA	NA
KIF1A	NA	NA	NA	NA	NA	NA	NA	NA	18.5183	22.0228	18.4171	15.7712	NA	NA	NA	NA
KIF1B	15.7105	18.2608	20.1218	16.0533	16.1918	17.6226	17.4916	15.5031	17.715	21.7144	18.6952	15.8795	16.2402	18.4864	18.7748	18.3774
KIF20A	NA	NA	NA	NA	NA	NA	NA	NA	16.6755	26.3366	23.1776	15.6166	NA	NA	NA	NA
KIF22	15.9924	16.1484	18.3181	15.062	NA	NA	NA	NA	17.4401	20.0113	16.5086	16.2491	NA	NA	NA	NA
KIF23	NA	NA	NA	NA	18.0175	15.8735	18.4267	15.7962	16.5405	20.7403	18.1473	16.6212	18.4879	16.2557	16.5816	15.996
KIF2A	15.6576	18.7843	22.2697	15.7963	18.9713	19.9107	19.143	17.8065	19.8958	24.1868	21.3767	18.4928	18.0582	18.4765	20.0713	18.9529
KIF2C	NA	NA	NA	NA	18.1792	18.4287	17.7743	16.1219	18.4474	22.3165	19.3032	15.4008	17.2331	17.6504	18.1754	15.3939
KIF3A	17.8848	19.0734	21.7438	15.5241	18.1191	19.2257	18.5022	15.5971	19.1889	23.5534	20.1494	15.5092	16.2342	18.1803	18.7912	18.2732
KIF3B	NA	NA	NA	NA	18.5197	19.8536	15.5253	15.2479	19.6139	23.4614	20.2576	15.6555	16.2866	17.8394	20.2849	18.5003
KIF4A	NA	NA	NA	NA	20.3451	20.1692	18.7986	15.069	20.3668	23.5703	20.0955	15.1275	19.8891	15.467	19.3783	19.1727
KIF5A	NA	NA	NA	NA	NA	NA	NA	NA	16.2509	21.0196	18.8477	15.2609	NA	NA	NA	NA
KIF5B	18.975	20.1164	23.5457	18.4762	20.3687	21.2024	20.4262	19.1877	20.9562	25.0842	22.2436	19.5826	19.6184	19.8885	21.3962	20.6302
KIF5C	16.1328	19.2239	22.0589	15.6805	19.1927	20.3095	19.4535	18.6716	19.9287	24.0155	20.8357	18.1983	18.7989	18.602	20.1943	19.389
KIF7	15.2093	16.2757	19.4432	15.2678	18.7509	18.5632	17.7103	15.4081	19.5963	21.6125	18.9951	15.9614	17.8952	16.955	17.6425	15.956
KIFAP3	18.5254	19.4343	22.692	15.5382	19.7212	20.2618	20.5463	15.8834	20.2918	23.8518	21.5133	19.2126	15.5448	15.6259	20.6469	19.744
KIFBP	NA	NA	NA	NA	NA	NA	NA	NA	15.8934	23.2467	19.2081	15.1426	NA	NA	NA	NA
KIFC1	17.8777	17.2648	21.331	16.1413	16.3835	18.5072	17.8898	15.9709	18.7983	23.0914	19.7505	16.2532	16.1304	17.2093	18.8408	18.1785
KLC1	NA	NA	NA	NA	19.7312	19.9304	18.8614	15.836	20.4444	23.3982	19.9861	18.0069	19.0546	17.8557	18.8269	15.6202
KLC2	NA	NA	NA	NA	NA	NA	NA	NA	17.5533	21.8665	18.0922	15.5351	16.4079	16.4822	17.2017	15.4187
KLF3	NA	NA	NA	NA	13.1118	16.8654	12.0437	11.0536	NA	NA	NA	NA	NA	NA	NA	NA
KLHDC2	NA	NA	NA	NA	NA	NA	NA	NA	15.9723	20.6786	17.8689	15.9336	NA	NA	NA	NA
KLHL9	NA	NA	NA	NA	NA	NA	NA	NA	15.4438	23.9839	20.6194	16.0657	NA	NA	NA	NA
KLK7	NA	NA	NA	NA	17.3236	17.1031	15.6452	15.7099	17.1411	18.4397	19.583	16.3006	17.22	17.0023	16.4984	17.02
KNTC1	15.8371	17.2791	20.8425	15.7855	18.0088	17.8766	15.3982	15.2849	18.0547	21.864	19.3693	15.6994	15.6167	16.8334	18.1077	15.8264
KPLCE	22.0595	21.9234	20.9075	20.3287	21.6395	22.5428	21.3241	21.5887	21.5914	21.6138	23.5384	21.6644	21.8856	21.3697	21.7462	22.1447
KPNA1	15.8055	20.6114	20.6865	15.1175	15.4895	20.3154	15.5544	20.144	16.2779	21.6424	20.2166	15.6349	15.2675	19.4541	20.6543	15.9499
KPNA2	18.1168	18.3866	22.1161	16.0697	19.3561	19.8354	19.3101	17.9137	19.5823	23.1851	20.74	17.9439	15.8973	18.8965	19.5936	15.7891
KPNA3	19.5555	20.016	23.5345	16.0883	20.7517	20.6765	21.0405	18.8108	20.7882	25.2282	22.3768	19.3847	19.8682	20.2945	21.218	20.6351
KPNA4	15.7696	18.9375	22.0366	15.9817	16.3039	19.5969	19.3384	15.6174	16.2427	23.4975	20.6968	15.6286	15.2958	19.1026	19.5611	18.1653
KPNA6	16.0064	18.3026	22.2028	15.3291	18.2176	19.4689	18.8023	16.2578	18.6434	23.8856	20.9785	17.2542	16.7795	18.2323	19.9593	18.5479
KPNA7	15.8006	15.9609	21.4654	15.6997	NA	NA	NA	NA	15.9328	24.154	19.5412	16.208	NA	NA	NA	NA
KPNB1	21.9677	22.4532	26.5082	15.2998	22.6763	23.2171	22.6603	21.4274	22.8102	27.6504	24.5997	21.9523	21.5747	22.3006	23.6522	23.1254
KPRP	24.3432	24.2677	23.3992	23.2364	24.2637	24.9165	24.2069	24.3187	23.9159	24.2834	25.4434	24.0137	23.9411	23.5772	24.302	23.8266
KRAS	NA	NA	NA	NA	NA	NA	NA	NA	16.41	21.9468	18.9695	15.4614	NA	NA	NA	NA
KRR1	15.5082	18.4869	21.3951	15.8729	NA	NA	NA	NA	15.632	23.406	19.7566	15.4207	17.7759	16.0696	18.2739	17.9688
KRT1	30.816	30.6413	30.4692	29.8271	31.3159	30.9402	30.9533	30.8422	31.2446	31.0227	31.3321	30.5641	31.107	30.2569	30.7281	31.1119
KRT10	30.6754	30.6195	30.2726	29.7384	31.2181	31.4271	30.679	30.6297	30.8491	30.9319	31.2225	30.4903	30.8891	30.2089	30.3855	30.9456
KRT12	19.8647	18.4213	18.9241	16.1317	NA	NA	NA	NA	NA	NA	NA	NA	NA	NA	NA	NA
KRT13	24.9239	24.7337	24.4793	23.8328	25.2846	25.1117	24.9211	24.979	24.3188	24.8131	25.5105	24.6439	25.0267	24.611	24.6863	24.6023
KRT14	25.7131	25.304	25.4513	24.7264	26.5291	25.7934	25.9113	25.8185	27.8056	26.1929	26.2395	25.7832	26.6453	25.3294	25.4024	26.0825
KRT16	26.8833	26.8191	26.714	25.9474	27.3913	26.9555	26.9093	27.2885	30.2675	27.4103	27.5369	27.3201	27.7509	26.7981	26.9083	27.1803
KRT17	25.3599	25.8033	25.3989	24.4831	26.7419	25.5923	25.763	25.7183	28.0415	26.1109	26.1563	25.6186	26.2098	24.9665	26.2693	25.5945
KRT2	28.3577	28.8096	28.1979	27.3917	28.9407	28.107	28.6608	28.6299	28.4636	28.7513	29.4154	28.4727	28.7333	28.2843	28.2915	29.0607
KRT23	19.6807	19.6647	18.769	17.8409	19.7451	20.0943	19.6414	19.6746	19.774	19.9462	20.5111	19.446	19.8017	19.2766	19.7528	19.8133
KRT24	22.2602	21.6907	18.7654	15.5838	NA	NA	NA	NA	NA	NA	NA	NA	NA	NA	NA	NA
KRT25	27.7316	28.1828	27.3996	26.7532	27.5705	27.9658	28.0741	27.8017	27.371	27.8224	28.4404	27.5462	27.6904	27.2271	27.6719	28.1044
KRT26	18.6611	18.5507	18.7997	15.3825	16.8534	17.1902	16.9339	18.1165	16.1801	18.1577	18.0116	17.7873	15.5547	18.1992	16.9691	17.0114
KRT27	23.9375	24.3602	24.2412	22.7011	23.7054	23.4047	24.5219	24.3049	23.2764	23.8431	24.2867	23.3495	22.0999	23.2223	23.9516	23.4294
KRT28	19.9702	20.5261	19.5937	18.1659	19.6546	19.0299	19.0853	20.3707	18.9846	20.2994	20.0053	18.9084	15.4879	18.5938	17.9831	18.9855
KRT3	20.8076	21.1715	20.4155	19.5313	21.331	20.783	20.7829	20.9346	23.0894	21.1393	21.708	21.2597	21.7153	20.7289	21.4575	21.3919
KRT31	20.695	17.6756	19.0366	22.0777	15.5306	17.6824	19.0619	18.3647	22.4903	18.2146	20.7611	18.1784	17.1742	21.8753	17.9944	15.9841
KRT33B	19.0893	15.5483	18.4403	19.3897	NA	NA	NA	NA	19.6013	19.2425	18.9815	15.9146	NA	NA	NA	NA
KRT36	17.0125	15.3322	18.4458	19.1944	NA	NA	NA	NA	21.344	19.195	19.5245	15.3093	NA	NA	NA	NA
KRT4	28.2477	28.7801	28.1026	27.6646	28.9672	28.3047	28.3518	28.5925	29.1774	28.6932	29.3544	28.3746	29.1418	28.4276	28.498	28.8161
KRT5	26.9011	27.0026	26.4295	25.8274	27.5426	26.9767	27.0036	26.9396	28.4477	27.3066	27.549	26.7166	27.2818	26.47	26.7064	27.235
KRT6A	25.0578	24.844	25.0923	23.5892	25.933	25.2356	25.1654	25.3354	28.9026	26.2555	25.7522	25.9448	26.1209	24.9052	25.9896	25.3859
KRT6B	24.0415	23.9802	23.8559	23.0851	24.6551	24.3923	24.1916	24.2802	26.5034	24.2307	24.7107	24.4769	24.8715	23.9293	24.5498	24.2225
KRT6C	19.9349	19.7503	19.9985	18.1324	20.5075	19.1584	19.9382	20.2035	24.5726	20.0197	19.9613	21.1883	21.5104	19.5638	19.7445	21.218
KRT71	24.3468	24.5622	24.2797	23.4959	24.4204	24.1174	24.785	24.4187	23.6729	24.2351	25.4247	23.8259	23.581	23.3596	24.21	24.2075
KRT72	19.6024	19.8739	19.5831	18.7781	18.8927	18.6151	19.0822	19.7334	18.8429	18.7269	19.1069	19.3451	18.2482	18.5737	19.4225	18.8382
KRT73	19.2036	20.5156	19.736	16.006	18.2915	19.2997	19.204	19.8739	18.5949	20.4465	19.9591	17.755	17.3568	18.8512	19.5412	18.4096
KRT76	16.9795	16.9919	19.4212	15.2502	16.351	16.393	17.5124	17.079	15.9482	18.4517	17.6752	17.4901	NA	NA	NA	NA
KRT77	27.7117	27.3454	26.9772	26.1416	27.6647	27.999	27.2639	27.1975	27.1646	27.6757	28.0147	27.2728	27.3061	27.0559	27.1233	27.6705
KRT78	24.7135	24.9886	24.2727	23.7752	25.1194	24.4332	24.8946	24.7994	24.6988	24.6908	25.3587	24.3861	24.9228	24.0887	24.5677	24.5807
KRT79	21.1868	19.7256	21.7603	21.4418	22.6092	21.9571	21.2225	21.9212	22.0477	22.6233	23.0837	21.2735	22.6002	22.1795	20.6168	16.17
KRT80	21.0681	21.2254	20.1075	19.6607	21.3899	21.5053	21.06	20.797	21.6051	21.2144	21.8017	20.8684	21.3388	20.2849	20.9138	21.5632
KRT84	19.0199	16.3149	17.174	21.0679	NA	NA	NA	NA	23.2366	18.372	21.1833	15.1127	15.9393	22.5585	16.7623	15.9094
KRT85	17.8816	15.5849	18.634	18.5927	NA	NA	NA	NA	18.3792	18.7303	17.709	15.7184	NA	NA	NA	NA
KRT86	17.7639	15.4916	18.694	18.8839	NA	NA	NA	NA	NA	NA	NA	NA	NA	NA	NA	NA
KRT9	29.4794	29.881	28.9427	28.6037	30.0573	28.9533	29.9448	29.7089	29.8641	29.5804	29.8007	29.4627	29.7992	28.8618	29.6185	30.0479
KRTAP11-1	NA	NA	NA	NA	NA	NA	NA	NA	17.3924	16.9702	15.7761	15.1064	NA	NA	NA	NA
KRTAP13-2	17.8871	16.3889	18.4946	17.0859	NA	NA	NA	NA	20.0858	18.1535	17.1839	15.2847	NA	NA	NA	NA
KTN1	15.6085	19.3032	22.0338	15.4004	20.6408	20.6317	19.4255	15.2805	20.9326	23.832	21.015	19.5556	19.8713	18.8011	20.4038	19.8767
L1CAM	17.3385	17.5449	20.987	15.3136	18.3301	17.9715	16.5577	16.2077	17.7427	22.6887	18.9946	16.1814	16.1862	17.9508	16.3606	15.6208
L2HGDH	15.4886	18.6427	21.7137	15.4984	17.5052	19.1895	15.9947	15.4261	17.7972	22.4861	20.4554	15.9665	15.6154	18.3471	19.6531	16.986
LACTB	NA	NA	NA	NA	NA	NA	NA	NA	16.1726	21.1093	18.3367	16.0792	NA	NA	NA	NA
LAMA4	NA	NA	NA	NA	NA	NA	NA	NA	16.6183	21.6854	18.0194	15.38	NA	NA	NA	NA
LAMP1	21.6775	23.1017	25.6702	19.5228	22.1979	23.7903	23.1422	21.5944	22.901	26.9562	25.2977	22.7206	21.9321	22.6327	23.8911	23.1503
LAMTOR1	NA	NA	NA	NA	17.5418	16.8917	16.8558	15.4324	18.0977	21.388	17.5192	15.2414	NA	NA	NA	NA
LANCL1	18.1746	20.006	23.5758	15.4981	19.6935	20.508	20.0303	18.935	20.0499	24.5366	22.1818	18.8912	16.1679	19.9868	20.8857	18.943
LANCL2	16.4072	19.1199	22.876	16.2042	18.6526	20.1035	19.7247	18.5895	18.9191	23.9861	21.3673	18.8323	17.7472	17.8928	20.1977	18.9851
LAP3	18.9543	20.4303	23.5837	16.1938	20.1039	21.1762	20.3395	18.9923	20.5003	24.722	22.0225	19.4657	18.8323	19.782	20.8213	20.0707
LARP1	18.7921	19.8388	22.5651	15.747	21.3562	21.2826	20.2595	19.1504	22.2321	24.6746	21.8307	18.9158	20.9571	19.1934	20.8728	19.8967
LARP4B	NA	NA	NA	NA	18.4102	17.8254	16.5581	15.3885	18.7418	20.6726	18.5757	15.6943	17.4543	15.2512	18.2474	17.1749
LARP7	17.884	20.1515	21.7147	15.4431	19.3267	20.3589	18.5196	18.1534	19.7197	23.8451	20.8679	18.001	18.5375	18.8785	19.7898	19.4595
LARS1	18.5051	19.8683	23.8128	15.0581	19.9227	20.7492	20.4776	19.3581	20.8255	25.1231	22.2692	19.396	19.7903	20.1192	21.1621	20.8146
LARS2	NA	NA	NA	NA	NA	NA	NA	NA	16.521	22.4903	19.9466	15.3449	15.7537	17.5935	19.4113	16.2387
LAS1L	16.9732	16.249	21.5888	15.6254	18.0206	19.5033	18.3775	15.7536	18.4548	23.246	20.4485	17.5403	17.6153	18.0036	19.6152	17.9608
LASP1	NA	NA	NA	NA	17.2697	17.7409	17.2737	16.4177	18.5659	20.4534	18.5866	15.2788	17.5035	15.7039	17.6657	16.7793
LATS1	16.0143	18.3703	21.2343	15.7782	18.8861	19.5177	15.3625	15.0199	20.0979	22.6897	20.4531	15.2668	19.2014	15.8996	19.6336	19.8818
LCLAT1	18.1369	15.6304	22.9663	15.273	17.9252	19.9172	18.5593	17.7534	19.3018	23.5356	21.0675	18.9448	16.1534	17.7664	19.9789	19.3737
LCMT1	NA	NA	NA	NA	15.6008	19.4105	19.2604	15.4239	16.2018	23.3568	20.0055	15.2807	NA	NA	NA	NA
LCN1	NA	NA	NA	NA	NA	NA	NA	NA	NA	NA	NA	NA	18.9182	16.2021	16.7547	19.5273
LDAH	NA	NA	NA	NA	NA	NA	NA	NA	15.6201	20.4399	17.4041	15.8552	NA	NA	NA	NA
LDHA	24.9663	26.1446	29.1281	23.2864	25.9343	26.9177	26.4969	25.3583	26.2199	30.2013	27.7786	25.551	24.9688	26.3673	27.2858	26.1278
LDHB	18.1023	17.8279	19.2284	19.2802	20.3096	15.9001	20.3603	15.5043	18.5871	25.0319	18.3462	19.9716	18.4855	22.8078	22.7931	16.3788
LEMD2	15.3121	18.882	22.6345	15.6238	15.4144	19.6705	18.8706	15.2721	17.9235	22.9713	20.9739	18.6258	16.2419	18.2599	19.5405	19.0559
LEMD3	17.5122	17.7687	21.2089	15.7937	15.6657	18.8788	17.5423	17.0738	18.0899	21.7022	19.8847	18.1997	16.8818	17.8384	18.4316	16.9891
LENG8	NA	NA	NA	NA	16.9922	16.6619	15.7	15.9968	17.8745	21.3881	15.7925	15.8271	NA	NA	NA	NA
LEPROT	NA	NA	NA	NA	NA	NA	NA	NA	16.2637	18.7795	17.3016	15.9127	NA	NA	NA	NA
LETM1	20.7026	21.7658	23.6228	15.9016	21.1952	22.1663	21.5295	20.2976	21.215	25.4498	22.7872	20.7502	20.6716	21.5416	21.8204	21.2129
LETMD1	20.6248	22.3075	25.1716	18.7591	21.0289	22.8686	21.9956	20.6484	21.459	25.8757	23.687	21.4053	20.5087	21.7706	22.973	21.8705
LGALS1	17.8716	19.6729	22.1378	15.4752	19.2884	20.4653	19.52	17.1655	19.9501	24.7071	21.2277	18.0883	18.167	18.7579	19.5845	16.249
LGALS7B	19.9152	20.2251	19.0774	16.1878	22.0534	21.1153	19.1545	18.92	20.5274	20.5797	21.0042	19.4353	20.543	20.1511	20.4229	19.7663
LGALSL	16.6545	16.2048	19.4426	16.2047	NA	NA	NA	NA	16.8278	21.4083	18.4758	15.7175	16.7515	16.2565	16.1442	16.927
LGR4	NA	NA	NA	NA	NA	NA	NA	NA	15.486	20.6169	17.7694	15.2199	NA	NA	NA	NA
LHPP	NA	NA	NA	NA	16.4406	16.8913	16.1848	16.7848	NA	NA	NA	NA	NA	NA	NA	NA
LIG1	17.4909	18.4028	21.5091	16.0249	19.252	19.4038	18.5298	15.2486	19.7779	23.3914	19.918	16.1487	17.6589	18.3652	18.8785	17.8923
LIG3	15.1488	18.3092	21.8754	16.2627	18.1838	19.389	18.6308	15.7984	19.0002	23.3671	20.251	15.1916	17.7654	18.173	19.2122	18.1205
LIMCH1	NA	NA	NA	NA	16.8931	17.5821	16.2924	16.078	17.8989	19.4955	17.9946	15.1666	15.9925	15.5213	16.9018	16.1207
LIMK1	NA	NA	NA	NA	NA	NA	NA	NA	15.7387	21.0596	18.0252	16.0541	NA	NA	NA	NA
LIMK2	NA	NA	NA	NA	NA	NA	NA	NA	16.2538	19.8893	17.565	15.4311	NA	NA	NA	NA
LIMS1	15.0101	17.9157	20.5947	15.0528	18.3102	18.3789	17.823	15.2663	18.9354	22.1919	19.5032	17.0564	16.825	17.3755	17.9806	16.3044
LIN28A	NA	NA	NA	NA	16.8285	17.0857	15.6376	15.0195	17.2909	20.6009	18.0399	15.1859	NA	NA	NA	NA
LIN28B	NA	NA	NA	NA	NA	NA	NA	NA	16.4362	20.1832	17.8158	15.7291	NA	NA	NA	NA
LIN54	NA	NA	NA	NA	19.7055	18.977	17.9957	17.7277	20.0549	20.594	18.6718	15.2414	18.2638	16.3638	16.8031	18.2589
LIN9	NA	NA	NA	NA	NA	NA	NA	NA	18.5111	20.9569	18.2747	15.9084	NA	NA	NA	NA
LLGL1	17.3747	18.511	21.8409	15.5907	19.0964	19.3796	18.6236	17.5344	19.4721	22.9161	20.0937	18.0894	18.5297	19.017	19.5301	18.8125
LLGL2	NA	NA	NA	NA	NA	NA	NA	NA	15.4278	20.3111	17.7775	16.1438	NA	NA	NA	NA
LMAN1	NA	NA	NA	NA	NA	NA	NA	NA	15.8803	23.4817	19.997	16.1582	NA	NA	NA	NA
LMAN2	19.4869	20.4741	24.2321	15.4343	18.6366	21.1432	19.8015	18.5591	20.1919	25.1277	22.5748	19.8583	17.8486	20.3371	21.5674	20.5551
LMAN2L	15.2507	19.4199	23.1269	15.0833	NA	NA	NA	NA	15.5533	24.1051	21.612	15.7765	15.8915	16.1895	20.7698	20.4169
LMNA	15.6792	18.3128	19.816	15.8269	18.4053	18.5365	18.0454	17.9011	18.1038	21.1695	19.562	16.1599	17.5249	17.7628	18.5965	18.2132
LMNB1	18.4681	20.5751	22.8098	19.0382	20.6099	21.2135	20.8965	19.3008	20.8133	24.7357	22.2557	19.4731	20.2902	21.0068	21.8324	19.9275
LMNB2	NA	NA	NA	NA	15.9518	18.2925	17.5982	15.655	16.3172	21.6258	18.7131	15.1735	NA	NA	NA	NA
LMTK2	NA	NA	NA	NA	NA	NA	NA	NA	15.7702	20.7055	18.3835	16.1478	NA	NA	NA	NA
LNPEP	18.607	19.4987	23.4552	15.7822	19.1443	19.3587	19.3137	18.1617	18.8923	24.3464	21.2743	18.3504	18.0158	19.0667	19.8537	19.6364
LNPK	17.8095	18.3953	22.8878	16.1688	18.6518	20.3143	19.2289	17.702	19.5957	23.6705	21.4089	18.9108	18.796	18.048	20.0302	19.0091
LONP1	21.3121	22.6603	25.5092	18.9667	21.5736	23.3802	22.6976	21.4718	21.6835	27.2455	24.2523	21.5585	20.6252	22.1923	23.3467	22.2265
LONP2	NA	NA	NA	NA	NA	NA	NA	NA	15.827	21.5823	19.3103	15.5287	NA	NA	NA	NA
LORICRIN	23.1359	23.2753	18.5697	21.4295	23.4651	23.7458	22.3956	22.7574	23.5127	23.6795	24.5024	22.8229	23.8147	15.5121	22.2695	23.9792
LPCAT1	NA	NA	NA	NA	16.0956	17.2233	17.1869	15.1171	15.7982	21.7165	19.5842	15.0498	NA	NA	NA	NA
LPCAT3	NA	NA	NA	NA	NA	NA	NA	NA	16.1668	21.9562	20.095	15.425	NA	NA	NA	NA
LPCAT4	18.3883	19.5499	22.7168	15.9482	18.7472	19.7038	18.2933	18.7012	19.2341	23.3532	20.7769	19.3447	16.0864	18.2571	19.9236	18.8198
LPIN1	15.0633	17.8075	21.6062	16.1195	18.1238	19.1793	18.2097	16.8192	18.8215	22.6004	20.3498	17.3397	15.5613	17.7264	18.927	17.4595
LRCH3	NA	NA	NA	NA	NA	NA	NA	NA	15.7382	19.0745	16.4639	16.2237	NA	NA	NA	NA
LRCH4	15.7566	17.1591	20.8031	15.3972	NA	NA	NA	NA	17.3795	21.5918	18.8479	15.0899	NA	NA	NA	NA
LRPPRC	21.1918	22.5656	25.1931	18.5299	21.1976	23.1433	22.1592	20.8319	21.5268	26.613	24.0025	21.4243	20.742	22.3809	23.3098	22.3115
LRRC15	NA	NA	NA	NA	NA	NA	NA	NA	17.379	19.2603	17.1607	15.3389	NA	NA	NA	NA
LRRC40	15.4771	16.89	21.6723	16.1252	16.4055	18.9013	18.8019	15.3797	18.0111	23.5318	20.133	15.3442	16.2347	18.7587	18.8451	16.7172
LRRC41	NA	NA	NA	NA	NA	NA	NA	NA	15.8565	22.1096	19.0113	15.7739	NA	NA	NA	NA
LRRC47	18.8656	19.9843	22.7382	15.3136	20.2223	21.1463	20.2393	18.3028	20.9561	25.0174	21.5927	19.181	20.0204	19.4533	20.2388	19.9308
LRRC57	15.3974	17.1229	20.9489	16.2182	16.9066	18.0936	16.5487	15.1394	15.8101	22.2214	18.8771	15.5065	15.2513	15.511	17.9822	15.3036
LRRC59	22.7245	23.4495	26.4041	20.0675	23.5875	24.218	22.98	22.0472	23.5633	27.7851	24.544	22.8748	22.9613	22.8817	23.7588	23.1799
LRRC7	NA	NA	NA	NA	NA	NA	NA	NA	16.2511	19.9411	18.4039	15.8273	NA	NA	NA	NA
LRRC8A	NA	NA	NA	NA	NA	NA	NA	NA	16.1722	21.0249	18.4098	15.3585	NA	NA	NA	NA
LRRC8C	NA	NA	NA	NA	NA	NA	NA	NA	16.487	20.7558	18.2742	16.0948	NA	NA	NA	NA
LRRC8D	NA	NA	NA	NA	NA	NA	NA	NA	15.5292	19.4252	17.3652	15.6201	NA	NA	NA	NA
LRRFIP2	NA	NA	NA	NA	NA	NA	NA	NA	18.4702	19.4859	16.8212	15.184	NA	NA	NA	NA
LSG1	18.9816	19.5464	22.9478	15.8002	20.0189	20.5524	19.7804	18.7162	20.7229	24.2561	21.1405	18.4268	19.2975	18.6683	20.1548	19.1423
LSM11	NA	NA	NA	NA	NA	NA	NA	NA	15.5418	19.956	16.1617	15.6717	NA	NA	NA	NA
LSM12	16.0886	18.5132	20.4743	15.2439	18.2414	18.7416	19.2346	17.8769	18.9619	22.2173	20.0607	17.4006	18.1013	17.5845	18.9676	18.174
LSM14A	NA	NA	NA	NA	18.0514	17.3955	18.0332	15.7412	18.3924	20.602	18.6828	16.098	17.7478	15.2495	17.8805	18.9464
LSM14B	NA	NA	NA	NA	20.8012	20.7306	15.7283	15.7544	21.6911	22.9426	20.9878	15.5022	16.2475	16.1521	19.8073	20.689
LSM2	20.6457	21.4312	24.2673	16.2297	20.9088	22.293	21.7292	20.8622	21.3284	26.0795	23.3768	20.9878	20.2809	20.886	22.6863	21.4577
LSM6	18.2868	19.4165	22.4919	15.9329	18.7694	19.5682	19.1589	15.8471	16.5563	24.0562	21.0296	18.0482	16.6299	18.7256	20.0217	18.48
LSM8	NA	NA	NA	NA	NA	NA	NA	NA	15.8699	22.3437	20.3769	15.7241	NA	NA	NA	NA
LSS	NA	NA	NA	NA	NA	NA	NA	NA	15.7561	22.448	18.7566	15.967	16.1808	15.8608	17.6625	18.1135
LTA4H	20.1589	21.3264	25.0726	18.1476	20.889	22.2337	21.883	20.7391	21.5753	26.2874	23.6859	20.738	20.0926	21.1492	22.4308	21.606
LTF	NA	NA	NA	NA	20.4834	16.4996	15.8802	18.1806	19.0659	20.0034	15.7969	15.0808	17.7581	17.9952	16.5203	16.8553
LTN1	NA	NA	NA	NA	18.4838	19.0831	19.4252	18.5285	16.2878	24.0485	20.7942	18.7025	15.764	18.3792	20.3271	18.6552
LTV1	NA	NA	NA	NA	20.9054	20.0016	19.2038	18.6762	21.7359	21.8891	20.4005	15.197	20.2546	15.9452	19.3475	18.0452
LUC7L	15.2989	17.7077	19.4883	15.2976	17.4653	18.9267	16.2664	15.9502	19.2039	21.3294	17.7115	15.429	18.1722	17.3265	15.9235	17.3653
LUC7L2	18.6095	19.5051	21.0326	17.5757	20.0474	20.5638	19.427	18.2713	20.2866	23.0009	20.373	18.7124	15.7427	19.435	19.6379	19.7045
LUC7L3	19.1519	19.5256	21.8861	15.3176	19.9473	20.9142	19.8587	18.1386	20.3044	24.212	20.6577	18.5494	19.3511	19.2436	20.0339	19.4127
LUZP1	NA	NA	NA	NA	18.48	18.9413	17.6408	15.6133	19.9647	20.9056	20.4195	17.2112	NA	NA	NA	NA
LYAR	16.0454	18.87	19.7959	15.2798	19.1072	18.7028	15.6455	16.0268	18.832	22.1065	18.6191	15.2101	16.3535	15.8728	18.0393	20.2577
LYN	15.3701	16.2991	20.2569	15.8531	16.0781	16.915	15.3379	15.7225	15.887	22.0238	19.0294	15.3066	NA	NA	NA	NA
LYPLA1	NA	NA	NA	NA	18.6136	18.9688	15.4452	19.1741	19.1351	21.7856	19.0539	15.0792	19.3073	18.8929	17.0083	16.1866
LYPLA2	NA	NA	NA	NA	19.5803	19.5563	19.0584	16.1924	20.7424	22.6493	20.7347	16.0874	19.9174	15.7934	19.1949	17.4015
LYPLAL1	NA	NA	NA	NA	NA	NA	NA	NA	16.4538	19.846	16.818	16.2384	NA	NA	NA	NA
LYSMD2	NA	NA	NA	NA	NA	NA	NA	NA	17.0329	17.124	16.6752	15.5996	NA	NA	NA	NA
LYST	NA	NA	NA	NA	NA	NA	NA	NA	15.5068	21.6022	19.5515	16.1647	NA	NA	NA	NA
LYZ	20.3603	19.7429	19.0313	19.2509	21.8818	18.9933	18.3064	20.2634	19.8942	19.7135	20.6408	18.6178	20.9075	18.8499	18.9319	20.5589
LZIC	NA	NA	NA	NA	18.8475	16.7532	17.514	16.1627	18.9016	19.5234	17.9726	16.2424	NA	NA	NA	NA
LZTR1	NA	NA	NA	NA	NA	NA	NA	NA	16.1647	19.6976	17.7441	16.1268	NA	NA	NA	NA
MAB21L2	17.5508	18.1166	21.6319	15.5472	15.5103	19.3878	18.2079	15.2581	19.1487	23.1064	20.3138	16.461	15.9888	15.3525	18.7928	18.0292
MACF1	15.1132	17.9656	20.6062	15.7956	NA	NA	NA	NA	17.99	22.4224	19.1872	16.9439	15.3171	17.9715	18.3077	17.6178
MACO1	15.8904	19.2813	21.7032	15.8521	18.7981	19.8912	18.9841	17.8982	18.8505	22.6881	20.3062	18.4214	15.9486	19.3259	19.8204	18.5978
MACROH2A1	19.429	21.7314	23.9018	17.9533	20.1384	21.5821	20.8684	20.3257	20.4466	25.1648	22.3895	19.8938	19.4444	20.3111	21.7002	21.202
MACROH2A2	15.0544	15.1044	17.0299	16.0187	NA	NA	NA	NA	15.6413	19.0891	17.313	15.3165	16.0045	15.1903	16.2114	15.4297
MAD1L1	NA	NA	NA	NA	NA	NA	NA	NA	17.3172	20.8248	17.3821	15.5105	NA	NA	NA	NA
MAD2L1	18.7505	19.2013	22.9113	15.8652	18.954	20.1241	19.642	17.8228	19.1736	24.5211	21.4992	18.9075	18.4987	19.3889	20.4204	18.2655
MADD	18.6434	16.3962	21.7838	15.2768	18.2704	19.3397	18.3987	15.4159	19.083	22.6858	20.5741	17.2063	15.9387	16.1257	18.7897	18.3908
MAEA	NA	NA	NA	NA	NA	NA	NA	NA	16.1678	21.9979	18.5433	15.764	NA	NA	NA	NA
MAFG	NA	NA	NA	NA	NA	NA	NA	NA	16.8476	18.6134	15.8769	15.9195	NA	NA	NA	NA
MAGED1	16.0949	17.043	19.4815	15.3144	17.7	17.393	16.0373	16.2098	18.7395	21.4685	18.4376	15.7183	16.7937	15.3174	16.6177	16.7786
MAGED2	15.0493	18.4832	21.874	15.982	19.0162	19.369	18.8557	17.8763	19.7548	23.6796	20.7873	18.4322	18.5691	18.7801	19.5053	19.252
MAGEL2	NA	NA	NA	NA	NA	NA	NA	NA	16.5334	21.7809	18.7706	15.6829	15.824	15.8324	17.3582	17.4518
MAGI1	NA	NA	NA	NA	NA	NA	NA	NA	18.7033	18.642	15.8005	15.4608	NA	NA	NA	NA
MAGOH	19.1376	20.5577	24.1662	17.5182	20.2039	21.2951	21.2479	20.1127	20.4469	25.0654	22.823	20.3068	19.7552	20.0749	22.1147	21.0929
MAGT1	NA	NA	NA	NA	16.1337	16.6326	17.0528	15.1424	16.4343	21.5805	18.3999	15.4708	NA	NA	NA	NA
MAIP1	15.4106	19.3146	22.7724	16.1002	16.288	20.6221	19.8737	15.6982	18.4532	23.6843	21.3133	16.2079	15.6542	18.2362	20.2735	15.4953
MAK16	19.261	20.1327	22.5693	15.8564	20.0328	20.1203	19.2008	15.2635	20.5423	24.1087	21.0311	18.9621	16.212	15.6569	20.1755	19.5531
MAN1B1	NA	NA	NA	NA	NA	NA	NA	NA	15.7132	22.7059	19.7107	15.8845	NA	NA	NA	NA
MAN1C1	NA	NA	NA	NA	NA	NA	NA	NA	16.3272	21.906	18.3327	15.4179	NA	NA	NA	NA
MAN2A1	18.6962	19.4716	23.5754	15.3791	19.4686	20.6107	19.5813	18.6797	19.7919	24.6886	21.8863	18.8414	18.0809	18.9341	20.3306	19.9903
MAN2A2	NA	NA	NA	NA	15.7763	20.5101	20.0758	15.6107	19.9579	23.8888	21.4065	19.814	NA	NA	NA	NA
MAN2B2	NA	NA	NA	NA	NA	NA	NA	NA	16.5982	17.7838	15.7181	15.6571	NA	NA	NA	NA
MAOA	19.1459	20.1853	23.7393	16.0222	19.6916	20.9631	19.9807	18.3605	20.4929	24.6242	22.237	19.3364	19.1402	19.1344	20.8658	19.9587
MAP1A	15.4642	17.5743	20.0688	15.9087	19.0249	19.4631	18.4947	16.2399	20.0844	22.6263	20.5437	15.1024	17.8266	17.3477	18.4165	16.5357
MAP1B	20.0131	23.4545	23.8661	16.0473	23.1999	23.479	22.5188	21.4494	24.5757	26.3626	24.6717	21.3247	22.5385	21.144	22.7108	21.9583
MAP2	NA	NA	NA	NA	20.0175	20.8403	19.699	18.494	22.3134	23.6479	22.9601	18.2469	19.2686	16.2689	19.2289	16.8144
MAP2K1	18.4749	19.3242	23.0495	16.1406	19.1468	20.6742	19.8623	19.1947	19.7275	24.5364	21.4915	19.0805	19.0254	18.9026	20.2339	19.8227
MAP2K2	19.1764	20.1755	23.7212	15.2884	19.9427	21.2914	20.6665	18.6497	20.5369	24.8954	21.9081	18.9358	19.316	19.1951	20.942	19.5871
MAP2K3	NA	NA	NA	NA	18.743	19.7529	19.0323	15.4008	19.148	23.2306	20.566	18.0253	15.25	18.5333	20.025	15.5312
MAP2K4	NA	NA	NA	NA	NA	NA	NA	NA	16.6311	24.176	22.0375	16.0072	15.3758	15.766	19.8489	20.7178
MAP2K7	NA	NA	NA	NA	17.7239	18.5815	15.3801	15.9833	18.2223	21.5713	19.4438	16.7579	NA	NA	NA	NA
MAP3K4	NA	NA	NA	NA	NA	NA	NA	NA	16.5147	21.3402	18.5016	15.5776	NA	NA	NA	NA
MAP3K5	NA	NA	NA	NA	15.4037	18.5684	17.7848	16.1893	18.5294	22.3893	19.5536	17.5784	15.3544	16.1983	17.9504	18.5944
MAP3K7	15.819	17.9152	20.8732	15.1929	18.3729	18.8643	15.5952	15.1687	19.141	22.5308	19.7536	15.0411	NA	NA	NA	NA
[truncated: 2,174 more rows]

## Sheet: Table S27
Table S27: Differential protein abundance between SH-SY5Y Mock & sTurbo TauRD P301L
[truncated: 4,084 more rows]

[truncated: 2 more sheets: Table S28, Table S29]
