# Supplementary material for: Proximity Labeling of the Tau Repeat Domain Enriches RNA-Binding Proteins That Are Altered in Alzheimer's Disease and Related Tauopathies
Source: Mol Cell Proteomics. 2025 Nov 7;25(1):101458. doi: 10.1016/j.mcpro.2025.101458 (PMC12796112; doi:10.1016/j.mcpro.2025.101458)
Supplement: Table S30–S41 [file mmc13.xlsx]

## Sheet: Table of Contents
Table of Contents File 3- Human Brain and Tau Interactome Comparisons
Table No.	Title
Table S30	Tau interactome study metadata
Table S31	Tau interactome study proteins as binary matrix
Table S32	Full protein lists for Venn and UpSet plot comparisons
Table S33	Tau interactome protein lists for integration
Table S34.	Insoluble protein in AD and CTL comparison lists (from Supplemental Table #4 Peng paper)
Table S35	Summary of UPenn bulk brain cohort demographics and clinicopathological traits
Table S36	Protein TMT abundance matrix after quality control and imputation of missing values
Table S37	Gene ontology z-scores for UPenn AD/PSP network modules
Table S38	Neural cell type reference lists
Table S39	Gene ontology Subcellular Localization reference lists
Table S40	sTurbo TauRD and Tau interactome studies FET to UPenn network
Table S41	Insoluble AD and CTL brain proteomics FET to UPenn module proteins

## Sheet: Table S30
Table S30: Tau interactome study metadata
Study_ID	Category	Domain	Source	Mutation	Bait	Study	AP-MS-type
SH-SY5Y_sTurboTauRD_P301L-up	SH-SY5Y	TauRD	Neuronal-Cells	P301L	TurboID	This	PL
SH-SY5Y_FL-tauEGFP_Gunawardana-2015	SH-SY5Y	Full-Length	Neuronal-Cells	WT	GFP	Other	Ab
SH-SY5Y_upP301L-vWT_Gunawardana-2015	SH-SY5Y	Full-Length	Neuronal-Cells	P301L	GFP	Other	Ab
iPSC_APEX-TauP301L_Tracy-2022	iPSC-APEX	Full-Length	Neuronal-Cells	P301L	APEX	Other	PL
iPSC_Tracy-2022_APEX-WTvupP301L	iPSC-APEX	Full-Length	Neuronal-Cells	P301L	APEX	Other	PL
MouseNeuron_FL-Tau-BioID_Prikas-2022	MoPrimNeuron	Full-Length	Neuronal-Cells	WT	BioID	Other	PL
IMR-WTvupP301L_Wang-2019	IMR-REN	Full-Length	Neuronal-Cells	P301L	GFP	Other	Ab
REN-WTvupP301L_Wang-2019	IMR-REN	Full-Length	Neuronal-Cells	P301L	GFP	Other	Ab
IMR-EGFPvupP301L_Wang-2019	IMR-REN	Full-Length	Neuronal-Cells	P301L	GFP	Other	Ab
REN-EGFPvupP301L_Wang-2019	IMR-REN	Full-Length	Neuronal-Cells	P301L	GFP	Other	Ab
Mouse_Maziuk-2018_Activated_hP301LTau_Tg4510	moTissue	Full-Length	Mouse Brain Tissue	P301L	Tau13	Other	Ab
BioID-mouse_Prikas-2022_6moTauKOmouseHC_BioID-Tau	moTissue	Full-Length	Mouse Brain Tissue	WT	BioID	Other	PL
BioID-mouse_Prikas-2022_P35mouseCTX-HC_BioID-Tau	moTissue	Full-Length	Mouse Brain Tissue	WT	BioID	Other	PL
AD-brain_Drummond-2020_PHF1-interactors	hTissue	Phospho-Tau	Human Brain Tissue	WT	PHF1	Other	Ab
AD-brain_Hsieh-2019_Tau5-ADup	hTissue	Total-Tau	Human Brain Tissue	WT	Tau5	Other	Ab
Adult-brain_Betters-2023_AdultvFetal_upAdult	hTissue	Total-Tau	Human Brain Tissue	WT	HT7	Other	Ab
Fetal-brain_Betters-2023_AdultvFetal_upFetal	hTissue	Total-Tau	Human Brain Tissue	WT	HT7	Other	Ab
cAD-brain_Younas-2024_cADvNC_upcAD	hTissue	Total-Tau	Human Brain Tissue	WT	Tau5	Other	Ab
rpAD-brain_Younas-2024_rpADvNC_up-rpAD	hTissue	Total-Tau	Human Brain Tissue	WT	Tau5	Other	Ab
HEK_sTurboTauRD_P301L-up	HEK TauRD	TauRD	HEK Cells	P301L	TurboID	This	PL
HEK_Batra-2025_P301S-tau-sAPEX	HEK TauRD	TauRD	HEK Cells	P301S	APEX	Other	PL
iPSC_Tracy-2022_APEX_N-and-C-APEX	iPSC-APEX	N-and-C	Neuronal-Cells	WT	APEX	Other	PL
iPSC_APEX-TauWT_Tracy-2022	iPSC-APEX	Full-Length	Neuronal-Cells	WT	APEX	Other	PL

## Sheet: Table S31
Table S31: Tau interactome study proteins as binary matrix
	SH-SY5Y_sTurboTauRD_P301L-up	HEK_sTurboTauRD_P301L-up	HEK_Batra-2025_P301S-tau-sAPEX	iPSC_Tracy-2022_APEX_N-and-C-APEX	SH-SY5Y_upP301L-vWT_Gunawardana-2015	iPSC_APEX-TauP301L_Tracy-2022	IMR-EGFPvupP301L_Wang-2019	REN-EGFPvupP301L_Wang-2019	iPSC_APEX-TauWT_Tracy-2022	SH-SY5Y_FL-tauEGFP_Gunawardana-2015	MouseNeuron_FL-Tau-BioID_Prikas-2022	AD-brain_Drummond-2020_PHF1-interactors	AD-brain_Hsieh-2019_Tau5-ADup	Adult-brain_Betters-2023_AdultvFetal_upAdult	Fetal-brain_Betters-2023_AdultvFetal_upFetal	cAD-brain_Younas-2024_cADvNC_upcAD	rpAD-brain_Younas-2024_rpADvNC_up-rpAD	Mouse_Maziuk-2018_Activated_hP301LTau_Tg4510	BioID-mouse_Prikas-2022_6moTauKOmouseHC_BioID-Tau	BioID-mouse_Prikas-2022_P35mouseCTX-HC_BioID-Tau	Sum of Studies with Protein Identified
MAPT	1	1	0	1	1	1	1	1	1	1	0	1	1	0	0	1	1	0	0	0	13
MAP1B	0	1	0	1	1	1	0	0	1	1	1	1	1	0	1	0	0	0	1	1	12
ALDOA	0	0	0	1	1	1	0	0	1	1	1	0	0	1	0	1	1	0	1	1	11
YWHAB	0	1	0	0	0	1	1	0	1	1	0	1	1	1	0	1	1	0	0	0	10
MAP4	0	1	0	1	0	1	1	0	1	0	1	1	0	0	1	0	0	0	1	1	10
DCTN2	0	0	0	0	0	1	1	0	1	1	1	0	0	0	0	1	1	1	1	1	10
NSF	0	0	0	0	0	1	0	0	1	0	1	1	1	1	0	1	1	0	1	1	10
TUBB2B	0	1	0	1	1	1	1	1	1	1	0	0	1	0	0	0	0	0	0	0	9
YWHAG	0	1	0	1	0	1	1	0	1	1	0	1	1	1	0	0	0	0	0	0	9
YWHAE	0	1	0	1	0	1	1	0	1	1	0	0	1	0	0	1	1	0	0	0	9
RTN4	0	1	0	1	0	1	0	0	1	0	1	1	1	0	0	0	0	0	1	1	9
PPP2R1A	0	0	0	0	0	1	1	0	1	1	0	1	1	0	0	1	1	1	0	0	9
SERBP1	1	1	0	1	1	1	1	0	1	1	0	0	0	0	0	0	0	0	0	0	8
HNRNPA0	0	1	1	0	1	1	1	0	1	1	0	0	0	0	0	0	0	1	0	0	8
TUBB	0	1	0	1	0	1	1	1	1	0	0	0	1	0	1	0	0	0	0	0	8
EEF1B2	0	1	0	1	0	1	1	0	1	1	0	0	0	0	0	1	1	0	0	0	8
YWHAH	0	1	0	0	0	1	0	0	1	1	0	1	1	0	0	1	1	0	0	0	8
HSPA8	0	0	0	1	0	1	1	1	1	1	0	0	0	0	0	1	1	0	0	0	8
YWHAQ	0	0	0	1	0	1	1	0	1	1	0	1	1	0	0	0	1	0	0	0	8
EWSR1	0	0	0	0	1	1	1	0	1	1	0	0	0	0	0	1	1	1	0	0	8
MAP6	1	0	0	1	0	1	0	0	1	0	1	0	1	0	0	0	0	0	1	1	8
TPPP	0	0	0	1	0	1	0	0	1	0	1	0	1	1	0	0	0	0	1	1	8
NEFM	0	0	0	1	0	1	0	0	1	0	0	0	1	1	0	1	1	1	0	0	8
RPL24	0	1	0	0	1	1	1	0	1	1	0	0	1	0	0	0	0	0	0	0	7
HNRNPK	0	1	0	0	1	1	1	0	1	1	0	1	0	0	0	0	0	0	0	0	7
EEF2	0	1	0	1	1	1	1	0	1	1	0	0	0	0	0	0	0	0	0	0	7
RPS3	0	1	0	0	1	1	1	0	1	1	0	1	0	0	0	0	0	0	0	0	7
EIF4A1	0	1	0	1	1	1	1	0	1	1	0	0	0	0	0	0	0	0	0	0	7
HNRNPU	0	1	0	0	1	1	1	0	1	1	0	0	0	1	0	0	0	0	0	0	7
DHX9	0	1	0	0	1	1	1	0	1	1	0	0	0	1	0	0	0	0	0	0	7
HNRNPM	0	1	0	0	1	1	1	0	1	1	0	0	0	1	0	0	0	0	0	0	7
EEF1G	0	1	0	0	1	1	1	0	1	1	0	1	0	0	0	0	0	0	0	0	7
RPS5	0	1	0	0	1	1	1	0	1	1	0	0	0	0	0	1	0	0	0	0	7
VIM	1	1	0	1	0	1	1	0	1	0	0	0	0	1	0	0	0	0	0	0	7
HSP90AA1	0	1	0	1	0	1	1	0	1	1	0	0	1	0	0	0	0	0	0	0	7
HSP90AB1	0	1	0	1	0	1	1	0	1	1	0	0	1	0	0	0	0	0	0	0	7
HSPH1	0	1	0	0	0	1	1	0	1	0	0	0	0	0	0	1	1	1	0	0	7
HSPA4L	0	1	0	0	0	1	1	0	1	0	0	0	0	0	0	1	1	1	0	0	7
RPL31	0	1	0	0	1	1	1	0	1	1	0	0	1	0	0	0	0	0	0	0	7
RAB1B	0	1	0	0	1	1	0	0	1	1	0	0	0	0	0	1	1	0	0	0	7
AP2M1	0	1	0	1	1	1	0	0	1	1	0	0	1	0	0	0	0	0	0	0	7
ACTG1	0	1	0	1	1	1	0	0	1	1	0	0	1	0	0	0	0	0	0	0	7
CAPZA2	0	1	0	0	1	1	0	0	1	1	0	0	0	0	0	1	1	0	0	0	7
PAK2	1	1	0	0	0	1	0	0	1	0	1	0	0	0	0	0	0	0	1	1	7
COPS3	0	1	0	1	1	1	0	0	1	1	0	0	1	0	0	0	0	0	0	0	7
HNRNPA2B1	0	1	0	0	1	1	1	0	1	1	0	1	0	0	0	0	0	0	0	0	7
PSMC2	0	1	0	1	0	1	0	0	1	1	0	1	1	0	0	0	0	0	0	0	7
TUBB4A	0	1	0	1	0	1	0	0	1	1	0	0	1	1	0	0	0	0	0	0	7
GPI	0	1	0	1	0	1	0	0	1	0	0	1	1	1	0	0	0	0	0	0	7
ACTB	0	1	0	0	0	1	1	1	1	0	0	0	1	0	0	0	0	0	1	0	7
RPL11	0	0	0	0	1	1	1	0	1	1	0	1	1	0	0	0	0	0	0	0	7
RPS6	0	0	0	0	1	1	1	0	1	1	0	0	1	0	0	1	0	0	0	0	7
RPS4X	0	0	0	1	1	1	1	0	1	1	0	0	1	0	0	0	0	0	0	0	7
CCT7	0	0	0	1	0	1	1	0	1	1	0	0	0	0	0	1	1	0	0	0	7
GFAP	0	0	0	0	0	1	1	0	1	0	0	0	1	1	0	1	0	1	0	0	7
DNM1	1	0	0	1	0	1	0	0	1	0	0	1	1	1	0	0	0	0	0	0	7
TUBA4A	0	0	0	0	1	1	0	0	1	1	0	0	1	1	0	0	1	0	0	0	7
ANK2	0	0	0	1	0	1	0	0	1	0	1	0	1	0	0	0	0	0	1	1	7
HSPA12A	0	0	0	1	0	1	0	0	1	0	0	1	1	1	0	0	1	0	0	0	7
KIF5C	0	0	0	1	0	1	0	0	1	0	1	1	1	0	0	0	0	0	1	0	7
DPYSL2	0	0	0	1	0	1	0	1	1	0	0	0	1	0	1	0	1	0	0	0	7
LASP1	0	0	0	1	0	1	0	0	1	0	1	0	1	0	0	0	0	0	1	1	7
MAP1A	0	0	0	1	0	0	0	0	1	0	1	0	1	1	0	0	0	0	1	1	7
PGAM1	0	0	0	1	0	1	0	0	1	0	0	1	1	0	0	0	0	1	1	0	7
TBCB	0	0	0	1	0	1	0	0	1	0	1	0	1	0	0	0	0	0	1	1	7
LANCL1	0	0	0	1	0	1	0	0	1	0	0	1	1	0	0	1	1	0	0	0	7
VAMP2	0	0	0	0	0	1	0	0	1	0	1	1	1	0	0	0	0	0	1	1	7
RPS24	0	1	0	0	1	1	1	0	1	1	0	0	0	0	0	0	0	0	0	0	6
EEF1A1	0	1	0	1	0	1	1	0	1	1	0	0	0	0	0	0	0	0	0	0	6
PABPC1	0	1	0	1	0	1	1	0	1	1	0	0	0	0	0	0	0	0	0	0	6
ILF3	0	1	0	0	1	1	1	0	1	1	0	0	0	0	0	0	0	0	0	0	6
EIF2S1	0	1	0	0	1	1	1	0	1	1	0	0	0	0	0	0	0	0	0	0	6
EEF1A2	0	1	0	0	0	1	1	0	1	1	0	0	1	0	0	0	0	0	0	0	6
RUVBL2	0	1	0	1	0	1	1	0	1	1	0	0	0	0	0	0	0	0	0	0	6
RUVBL1	0	1	0	1	0	1	1	0	1	1	0	0	0	0	0	0	0	0	0	0	6
RPS27A	0	1	0	0	0	1	1	0	1	1	0	0	0	0	0	1	0	0	0	0	6
CCT8	0	1	0	0	0	1	1	0	1	1	0	0	1	0	0	0	0	0	0	0	6
PCBP1	0	1	0	0	0	1	1	0	1	1	0	0	0	0	0	0	0	0	1	0	6
CCT2	0	1	0	1	0	1	1	0	1	1	0	0	0	0	0	0	0	0	0	0	6
CCT3	0	1	0	1	0	1	1	0	1	1	0	0	0	0	0	0	0	0	0	0	6
AHNAK	1	1	1	0	0	0	0	0	1	1	0	0	1	0	0	0	0	0	0	0	6
RPL27	0	1	0	0	1	1	1	0	1	1	0	0	0	0	0	0	0	0	0	0	6
CSDE1	1	1	0	0	0	1	0	0	1	0	0	0	1	0	0	0	0	0	1	0	6
RPS10	0	1	0	0	1	1	1	0	1	1	0	0	0	0	0	0	0	0	0	0	6
CTTN	1	1	0	1	0	1	0	0	1	0	0	0	0	0	0	0	1	0	0	0	6
RPL10A	0	1	0	0	1	1	1	0	1	1	0	0	0	0	0	0	0	0	0	0	6
APEX1	0	1	0	0	1	1	1	0	1	1	0	0	0	0	0	0	0	0	0	0	6
ACTC1	0	1	0	1	1	1	0	0	1	1	0	0	0	0	0	0	0	0	0	0	6
NUDC	1	1	0	1	0	1	0	0	1	1	0	0	0	0	0	0	0	0	0	0	6
SRSF3	0	1	0	0	1	1	1	0	1	1	0	0	0	0	0	0	0	0	0	0	6
PSMD3	0	1	0	0	0	1	0	0	1	1	0	1	1	0	0	0	0	0	0	0	6
RAB2A	0	1	0	0	1	1	0	0	1	1	0	1	0	0	0	0	0	0	0	0	6
PSMD13	0	1	0	0	0	1	0	0	1	1	0	1	1	0	0	0	0	0	0	0	6
PSMD11	0	1	0	0	0	1	0	0	1	1	0	1	1	0	0	0	0	0	0	0	6
SPTAN1	0	1	0	1	0	1	0	0	1	1	0	0	1	0	0	0	0	0	0	0	6
TUBB3	0	1	0	1	0	1	0	0	1	1	0	0	1	0	0	0	0	0	0	0	6
PGRMC1	0	1	0	1	0	1	0	0	1	0	0	0	1	0	0	1	0	0	0	0	6
CDC37	0	1	0	1	0	1	0	0	1	0	0	0	0	0	0	1	1	0	0	0	6
GDI1	0	1	0	1	0	1	0	0	1	0	0	0	0	0	0	1	1	0	0	0	6
PFKM	0	1	0	0	0	1	0	0	1	0	0	0	1	0	0	1	0	1	0	0	6
PEBP1	0	1	0	1	0	1	0	0	1	0	1	0	0	0	1	0	0	0	0	0	6
PFN2	0	1	0	1	0	1	0	0	1	0	0	0	0	0	0	1	1	0	0	0	6
MYH9	0	1	0	0	0	1	0	1	1	0	0	0	1	1	0	0	0	0	0	0	6
SNRPD3	0	1	1	0	0	1	1	0	1	0	0	0	1	0	0	0	0	0	0	0	6
PFKP	0	1	0	0	0	1	0	0	1	0	0	1	1	1	0	0	0	0	0	0	6
ATP6V1H	0	1	0	0	0	1	0	0	1	0	0	1	0	0	0	1	1	0	0	0	6
RTN3	0	1	0	0	0	1	0	0	1	0	0	0	0	0	0	1	0	0	1	1	6
PPP3CA	0	1	0	0	0	1	0	0	1	0	0	0	1	0	0	1	1	0	0	0	6
RPL15	0	0	0	0	1	1	1	0	1	1	0	0	1	0	0	0	0	0	0	0	6
RPL29	0	0	0	0	1	1	1	0	1	1	0	0	1	0	0	0	0	0	0	0	6
RPLP2	0	0	0	0	1	1	1	0	1	1	0	0	0	0	1	0	0	0	0	0	6
RPL28	0	0	0	0	1	1	1	0	1	1	0	0	1	0	0	0	0	0	0	0	6
RPS25	0	0	0	0	1	1	1	0	1	1	0	0	1	0	0	0	0	0	0	0	6
RPL17	0	0	0	0	1	1	1	0	1	1	0	0	1	0	0	0	0	0	0	0	6
RPS9	0	0	0	0	1	1	1	0	1	1	0	0	1	0	0	0	0	0	0	0	6
TAF15	1	0	0	0	1	1	1	0	1	1	0	0	0	0	0	0	0	0	0	0	6
RPL27A	0	0	0	0	1	1	1	0	1	1	0	0	1	0	0	0	0	0	0	0	6
RPS11	0	0	0	0	1	1	1	0	1	1	0	0	1	0	0	0	0	0	0	0	6
HNRNPA3	0	0	0	0	1	1	1	0	1	1	0	0	1	0	0	0	0	0	0	0	6
SFPQ	0	0	0	0	1	1	1	0	1	1	0	0	0	0	1	0	0	0	0	0	6
RPS3A	0	0	0	1	1	1	1	0	1	1	0	0	0	0	0	0	0	0	0	0	6
RPS14	0	0	0	0	1	1	1	0	1	1	0	0	1	0	0	0	0	0	0	0	6
NONO	0	0	0	0	1	1	1	0	1	1	0	0	0	0	1	0	0	0	0	0	6
CIRBP	0	0	0	1	1	1	1	0	1	1	0	0	0	0	0	0	0	0	0	0	6
DDX1	0	0	0	1	1	1	1	0	1	1	0	0	0	0	0	0	0	0	0	0	6
CCT4	0	0	0	1	1	1	1	0	1	1	0	0	0	0	0	0	0	0	0	0	6
YWHAZ	0	0	0	1	0	1	1	0	1	1	0	0	1	0	0	0	0	0	0	0	6
CCT6A	0	0	0	0	0	1	1	0	1	1	0	0	0	0	0	1	1	0	0	0	6
PKM	0	0	0	1	0	1	1	0	1	0	0	0	0	1	0	0	1	0	0	0	6
TUBA1B	0	0	0	1	0	1	1	1	1	0	0	0	1	0	0	0	0	0	0	0	6
TUBB4B	0	0	0	1	0	1	1	1	1	0	0	0	1	0	0	0	0	0	0	0	6
PPP2R2A	0	0	0	0	0	1	1	0	1	0	0	0	1	0	0	0	1	1	0	0	6
TUBA1A	0	0	0	0	0	1	1	1	1	0	0	0	1	0	0	0	0	1	0	0	6
RPL35	0	0	0	0	1	1	1	0	1	1	0	0	1	0	0	0	0	0	0	0	6
RPL26	0	0	0	1	1	1	1	0	1	1	0	0	0	0	0	0	0	0	0	0	6
FARSB	0	0	0	0	1	1	0	0	1	1	0	0	1	0	0	0	1	0	0	0	6
YBX1	0	0	0	1	1	1	1	0	1	1	0	0	0	0	0	0	0	0	0	0	6
FKBP3	0	0	0	1	1	1	1	0	1	1	0	0	0	0	0	0	0	0	0	0	6
LRRC47	0	0	0	0	1	1	1	0	1	1	0	0	1	0	0	0	0	0	0	0	6
SRP14	0	0	0	0	1	1	1	0	1	1	0	0	1	0	0	0	0	0	0	0	6
PDAP1	1	0	0	0	1	1	1	0	1	1	0	0	0	0	0	0	0	0	0	0	6
HNRNPA1	0	0	0	1	0	1	1	0	1	1	0	1	0	0	0	0	0	0	0	0	6
MAP2	1	0	0	1	0	1	0	0	1	0	0	1	1	0	0	0	0	0	0	0	6
ACTBL2	0	0	0	0	1	1	1	1	1	1	0	0	0	0	0	0	0	0	0	0	6
HNRNPC	0	0	0	0	1	1	1	0	1	1	0	0	0	1	0	0	0	0	0	0	6
PARP1	0	0	0	0	1	1	1	0	1	1	0	0	0	1	0	0	0	0	0	0	6
PSMC5	0	0	0	1	0	1	0	0	1	1	0	1	1	0	0	0	0	0	0	0	6
STMN1	1	0	0	0	0	1	0	0	1	0	1	0	0	0	0	0	0	0	1	1	6
ACTR1A	0	0	0	1	0	1	1	0	1	0	0	0	0	0	0	1	1	0	0	0	6
BIN1	0	0	0	0	0	1	0	0	1	0	1	0	1	0	0	0	0	0	1	1	6
DCLK1	0	0	0	1	0	1	0	0	1	0	0	0	1	0	0	0	0	0	1	1	6
DPYSL3	0	0	0	1	0	1	0	0	1	0	0	0	0	0	1	0	1	1	0	0	6
EPB41L3	0	0	0	1	0	1	0	0	1	0	0	1	1	1	0	0	0	0	0	0	6
INA	0	0	1	1	0	1	0	0	1	0	0	0	1	0	0	1	0	0	0	0	6
NAPB	0	0	0	1	0	1	0	0	1	0	0	1	1	0	0	1	0	0	0	0	6
NEFL	0	0	0	1	0	1	0	0	1	0	0	0	1	1	0	0	1	0	0	0	6
ALDOC	0	0	0	1	0	1	0	0	1	0	0	0	0	1	0	1	1	0	0	0	6
RTN1	0	0	0	1	0	1	0	0	1	0	0	1	1	0	0	0	0	0	1	0	6
STX1B	0	0	0	1	0	1	0	0	1	0	0	0	1	0	0	1	1	0	0	0	6
SCRN1	0	0	0	0	0	1	0	0	1	0	0	1	1	0	0	1	1	0	0	0	6
PURA	0	0	0	0	0	1	0	0	1	0	0	1	0	1	0	1	1	0	0	0	6
NMT1	0	1	0	0	0	0	1	0	0	1	1	0	1	0	0	0	0	0	0	0	5
RPL38	0	1	0	0	0	1	1	0	1	1	0	0	0	0	0	0	0	0	0	0	5
DDB1	0	1	0	0	0	1	1	0	1	1	0	0	0	0	0	0	0	0	0	0	5
RPS2	0	1	0	0	0	1	1	0	1	1	0	0	0	0	0	0	0	0	0	0	5
KHDRBS1	0	1	0	0	0	1	1	0	1	1	0	0	0	0	0	0	0	0	0	0	5
CAPZA1	0	1	0	0	0	1	1	0	1	1	0	0	0	0	0	0	0	0	0	0	5
SYNCRIP	0	1	0	0	0	1	1	0	1	1	0	0	0	0	0	0	0	0	0	0	5
UBAP2L	1	1	0	0	0	1	1	0	1	0	0	0	0	0	0	0	0	0	0	0	5
EIF4G1	0	1	0	0	0	1	1	0	1	1	0	0	0	0	0	0	0	0	0	0	5
DDX5	0	1	0	0	0	1	1	0	1	1	0	0	0	0	0	0	0	0	0	0	5
XRCC6	0	1	0	0	0	1	1	0	1	1	0	0	0	0	0	0	0	0	0	0	5
TCP1	0	1	0	0	0	1	1	0	1	1	0	0	0	0	0	0	0	0	0	0	5
RPL21	0	1	0	0	0	1	1	0	1	0	0	0	1	0	0	0	0	0	0	0	5
RAN	0	1	0	0	0	1	1	0	1	0	0	0	1	0	0	0	0	0	0	0	5
PPIA	0	1	0	0	0	1	1	0	1	0	0	0	1	0	0	0	0	0	0	0	5
G3BP1	0	1	0	0	0	1	1	0	1	0	1	0	0	0	0	0	0	0	0	0	5
CEP170	1	1	0	0	0	1	0	0	1	1	0	0	0	0	0	0	0	0	0	0	5
EIF3G	0	1	0	0	1	1	0	0	1	1	0	0	0	0	0	0	0	0	0	0	5
EIF4B	1	1	0	1	0	1	0	0	1	0	0	0	0	0	0	0	0	0	0	0	5
RPS20	0	1	0	0	0	1	0	0	1	1	0	0	1	0	0	0	0	0	0	0	5
DYNLL1	0	1	0	0	1	1	0	0	1	1	0	0	0	0	0	0	0	0	0	0	5
PSMD1	0	1	0	0	0	1	0	0	1	1	0	0	1	0	0	0	0	0	0	0	5
PSMD12	0	1	0	0	0	1	0	0	1	1	0	0	1	0	0	0	0	0	0	0	5
PSMD14	0	1	0	0	0	1	0	0	1	1	0	0	1	0	0	0	0	0	0	0	5
RAB7A	0	1	0	1	0	1	0	0	1	1	0	0	0	0	0	0	0	0	0	0	5
VTA1	1	1	0	1	0	1	0	0	1	0	0	0	0	0	0	0	0	0	0	0	5
SNRPD2	0	1	0	0	0	1	0	0	1	1	0	0	1	0	0	0	0	0	0	0	5
EIF4G2	0	1	0	1	0	1	0	0	1	1	0	0	0	0	0	0	0	0	0	0	5
EIF3E	0	1	0	0	0	1	0	0	1	1	0	0	1	0	0	0	0	0	0	0	5
KIF5B	0	1	0	0	0	1	0	0	1	1	0	0	1	0	0	0	0	0	0	0	5
TRIM28	0	1	0	0	0	1	1	0	1	1	0	0	0	0	0	0	0	0	0	0	5
ACOT7	0	1	0	0	0	1	0	0	1	0	0	0	1	0	0	0	1	0	0	0	5
DNM1L	0	1	0	0	0	1	0	0	1	0	0	0	1	0	0	0	0	0	1	0	5
NDUFA4	0	1	0	0	0	1	0	0	1	0	0	0	0	0	0	1	1	0	0	0	5
ATP6V1A	0	1	0	1	0	1	0	0	1	0	0	0	1	0	0	0	0	0	0	0	5
ARPC2	0	1	0	0	0	1	0	0	1	0	1	1	0	0	0	0	0	0	0	0	5
CLASP2	0	1	0	1	0	1	0	0	1	0	0	0	1	0	0	0	0	0	0	0	5
CLTC	0	1	0	1	0	1	0	0	1	0	0	0	0	0	0	0	0	1	0	0	5
WDR1	0	1	0	0	0	1	0	0	1	0	0	1	1	0	0	0	0	0	0	0	5
DYNC1H1	0	1	0	1	0	1	0	0	1	0	0	0	1	0	0	0	0	0	0	0	5
OTUB1	0	1	0	1	0	1	0	0	1	0	0	0	1	0	0	0	0	0	0	0	5
PAFAH1B1	0	1	0	1	0	1	0	0	1	0	0	0	1	0	0	0	0	0	0	0	5
PPP5C	0	1	0	1	0	1	0	0	1	0	0	0	0	0	0	1	0	0	0	0	5
PYGB	0	1	0	0	0	1	0	0	1	0	0	0	1	0	0	0	0	1	0	0	5
SLC25A4	0	1	0	0	0	1	0	0	1	0	0	0	1	0	0	0	0	1	0	0	5
HSP90B1	0	1	0	1	0	1	0	0	1	0	0	1	0	0	0	0	0	0	0	0	5
SPTBN1	0	1	0	1	0	1	0	0	1	0	0	0	1	0	0	0	0	0	0	0	5
USP14	0	1	0	1	0	1	0	0	1	0	0	0	1	0	0	0	0	0	0	0	5
CANX	0	1	1	0	0	1	0	0	1	0	0	0	1	0	0	0	0	0	0	0	5
FKBP4	0	1	0	1	0	1	0	0	1	0	0	0	1	0	0	0	0	0	0	0	5
USP5	0	1	0	0	0	1	0	0	1	0	0	1	1	0	0	0	0	0	0	0	5
ALDH7A1	0	1	0	0	0	1	0	0	1	0	0	0	0	0	0	1	1	0	0	0	5
DNM2	0	1	0	0	0	1	0	0	1	0	0	1	1	0	0	0	0	0	0	0	5
PGD	0	1	0	0	0	1	0	0	1	0	0	0	0	0	0	1	1	0	0	0	5
RAB14	0	1	0	0	0	1	0	0	1	0	0	0	0	0	0	1	1	0	0	0	5
ACTR2	0	1	0	0	0	1	0	0	1	0	0	0	0	0	0	1	1	0	0	0	5
DAD1	0	1	0	0	0	1	0	0	1	0	0	0	0	0	0	1	1	0	0	0	5
SLC25A11	0	1	0	0	0	1	0	0	1	0	0	0	1	0	0	1	0	0	0	0	5
PTPN11	0	1	0	0	0	1	0	0	1	0	0	0	0	0	0	1	1	0	0	0	5
STRAP	0	1	0	0	0	1	1	0	1	0	0	0	1	0	0	0	0	0	0	0	5
SEC22B	0	1	0	0	0	1	0	0	1	0	0	1	1	0	0	0	0	0	0	0	5
MAPK1	0	1	0	0	0	1	0	0	1	0	0	0	1	0	0	1	0	0	0	0	5
FHL1	0	1	0	0	0	1	0	0	1	0	0	1	1	0	0	0	0	0	0	0	5
CNDP2	0	1	0	0	0	1	0	0	1	0	0	1	1	0	0	0	0	0	0	0	5
HSPA2	0	0	0	0	0	0	1	1	0	1	0	0	0	0	0	0	1	1	0	0	5
HSPA5	0	0	0	0	0	1	1	1	1	0	0	1	0	0	0	0	0	0	0	0	5
RPL7	0	0	0	0	1	1	1	0	1	1	0	0	0	0	0	0	0	0	0	0	5
EIF2S2	0	0	0	0	1	1	1	0	1	1	0	0	0	0	0	0	0	0	0	0	5
RPL8	0	0	0	0	1	1	1	0	1	1	0	0	0	0	0	0	0	0	0	0	5
RPL18A	0	0	0	0	1	1	1	0	1	1	0	0	0	0	0	0	0	0	0	0	5
CAPRIN1	1	0	0	0	0	1	1	0	1	1	0	0	0	0	0	0	0	0	0	0	5
RPL5	0	0	0	0	1	1	1	0	1	1	0	0	0	0	0	0	0	0	0	0	5
PA2G4	0	0	0	0	1	1	1	0	1	1	0	0	0	0	0	0	0	0	0	0	5
RPL9	0	0	0	0	1	1	1	0	1	1	0	0	0	0	0	0	0	0	0	0	5
RPS13	0	0	0	0	1	1	1	0	1	1	0	0	0	0	0	0	0	0	0	0	5
EIF2S3	0	0	0	0	1	1	1	0	1	1	0	0	0	0	0	0	0	0	0	0	5
RPL14	0	0	0	0	1	1	1	0	1	1	0	0	0	0	0	0	0	0	0	0	5
DDX3X	0	0	0	0	1	1	1	0	1	1	0	0	0	0	0	0	0	0	0	0	5
RPL4	0	0	0	0	1	1	1	0	1	1	0	0	0	0	0	0	0	0	0	0	5
RPL13A	0	0	0	0	1	1	1	0	1	1	0	0	0	0	0	0	0	0	0	0	5
RPS18	0	0	0	0	0	1	1	0	1	1	0	0	1	0	0	0	0	0	0	0	5
RPL12	0	0	0	0	1	1	1	0	1	1	0	0	0	0	0	0	0	0	0	0	5
SSB	0	0	0	0	1	1	1	0	1	1	0	0	0	0	0	0	0	0	0	0	5
GAPDH	1	0	0	0	0	1	1	0	1	1	0	0	0	0	0	0	0	0	0	0	5
RPL19	0	0	0	0	1	0	1	0	1	1	0	0	1	0	0	0	0	0	0	0	5
RPL23	0	0	0	0	0	1	1	0	1	1	0	0	1	0	0	0	0	0	0	0	5
HNRNPR	0	0	0	0	1	1	1	0	1	1	0	0	0	0	0	0	0	0	0	0	5
RPLP0	0	0	0	0	1	1	1	0	1	1	0	0	0	0	0	0	0	0	0	0	5
ENO1	0	0	0	0	1	1	1	0	1	1	0	0	0	0	0	0	0	0	0	0	5
RPS8	0	0	0	0	0	1	1	0	1	1	0	0	1	0	0	0	0	0	0	0	5
DDX17	0	0	0	0	0	1	1	0	1	1	0	0	0	0	1	0	0	0	0	0	5
CFL1	0	0	0	1	0	1	1	0	1	0	0	0	1	0	0	0	0	0	0	0	5
HSPA4	0	0	0	1	0	1	1	0	1	0	0	0	0	0	0	0	0	1	0	0	5
RPS17	0	0	0	1	0	1	1	0	1	0	0	0	1	0	0	0	0	0	0	0	5
UBA1	0	0	0	0	0	1	1	0	1	0	0	1	1	0	0	0	0	0	0	0	5
TUFM	0	0	0	0	0	1	1	0	1	0	0	1	0	1	0	0	0	0	0	0	5
RPL35A	0	0	0	0	1	1	1	0	1	1	0	0	0	0	0	0	0	0	0	0	5
RPL34	0	0	0	0	1	1	1	0	1	1	0	0	0	0	0	0	0	0	0	0	5
RPL30	0	0	0	0	1	1	1	0	1	1	0	0	0	0	0	0	0	0	0	0	5
RPL36	0	0	0	0	1	1	1	0	1	1	0	0	0	0	0	0	0	0	0	0	5
HNRNPD	0	0	0	0	1	1	1	0	1	1	0	0	0	0	0	0	0	0	0	0	5
RPL23A	0	0	0	0	1	1	1	0	1	1	0	0	0	0	0	0	0	0	0	0	5
RPL13	0	0	0	0	1	1	1	0	1	1	0	0	0	0	0	0	0	0	0	0	5
CCDC124	0	0	0	0	1	1	1	0	1	1	0	0	0	0	0	0	0	0	0	0	5
RPL7A	0	0	0	0	1	1	1	0	1	1	0	0	0	0	0	0	0	0	0	0	5
H1FX	0	0	0	0	1	1	1	0	0	1	0	0	0	0	1	0	0	0	0	0	5
MARCKS	0	0	1	0	1	1	0	0	1	1	0	0	0	0	0	0	0	0	0	0	5
RPL22	0	0	0	0	1	1	1	0	1	1	0	0	0	0	0	0	0	0	0	0	5
FUS	0	0	0	0	1	1	1	0	1	1	0	0	0	0	0	0	0	0	0	0	5
EIF3J	1	0	0	0	1	1	0	0	1	1	0	0	0	0	0	0	0	0	0	0	5
EDF1	0	0	0	0	1	1	1	0	1	1	0	0	0	0	0	0	0	0	0	0	5
EIF4H	1	0	0	0	0	1	1	0	1	0	0	0	1	0	0	0	0	0	0	0	5
EPB41L1	1	0	0	1	0	1	0	0	1	0	0	0	1	0	0	0	0	0	0	0	5
RPS19	0	0	0	0	1	1	1	0	1	1	0	0	0	0	0	0	0	0	0	0	5
NPM1	0	0	0	0	1	1	1	0	1	1	0	0	0	0	0	0	0	0	0	0	5
ERH	0	0	0	1	1	1	0	0	1	1	0	0	0	0	0	0	0	0	0	0	5
HSPA9	0	0	0	0	0	1	1	1	1	1	0	0	0	0	0	0	0	0	0	0	5
HNRNPL	0	0	0	0	1	1	0	0	1	1	0	0	0	0	0	0	0	1	0	0	5
RPS7	0	0	0	0	1	1	1	0	1	1	0	0	0	0	0	0	0	0	0	0	5
HNRNPH2	0	0	0	0	1	1	0	0	1	1	0	0	0	1	0	0	0	0	0	0	5
SNRPA	0	0	0	0	1	1	0	0	1	1	0	0	1	0	0	0	0	0	0	0	5
PSMC3	0	0	0	0	0	1	0	0	1	1	0	1	1	0	0	0	0	0	0	0	5
PSMD2	0	0	0	0	0	1	0	0	1	1	0	1	1	0	0	0	0	0	0	0	5
HSPB1	0	0	0	0	0	1	0	0	1	1	0	0	1	1	0	0	0	0	0	0	5
PSMC1	0	0	0	0	0	1	0	0	1	1	0	1	1	0	0	0	0	0	0	0	5
PPIB	0	0	0	0	0	1	1	0	1	1	0	1	0	0	0	0	0	0	0	0	5
BASP1	0	0	0	1	0	1	0	0	1	0	0	0	0	0	0	0	0	0	1	1	5
CKB	0	0	0	1	0	1	0	0	1	0	0	0	1	1	0	0	0	0	0	0	5
CRMP1	0	0	0	1	0	1	0	0	1	0	0	0	1	0	1	0	0	0	0	0	5
SNAP91	0	0	0	1	0	1	0	0	1	0	0	1	0	0	0	0	0	1	0	0	5
ENO2	0	0	0	1	0	1	0	0	1	0	0	0	1	0	0	1	0	0	0	0	5
FSCN1	0	0	0	1	0	1	0	0	1	0	0	0	1	0	1	0	0	0	0	0	5
HINT1	0	0	0	1	0	1	0	0	1	0	1	0	0	0	0	1	0	0	0	0	5
HIST1H4A	0	0	0	1	0	1	1	0	1	0	0	0	0	1	0	0	0	0	0	0	5
MYO5A	0	0	0	1	0	1	0	0	1	0	0	0	1	0	0	0	0	0	1	0	5
RUFY3	0	0	0	1	0	1	0	0	1	0	0	0	1	0	0	0	0	0	1	0	5
SNAP25	0	0	0	1	0	1	0	0	1	0	0	0	1	0	0	0	1	0	0	0	5
SYN1	0	0	0	0	0	1	0	0	1	0	0	0	1	0	0	0	0	0	1	1	5
STXBP1	0	0	0	1	0	1	0	0	1	0	0	1	1	0	0	0	0	0	0	0	5
SV2A	0	0	0	1	0	1	0	0	1	0	0	0	1	0	0	0	0	0	0	1	5
TKT	0	0	0	1	0	1	0	0	1	0	0	1	0	1	0	0	0	0	0	0	5
GSK3B	0	0	0	0	0	1	0	0	1	0	0	0	1	0	0	0	1	0	1	0	5
ATP1A2	0	0	0	0	0	1	0	0	1	0	0	0	1	0	0	1	1	0	0	0	5
ATP6V0D1	0	0	0	0	0	1	0	0	1	0	0	1	0	0	0	1	1	0	0	0	5
SSBP1	0	0	1	0	0	1	1	0	1	0	0	1	0	0	0	0	0	0	0	0	5
PLEC	0	0	0	0	0	1	0	0	1	0	1	0	0	0	0	0	0	0	1	1	5
ALYREF	0	0	1	0	0	1	1	0	1	0	0	0	0	0	1	0	0	0	0	0	5
PACS1	0	0	0	0	0	1	0	0	1	0	0	0	1	0	0	0	0	0	1	1	5
LANCL2	0	0	0	0	0	1	0	0	1	0	0	1	1	0	0	1	0	0	0	0	5
EPB41	0	0	0	0	0	1	0	0	1	0	1	0	0	0	0	0	0	0	1	1	5
EIF4A2	0	0	0	0	0	1	0	0	1	0	0	1	1	0	0	0	0	1	0	0	5
KPNA2	0	1	0	0	1	0	1	0	0	1	0	0	0	0	0	0	0	0	0	0	4
EIF2A	0	1	0	0	1	0	1	0	0	1	0	0	0	0	0	0	0	0	0	0	4
PRMT5	0	1	0	0	0	1	1	0	1	0	0	0	0	0	0	0	0	0	0	0	4
NME2	0	1	0	0	0	1	1	0	1	0	0	0	0	0	0	0	0	0	0	0	4
RPS12	0	1	0	0	0	1	1	0	1	0	0	0	0	0	0	0	0	0	0	0	4
HNRNPH1	0	1	0	0	0	1	1	0	1	0	0	0	0	0	0	0	0	0	0	0	4
FASN	0	1	0	0	0	1	1	0	1	0	0	0	0	0	0	0	0	0	0	0	4
RPS15A	0	1	0	0	0	1	1	0	1	0	0	0	0	0	0	0	0	0	0	0	4
ILF2	0	1	0	0	0	1	1	0	1	0	0	0	0	0	0	0	0	0	0	0	4
PRDX4	0	1	0	0	0	1	1	0	1	0	0	0	0	0	0	0	0	0	0	0	4
PCBP2	0	1	0	0	0	1	1	0	1	0	0	0	0	0	0	0	0	0	0	0	4
LRRC59	0	1	0	0	0	1	1	0	1	0	0	0	0	0	0	0	0	0	0	0	4
DRG1	0	1	0	0	0	1	1	0	1	0	0	0	0	0	0	0	0	0	0	0	4
PDCD6	0	1	0	0	0	1	1	0	1	0	0	0	0	0	0	0	0	0	0	0	4
MCTS1	0	1	0	0	0	1	1	0	1	0	0	0	0	0	0	0	0	0	0	0	4
AGPS	1	1	0	0	0	1	0	0	1	0	0	0	0	0	0	0	0	0	0	0	4
CAPN2	1	1	0	0	0	1	0	0	1	0	0	0	0	0	0	0	0	0	0	0	4
CBR1	1	1	0	0	0	0	0	0	0	0	0	1	1	0	0	0	0	0	0	0	4
DDX6	0	1	0	0	0	1	0	0	1	1	0	0	0	0	0	0	0	0	0	0	4
HNRNPDL	0	1	0	0	0	0	1	0	0	1	0	0	0	0	0	1	0	0	0	0	4
MYO6	1	1	0	0	0	1	0	0	1	0	0	0	0	0	0	0	0	0	0	0	4
NDUFA9	1	1	0	0	0	1	0	0	1	0	0	0	0	0	0	0	0	0	0	0	4
PSMB2	0	1	0	0	0	1	0	0	1	1	0	0	0	0	0	0	0	0	0	0	4
2025-09-06	0	1	0	0	0	1	0	0	1	1	0	0	0	0	0	0	0	0	0	0	4
CAPZB	0	1	0	0	0	1	0	0	1	1	0	0	0	0	0	0	0	0	0	0	4
LDHA	0	1	0	0	0	1	0	0	1	1	0	0	0	0	0	0	0	0	0	0	4
KHSRP	0	1	0	0	0	1	0	0	1	1	0	0	0	0	0	0	0	0	0	0	4
RBBP4	0	1	0	0	0	1	0	0	1	1	0	0	0	0	0	0	0	0	0	0	4
STT3B	1	1	0	0	0	1	0	0	1	0	0	0	0	0	0	0	0	0	0	0	4
TMED7	1	1	0	0	0	1	0	0	1	0	0	0	0	0	0	0	0	0	0	0	4
2025-09-02	0	1	0	0	0	1	0	0	1	1	0	0	0	0	0	0	0	0	0	0	4
BUB3	0	1	0	0	0	1	0	0	1	1	0	0	0	0	0	0	0	0	0	0	4
CACYBP	0	1	0	1	0	0	0	0	0	1	0	0	1	0	0	0	0	0	0	0	4
TUBB6	0	1	0	0	0	1	0	0	1	1	0	0	0	0	0	0	0	0	0	0	4
TUBA1C	0	1	0	0	0	1	0	0	1	1	0	0	0	0	0	0	0	0	0	0	4
MAGED2	0	1	0	0	0	1	0	0	1	1	0	0	0	0	0	0	0	0	0	0	4
EIF3L	0	1	0	0	0	1	0	0	1	1	0	0	0	0	0	0	0	0	0	0	4
AHCY	0	1	0	1	0	1	0	0	1	0	0	0	0	0	0	0	0	0	0	0	4
AP3D1	0	1	0	0	0	1	0	0	1	0	0	0	1	0	0	0	0	0	0	0	4
CAND1	0	1	0	1	0	1	0	0	1	0	0	0	0	0	0	0	0	0	0	0	4
ACTN4	0	1	1	0	0	1	0	0	1	0	0	0	0	0	0	0	0	0	0	0	4
NUDT21	0	1	1	0	0	1	0	0	1	0	0	0	0	0	0	0	0	0	0	0	4
CORO1C	0	1	0	1	0	1	0	0	1	0	0	0	0	0	0	0	0	0	0	0	4
AP2A2	0	1	0	0	0	1	0	0	1	0	0	0	1	0	0	0	0	0	0	0	4
AP2A1	0	1	0	0	0	1	0	0	1	0	0	0	1	0	0	0	0	0	0	0	4
GDI2	0	1	0	1	0	1	0	0	1	0	0	0	0	0	0	0	0	0	0	0	4
KPNB1	0	1	0	1	0	1	0	0	1	0	0	0	0	0	0	0	0	0	0	0	4
ATP1A1	0	1	0	0	0	1	0	0	1	0	0	0	1	0	0	0	0	0	0	0	4
P4HB	0	1	0	0	0	1	0	0	1	0	0	1	0	0	0	0	0	0	0	0	4
SLC3A2	0	1	0	0	0	1	0	0	1	0	0	1	0	0	0	0	0	0	0	0	4
PPP1CB	0	1	0	1	0	1	0	0	1	0	0	0	0	0	0	0	0	0	0	0	4
PPP1CC	0	1	0	1	0	1	0	0	1	0	0	0	0	0	0	0	0	0	0	0	4
RAC1	0	1	0	1	0	1	0	0	1	0	0	0	0	0	0	0	0	0	0	0	4
COX4I1	0	1	0	0	0	1	0	0	1	0	0	0	0	0	0	1	0	0	0	0	4
GOT1	0	1	0	0	0	1	0	0	1	0	0	0	0	0	0	1	0	0	0	0	4
PFKL	0	1	0	0	0	1	0	0	1	0	0	0	1	0	0	0	0	0	0	0	4
ARF4	0	1	0	0	0	1	0	0	1	0	0	0	1	0	0	0	0	0	0	0	4
HK1	0	1	0	0	0	1	0	0	1	0	0	0	1	0	0	0	0	0	0	0	4
RAB6A	0	1	0	1	0	1	0	0	1	0	0	0	0	0	0	0	0	0	0	0	4
UBE2M	0	1	0	1	0	1	0	0	1	0	0	0	0	0	0	0	0	0	0	0	4
YKT6	0	1	0	1	0	1	0	0	1	0	0	0	0	0	0	0	0	0	0	0	4
GSPT1	0	1	0	1	0	1	0	0	1	0	0	0	0	0	0	0	0	0	0	0	4
PDIA6	0	1	0	1	0	1	0	0	1	0	0	0	0	0	0	0	0	0	0	0	4
VDAC2	0	1	0	0	0	1	0	0	1	0	0	1	0	0	0	0	0	0	0	0	4
SERPINH1	0	1	0	0	0	1	0	0	1	0	0	0	0	0	1	0	0	0	0	0	4
ARHGDIA	0	1	0	0	0	1	0	0	1	0	0	0	1	0	0	0	0	0	0	0	4
AP2S1	0	1	0	0	0	1	0	0	1	0	0	0	1	0	0	0	0	0	0	0	4
EIF5	0	1	0	0	0	1	0	0	1	0	0	0	1	0	0	0	0	0	0	0	4
NAP1L1	0	1	0	0	0	1	0	0	1	0	0	0	1	0	0	0	0	0	0	0	4
NPEPPS	0	1	0	0	0	1	0	0	1	0	0	0	0	0	0	0	0	1	0	0	4
ARPC4	0	1	0	0	0	1	0	0	1	0	0	1	0	0	0	0	0	0	0	0	4
RHOA	0	1	0	0	0	1	0	0	1	0	0	0	0	0	0	0	0	1	0	0	4
SNRPE	0	1	0	0	0	1	1	0	1	0	0	0	0	0	0	0	0	0	0	0	4
SNRPD1	0	1	1	0	0	1	0	0	1	0	0	0	0	0	0	0	0	0	0	0	4
GNB1	0	1	0	0	0	1	0	0	1	0	0	0	1	0	0	0	0	0	0	0	4
GNB2	0	1	0	0	0	1	0	0	1	0	0	0	1	0	0	0	0	0	0	0	4
PSMD6	0	1	0	0	0	1	0	0	1	0	0	0	1	0	0	0	0	0	0	0	4
PAFAH1B3	0	1	0	0	0	1	0	0	1	0	0	0	1	0	0	0	0	0	0	0	4
ARPC1A	0	1	0	0	0	1	0	0	1	0	0	0	0	0	0	0	1	0	0	0	4
VPS35	0	1	0	0	0	1	0	0	1	0	0	0	1	0	0	0	0	0	0	0	4
NCKAP1	0	1	0	0	0	1	0	0	1	0	0	0	0	0	0	0	0	1	0	0	4
ANXA6	0	1	0	0	0	1	0	0	1	0	0	0	0	0	0	1	0	0	0	0	4
MIF	0	1	0	0	0	1	1	0	1	0	0	0	0	0	0	0	0	0	0	0	4
COPS2	0	1	0	0	0	1	0	0	1	0	0	0	1	0	0	0	0	0	0	0	4
AP1B1	0	1	0	0	0	1	0	0	1	0	0	0	1	0	0	0	0	0	0	0	4
GPS1	0	1	0	0	0	1	0	0	1	0	0	0	1	0	0	0	0	0	0	0	4
PTGES3	0	1	0	0	0	1	0	0	1	0	0	0	1	0	0	0	0	0	0	0	4
UQCR10	0	1	0	0	0	1	0	0	1	0	0	0	0	0	0	1	0	0	0	0	4
TMPO	0	1	0	0	0	1	0	0	1	0	0	0	0	0	1	0	0	0	0	0	4
CSNK1A1	0	1	0	0	0	1	0	0	1	0	0	0	1	0	0	0	0	0	0	0	4
PSMC6	0	1	0	0	0	1	0	0	1	0	0	0	1	0	0	0	0	0	0	0	4
AP3S1	0	1	0	0	0	1	0	0	1	0	0	0	1	0	0	0	0	0	0	0	4
EIF3D	0	1	0	0	0	1	0	0	1	0	0	0	1	0	0	0	0	0	0	0	4
AP1M1	0	1	0	0	0	1	0	0	1	0	0	0	1	0	0	0	0	0	0	0	4
RPS27	0	1	0	0	0	1	0	0	1	0	0	0	1	0	0	0	0	0	0	0	4
CSNK2B	0	1	0	0	0	1	0	0	1	0	0	0	1	0	0	0	0	0	0	0	4
SEC13	0	1	1	0	0	1	0	0	1	0	0	0	0	0	0	0	0	0	0	0	4
ACAT1	0	1	0	0	0	1	0	0	1	0	0	0	0	0	0	0	1	0	0	0	4
SACM1L	0	1	0	0	0	1	0	0	1	0	0	0	1	0	0	0	0	0	0	0	4
CKAP5	0	1	0	0	0	1	0	0	1	0	0	0	0	0	0	0	0	0	1	0	4
RANBP1	0	1	0	0	0	1	0	0	1	0	0	0	1	0	0	0	0	0	0	0	4
EIF3M	0	1	0	0	0	1	0	0	1	0	0	0	1	0	0	0	0	0	0	0	4
HSPA1A	0	1	0	0	0	0	1	1	0	0	0	0	0	0	0	0	0	1	0	0	4
RPL6	0	0	0	0	1	0	1	0	1	1	0	0	0	0	0	0	0	0	0	0	4
PTBP1	0	0	0	0	0	1	1	0	1	1	0	0	0	0	0	0	0	0	0	0	4
KRT1	1	0	0	0	0	1	1	0	1	0	0	0	0	0	0	0	0	0	0	0	4
KRT10	1	0	0	0	0	1	1	0	1	0	0	0	0	0	0	0	0	0	0	0	4
FAM98B	0	0	0	0	0	1	1	0	1	1	0	0	0	0	0	0	0	0	0	0	4
XRCC5	0	0	0	0	0	1	1	0	1	1	0	0	0	0	0	0	0	0	0	0	4
G3BP2	0	0	0	1	0	1	1	0	1	0	0	0	0	0	0	0	0	0	0	0	4
PRDX1	0	0	0	1	0	1	1	0	1	0	0	0	0	0	0	0	0	0	0	0	4
HSPD1	0	0	0	0	0	1	1	0	1	0	0	0	0	0	1	0	0	0	0	0	4
RPS16	0	0	0	0	0	1	1	0	1	0	0	0	1	0	0	0	0	0	0	0	4
RPS23	0	0	0	0	0	1	1	0	1	0	0	0	1	0	0	0	0	0	0	0	4
NACA	0	0	0	0	0	1	1	0	1	0	1	0	0	0	0	0	0	0	0	0	4
PARK7	0	0	0	0	0	1	1	1	1	0	0	0	0	0	0	0	0	0	0	0	4
RPL3	0	0	0	0	0	1	1	0	1	0	0	0	1	0	0	0	0	0	0	0	4
ABI1	1	0	0	1	0	1	0	0	1	0	0	0	0	0	0	0	0	0	0	0	4
THRAP3	0	0	0	0	1	1	0	0	1	1	0	0	0	0	0	0	0	0	0	0	4
TMA7	0	0	0	0	1	1	0	0	1	1	0	0	0	0	0	0	0	0	0	0	4
EIF3A	0	0	0	0	1	1	0	0	1	1	0	0	0	0	0	0	0	0	0	0	4
MAPRE1	1	0	0	0	0	1	0	0	1	1	0	0	0	0	0	0	0	0	0	0	4
CCDC6	1	0	0	0	0	1	0	0	1	0	0	0	1	0	0	0	0	0	0	0	4
CHMP5	1	0	0	1	0	1	0	0	1	0	0	0	0	0	0	0	0	0	0	0	4
CNN3	1	0	0	1	0	1	0	0	1	0	0	0	0	0	0	0	0	0	0	0	4
C19orf53	0	0	0	0	1	1	0	0	1	1	0	0	0	0	0	0	0	0	0	0	4
LSM14B	0	0	0	0	1	1	0	0	1	1	0	0	0	0	0	0	0	0	0	0	4
MARCKSL1	0	0	0	0	1	1	0	0	1	1	0	0	0	0	0	0	0	0	0	0	4
HIST1H1E	0	0	0	0	1	0	1	0	0	1	0	0	1	0	0	0	0	0	0	0	4
HMGN2	0	0	0	0	1	1	0	0	1	1	0	0	0	0	0	0	0	0	0	0	4
RPS26	0	0	0	0	1	1	0	0	1	1	0	0	0	0	0	0	0	0	0	0	4
EMD	1	0	1	1	0	0	0	0	0	0	0	0	1	0	0	0	0	0	0	0	4
SUPT16H	0	0	0	0	1	1	0	0	1	1	0	0	0	0	0	0	0	0	0	0	4
STIP1	0	0	0	1	0	1	0	0	1	1	0	0	0	0	0	0	0	0	0	0	4
SNX2	0	0	0	0	1	1	0	0	1	1	0	0	0	0	0	0	0	0	0	0	4
HSP90AB2P	1	0	0	0	0	1	0	0	1	0	0	0	1	0	0	0	0	0	0	0	4
ZRANB2	0	0	0	0	1	1	0	0	1	1	0	0	0	0	0	0	0	0	0	0	4
KLC1	1	0	0	0	0	1	0	0	1	1	0	0	0	0	0	0	0	0	0	0	4
RBM3	0	0	0	0	1	1	0	0	1	1	0	0	0	0	0	0	0	0	0	0	4
RBMX	0	0	0	0	0	1	1	0	1	1	0	0	0	0	0	0	0	0	0	0	4
ECH1	0	0	0	0	1	1	0	0	1	1	0	0	0	0	0	0	0	0	0	0	4
GNB2L1	0	0	0	0	1	1	0	0	1	1	0	0	0	0	0	0	0	0	0	0	4
PPP1R12A	1	0	0	0	0	1	0	0	1	0	0	0	1	0	0	0	0	0	0	0	4
PSME1	0	0	0	0	1	1	0	0	1	1	0	0	0	0	0	0	0	0	0	0	4
SET	1	0	0	0	0	1	1	0	1	0	0	0	0	0	0	0	0	0	0	0	4
COPS4	0	0	0	0	0	1	0	0	1	1	0	0	1	0	0	0	0	0	0	0	4
SNRNP70	1	0	0	0	0	1	0	0	1	0	0	0	1	0	0	0	0	0	0	0	4
HSPA1L	0	0	0	0	0	0	1	1	0	1	0	0	0	0	0	0	0	1	0	0	4
TAGLN3	1	0	0	1	0	1	0	0	1	0	0	0	0	0	0	0	0	0	0	0	4
TJP1	1	0	1	0	0	1	0	0	1	0	0	0	0	0	0	0	0	0	0	0	4
ENAH	0	0	0	1	0	1	0	0	1	1	0	0	0	0	0	0	0	0	0	0	4
PSMD4	0	0	0	0	0	1	0	0	1	1	0	0	1	0	0	0	0	0	0	0	4
DNAJA1	0	0	0	1	0	1	0	0	1	1	0	0	0	0	0	0	0	0	0	0	4
ABI2	0	0	0	1	0	1	0	0	1	0	0	0	0	0	0	0	0	0	1	0	4
ADD1	0	0	0	1	0	1	0	0	1	0	0	0	1	0	0	0	0	0	0	0	4
DPYSL4	0	0	0	1	0	1	0	0	1	0	0	0	0	0	0	0	1	0	0	0	4
ATP6V1B2	0	0	0	1	0	1	0	0	1	0	0	1	0	0	0	0	0	0	0	0	4
CAP1	0	0	0	1	0	1	0	0	1	0	0	0	1	0	0	0	0	0	0	0	4
CDV3	0	0	0	1	0	1	0	0	1	0	0	0	0	0	0	0	0	0	1	0	4
DCX	0	0	0	1	0	1	0	0	1	0	0	0	0	0	1	0	0	0	0	0	4
CNRIP1	0	0	0	1	0	1	0	0	1	0	0	0	1	0	0	0	0	0	0	0	4
CRIP2	0	0	0	1	0	1	0	0	1	0	0	0	1	0	0	0	0	0	0	0	4
CTNNB1	0	0	0	1	0	1	0	0	1	0	0	0	0	0	1	0	0	0	0	0	4
CS	0	0	0	0	0	1	0	0	1	0	0	0	0	0	0	1	1	0	0	0	4
FBXO2	0	0	0	1	0	1	0	0	1	0	0	0	1	0	0	0	0	0	0	0	4
GNAI1	0	0	0	1	0	1	0	0	1	0	0	0	0	0	0	0	1	0	0	0	4
GNAI2	0	0	0	1	0	1	0	0	1	0	0	0	0	0	0	0	0	1	0	0	4
GNAO1	0	0	0	1	0	1	0	0	1	0	0	0	1	0	0	0	0	0	0	0	4
AK1	0	0	0	0	0	1	0	0	1	0	0	1	1	0	0	0	0	0	0	0	4
MBP	0	0	0	0	0	1	0	0	1	0	0	0	1	1	0	0	0	0	0	0	4
KIF21A	0	0	0	1	0	1	0	0	1	0	0	0	1	0	0	0	0	0	0	0	4
LDHB	0	0	0	1	0	1	0	0	1	0	0	0	0	0	0	1	0	0	0	0	4
ALDH2	0	0	0	0	0	1	0	0	1	0	0	1	0	0	0	1	0	0	0	0	4
PRKCB	0	0	0	1	0	1	0	0	1	0	0	0	1	0	0	0	0	0	0	0	4
MAPRE2	0	0	0	1	0	1	0	0	1	0	0	0	1	0	0	0	0	0	0	0	4
TPM3	0	0	0	1	0	1	0	0	1	0	0	0	1	0	0	0	0	0	0	0	4
NSFL1C	0	0	0	1	0	1	0	0	1	0	0	0	1	0	0	0	0	0	0	0	4
PPM1E	0	0	0	1	0	1	0	0	1	0	0	0	0	0	0	0	0	1	0	0	4
TPM1	0	0	0	1	0	1	0	0	1	0	0	0	1	0	0	0	0	0	0	0	4
CNP	0	0	0	0	0	1	0	0	1	0	0	0	1	1	0	0	0	0	0	0	4
UCHL1	0	0	0	0	0	1	0	0	1	0	0	0	1	0	0	0	0	1	0	0	4
PRKAR2A	0	0	1	1	0	1	0	0	1	0	0	0	0	0	0	0	0	0	0	0	4
HSPA1B	0	0	0	0	0	1	0	0	1	0	0	0	0	0	0	1	1	0	0	0	4
PRKAR2B	0	0	0	1	0	1	0	0	1	0	0	0	1	0	0	0	0	0	0	0	4
CKMT1A	0	0	0	0	0	1	0	0	1	0	0	1	0	0	0	1	0	0	0	0	4
NCAM1	0	0	0	0	0	1	0	0	1	0	0	0	0	0	1	0	0	0	0	1	4
HIST1H1C	0	0	0	0	0	1	1	0	1	0	0	0	0	1	0	0	0	0	0	0	4
HSPA6	0	0	0	0	0	1	1	1	1	0	0	0	0	0	0	0	0	0	0	0	4
MYL12A	0	0	0	0	0	1	1	1	1	0	0	0	0	0	0	0	0	0	0	0	4
TRIM21	0	0	0	0	0	1	0	0	1	0	0	0	0	0	0	1	1	0	0	0	4
TRIM2	0	0	0	1	0	1	0	0	1	0	0	0	1	0	0	0	0	0	0	0	4
TUBB2A	0	0	0	1	0	1	0	0	1	0	0	0	1	0	0	0	0	0	0	0	4
CSRP1	0	0	0	0	0	1	0	0	1	0	0	0	1	1	0	0	0	0	0	0	4
UQCRC2	0	0	0	0	0	1	0	0	1	0	0	0	1	0	0	1	0	0	0	0	4
ATP5F1	0	0	0	0	0	1	0	0	1	0	0	0	1	0	0	0	0	1	0	0	4
ATP5A1	0	0	0	0	0	1	1	0	1	0	0	0	1	0	0	0	0	0	0	0	4
ATL1	0	0	0	1	0	1	0	0	1	0	0	0	1	0	0	0	0	0	0	0	4
ERC1	0	0	0	1	0	1	0	0	1	0	0	0	1	0	0	0	0	0	0	0	4
PDIA3	0	0	0	0	0	1	0	0	1	0	0	1	1	0	0	0	0	0	0	0	4
RAB11A	0	0	0	1	0	1	0	0	1	0	0	0	0	0	0	1	0	0	0	0	4
UBE2N	0	0	0	1	0	1	0	0	1	0	0	0	1	0	0	0	0	0	0	0	4
MYH10	0	0	0	0	0	1	0	1	1	0	0	0	1	0	0	0	0	0	0	0	4
ATP5C1	0	0	0	0	0	1	0	0	1	0	0	0	1	1	0	0	0	0	0	0	4
HADHA	0	0	0	0	0	1	1	0	1	0	0	0	0	0	0	1	0	0	0	0	4
PSMC4	0	0	0	0	0	1	0	0	1	0	0	1	1	0	0	0	0	0	0	0	4
IDH2	0	0	0	0	0	1	0	0	1	0	0	1	1	0	0	0	0	0	0	0	4
MYL6	0	0	0	0	0	1	1	1	1	0	0	0	0	0	0	0	0	0	0	0	4
RAB10	0	0	0	0	0	1	0	0	1	0	0	1	0	0	0	1	0	0	0	0	4
RAB1A	0	0	0	0	0	1	0	0	1	0	0	0	0	0	0	1	1	0	0	0	4
RPL32	0	0	0	0	0	1	1	0	1	0	0	0	1	0	0	0	0	0	0	0	4
UBA52	0	0	0	0	0	1	0	0	1	0	0	1	0	0	1	0	0	0	0	0	4
GRB2	0	0	0	0	0	1	0	0	1	0	0	0	0	0	0	1	1	0	0	0	4
CDK5	0	0	0	0	0	1	0	0	1	0	0	1	1	0	0	0	0	0	0	0	4
AP3B2	0	0	0	0	0	1	0	0	1	0	0	1	1	0	0	0	0	0	0	0	4
PIN1	0	0	0	0	0	1	0	0	1	0	0	1	1	0	0	0	0	0	0	0	4
CAMK2B	0	0	0	0	0	1	0	0	1	0	0	1	1	0	0	0	0	0	0	0	4
UGP2	0	0	0	0	0	1	0	0	1	0	0	0	0	0	0	1	1	0	0	0	4
PRRT2	0	0	0	0	0	1	0	0	1	0	0	0	0	0	0	1	1	0	0	0	4
DPYSL5	0	0	0	0	0	1	0	0	1	0	0	0	0	0	1	0	1	0	0	0	4
OLA1	0	0	0	0	0	1	0	0	1	0	0	0	0	0	0	1	1	0	0	0	4
2025-09-11	0	0	0	0	0	1	0	0	1	0	0	1	1	0	0	0	0	0	0	0	4
RAB21	0	0	0	0	0	1	0	0	1	0	0	0	0	0	0	1	1	0	0	0	4
SFXN1	0	0	0	0	0	1	0	0	1	0	0	0	0	0	0	1	1	0	0	0	4
NCL	0	0	0	0	0	1	1	0	1	0	0	1	0	0	0	0	0	0	0	0	4
AMPH	0	0	0	0	0	1	0	0	1	0	0	0	1	0	0	0	0	0	0	1	4
PIP4K2B	0	0	0	0	0	1	0	0	1	0	0	1	1	0	0	0	0	0	0	0	4
CLIP2	0	0	0	0	0	1	0	0	1	0	0	0	1	0	0	0	0	0	1	0	4
SPTBN2	0	0	1	0	0	1	0	0	1	0	0	0	1	0	0	0	0	0	0	0	4
RAB5C	0	0	0	0	0	1	0	0	1	0	0	0	0	0	0	1	1	0	0	0	4
HBB	0	0	0	0	0	1	0	0	1	0	0	0	0	0	0	1	1	0	0	0	4
AARS	0	0	0	0	0	1	0	0	1	0	0	1	1	0	0	0	0	0	0	0	4
HP1BP3	0	0	0	0	0	1	0	0	1	0	0	0	1	1	0	0	0	0	0	0	4
SYNJ1	0	0	0	0	0	1	0	0	1	0	0	0	1	0	0	0	0	0	1	0	4
CAMKV	0	0	0	0	0	1	0	0	1	0	0	0	1	0	0	0	0	0	1	0	4
CRKL	0	0	0	0	0	1	0	0	1	0	1	0	0	0	0	0	0	0	1	0	4
NCDN	0	0	0	0	0	1	0	0	1	0	0	0	1	0	0	0	0	1	0	0	4
PHB	0	0	1	0	0	1	0	0	1	0	0	0	0	0	0	0	0	1	0	0	4
PIP4K2A	0	0	0	0	0	1	0	0	1	0	0	1	1	0	0	0	0	0	0	0	4
HBA1	0	0	0	0	0	1	0	0	1	0	0	0	0	0	0	1	1	0	0	0	4
CRYM	0	0	0	0	0	1	0	0	1	0	0	0	1	0	0	1	0	0	0	0	4
PSMD8	0	0	0	0	0	1	0	0	1	0	0	1	1	0	0	0	0	0	0	0	4
CEND1	0	0	0	0	0	1	0	0	1	0	0	1	0	0	0	0	1	0	0	0	4
H1F0	0	0	0	0	0	1	0	0	1	0	0	0	1	1	0	0	0	0	0	0	4
FLOT1	0	0	0	0	0	0	0	0	1	0	0	0	1	0	0	1	1	0	0	0	4
GSK3A	0	0	0	0	0	0	0	0	1	0	0	0	0	0	0	1	1	0	1	0	4
EFTUD2	0	1	0	0	0	0	1	0	0	1	0	0	0	0	0	0	0	0	0	0	3
SYNRG	1	1	0	0	0	1	0	0	0	0	0	0	0	0	0	0	0	0	0	0	3
TAGLN2	1	1	0	0	0	0	1	0	0	0	0	0	0	0	0	0	0	0	0	0	3
SCD	0	1	0	0	0	1	0	0	1	0	0	0	0	0	0	0	0	0	0	0	3
LARP1	0	1	0	0	0	1	1	0	0	0	0	0	0	0	0	0	0	0	0	0	3
HNRNPUL1	0	1	0	0	0	0	1	0	1	0	0	0	0	0	0	0	0	0	0	0	3
AGFG1	1	1	0	0	0	0	0	0	0	0	0	0	0	0	0	0	0	0	1	0	3
EXOSC10	0	1	0	0	1	0	0	0	0	1	0	0	0	0	0	0	0	0	0	0	3
GCN1	0	1	0	0	1	0	0	0	0	1	0	0	0	0	0	0	0	0	0	0	3
VARS1	0	1	0	0	1	0	0	0	0	1	0	0	0	0	0	0	0	0	0	0	3
PRPF4	0	1	0	0	1	0	0	0	0	1	0	0	0	0	0	0	0	0	0	0	3
STAT1	1	1	0	0	0	0	0	0	0	0	0	0	0	0	0	0	0	0	1	0	3
TOMM40	1	1	0	0	0	0	0	0	1	0	0	0	0	0	0	0	0	0	0	0	3
PRPF8	0	1	0	0	0	0	0	0	0	1	0	0	0	0	1	0	0	0	0	0	3
DCTN1	0	1	0	0	0	0	0	0	0	1	0	0	1	0	0	0	0	0	0	0	3
UPF1	0	1	0	0	0	0	0	0	1	1	0	0	0	0	0	0	0	0	0	0	3
SF3B3	0	1	0	0	0	0	0	0	1	1	0	0	0	0	0	0	0	0	0	0	3
XPO1	0	1	0	0	0	1	0	0	1	0	0	0	0	0	0	0	0	0	0	0	3
ARPC3	0	1	0	0	0	1	0	0	1	0	0	0	0	0	0	0	0	0	0	0	3
AP1G1	0	1	0	0	0	1	0	0	1	0	0	0	0	0	0	0	0	0	0	0	3
VAPB	0	1	0	0	0	1	0	0	1	0	0	0	0	0	0	0	0	0	0	0	3
CYB5R3	0	1	0	0	0	1	0	0	1	0	0	0	0	0	0	0	0	0	0	0	3
PNP	0	1	0	0	0	1	0	0	1	0	0	0	0	0	0	0	0	0	0	0	3
TFRC	0	1	0	0	0	1	0	0	1	0	0	0	0	0	0	0	0	0	0	0	3
RPN1	0	1	0	0	0	1	0	0	1	0	0	0	0	0	0	0	0	0	0	0	3
EIF4E	0	1	0	0	0	1	0	0	1	0	0	0	0	0	0	0	0	0	0	0	3
CYC1	0	1	0	0	0	1	0	0	1	0	0	0	0	0	0	0	0	0	0	0	3
TXN	0	1	0	0	0	1	0	0	1	0	0	0	0	0	0	0	0	0	0	0	3
SLC25A6	0	1	0	0	0	1	0	0	1	0	0	0	0	0	0	0	0	0	0	0	3
ACTN1	0	1	0	0	0	1	0	0	1	0	0	0	0	0	0	0	0	0	0	0	3
EZR	0	1	0	0	0	1	0	0	1	0	0	0	0	0	0	0	0	0	0	0	3
POR	0	1	0	0	0	1	0	0	1	0	0	0	0	0	0	0	0	0	0	0	3
PSMB1	0	1	0	0	0	1	0	0	1	0	0	0	0	0	0	0	0	0	0	0	3
FLNA	0	1	0	0	0	1	0	0	1	0	0	0	0	0	0	0	0	0	0	0	3
VDAC1	0	1	0	0	0	1	0	0	1	0	0	0	0	0	0	0	0	0	0	0	3
ACP1	0	1	0	0	0	1	0	0	1	0	0	0	0	0	0	0	0	0	0	0	3
LAP3	0	1	0	0	0	1	0	0	1	0	0	0	0	0	0	0	0	0	0	0	3
MAT2A	0	1	0	0	0	1	0	0	1	0	0	0	0	0	0	0	0	0	0	0	3
CTNNA1	0	1	0	0	0	1	0	0	1	0	0	0	0	0	0	0	0	0	0	0	3
DDOST	0	1	0	0	0	1	0	0	1	0	0	0	0	0	0	0	0	0	0	0	3
ARL1	0	1	0	0	0	1	0	0	1	0	0	0	0	0	0	0	0	0	0	0	3
TMED10	0	1	0	0	0	1	0	0	1	0	0	0	0	0	0	0	0	0	0	0	3
SLC25A1	0	1	0	0	0	1	0	0	1	0	0	0	0	0	0	0	0	0	0	0	3
ACLY	0	1	0	0	0	1	0	0	1	0	0	0	0	0	0	0	0	0	0	0	3
COPA	0	1	0	0	0	1	0	0	1	0	0	0	0	0	0	0	0	0	0	0	3
PSMA6	0	1	0	0	0	1	0	0	1	0	0	0	0	0	0	0	0	0	0	0	3
ACTR3	0	1	0	0	0	1	0	0	1	0	0	0	0	0	0	0	0	0	0	0	3
CSNK2A1	0	1	0	0	0	1	0	0	1	0	0	0	0	0	0	0	0	0	0	0	3
GTF2I	0	1	0	0	0	1	0	0	1	0	0	0	0	0	0	0	0	0	0	0	3
CKAP4	0	1	0	0	0	1	0	0	1	0	0	0	0	0	0	0	0	0	0	0	3
FLII	0	1	0	0	0	1	0	0	1	0	0	0	0	0	0	0	0	0	0	0	3
TARDBP	0	1	0	0	0	1	0	0	1	0	0	0	0	0	0	0	0	0	0	0	3
DDX39B	0	1	0	0	0	1	0	0	1	0	0	0	0	0	0	0	0	0	0	0	3
MLEC	0	1	0	0	0	1	0	0	1	0	0	0	0	0	0	0	0	0	0	0	3
PPP2R5D	0	1	0	0	0	1	0	0	1	0	0	0	0	0	0	0	0	0	0	0	3
TSN	0	1	0	0	0	1	0	0	1	0	0	0	0	0	0	0	0	0	0	0	3
TNPO1	0	1	0	0	0	1	0	0	1	0	0	0	0	0	0	0	0	0	0	0	3
VAT1	0	1	0	0	0	1	0	0	1	0	0	0	0	0	0	0	0	0	0	0	3
PRMT1	0	1	0	0	0	1	0	0	1	0	0	0	0	0	0	0	0	0	0	0	3
NIPSNAP1	0	1	0	0	0	1	0	0	1	0	0	0	0	0	0	0	0	0	0	0	3
CORO1B	0	1	0	0	0	1	0	0	1	0	0	0	0	0	0	0	0	0	0	0	3
EML4	0	1	0	0	0	1	0	0	1	0	0	0	0	0	0	0	0	0	0	0	3
RAB18	0	1	0	0	0	1	0	0	1	0	0	0	0	0	0	0	0	0	0	0	3
AASDHPPT	0	1	0	0	0	1	0	0	1	0	0	0	0	0	0	0	0	0	0	0	3
PUF60	0	1	0	0	0	1	0	0	1	0	0	0	0	0	0	0	0	0	0	0	3
VDAC3	0	1	0	0	0	1	0	0	1	0	0	0	0	0	0	0	0	0	0	0	3
FARSA	0	1	0	0	0	1	0	0	1	0	0	0	0	0	0	0	0	0	0	0	3
TLN1	0	1	0	0	0	1	0	0	1	0	0	0	0	0	0	0	0	0	0	0	3
MTCH2	0	1	0	0	0	1	0	0	1	0	0	0	0	0	0	0	0	0	0	0	3
IPO5	0	1	0	0	0	1	0	0	1	0	0	0	0	0	0	0	0	0	0	0	3
DHX15	0	1	0	0	0	1	0	0	1	0	0	0	0	0	0	0	0	0	0	0	3
COPB2	0	1	0	0	0	1	0	0	1	0	0	0	0	0	0	0	0	0	0	0	3
EPB41L2	0	1	0	0	0	1	0	0	1	0	0	0	0	0	0	0	0	0	0	0	3
ATP1B3	0	1	0	0	0	1	0	0	1	0	0	0	0	0	0	0	0	0	0	0	3
SEC31A	0	1	0	0	0	1	0	0	1	0	0	0	0	0	0	0	0	0	0	0	3
PPP1CA	0	1	0	0	0	1	0	0	1	0	0	0	0	0	0	0	0	0	0	0	3
SNRPF	0	1	0	0	0	1	0	0	1	0	0	0	0	0	0	0	0	0	0	0	3
GNAS	0	1	0	0	0	1	0	0	1	0	0	0	0	0	0	0	0	0	0	0	3
EIF3I	0	1	0	0	0	1	0	0	1	0	0	0	0	0	0	0	0	0	0	0	3
CPSF6	0	1	0	0	0	1	0	0	1	0	0	0	0	0	0	0	0	0	0	0	3
COPS6	0	1	0	0	0	1	0	0	1	0	0	0	0	0	0	0	0	0	0	0	3
KCTD12	0	1	0	0	0	1	0	0	1	0	0	0	0	0	0	0	0	0	0	0	3
SPCS3	0	1	0	0	0	1	0	0	1	0	0	0	0	0	0	0	0	0	0	0	3
EIF3F	0	1	0	0	0	1	0	0	1	0	0	0	0	0	0	0	0	0	0	0	3
CTNND1	0	1	0	0	0	1	0	0	1	0	0	0	0	0	0	0	0	0	0	0	3
NDUFS3	0	1	0	0	0	1	0	0	1	0	0	0	0	0	0	0	0	0	0	0	3
IPO7	0	1	0	0	0	1	0	0	1	0	0	0	0	0	0	0	0	0	0	0	3
ATP6V1C1	0	1	0	0	0	1	0	0	1	0	0	0	0	0	0	0	0	0	0	0	3
TMEM33	0	1	0	0	0	1	0	0	1	0	0	0	0	0	0	0	0	0	0	0	3
SPCS2	0	1	0	0	0	1	0	0	1	0	0	0	0	0	0	0	0	0	0	0	3
PPA1	0	1	0	0	0	1	0	0	1	0	0	0	0	0	0	0	0	0	0	0	3
SEC23A	0	1	0	0	0	1	0	0	1	0	0	0	0	0	0	0	0	0	0	0	3
XPNPEP1	0	1	0	0	0	1	0	0	1	0	0	0	0	0	0	0	0	0	0	0	3
PDHA1	0	1	0	0	0	1	0	0	1	0	0	0	0	0	0	0	0	0	0	0	3
FBL	0	1	0	0	0	1	0	0	1	0	0	0	0	0	0	0	0	0	0	0	3
ATXN10	0	1	0	0	0	1	0	0	1	0	0	0	0	0	0	0	0	0	0	0	3
RPS27L	0	1	0	0	0	1	0	0	1	0	0	0	0	0	0	0	0	0	0	0	3
CPNE3	0	1	0	0	0	1	0	0	1	0	0	0	0	0	0	0	0	0	0	0	3
CSE1L	0	1	0	0	0	1	0	0	1	0	0	0	0	0	0	0	0	0	0	0	3
MORF4L2	0	1	0	0	0	1	0	0	1	0	0	0	0	0	0	0	0	0	0	0	3
IPO9	0	1	0	0	0	1	0	0	1	0	0	0	0	0	0	0	0	0	0	0	3
TOMM22	0	1	0	0	0	1	0	0	1	0	0	0	0	0	0	0	0	0	0	0	3
PGM3	0	1	0	0	0	1	0	0	1	0	0	0	0	0	0	0	0	0	0	0	3
ARCN1	0	1	0	0	0	1	0	0	1	0	0	0	0	0	0	0	0	0	0	0	3
ACAT2	0	1	0	0	0	1	0	0	1	0	0	0	0	0	0	0	0	0	0	0	3
EIF3K	0	1	0	0	0	1	0	0	1	0	0	0	0	0	0	0	0	0	0	0	3
COPB1	0	1	0	0	0	1	0	0	1	0	0	0	0	0	0	0	0	0	0	0	3
STT3A	0	1	0	0	0	1	0	0	1	0	0	0	0	0	0	0	0	0	0	0	3
MGST3	0	1	0	0	0	1	0	0	1	0	0	0	0	0	0	0	0	0	0	0	3
TYMS	0	1	0	0	0	1	0	0	1	0	0	0	0	0	0	0	0	0	0	0	3
CTBP2	0	1	0	0	0	1	0	0	1	0	0	0	0	0	0	0	0	0	0	0	3
RAB13	0	1	0	0	0	1	0	0	1	0	0	0	0	0	0	0	0	0	0	0	3
BZW1	0	1	0	0	0	1	0	0	1	0	0	0	0	0	0	0	0	0	0	0	3
SMU1	0	1	0	0	0	1	0	0	1	0	0	0	0	0	0	0	0	0	0	0	3
DHRS7	0	1	0	0	0	1	0	0	1	0	0	0	0	0	0	0	0	0	0	0	3
AHSA1	0	1	0	0	0	1	0	0	1	0	0	0	0	0	0	0	0	0	0	0	3
ACSL3	0	1	0	0	0	1	0	0	1	0	0	0	0	0	0	0	0	0	0	0	3
ATAD1	0	1	0	0	0	1	0	0	1	0	0	0	0	0	0	0	0	0	0	0	3
DHCR7	0	1	0	0	0	1	0	0	1	0	0	0	0	0	0	0	0	0	0	0	3
COPG1	0	1	0	0	0	1	0	0	1	0	0	0	0	0	0	0	0	0	0	0	3
MYO1B	0	1	0	0	0	1	0	0	1	0	0	0	0	0	0	0	0	0	0	0	3
GNA11	0	1	0	0	0	1	0	0	1	0	0	0	0	0	0	0	0	0	0	0	3
RAB11B	0	1	0	0	0	1	0	0	1	0	0	0	0	0	0	0	0	0	0	0	3
RDH11	0	1	0	0	0	1	0	0	1	0	0	0	0	0	0	0	0	0	0	0	3
SNX5	0	1	0	0	0	1	0	0	1	0	0	0	0	0	0	0	0	0	0	0	3
KPNA3	0	1	0	0	0	1	0	0	1	0	0	0	0	0	0	0	0	0	0	0	3
NDUFB3	0	1	0	0	0	1	0	0	1	0	0	0	0	0	0	0	0	0	0	0	3
CAPN1	0	1	0	0	0	1	0	0	1	0	0	0	0	0	0	0	0	0	0	0	3
AMPD2	0	1	0	0	0	1	0	0	1	0	0	0	0	0	0	0	0	0	0	0	3
SEC63	0	1	0	0	0	1	0	0	1	0	0	0	0	0	0	0	0	0	0	0	3
SSR4	0	1	0	0	0	1	0	0	1	0	0	0	0	0	0	0	0	0	0	0	3
DDX19A	0	1	0	0	0	1	0	0	1	0	0	0	0	0	0	0	0	0	0	0	3
TECR	0	1	0	0	0	1	0	0	1	0	0	0	0	0	0	0	0	0	0	0	3
PTPN1	0	1	1	0	0	0	0	0	1	0	0	0	0	0	0	0	0	0	0	0	3
SEC24C	0	1	0	0	0	1	0	0	0	0	0	0	0	0	0	0	1	0	0	0	3
GLO1	0	1	0	0	0	1	0	0	1	0	0	0	0	0	0	0	0	0	0	0	3
SAFB	0	1	0	0	0	1	0	0	1	0	0	0	0	0	0	0	0	0	0	0	3
XPO7	0	1	0	0	0	1	0	0	1	0	0	0	0	0	0	0	0	0	0	0	3
EIF2B5	0	1	0	0	0	0	0	0	1	0	0	0	1	0	0	0	0	0	0	0	3
PREP	0	1	0	0	0	0	0	0	1	0	0	0	1	0	0	0	0	0	0	0	3
MAP2K1	0	1	0	0	0	0	0	0	0	0	0	0	1	0	0	0	0	1	0	0	3
PGAM5	0	1	0	0	0	0	0	0	0	0	0	0	1	0	0	1	0	0	0	0	3
GSTM3	0	1	0	0	0	0	0	0	0	0	0	1	1	0	0	0	0	0	0	0	3
RCC2	0	0	0	0	1	0	1	0	0	1	0	0	0	0	0	0	0	0	0	0	3
ABCF1	0	0	0	0	1	0	1	0	0	1	0	0	0	0	0	0	0	0	0	0	3
RTRAF	0	0	0	0	1	0	1	0	0	1	0	0	0	0	0	0	0	0	0	0	3
PPM1G	0	0	0	0	1	0	1	0	0	1	0	0	0	0	0	0	0	0	0	0	3
LSM12	0	0	0	0	0	1	0	0	1	1	0	0	0	0	0	0	0	0	0	0	3
IGF2BP3	0	0	0	0	1	0	1	0	0	1	0	0	0	0	0	0	0	0	0	0	3
PABPC4	0	0	0	0	0	0	1	0	1	1	0	0	0	0	0	0	0	0	0	0	3
MAP7D2	1	0	0	0	0	1	0	0	0	0	0	0	1	0	0	0	0	0	0	0	3
RTCB	0	0	0	0	1	0	1	0	0	1	0	0	0	0	0	0	0	0	0	0	3
FEN1	0	0	0	0	1	0	1	0	0	1	0	0	0	0	0	0	0	0	0	0	3
RPSA	0	0	0	0	0	1	1	0	1	0	0	0	0	0	0	0	0	0	0	0	3
PRDX2	0	0	0	0	0	1	1	0	1	0	0	0	0	0	0	0	0	0	0	0	3
KRT9	0	0	0	0	0	1	1	0	1	0	0	0	0	0	0	0	0	0	0	0	3
KRT2	0	0	0	0	0	1	1	0	1	0	0	0	0	0	0	0	0	0	0	0	3
HADHB	0	0	0	0	0	1	1	0	1	0	0	0	0	0	0	0	0	0	0	0	3
EIF5A	0	0	0	0	0	1	1	0	1	0	0	0	0	0	0	0	0	0	0	0	3
ZC3H15	0	0	0	0	0	1	1	0	1	0	0	0	0	0	0	0	0	0	0	0	3
HSD17B10	0	0	0	0	0	1	1	0	1	0	0	0	0	0	0	0	0	0	0	0	3
PRPS1	0	0	0	0	0	1	1	0	1	0	0	0	0	0	0	0	0	0	0	0	3
KRT6A	0	0	0	0	0	1	1	0	1	0	0	0	0	0	0	0	0	0	0	0	3
SKP1	0	0	0	0	0	1	1	0	1	0	0	0	0	0	0	0	0	0	0	0	3
RBM39	0	0	0	0	0	1	1	0	1	0	0	0	0	0	0	0	0	0	0	0	3
DNAJC8	0	0	0	0	0	1	1	0	1	0	0	0	0	0	0	0	0	0	0	0	3
RPL10	0	0	0	0	0	1	1	0	1	0	0	0	0	0	0	0	0	0	0	0	3
RNH1	0	0	0	0	0	1	1	0	1	0	0	0	0	0	0	0	0	0	0	0	3
ANP32A	0	0	0	0	0	1	1	0	1	0	0	0	0	0	0	0	0	0	0	0	3
GARS	0	0	0	0	0	1	1	0	1	0	0	0	0	0	0	0	0	0	0	0	3
HNRNPF	0	0	0	0	0	1	1	0	1	0	0	0	0	0	0	0	0	0	0	0	3
RPL18	0	0	0	0	0	1	1	0	1	0	0	0	0	0	0	0	0	0	0	0	3
IGF2BP1	0	0	0	0	0	1	1	0	1	0	0	0	0	0	0	0	0	0	0	0	3
SDHA	0	0	0	0	0	0	1	0	1	0	0	0	0	0	0	0	0	1	0	0	3
ELOB	0	0	0	0	0	0	1	0	0	0	1	0	0	0	0	0	0	0	1	0	3
STUB1	0	0	0	0	0	0	1	0	0	0	0	0	1	0	0	0	1	0	0	0	3
ANXA5	1	0	0	0	0	1	0	0	1	0	0	0	0	0	0	0	0	0	0	0	3
ARHGAP35	1	0	0	0	0	1	0	0	1	0	0	0	0	0	0	0	0	0	0	0	3
ASAP1	1	0	0	0	0	0	0	0	0	0	0	0	0	0	0	0	0	0	1	1	3
HMGB2	0	0	0	0	1	0	1	0	0	1	0	0	0	0	0	0	0	0	0	0	3
PRRC2C	1	0	0	0	1	0	0	0	0	1	0	0	0	0	0	0	0	0	0	0	3
CISD1	1	0	0	0	0	1	0	0	1	0	0	0	0	0	0	0	0	0	0	0	3
PYM1	0	0	0	0	1	0	1	0	0	1	0	0	0	0	0	0	0	0	0	0	3
DBNL	1	0	0	1	0	0	0	0	0	0	0	0	0	0	0	0	0	0	1	0	3
DCXR	1	0	0	0	0	0	0	0	0	0	0	0	0	0	0	1	1	0	0	0	3
HIST1H1D	0	0	0	0	1	0	0	0	0	1	0	0	1	0	0	0	0	0	0	0	3
DHX36	1	0	0	0	0	1	0	0	1	0	0	0	0	0	0	0	0	0	0	0	3
DSP	1	0	0	0	0	1	0	0	1	0	0	0	0	0	0	0	0	0	0	0	3
YBX2	0	0	0	0	1	0	1	0	0	1	0	0	0	0	0	0	0	0	0	0	3
ETFA	1	0	0	0	0	1	0	0	1	0	0	0	0	0	0	0	0	0	0	0	3
FABP5	1	0	0	0	0	1	0	0	1	0	0	0	0	0	0	0	0	0	0	0	3
PRKRA	0	0	0	0	1	0	0	0	1	1	0	0	0	0	0	0	0	0	0	0	3
GTF2F2	1	0	0	0	0	1	0	0	1	0	0	0	0	0	0	0	0	0	0	0	3
HIP1	1	0	0	0	0	1	0	0	1	0	0	0	0	0	0	0	0	0	0	0	3
CDC5L	0	0	0	0	1	1	0	0	0	1	0	0	0	0	0	0	0	0	0	0	3
HNRNPAB	0	0	0	0	1	0	1	0	0	1	0	0	0	0	0	0	0	0	0	0	3
KRT14	1	0	0	0	0	1	0	0	1	0	0	0	0	0	0	0	0	0	0	0	3
KRT5	1	0	0	0	0	1	0	0	1	0	0	0	0	0	0	0	0	0	0	0	3
TXNL1	0	0	0	0	1	1	0	0	0	1	0	0	0	0	0	0	0	0	0	0	3
MOB2	1	0	0	0	0	1	0	0	1	0	0	0	0	0	0	0	0	0	0	0	3
RPS28	0	0	0	0	0	1	0	0	1	1	0	0	0	0	0	0	0	0	0	0	3
PFDN6	0	0	0	1	1	0	0	0	0	1	0	0	0	0	0	0	0	0	0	0	3
NEDD4L	1	0	0	0	0	1	0	0	1	0	0	0	0	0	0	0	0	0	0	0	3
PSMA1	0	0	0	0	0	1	0	0	1	1	0	0	0	0	0	0	0	0	0	0	3
TLN2	0	0	0	0	1	0	0	0	1	1	0	0	0	0	0	0	0	0	0	0	3
SRP72	0	0	0	0	0	1	0	0	1	1	0	0	0	0	0	0	0	0	0	0	3
PSMA7	0	0	0	0	0	1	0	0	1	1	0	0	0	0	0	0	0	0	0	0	3
2025-09-09	0	0	0	0	0	1	0	0	1	1	0	0	0	0	0	0	0	0	0	0	3
SAE1	1	0	0	0	0	1	0	0	1	0	0	0	0	0	0	0	0	0	0	0	3
PSMB7	0	0	0	0	0	1	0	0	1	1	0	0	0	0	0	0	0	0	0	0	3
SLAIN2	1	0	0	0	0	1	0	0	1	0	0	0	0	0	0	0	0	0	0	0	3
PFDN2	0	0	0	0	0	1	0	0	1	1	0	0	0	0	0	0	0	0	0	0	3
SLC2A1	1	0	0	0	0	1	0	0	1	0	0	0	0	0	0	0	0	0	0	0	3
DYNC1I2	0	0	0	0	0	1	0	0	1	1	0	0	0	0	0	0	0	0	0	0	3
SUMO2	1	0	0	0	0	1	0	0	1	0	0	0	0	0	0	0	0	0	0	0	3
SND1	0	0	0	0	0	1	0	0	1	1	0	0	0	0	0	0	0	0	0	0	3
TFG	1	0	0	0	0	1	0	0	1	0	0	0	0	0	0	0	0	0	0	0	3
MATR3	0	0	0	0	0	1	0	0	1	1	0	0	0	0	0	0	0	0	0	0	3
VPS33A	1	0	0	0	0	1	0	0	1	0	0	0	0	0	0	0	0	0	0	0	3
PSMA2	0	0	0	0	0	1	0	0	1	1	0	0	0	0	0	0	0	0	0	0	3
KIF2A	0	0	0	0	0	1	0	0	1	1	0	0	0	0	0	0	0	0	0	0	3
NAP1L4	0	0	0	0	0	1	0	0	1	1	0	0	0	0	0	0	0	0	0	0	3
API5	0	0	0	0	0	1	0	0	1	1	0	0	0	0	0	0	0	0	0	0	3
PHGDH	0	0	0	0	0	1	0	0	1	1	0	0	0	0	0	0	0	0	0	0	3
CCT5	0	0	0	0	0	1	0	0	1	1	0	0	0	0	0	0	0	0	0	0	3
ABLIM1	0	0	0	1	0	1	0	0	1	0	0	0	0	0	0	0	0	0	0	0	3
ADD2	0	0	0	1	0	1	0	0	1	0	0	0	0	0	0	0	0	0	0	0	3
ADRM1	0	0	0	1	0	1	0	0	1	0	0	0	0	0	0	0	0	0	0	0	3
ARL6IP5	0	0	0	1	0	1	0	0	1	0	0	0	0	0	0	0	0	0	0	0	3
ARPP19	0	0	0	1	0	1	0	0	1	0	0	0	0	0	0	0	0	0	0	0	3
ATP1A3	0	0	0	1	0	1	0	0	1	0	0	0	0	0	0	0	0	0	0	0	3
CADM2	0	0	0	1	0	1	0	0	1	0	0	0	0	0	0	0	0	0	0	0	3
CALM3	0	0	0	1	0	1	0	0	1	0	0	0	0	0	0	0	0	0	0	0	3
HMGB3	0	0	0	0	0	1	1	0	1	0	0	0	0	0	0	0	0	0	0	0	3
CARHSP1	0	0	0	1	0	1	0	0	1	0	0	0	0	0	0	0	0	0	0	0	3
STX7	0	0	0	1	0	1	0	0	1	0	0	0	0	0	0	0	0	0	0	0	3
ARPC5	0	0	0	0	0	1	0	0	1	0	0	0	0	0	0	0	1	0	0	0	3
CDH2	0	0	0	1	0	1	0	0	1	0	0	0	0	0	0	0	0	0	0	0	3
SYNGR3	0	0	0	0	0	1	0	0	1	0	0	1	0	0	0	0	0	0	0	0	3
CALU	0	0	1	0	0	1	0	0	1	0	0	0	0	0	0	0	0	0	0	0	3
OPA1	0	0	0	0	0	1	0	0	1	0	0	0	0	0	0	0	1	0	0	0	3
PIP5K1C	0	0	0	0	0	1	0	0	1	0	0	0	1	0	0	0	0	0	0	0	3
MGEA5	0	0	0	0	0	1	0	0	1	0	0	0	1	0	0	0	0	0	0	0	3
CTNND2	0	0	0	1	0	1	0	0	1	0	0	0	0	0	0	0	0	0	0	0	3
CXADR	0	0	0	1	0	1	0	0	1	0	0	0	0	0	0	0	0	0	0	0	3
DBN1	0	0	0	1	0	1	0	0	1	0	0	0	0	0	0	0	0	0	0	0	3
DNAJC6	0	0	0	0	0	1	0	0	1	0	0	0	1	0	0	0	0	0	0	0	3
SLC25A12	0	0	0	0	0	1	0	0	1	0	0	0	1	0	0	0	0	0	0	0	3
PALM	0	0	0	0	0	1	0	0	1	0	0	0	1	0	0	0	0	0	0	0	3
SNCG	0	0	0	1	0	1	0	0	1	0	0	0	0	0	0	0	0	0	0	0	3
EEF1D	0	0	0	1	0	1	0	0	1	0	0	0	0	0	0	0	0	0	0	0	3
WDR47	0	0	0	1	0	1	0	0	1	0	0	0	0	0	0	0	0	0	0	0	3
RAB3D	0	0	0	1	0	1	0	0	1	0	0	0	0	0	0	0	0	0	0	0	3
EPB49	0	0	0	1	0	1	0	0	1	0	0	0	0	0	0	0	0	0	0	0	3
MAP4K4	0	0	0	1	0	1	0	0	1	0	0	0	0	0	0	0	0	0	0	0	3
FDPS	0	0	0	1	0	1	0	0	1	0	0	0	0	0	0	0	0	0	0	0	3
NDUFB10	0	0	0	0	0	1	0	0	1	0	0	1	0	0	0	0	0	0	0	0	3
GOT2	0	0	0	0	0	1	0	0	1	0	0	0	0	1	0	0	0	0	0	0	3
PGK1	0	0	0	0	0	1	0	0	1	0	0	0	0	0	0	0	0	1	0	0	3
GSTP1	0	0	0	1	0	1	0	0	1	0	0	0	0	0	0	0	0	0	0	0	3
AHSG	0	0	0	0	0	1	0	0	1	0	0	1	0	0	0	0	0	0	0	0	3
LPPR3	0	0	0	1	0	1	0	0	1	0	0	0	0	0	0	0	0	0	0	0	3
SLC25A5	0	0	0	0	0	1	0	0	1	0	0	0	1	0	0	0	0	0	0	0	3
MPP2	0	0	0	1	0	1	0	0	1	0	0	0	0	0	0	0	0	0	0	0	3
NAPG	0	0	0	1	0	1	0	0	1	0	0	0	0	0	0	0	0	0	0	0	3
PCDH1	0	0	0	1	0	1	0	0	1	0	0	0	0	0	0	0	0	0	0	0	3
PPFIA3	0	0	0	1	0	1	0	0	1	0	0	0	0	0	0	0	0	0	0	0	3
PPP2CA	0	0	0	1	0	1	0	0	1	0	0	0	0	0	0	0	0	0	0	0	3
COX5B	0	0	0	0	0	1	0	0	1	0	0	1	0	0	0	0	0	0	0	0	3
COX6C	0	0	0	0	0	1	0	0	1	0	0	0	0	0	0	1	0	0	0	0	3
PSMD10	0	0	0	1	0	1	0	0	1	0	0	0	0	0	0	0	0	0	0	0	3
PVRL1	0	0	0	1	0	1	0	0	1	0	0	0	0	0	0	0	0	0	0	0	3
PDHB	0	0	0	0	0	1	0	0	1	0	0	1	0	0	0	0	0	0	0	0	3
RAC3	0	0	0	1	0	1	0	0	1	0	0	0	0	0	0	0	0	0	0	0	3
REEP1	0	0	0	1	0	1	0	0	1	0	0	0	0	0	0	0	0	0	0	0	3
ATP1B2	0	0	0	0	0	1	0	0	1	0	0	0	0	0	0	1	0	0	0	0	3
SNCA	0	0	0	1	0	1	0	0	1	0	0	0	0	0	0	0	0	0	0	0	3
NME1	0	0	0	0	0	1	0	0	1	0	0	0	0	0	0	0	1	0	0	0	3
SNCB	0	0	0	1	0	1	0	0	1	0	0	0	0	0	0	0	0	0	0	0	3
STMN2	0	0	0	1	0	1	0	0	1	0	0	0	0	0	0	0	0	0	0	0	3
TBCA	0	0	0	1	0	1	0	0	1	0	0	0	0	0	0	0	0	0	0	0	3
TPD52	0	0	0	1	0	1	0	0	1	0	0	0	0	0	0	0	0	0	0	0	3
ATP2B1	0	0	0	0	0	1	0	0	1	0	0	0	1	0	0	0	0	0	0	0	3
TRIO	0	0	0	1	0	1	0	0	1	0	0	0	0	0	0	0	0	0	0	0	3
RAB3A	0	0	0	1	0	1	0	0	1	0	0	0	0	0	0	0	0	0	0	0	3
COX5A	0	0	0	0	0	1	0	0	1	0	0	0	0	0	0	1	0	0	0	0	3
ITIH2	0	0	0	0	0	1	0	0	1	0	0	1	0	0	0	0	0	0	0	0	3
SYT1	0	0	0	0	0	1	0	0	1	0	0	0	1	0	0	0	0	0	0	0	3
ZC2HC1A	0	0	0	1	0	1	0	0	1	0	0	0	0	0	0	0	0	0	0	0	3
APBA1	0	0	0	1	0	1	0	0	1	0	0	0	0	0	0	0	0	0	0	0	3
PSMA4	0	0	0	0	0	1	0	0	1	0	0	0	0	0	0	1	0	0	0	0	3
CALR	0	0	0	0	0	1	0	0	1	0	0	1	0	0	0	0	0	0	0	0	3
ELAVL4	0	0	0	1	0	1	0	0	1	0	0	0	0	0	0	0	0	0	0	0	3
FARP1	0	0	0	1	0	1	0	0	1	0	0	0	0	0	0	0	0	0	0	0	3
PRDX6	0	0	0	0	0	1	0	0	1	0	0	1	0	0	0	0	0	0	0	0	3
PRDX5	0	0	0	0	0	1	0	0	1	0	0	1	0	0	0	0	0	0	0	0	3
SRI	0	0	0	0	0	1	0	0	1	0	0	0	0	0	0	1	0	0	0	0	3
SFN	0	0	0	0	0	1	0	0	1	0	0	0	1	0	0	0	0	0	0	0	3
MDH2	0	0	0	0	0	1	0	0	1	0	0	0	0	0	0	0	1	0	0	0	3
SLC1A3	0	0	0	0	0	1	0	0	1	0	0	0	1	0	0	0	0	0	0	0	3
ATP5O	0	0	0	0	0	1	0	0	1	0	0	0	1	0	0	0	0	0	0	0	3
SRP9	0	0	0	0	0	1	1	0	1	0	0	0	0	0	0	0	0	0	0	0	3
PSMD7	0	0	0	0	0	1	0	0	1	0	0	0	1	0	0	0	0	0	0	0	3
SUB1	0	0	0	0	0	1	0	0	1	0	0	0	1	0	0	0	0	0	0	0	3
VCP	0	0	1	0	0	1	0	0	1	0	0	0	0	0	0	0	0	0	0	0	3
OXCT1	0	0	0	0	0	1	0	0	1	0	0	1	0	0	0	0	0	0	0	0	3
ATP5J2	0	0	0	0	0	1	0	0	1	0	0	0	1	0	0	0	0	0	0	0	3
TPI1	0	0	0	0	0	1	0	0	1	0	0	0	0	0	0	1	0	0	0	0	3
DSTN	0	0	0	0	0	1	0	0	1	0	0	0	1	0	0	0	0	0	0	0	3
RAB5B	0	0	0	0	0	1	0	0	1	0	0	0	0	0	0	1	0	0	0	0	3
RHOB	0	0	0	0	0	1	0	0	1	0	0	0	0	0	0	1	0	0	0	0	3
RPS15	0	0	0	0	0	1	1	0	1	0	0	0	0	0	0	0	0	0	0	0	3
AP2B1	0	0	0	0	0	1	0	0	1	0	0	0	1	0	0	0	0	0	0	0	3
SNRPN	0	0	0	0	0	1	0	0	1	0	0	0	1	0	0	0	0	0	0	0	3
TPM4	0	0	0	0	0	1	0	0	1	0	0	0	1	0	0	0	0	0	0	0	3
ALDH6A1	0	0	0	0	0	1	0	0	1	0	0	0	0	0	0	0	1	0	0	0	3
RCN2	0	0	0	0	0	1	0	0	1	0	0	0	1	0	0	0	0	0	0	0	3
ACAP2	0	0	0	0	0	1	0	0	1	0	0	0	0	0	0	0	0	0	1	0	3
2025-09-07	0	0	0	0	0	1	0	0	1	0	0	0	1	0	0	0	0	0	0	0	3
HIST2H2BE	0	0	0	0	0	1	0	0	1	0	0	0	0	1	0	0	0	0	0	0	3
H2AFV	0	0	0	0	0	1	1	0	1	0	0	0	0	0	0	0	0	0	0	0	3
SV2B	0	0	0	0	0	1	0	0	1	0	0	0	0	0	0	0	1	0	0	0	3
PURB	0	0	0	0	0	1	0	0	1	0	0	0	0	0	0	0	0	0	1	0	3
2025-09-05	0	0	0	0	0	1	0	0	1	0	0	0	1	0	0	0	0	0	0	0	3
OPTN	0	0	0	0	0	1	0	0	1	0	0	0	1	0	0	0	0	0	0	0	3
JAKMIP1	0	0	0	0	0	1	0	0	1	0	0	0	1	0	0	0	0	0	0	0	3
CHMP1A	0	0	0	0	0	1	0	0	1	0	0	0	1	0	0	0	0	0	0	0	3
RAB6B	0	0	0	0	0	1	0	0	1	0	0	0	1	0	0	0	0	0	0	0	3
LIN7C	0	0	0	0	0	1	0	0	1	0	0	0	1	0	0	0	0	0	0	0	3
ADD3	0	0	0	0	0	1	0	0	1	0	0	0	1	0	0	0	0	0	0	0	3
2025-09-03	0	0	0	0	0	1	0	0	1	0	0	0	1	0	0	0	0	0	0	0	3
MAPRE3	0	0	0	0	0	1	0	0	1	0	0	0	1	0	0	0	0	0	0	0	3
BCLAF1	0	0	1	0	0	1	0	0	1	0	0	0	0	0	0	0	0	0	0	0	3
TMOD2	0	0	0	0	0	1	0	0	1	0	0	0	0	0	0	0	0	0	1	0	3
ATP6V1D	0	0	0	0	0	1	0	0	1	0	0	0	1	0	0	0	0	0	0	0	3
CSTB	0	0	0	0	0	1	0	0	1	0	0	0	1	0	0	0	0	0	0	0	3
GSN	0	0	0	0	0	1	0	0	1	0	0	0	1	0	0	0	0	0	0	0	3
FH	0	0	1	0	0	1	0	0	1	0	0	0	0	0	0	0	0	0	0	0	3
PPP3CB	0	0	0	0	0	1	0	0	1	0	0	0	0	0	0	0	0	1	0	0	3
RAP1GDS1	0	0	0	0	0	1	0	0	1	0	0	0	1	0	0	0	0	0	0	0	3
C1QBP	0	0	0	0	0	1	0	0	1	0	0	1	0	0	0	0	0	0	0	0	3
GPM6B	0	0	0	0	0	1	0	0	1	0	0	0	0	0	0	0	1	0	0	0	3
RCN1	0	0	1	0	0	1	0	0	1	0	0	0	0	0	0	0	0	0	0	0	3
GNAZ	0	0	0	0	0	1	0	0	1	0	0	0	1	0	0	0	0	0	0	0	3
CORO1A	0	0	0	0	0	1	0	0	1	0	0	0	1	0	0	0	0	0	0	0	3
TAOK1	0	0	0	0	0	1	0	0	1	0	0	0	1	0	0	0	0	0	0	0	3
TALDO1	0	0	0	0	0	1	0	0	1	0	0	0	0	0	0	1	0	0	0	0	3
2025-09-08	0	0	0	0	0	1	0	0	1	0	0	1	0	0	0	0	0	0	0	0	3
DYNLL2	0	0	0	0	0	1	0	0	1	0	0	0	1	0	0	0	0	0	0	0	3
GNAQ	0	0	0	0	0	1	0	0	1	0	0	0	1	0	0	0	0	0	0	0	3
EIF3C	0	0	0	0	0	1	0	0	1	0	0	0	1	0	0	0	0	0	0	0	3
KIAA1598	0	0	0	0	0	1	0	0	1	0	0	0	1	0	0	0	0	0	0	0	3
PFDN1	0	0	0	0	0	1	0	0	1	0	0	0	1	0	0	0	0	0	0	0	3
APP	0	0	0	0	0	1	0	0	1	0	0	0	1	0	0	0	0	0	0	0	3
HNRNPH3	0	0	0	0	0	1	0	0	1	0	0	0	0	1	0	0	0	0	0	0	3
CAP2	0	0	0	0	0	1	0	0	1	0	0	0	1	0	0	0	0	0	0	0	3
NUTF2	0	0	0	0	0	1	0	0	1	0	0	0	0	0	0	1	0	0	0	0	3
GDAP1	0	0	0	0	0	1	0	0	1	0	0	0	1	0	0	0	0	0	0	0	3
BRK1	0	0	0	0	0	1	0	0	1	0	0	0	1	0	0	0	0	0	0	0	3
SMAP1	0	0	0	0	0	1	0	0	1	0	0	0	0	0	0	0	0	0	1	0	3
ATP6V0A1	0	0	0	0	0	1	0	0	1	0	0	0	0	0	0	1	0	0	0	0	3
FSD1	0	0	0	0	0	1	0	0	1	0	0	0	1	0	0	0	0	0	0	0	3
ATP5I	0	0	0	0	0	1	0	0	1	0	0	0	1	0	0	0	0	0	0	0	3
DNM3	0	0	0	0	0	1	0	0	1	0	0	0	1	0	0	0	0	0	0	0	3
ATP8A1	0	0	0	0	0	1	0	0	1	0	0	0	1	0	0	0	0	0	0	0	3
NECAP1	0	0	0	0	0	1	0	0	1	0	0	0	1	0	0	0	0	0	0	0	3
SART1	0	0	1	0	0	1	0	0	1	0	0	0	0	0	0	0	0	0	0	0	3
ATIC	0	0	0	0	0	1	0	0	1	0	0	0	1	0	0	0	0	0	0	0	3
IDH3B	0	0	0	0	0	1	0	0	1	0	0	0	1	0	0	0	0	0	0	0	3
PEA15	0	0	0	0	0	1	0	0	1	0	0	0	1	0	0	0	0	0	0	0	3
VPS26B	0	0	0	0	0	1	0	0	1	0	0	0	1	0	0	0	0	0	0	0	3
RPL37A	0	0	0	0	0	1	1	0	1	0	0	0	0	0	0	0	0	0	0	0	3
TAGLN	0	0	0	0	0	1	0	0	1	0	0	0	0	0	0	0	1	0	0	0	3
SPTBN4	0	0	0	0	0	1	0	0	1	0	0	0	1	0	0	0	0	0	0	0	3
NF2	0	0	1	0	0	1	0	0	1	0	0	0	0	0	0	0	0	0	0	0	3
SRSF7	0	0	0	0	0	1	0	0	1	0	0	1	0	0	0	0	0	0	0	0	3
MPRIP	0	0	1	0	0	1	0	0	1	0	0	0	0	0	0	0	0	0	0	0	3
SLC25A22	0	0	0	0	0	1	0	0	1	0	0	0	1	0	0	0	0	0	0	0	3
PRKACB	0	0	0	0	0	1	0	0	1	0	0	0	1	0	0	0	0	0	0	0	3
SOGA3	0	0	0	0	0	1	0	0	1	0	0	0	1	0	0	0	0	0	0	0	3
UBE2O	0	0	0	0	0	1	0	0	1	0	0	0	1	0	0	0	0	0	0	0	3
WDR37	0	0	0	0	0	1	0	0	1	0	0	0	1	0	0	0	0	0	0	0	3
YARS	0	0	0	0	0	1	0	0	1	0	0	0	1	0	0	0	0	0	0	0	3
KIF3A	0	0	0	0	0	1	0	0	1	0	0	0	1	0	0	0	0	0	0	0	3
SRSF1	0	0	0	0	0	1	1	0	1	0	0	0	0	0	0	0	0	0	0	0	3
TBC1D10B	0	0	0	0	0	1	0	0	1	0	0	0	1	0	0	0	0	0	0	0	3
ARL3	0	0	0	0	0	1	0	0	1	0	0	0	1	0	0	0	0	0	0	0	3
CADPS	0	0	0	0	0	1	0	0	1	0	0	0	1	0	0	0	0	0	0	0	3
FN3K	0	0	0	0	0	1	0	0	1	0	0	0	0	0	0	0	1	0	0	0	3
PLCB1	0	0	0	0	0	1	0	0	1	0	0	0	1	0	0	0	0	0	0	0	3
UBQLN1	0	0	0	0	0	1	0	0	1	0	0	0	1	0	0	0	0	0	0	0	3
RPLP1	0	0	0	0	0	1	1	0	1	0	0	0	0	0	0	0	0	0	0	0	3
DNAJB2	0	0	0	0	0	1	0	0	1	0	0	0	1	0	0	0	0	0	0	0	3
HIST2H2AC	0	0	0	0	0	1	1	0	1	0	0	0	0	0	0	0	0	0	0	0	3
MYO18A	0	0	0	0	0	1	0	0	1	0	0	0	1	0	0	0	0	0	0	0	3
TIMM44	0	0	1	0	0	1	0	0	1	0	0	0	0	0	0	0	0	0	0	0	3
NEBL	0	0	0	0	0	1	0	0	1	0	0	0	0	0	0	0	1	0	0	0	3
LSAMP	0	0	0	0	0	1	0	0	1	0	0	1	0	0	0	0	0	0	0	0	3
PHYHIPL	0	0	0	0	0	1	0	0	1	0	0	0	1	0	0	0	0	0	0	0	3
ABAT	0	0	0	0	0	1	0	0	1	0	0	0	0	0	0	0	0	1	0	0	3
TNIK	0	0	0	0	0	1	0	0	1	0	0	0	1	0	0	0	0	0	0	0	3
GDA	0	0	0	0	0	1	0	0	1	0	0	0	0	0	0	0	1	0	0	0	3
PLP1	0	0	0	0	0	1	0	0	1	0	0	0	0	1	0	0	0	0	0	0	3
STX1A	0	0	0	0	0	1	0	0	1	0	0	0	1	0	0	0	0	0	0	0	3
FKBP1A	0	0	0	0	0	1	0	0	1	0	0	0	1	0	0	0	0	0	0	0	3
ARF5	0	0	0	0	0	0	0	0	1	0	0	0	0	0	0	1	1	0	0	0	3
LUC7L3	0	0	0	0	0	1	0	0	1	0	0	0	1	0	0	0	0	0	0	0	3
LAMP1	0	0	0	0	0	1	0	0	0	0	0	0	0	0	0	1	1	0	0	0	3
ACAA2	0	0	0	0	0	1	0	0	1	0	0	0	0	0	0	0	1	0	0	0	3
SH3GL2	0	0	0	0	0	1	0	0	1	0	0	0	1	0	0	0	0	0	0	0	3
RAB8B	0	0	0	0	0	0	0	0	1	0	0	1	1	0	0	0	0	0	0	0	3
CGN	0	0	1	0	0	1	0	0	1	0	0	0	0	0	0	0	0	0	0	0	3
CAMK2D	0	0	0	0	0	0	0	0	1	0	0	1	1	0	0	0	0	0	0	0	3
SYN2	0	0	0	0	0	0	0	0	1	0	0	0	1	0	0	0	0	0	1	0	3
AAK1	0	0	0	0	0	0	0	0	0	0	1	0	0	0	0	0	0	0	1	1	3
AP180	0	0	0	0	0	0	0	0	0	0	1	0	0	0	0	0	0	0	1	1	3
ARBK1	0	0	0	0	0	0	0	0	0	0	1	0	0	0	0	0	0	0	1	1	3
CAMP3	0	0	0	0	0	0	0	0	0	0	1	0	0	0	0	0	0	0	1	1	3
CPLX1	0	0	0	0	0	0	0	0	0	0	1	0	0	0	0	0	0	0	1	1	3
DNJB1	0	0	0	0	0	0	0	0	0	0	1	0	0	0	0	0	0	0	1	1	3
DPYL2	0	0	0	0	0	0	0	0	0	0	1	0	0	0	0	0	0	0	1	1	3
E41L1	0	0	0	0	0	0	0	0	0	0	1	0	0	0	0	0	0	0	1	1	3
G3P	0	0	0	0	0	0	0	0	0	0	1	0	0	0	0	0	0	0	1	1	3
GDIR1	0	0	0	0	0	0	0	0	0	0	1	0	0	0	0	0	0	0	1	1	3
GP158	0	0	0	0	0	0	0	0	0	0	1	0	0	0	0	0	0	0	1	1	3
IF4G3	0	0	0	0	0	0	0	0	0	0	1	0	0	0	0	0	0	0	1	1	3
KCC2D	0	0	0	0	0	0	0	0	0	0	1	0	0	0	0	0	0	0	1	1	3
MARE1	0	0	0	0	0	0	0	0	0	0	1	0	0	0	0	0	0	0	1	1	3
MCCA	0	0	0	0	0	0	0	0	0	0	1	0	0	0	0	0	0	0	1	1	3
MTAP2	0	0	0	0	0	0	0	0	0	0	1	0	0	0	0	0	0	0	1	1	3
NKTR	0	0	0	0	0	0	0	0	0	0	1	0	0	0	0	0	0	0	1	1	3
NP1L4	0	0	0	0	0	0	0	0	0	0	1	0	0	0	0	0	0	0	1	1	3
PCCA	0	0	0	0	0	0	0	0	0	0	1	0	0	0	0	0	0	0	1	1	3
PI42A	0	0	0	0	0	0	0	0	0	0	1	0	0	0	0	0	0	0	1	1	3
PYC	0	0	0	0	0	0	0	0	0	0	1	0	0	0	0	0	0	0	1	1	3
RBNS5	0	0	0	0	0	0	0	0	0	0	1	0	0	0	0	0	0	0	1	1	3
SH3G2	0	0	0	0	0	0	0	0	0	0	1	0	0	0	0	0	0	0	1	1	3
SHAN2	0	0	0	0	0	0	0	0	0	0	1	0	0	0	0	0	0	0	1	1	3
SRC8	0	0	0	0	0	0	0	0	0	0	1	0	0	0	0	0	0	0	1	1	3
SRCN1	0	0	0	0	0	0	0	0	0	0	1	0	0	0	0	0	0	0	1	1	3
SYUA	0	0	0	0	0	0	0	0	0	0	1	0	0	0	0	0	0	0	1	1	3
SYUB	0	0	0	0	0	0	0	0	0	0	1	0	0	0	0	0	0	0	1	1	3
TAGL3	0	0	0	0	0	0	0	0	0	0	1	0	0	0	0	0	0	0	1	1	3
TAU	0	0	0	0	0	0	0	0	0	0	1	0	0	0	0	0	0	0	1	1	3
VCIP1	0	0	0	0	0	0	0	0	0	0	1	0	0	0	0	0	0	0	1	1	3
WIPF2	0	0	0	0	0	0	0	0	0	0	1	0	0	0	0	0	0	0	1	1	3
CAMK2A	0	0	0	0	0	0	0	0	0	0	0	1	1	1	0	0	0	0	0	0	3
FCER1G	0	0	0	0	0	0	0	0	0	0	0	1	0	0	0	1	1	0	0	0	3
MOGS	0	1	0	0	0	0	1	0	0	0	0	0	0	0	0	0	0	0	0	0	2
BYSL	0	1	0	0	0	0	1	0	0	0	0	0	0	0	0	0	0	0	0	0	2
NSUN2	0	1	0	0	0	0	1	0	0	0	0	0	0	0	0	0	0	0	0	0	2
MYBBP1A	0	1	0	0	0	0	1	0	0	0	0	0	0	0	0	0	0	0	0	0	2
TRIM25	0	1	0	0	0	0	1	0	0	0	0	0	0	0	0	0	0	0	0	0	2
ADK	1	1	0	0	0	0	0	0	0	0	0	0	0	0	0	0	0	0	0	0	2
BAX	1	1	0	0	0	0	0	0	0	0	0	0	0	0	0	0	0	0	0	0	2
BRCC3	1	1	0	0	0	0	0	0	0	0	0	0	0	0	0	0	0	0	0	0	2
CDK4	1	1	0	0	0	0	0	0	0	0	0	0	0	0	0	0	0	0	0	0	2
CORO7	1	1	0	0	0	0	0	0	0	0	0	0	0	0	0	0	0	0	0	0	2
EXOSC3	1	1	0	0	0	0	0	0	0	0	0	0	0	0	0	0	0	0	0	0	2
EXOSC9	1	1	0	0	0	0	0	0	0	0	0	0	0	0	0	0	0	0	0	0	2
CCAR2	0	1	0	0	0	0	0	0	0	1	0	0	0	0	0	0	0	0	0	0	2
ETF1	0	1	0	0	0	0	0	0	0	1	0	0	0	0	0	0	0	0	0	0	2
HCFC1	0	1	0	0	0	0	0	0	0	1	0	0	0	0	0	0	0	0	0	0	2
NELFCD	1	1	0	0	0	0	0	0	0	0	0	0	0	0	0	0	0	0	0	0	2
NOC2L	1	1	0	0	0	0	0	0	0	0	0	0	0	0	0	0	0	0	0	0	2
PKN2	1	1	0	0	0	0	0	0	0	0	0	0	0	0	0	0	0	0	0	0	2
PRKCI	1	1	0	0	0	0	0	0	0	0	0	0	0	0	0	0	0	0	0	0	2
PRRC2A	1	1	0	0	0	0	0	0	0	0	0	0	0	0	0	0	0	0	0	0	2
RPS6KA1	1	1	0	0	0	0	0	0	0	0	0	0	0	0	0	0	0	0	0	0	2
PSME3	0	1	0	0	0	0	0	0	0	1	0	0	0	0	0	0	0	0	0	0	2
CNOT9	0	1	0	0	0	0	0	0	0	1	0	0	0	0	0	0	0	0	0	0	2
UBAP2	1	1	0	0	0	0	0	0	0	0	0	0	0	0	0	0	0	0	0	0	2
RFC3	0	1	0	0	0	0	0	0	0	1	0	0	0	0	0	0	0	0	0	0	2
YTHDF3	1	1	0	0	0	0	0	0	0	0	0	0	0	0	0	0	0	0	0	0	2
SNRNP200	0	1	0	0	0	0	0	0	0	1	0	0	0	0	0	0	0	0	0	0	2
RANGAP1	0	1	0	1	0	0	0	0	0	0	0	0	0	0	0	0	0	0	0	0	2
AGL	0	1	0	1	0	0	0	0	0	0	0	0	0	0	0	0	0	0	0	0	2
FAF2	0	1	0	1	0	0	0	0	0	0	0	0	0	0	0	0	0	0	0	0	2
HPRT1	0	1	0	0	0	0	0	0	1	0	0	0	0	0	0	0	0	0	0	0	2
COPZ1	0	1	0	0	0	0	0	0	1	0	0	0	0	0	0	0	0	0	0	0	2
EMC1	0	1	0	0	0	0	0	0	1	0	0	0	0	0	0	0	0	0	0	0	2
RBM14	0	1	0	0	0	0	0	0	1	0	0	0	0	0	0	0	0	0	0	0	2
TMCO1	0	1	0	0	0	0	0	0	1	0	0	0	0	0	0	0	0	0	0	0	2
MORF4L1	0	1	0	0	0	1	0	0	0	0	0	0	0	0	0	0	0	0	0	0	2
CHORDC1	0	1	0	0	0	0	0	0	1	0	0	0	0	0	0	0	0	0	0	0	2
PRPF19	0	1	0	0	0	0	0	0	1	0	0	0	0	0	0	0	0	0	0	0	2
MYO1C	0	1	0	0	0	0	0	0	1	0	0	0	0	0	0	0	0	0	0	0	2
BANF1	0	1	0	0	0	0	0	0	1	0	0	0	0	0	0	0	0	0	0	0	2
PSMG1	0	1	0	0	0	0	0	0	1	0	0	0	0	0	0	0	0	0	0	0	2
SNRPA1	0	1	0	0	0	0	1	0	0	0	0	0	0	0	0	0	0	0	0	0	2
DRG2	0	1	0	0	0	0	0	0	0	0	0	0	0	0	0	0	0	0	1	0	2
OGA	0	1	0	0	0	0	0	0	0	0	0	0	0	0	0	0	0	0	1	0	2
TST	0	1	0	0	0	0	0	0	0	0	0	0	0	0	0	1	0	0	0	0	2
HACD3	0	1	0	0	0	0	0	0	0	0	0	0	0	0	0	1	0	0	0	0	2
NUMA1	0	1	0	0	0	0	0	0	0	0	0	0	0	1	0	0	0	0	0	0	2
CA2	0	1	0	0	0	0	0	0	0	0	0	1	0	0	0	0	0	0	0	0	2
ARL8B	0	1	0	0	0	0	0	0	0	0	0	0	1	0	0	0	0	0	0	0	2
ARHGAP1	0	1	0	0	0	0	0	0	0	0	0	0	1	0	0	0	0	0	0	0	2
AKAP12	0	1	0	0	0	0	0	0	0	0	0	0	1	0	0	0	0	0	0	0	2
TOP2B	0	1	0	0	0	0	0	0	0	0	0	0	1	0	0	0	0	0	0	0	2
RBM25	0	1	0	0	0	0	0	0	0	0	0	0	1	0	0	0	0	0	0	0	2
PPP2CB	0	1	0	0	0	0	0	0	0	0	0	0	1	0	0	0	0	0	0	0	2
EDC4	0	1	0	0	0	0	0	0	0	0	0	0	1	0	0	0	0	0	0	0	2
DDX39A	0	1	1	0	0	0	0	0	0	0	0	0	0	0	0	0	0	0	0	0	2
SEC16A	0	1	1	0	0	0	0	0	0	0	0	0	0	0	0	0	0	0	0	0	2
DOCK7	0	1	1	0	0	0	0	0	0	0	0	0	0	0	0	0	0	0	0	0	2
DDX50	0	1	1	0	0	0	0	0	0	0	0	0	0	0	0	0	0	0	0	0	2
AMOT	0	1	1	0	0	0	0	0	0	0	0	0	0	0	0	0	0	0	0	0	2
SMARCA5	0	1	1	0	0	0	0	0	0	0	0	0	0	0	0	0	0	0	0	0	2
RRBP1	0	1	1	0	0	0	0	0	0	0	0	0	0	0	0	0	0	0	0	0	2
STAU1	0	0	0	0	0	0	1	0	0	1	0	0	0	0	0	0	0	0	0	0	2
JUP	1	0	0	0	0	1	0	0	0	0	0	0	0	0	0	0	0	0	0	0	2
PHF6	1	0	0	0	0	0	1	0	0	0	0	0	0	0	0	0	0	0	0	0	2
NA	0	0	0	0	0	1	0	0	1	0	0	0	0	0	0	0	0	0	0	0	2
HMGA2	0	0	0	0	0	1	0	0	1	0	0	0	0	0	0	0	0	0	0	0	2
CLNS1A	0	0	0	0	0	0	1	0	1	0	0	0	0	0	0	0	0	0	0	0	2
HDLBP	0	0	0	0	0	0	1	0	1	0	0	0	0	0	0	0	0	0	0	0	2
RPL36A	0	0	0	0	0	0	1	0	1	0	0	0	0	0	0	0	0	0	0	0	2
RTCA	0	0	0	0	0	0	1	0	0	0	0	0	1	0	0	0	0	0	0	0	2
RPL37	0	0	0	0	1	0	0	0	0	1	0	0	0	0	0	0	0	0	0	0	2
RPL26L1	0	0	0	0	1	0	0	0	0	1	0	0	0	0	0	0	0	0	0	0	2
ARHGEF7	0	0	0	0	1	0	0	0	0	1	0	0	0	0	0	0	0	0	0	0	2
DKFZp686L20222	0	0	0	0	1	0	0	0	0	1	0	0	0	0	0	0	0	0	0	0	2
MTHFD1	0	0	0	0	1	0	0	0	0	1	0	0	0	0	0	0	0	0	0	0	2
APPL1	1	0	0	0	0	0	0	0	0	0	0	0	1	0	0	0	0	0	0	0	2
RPL3L	0	0	0	0	1	0	0	0	0	1	0	0	0	0	0	0	0	0	0	0	2
NOLC1	0	0	0	0	1	0	0	0	0	1	0	0	0	0	0	0	0	0	0	0	2
CHLSN	0	0	0	0	1	0	0	0	0	1	0	0	0	0	0	0	0	0	0	0	2
NUCL	0	0	0	0	1	0	0	0	0	1	0	0	0	0	0	0	0	0	0	0	2
CHMP4B	1	0	0	0	0	0	0	0	1	0	0	0	0	0	0	0	0	0	0	0	2
CLINT1	1	0	0	1	0	0	0	0	0	0	0	0	0	0	0	0	0	0	0	0	2
TSG101	0	0	0	0	1	0	0	0	0	1	0	0	0	0	0	0	0	0	0	0	2
PCNP	1	0	0	0	0	0	0	0	0	1	0	0	0	0	0	0	0	0	0	0	2
DCLK2	1	0	0	0	0	0	0	0	0	0	0	0	0	0	0	0	0	0	1	0	2
TCEA1	0	0	0	0	1	0	0	0	0	1	0	0	0	0	0	0	0	0	0	0	2
DSG1	1	0	0	0	0	1	0	0	0	0	0	0	0	0	0	0	0	0	0	0	2
CALM1	0	0	0	0	1	0	0	0	0	1	0	0	0	0	0	0	0	0	0	0	2
POTEKP	0	0	0	0	1	0	0	0	0	1	0	0	0	0	0	0	0	0	0	0	2
POTEF	0	0	0	0	1	0	0	0	0	1	0	0	0	0	0	0	0	0	0	0	2
NARS1	0	0	0	0	1	0	0	0	0	1	0	0	0	0	0	0	0	0	0	0	2
FUBP1	1	0	0	0	0	0	0	0	1	0	0	0	0	0	0	0	0	0	0	0	2
CSDA	0	0	0	0	1	0	0	0	0	1	0	0	0	0	0	0	0	0	0	0	2
GIGYF2	1	0	0	0	0	0	0	0	0	0	0	0	1	0	0	0	0	0	0	0	2
PRP19	0	0	0	0	1	0	0	0	0	1	0	0	0	0	0	0	0	0	0	0	2
RALY	0	0	0	0	1	0	0	0	0	1	0	0	0	0	0	0	0	0	0	0	2
TCOF1	0	0	0	0	1	0	0	0	0	1	0	0	0	0	0	0	0	0	0	0	2
RASA1	0	0	0	0	1	0	0	0	0	1	0	0	0	0	0	0	0	0	0	0	2
LUZP1	1	0	0	0	0	0	0	0	0	0	0	0	0	0	0	0	0	0	1	0	2
H2AX	0	0	0	0	1	0	0	0	0	1	0	0	0	0	0	0	0	0	0	0	2
CLTCL1	0	0	0	0	1	0	0	0	0	1	0	0	0	0	0	0	0	0	0	0	2
SNRPB2	0	0	0	0	0	0	1	0	0	1	0	0	0	0	0	0	0	0	0	0	2
THYN1	0	0	0	0	1	0	0	0	0	1	0	0	0	0	0	0	0	0	0	0	2
NDUFB8	1	0	0	0	0	0	0	0	1	0	0	0	0	0	0	0	0	0	0	0	2
HAUS1	0	0	0	0	1	0	0	0	0	1	0	0	0	0	0	0	0	0	0	0	2
CLTA	0	0	0	0	0	0	0	0	0	1	0	0	1	0	0	0	0	0	0	0	2
NUFIP2	1	0	0	0	0	0	0	0	1	0	0	0	0	0	0	0	0	0	0	0	2
STAU2	1	0	0	0	0	0	0	0	0	1	0	0	0	0	0	0	0	0	0	0	2
PACSIN2	1	0	0	0	0	0	0	0	1	0	0	0	0	0	0	0	0	0	0	0	2
EXOSC6	0	0	0	0	1	0	0	0	0	1	0	0	0	0	0	0	0	0	0	0	2
RBM28	0	0	0	0	1	0	0	0	0	1	0	0	0	0	0	0	0	0	0	0	2
FMR1	0	0	0	0	1	0	0	0	0	1	0	0	0	0	0	0	0	0	0	0	2
SMC4	0	0	0	0	1	0	0	0	0	1	0	0	0	0	0	0	0	0	0	0	2
TBCD	1	0	0	0	0	0	0	0	0	0	0	0	1	0	0	0	0	0	0	0	2
YTHDF1	1	0	0	0	0	0	0	0	1	0	0	0	0	0	0	0	0	0	0	0	2
TUBA8	0	0	0	0	0	0	0	0	0	1	0	1	0	0	0	0	0	0	0	0	2
PIPSL	0	0	0	0	0	1	0	0	1	0	0	0	0	0	0	0	0	0	0	0	2
IGKV2-29	0	0	0	0	0	1	0	0	1	0	0	0	0	0	0	0	0	0	0	0	2
HMGN4	0	0	0	0	0	1	0	0	1	0	0	0	0	0	0	0	0	0	0	0	2
OPLAH	0	0	0	0	0	1	0	0	1	0	0	0	0	0	0	0	0	0	0	0	2
CASK	0	0	0	0	0	1	0	0	1	0	0	0	0	0	0	0	0	0	0	0	2
FABP7	0	0	0	0	0	1	0	0	1	0	0	0	0	0	0	0	0	0	0	0	2
MAP3K7	0	0	0	0	0	1	0	0	1	0	0	0	0	0	0	0	0	0	0	0	2
NARS	0	0	0	0	0	1	0	0	1	0	0	0	0	0	0	0	0	0	0	0	2
AHCYL1	0	0	0	0	0	1	0	0	1	0	0	0	0	0	0	0	0	0	0	0	2
NDUFS5	0	0	0	0	0	1	0	0	1	0	0	0	0	0	0	0	0	0	0	0	2
PFKFB2	0	0	0	0	0	1	0	0	1	0	0	0	0	0	0	0	0	0	0	0	2
EIF5B	0	0	0	0	0	1	0	0	1	0	0	0	0	0	0	0	0	0	0	0	2
PRAF2	0	0	0	0	0	1	0	0	1	0	0	0	0	0	0	0	0	0	0	0	2
DNAJA2	0	0	0	0	0	1	0	0	1	0	0	0	0	0	0	0	0	0	0	0	2
PSIP1	0	0	0	0	0	1	0	0	1	0	0	0	0	0	0	0	0	0	0	0	2
PPM1B	0	0	0	0	0	1	0	0	1	0	0	0	0	0	0	0	0	0	0	0	2
IDH1	0	0	0	0	0	1	0	0	1	0	0	0	0	0	0	0	0	0	0	0	2
ALDH1L1	0	0	0	0	0	1	0	0	1	0	0	0	0	0	0	0	0	0	0	0	2
ATP5H	0	0	0	0	0	1	0	0	1	0	0	0	0	0	0	0	0	0	0	0	2
GLRX3	0	0	0	0	0	1	0	0	1	0	0	0	0	0	0	0	0	0	0	0	2
DDAH1	0	0	0	0	0	1	0	0	1	0	0	0	0	0	0	0	0	0	0	0	2
MYO1D	0	0	0	0	0	1	0	0	1	0	0	0	0	0	0	0	0	0	0	0	2
NFASC	0	0	0	0	0	1	0	0	1	0	0	0	0	0	0	0	0	0	0	0	2
MPC2	0	0	0	0	0	1	0	0	1	0	0	0	0	0	0	0	0	0	0	0	2
LETM1	0	0	0	0	0	1	0	0	1	0	0	0	0	0	0	0	0	0	0	0	2
TXNDC12	0	0	0	0	0	1	0	0	1	0	0	0	0	0	0	0	0	0	0	0	2
ALDH1A1	0	0	0	0	0	1	0	0	1	0	0	0	0	0	0	0	0	0	0	0	2
GLUD1	0	0	0	0	0	1	0	0	1	0	0	0	0	0	0	0	0	0	0	0	2
DDAH2	0	0	0	0	0	1	0	0	1	0	0	0	0	0	0	0	0	0	0	0	2
MT-CO2	0	0	0	0	0	1	0	0	1	0	0	0	0	0	0	0	0	0	0	0	2
C3	0	0	0	0	0	1	0	0	1	0	0	0	0	0	0	0	0	0	0	0	2
HRAS	0	0	0	0	0	1	0	0	1	0	0	0	0	0	0	0	0	0	0	0	2
HIST1H2BK	0	0	0	1	0	0	1	0	0	0	0	0	0	0	0	0	0	0	0	0	2
ALB	0	0	0	0	0	1	0	0	1	0	0	0	0	0	0	0	0	0	0	0	2
LTF	0	0	0	0	0	1	0	0	1	0	0	0	0	0	0	0	0	0	0	0	2
A2M	0	0	0	0	0	1	0	0	1	0	0	0	0	0	0	0	0	0	0	0	2
ANXA1	0	0	0	0	0	1	0	0	1	0	0	0	0	0	0	0	0	0	0	0	2
PDGFA	0	0	0	0	0	1	0	0	1	0	0	0	0	0	0	0	0	0	0	0	2
KIAA0513	0	0	0	1	0	0	0	0	0	0	0	0	1	0	0	0	0	0	0	0	2
RPN2	0	0	0	0	0	1	0	0	1	0	0	0	0	0	0	0	0	0	0	0	2
ATP1B1	0	0	0	0	0	1	0	0	1	0	0	0	0	0	0	0	0	0	0	0	2
ATP5B	0	0	0	0	0	1	0	0	1	0	0	0	0	0	0	0	0	0	0	0	2
ANXA2	0	0	0	0	0	1	0	0	1	0	0	0	0	0	0	0	0	0	0	0	2
NUDT3	0	0	0	1	0	1	0	0	0	0	0	0	0	0	0	0	0	0	0	0	2
PFN1	0	0	0	0	0	1	0	0	1	0	0	0	0	0	0	0	0	0	0	0	2
TPM2	0	0	0	0	0	1	0	0	1	0	0	0	0	0	0	0	0	0	0	0	2
PAK3	0	0	0	1	0	0	0	0	0	0	0	0	1	0	0	0	0	0	0	0	2
SNRPC	0	0	0	0	0	1	0	0	1	0	0	0	0	0	0	0	0	0	0	0	2
HMGB1	0	0	0	0	0	1	0	0	1	0	0	0	0	0	0	0	0	0	0	0	2
GSTM1	0	0	0	0	0	1	0	0	1	0	0	0	0	0	0	0	0	0	0	0	2
RALA	0	0	0	0	0	1	0	0	1	0	0	0	0	0	0	0	0	0	0	0	2
RAD23A	0	0	0	1	0	0	0	0	0	0	0	0	1	0	0	0	0	0	0	0	2
ENO3	0	0	0	0	0	1	0	0	1	0	0	0	0	0	0	0	0	0	0	0	2
COX7A2	0	0	0	0	0	1	0	0	1	0	0	0	0	0	0	0	0	0	0	0	2
GLUL	0	0	0	0	0	1	0	0	1	0	0	0	0	0	0	0	0	0	0	0	2
ATP2A2	0	0	0	0	0	1	0	0	1	0	0	0	0	0	0	0	0	0	0	0	2
PRKACA	0	0	0	0	0	1	0	0	1	0	0	0	0	0	0	0	0	0	0	0	2
SUGT1	0	0	0	1	0	0	0	0	0	0	0	0	1	0	0	0	0	0	0	0	2
GAP43	0	0	0	0	0	1	0	0	1	0	0	0	0	0	0	0	0	0	0	0	2
VCL	0	0	0	0	0	1	0	0	1	0	0	0	0	0	0	0	0	0	0	0	2
ATP5J	0	0	0	0	0	1	0	0	1	0	0	0	0	0	0	0	0	0	0	0	2
TPT1	0	0	0	1	0	0	0	0	1	0	0	0	0	0	0	0	0	0	0	0	2
RAB5A	0	0	0	0	0	1	0	0	1	0	0	0	0	0	0	0	0	0	0	0	2
PTN	0	0	0	0	0	1	0	0	1	0	0	0	0	0	0	0	0	0	0	0	2
TXNRD1	0	0	0	1	0	0	0	0	1	0	0	0	0	0	0	0	0	0	0	0	2
PAICS	0	0	0	0	0	1	0	0	1	0	0	0	0	0	0	0	0	0	0	0	2
CNR1	0	0	0	0	0	1	0	0	1	0	0	0	0	0	0	0	0	0	0	0	2
PCMT1	0	0	0	0	0	1	0	0	1	0	0	0	0	0	0	0	0	0	0	0	2
ANK3	0	0	0	1	0	0	0	0	1	0	0	0	0	0	0	0	0	0	0	0	2
PSMA3	0	0	0	0	0	1	0	0	1	0	0	0	0	0	0	0	0	0	0	0	2
WARS	0	0	0	0	0	1	0	0	1	0	0	0	0	0	0	0	0	0	0	0	2
CTNNA2	0	0	0	0	0	1	0	0	1	0	0	0	0	0	0	0	0	0	0	0	2
U2AF2	0	0	0	0	0	1	0	0	1	0	0	0	0	0	0	0	0	0	0	0	2
MAOB	0	0	0	0	0	1	0	0	1	0	0	0	0	0	0	0	0	0	0	0	2
LAMA1	0	0	0	0	0	1	0	0	1	0	0	0	0	0	0	0	0	0	0	0	2
PSMA5	0	0	0	0	0	1	0	0	1	0	0	0	0	0	0	0	0	0	0	0	2
PSMB6	0	0	0	0	0	1	0	0	1	0	0	0	0	0	0	0	0	0	0	0	2
PSMB5	0	0	0	0	0	1	0	0	1	0	0	0	0	0	0	0	0	0	0	0	2
NDUFS1	0	0	0	0	0	1	0	0	1	0	0	0	0	0	0	0	0	0	0	0	2
CNTFR	0	0	0	0	0	1	0	0	1	0	0	0	0	0	0	0	0	0	0	0	2
PRDX3	0	0	0	0	0	1	0	0	1	0	0	0	0	0	0	0	0	0	0	0	2
PDCD5	0	0	0	1	0	0	0	0	1	0	0	0	0	0	0	0	0	0	0	0	2
AKT2	0	0	0	0	0	1	0	0	1	0	0	0	0	0	0	0	0	0	0	0	2
TPP2	0	0	0	0	0	1	0	0	1	0	0	0	0	0	0	0	0	0	0	0	2
TBCE	0	0	0	1	0	0	0	0	0	0	0	0	1	0	0	0	0	0	0	0	2
L1CAM	0	0	0	0	0	1	0	0	1	0	0	0	0	0	0	0	0	0	0	0	2
PRSS3	0	0	0	0	0	1	0	0	1	0	0	0	0	0	0	0	0	0	0	0	2
PPM1A	0	0	0	0	0	1	0	0	1	0	0	0	0	0	0	0	0	0	0	0	2
ATP6V1E1	0	0	0	0	0	1	0	0	1	0	0	0	0	0	0	0	0	0	0	0	2
PGM1	0	0	0	0	0	1	0	0	1	0	0	0	0	0	0	0	0	0	0	0	2
STAT3	0	0	0	0	0	1	0	0	1	0	0	0	0	0	0	0	0	0	0	0	2
MDH1	0	0	0	0	0	1	0	0	1	0	0	0	0	0	0	0	0	0	0	0	2
SLC1A2	0	0	0	0	0	1	0	0	1	0	0	0	0	0	0	0	0	0	0	0	2
GPX4	0	0	0	0	0	1	0	0	1	0	0	0	0	0	0	0	0	0	0	0	2
EIF1AX	0	0	0	0	0	1	0	0	1	0	0	0	0	0	0	0	0	0	0	0	2
PCP4	0	0	0	0	0	1	0	0	1	0	0	0	0	0	0	0	0	0	0	0	2
CSNK1D	0	0	0	0	0	1	0	0	1	0	0	0	0	0	0	0	0	0	0	0	2
PSMB3	0	0	0	0	0	1	0	0	1	0	0	0	0	0	0	0	0	0	0	0	2
NT5C2	0	0	0	0	0	1	0	0	1	0	0	0	0	0	0	0	0	0	0	0	2
IDH3A	0	0	0	0	0	1	0	0	1	0	0	0	0	0	0	0	0	0	0	0	2
PDLIM4	0	0	0	0	0	1	0	0	1	0	0	0	0	0	0	0	0	0	0	0	2
ST13	0	0	0	0	0	1	0	0	1	0	0	0	0	0	0	0	0	0	0	0	2
FXR1	0	0	0	0	0	1	0	0	1	0	0	0	0	0	0	0	0	0	0	0	2
NOVA1	0	0	0	0	0	1	0	0	1	0	0	0	0	0	0	0	0	0	0	0	2
BCAP31	0	0	0	0	0	1	0	0	1	0	0	0	0	0	0	0	0	0	0	0	2
HSD17B4	0	0	0	0	0	1	0	0	1	0	0	0	0	0	0	0	0	0	0	0	2
GPM6A	0	0	0	0	0	1	0	0	1	0	0	0	0	0	0	0	0	0	0	0	2
CACNA2D1	0	0	0	0	0	1	0	0	1	0	0	0	0	0	0	0	0	0	0	0	2
MFAP1	0	0	0	0	0	1	0	0	1	0	0	0	0	0	0	0	0	0	0	0	2
ALDH5A1	0	0	0	0	0	1	0	0	1	0	0	0	0	0	0	0	0	0	0	0	2
GNG2	0	0	0	0	0	1	0	0	1	0	0	0	0	0	0	0	0	0	0	0	2
CDC42	0	0	0	0	0	1	0	0	1	0	0	0	0	0	0	0	0	0	0	0	2
RAP1B	0	0	0	0	0	1	0	0	1	0	0	0	0	0	0	0	0	0	0	0	2
HSPE1	0	0	0	0	0	1	0	0	1	0	0	0	0	0	0	0	0	0	0	0	2
VBP1	0	0	0	0	0	1	0	0	1	0	0	0	0	0	0	0	0	0	0	0	2
RPS29	0	0	0	0	0	1	0	0	1	0	0	0	0	0	0	0	0	0	0	0	2
TMSB4X	0	0	0	0	0	1	0	0	1	0	0	0	0	0	0	0	0	0	0	0	2
CNBP	0	0	0	0	0	1	0	0	1	0	0	0	0	0	0	0	0	0	0	0	2
FAU	0	0	0	0	0	1	0	0	1	0	0	0	0	0	0	0	0	0	0	0	2
GNG5	0	0	0	0	0	1	0	0	1	0	0	0	0	0	0	0	0	0	0	0	2
TMSB10	0	0	0	0	0	1	0	0	1	0	0	0	0	0	0	0	0	0	0	0	2
SARNP	0	0	0	0	0	1	0	0	1	0	0	0	0	0	0	0	0	0	0	0	2
ARF1	0	0	0	0	0	1	0	0	1	0	0	0	0	0	0	0	0	0	0	0	2
H3F3A	0	0	0	0	0	1	0	0	1	0	0	0	0	0	0	0	0	0	0	0	2
RBM10	0	0	0	0	0	1	0	0	1	0	0	0	0	0	0	0	0	0	0	0	2
CYCS	0	0	0	0	0	1	0	0	1	0	0	0	0	0	0	0	0	0	0	0	2
TFAM	0	0	0	0	0	1	0	0	1	0	0	0	0	0	0	0	0	0	0	0	2
SLC25A3	0	0	0	0	0	1	0	0	1	0	0	0	0	0	0	0	0	0	0	0	2
U2AF1	0	0	0	0	0	1	0	0	1	0	0	0	0	0	0	0	0	0	0	0	2
PAFAH1B2	0	0	0	0	0	1	0	0	1	0	0	0	0	0	0	0	0	0	0	0	2
PTS	0	0	0	0	0	1	0	0	1	0	0	0	0	0	0	0	0	0	0	0	2
KIF1A	0	0	0	0	0	1	0	0	1	0	0	0	0	0	0	0	0	0	0	0	2
CNTN1	0	0	0	0	0	1	0	0	1	0	0	0	0	0	0	0	0	0	0	0	2
PTPRS	0	0	0	0	0	1	0	0	1	0	0	0	0	0	0	0	0	0	0	0	2
NNT	0	0	0	0	0	1	0	0	1	0	0	0	0	0	0	0	0	0	0	0	2
TOP3A	0	0	0	0	0	1	0	0	1	0	0	0	0	0	0	0	0	0	0	0	2
MAP7	0	0	0	0	0	1	0	0	1	0	0	0	0	0	0	0	0	0	0	0	2
FLNC	0	0	0	0	0	1	0	0	1	0	0	0	0	0	0	0	0	0	0	0	2
FRG1	0	0	0	0	0	1	0	0	1	0	0	0	0	0	0	0	0	0	0	0	2
GANAB	0	0	0	0	0	1	0	0	1	0	0	0	0	0	0	0	0	0	0	0	2
STK38	0	0	0	0	0	1	0	0	1	0	0	0	0	0	0	0	0	0	0	0	2
TAB1	0	0	0	0	0	1	0	0	1	0	0	0	0	0	0	0	0	0	0	0	2
PFKFB3	0	0	0	0	0	1	0	0	1	0	0	0	0	0	0	0	0	0	0	0	2
LRRFIP1	0	0	0	0	0	1	0	0	1	0	0	0	0	0	0	0	0	0	0	0	2
TUBB8	0	0	0	0	0	1	0	0	1	0	0	0	0	0	0	0	0	0	0	0	2
SPIN3	0	0	0	0	0	1	0	0	1	0	0	0	0	0	0	0	0	0	0	0	2
ATAT1	0	0	0	0	0	1	0	0	1	0	0	0	0	0	0	0	0	0	0	0	2
ARHGAP21	0	0	0	0	0	1	0	0	1	0	0	0	0	0	0	0	0	0	0	0	2
MRPL14	0	0	0	0	0	1	0	0	1	0	0	0	0	0	0	0	0	0	0	0	2
SCYL2	0	0	0	0	0	1	0	0	1	0	0	0	0	0	0	0	0	0	0	0	2
RPL22L1	0	0	0	0	0	1	0	0	1	0	0	0	0	0	0	0	0	0	0	0	2
PGM2L1	0	0	0	0	0	1	0	0	1	0	0	0	0	0	0	0	0	0	0	0	2
PLD3	0	0	0	0	0	1	0	0	1	0	0	0	0	0	0	0	0	0	0	0	2
TMEFF1	0	0	0	0	0	1	0	0	1	0	0	0	0	0	0	0	0	0	0	0	2
KATNAL2	0	0	0	0	0	1	0	0	1	0	0	0	0	0	0	0	0	0	0	0	2
WDR17	0	0	0	0	0	1	0	0	1	0	0	0	0	0	0	0	0	0	0	0	2
CADM3	0	0	0	0	0	1	0	0	1	0	0	0	0	0	0	0	0	0	0	0	2
TAB3	0	0	0	0	0	1	0	0	1	0	0	0	0	0	0	0	0	0	0	0	2
HSDL1	0	0	0	0	0	1	0	0	1	0	0	0	0	0	0	0	0	0	0	0	2
MTMR14	0	0	0	0	0	1	0	0	1	0	0	0	0	0	0	0	0	0	0	0	2
LSM14A	0	0	0	0	0	1	0	0	1	0	0	0	0	0	0	0	0	0	0	0	2
GLYR1	0	0	0	0	0	1	0	0	1	0	0	0	0	0	0	0	0	0	0	0	2
CMAS	0	0	0	0	0	1	0	0	1	0	0	0	0	0	0	0	0	0	0	0	2
TRY6	0	0	0	0	0	1	0	0	1	0	0	0	0	0	0	0	0	0	0	0	2
SFXN5	0	0	0	0	0	1	0	0	1	0	0	0	0	0	0	0	0	0	0	0	2
PRPF31	0	0	0	0	0	1	0	0	1	0	0	0	0	0	0	0	0	0	0	0	2
PSPC1	0	0	0	0	0	1	0	0	1	0	0	0	0	0	0	0	0	0	0	0	2
WASF1	0	0	0	0	0	1	0	0	1	0	0	0	0	0	0	0	0	0	0	0	2
NEO1	0	0	0	0	0	1	0	0	1	0	0	0	0	0	0	0	0	0	0	0	2
ARL8A	0	0	0	0	0	1	0	0	1	0	0	0	0	0	0	0	0	0	0	0	2
RAB3C	0	0	0	0	0	1	0	0	1	0	0	0	0	0	0	0	0	0	0	0	2
CYFIP2	0	0	0	0	0	1	0	0	1	0	0	0	0	0	0	0	0	0	0	0	2
S100A16	0	0	0	0	0	1	0	0	1	0	0	0	0	0	0	0	0	0	0	0	2
ACSBG1	0	0	0	0	0	1	0	0	1	0	0	0	0	0	0	0	0	0	0	0	2
S100A13	0	0	0	0	0	1	0	0	1	0	0	0	0	0	0	0	0	0	0	0	2
ACO2	0	0	0	0	0	1	0	0	1	0	0	0	0	0	0	0	0	0	0	0	2
HIST1H2AJ	0	0	0	0	0	1	0	0	1	0	0	0	0	0	0	0	0	0	0	0	2
HIST1H2BM	0	0	0	0	0	1	0	0	1	0	0	0	0	0	0	0	0	0	0	0	2
SPIN2B	0	0	0	0	0	1	0	0	1	0	0	0	0	0	0	0	0	0	0	0	2
WDR77	0	0	0	0	0	1	0	0	1	0	0	0	0	0	0	0	0	0	0	0	2
ERP44	0	0	0	0	0	1	0	0	1	0	0	0	0	0	0	0	0	0	0	0	2
C11orf84	0	0	0	0	0	1	0	0	1	0	0	0	0	0	0	0	0	0	0	0	2
TMED9	0	0	0	0	0	1	0	0	1	0	0	0	0	0	0	0	0	0	0	0	2
SRRT	0	0	0	0	0	1	0	0	1	0	0	0	0	0	0	0	0	0	0	0	2
POLDIP3	0	0	0	0	0	1	0	0	1	0	0	0	0	0	0	0	0	0	0	0	2
MAP1LC3B	0	0	0	0	0	1	0	0	1	0	0	0	0	0	0	0	0	0	0	0	2
SLIRP	0	0	0	0	0	1	0	0	1	0	0	0	0	0	0	0	0	0	0	0	2
MRPL46	0	0	0	0	0	1	0	0	1	0	0	0	0	0	0	0	0	0	0	0	2
BOLA2	0	0	0	0	0	1	0	0	1	0	0	0	0	0	0	0	0	0	0	0	2
EHD1	0	0	0	0	0	1	0	0	1	0	0	0	0	0	0	0	0	0	0	0	2
MRPL16	0	0	0	0	0	1	0	0	1	0	0	0	0	0	0	0	0	0	0	0	2
PGPEP1	0	0	0	0	0	1	0	0	1	0	0	0	0	0	0	0	0	0	0	0	2
TAB2	0	0	0	0	0	1	0	0	1	0	0	0	0	0	0	0	0	0	0	0	2
TMOD3	0	0	0	0	0	1	0	0	1	0	0	0	0	0	0	0	0	0	0	0	2
UGGT1	0	0	0	0	0	1	0	0	1	0	0	0	0	0	0	0	0	0	0	0	2
EHD2	0	0	0	0	0	1	0	0	1	0	0	0	0	0	0	0	0	0	0	0	2
PTPLAD1	0	0	0	0	0	1	0	0	1	0	0	0	0	0	0	0	0	0	0	0	2
VAPA	0	0	0	0	0	1	0	0	1	0	0	0	0	0	0	0	0	0	0	0	2
CAMSAP3	0	0	0	0	0	1	0	0	1	0	0	0	0	0	0	0	0	0	0	0	2
ANKFY1	0	0	0	0	0	1	0	0	1	0	0	0	0	0	0	0	0	0	0	0	2
STK31	0	0	0	0	0	1	0	0	1	0	0	0	0	0	0	0	0	0	0	0	2
NRXN2	0	0	0	0	0	1	0	0	1	0	0	0	0	0	0	0	0	0	0	0	2
VPS29	0	0	0	0	0	1	0	0	1	0	0	0	0	0	0	0	0	0	0	0	2
DEFB126	0	0	0	0	0	1	0	0	1	0	0	0	0	0	0	0	0	0	0	0	2
TJP2	0	0	0	0	0	1	0	0	1	0	0	0	0	0	0	0	0	0	0	0	2
DPP7	0	0	0	0	0	1	0	0	1	0	0	0	0	0	0	0	0	0	0	0	2
ATPIF1	0	0	0	0	0	1	0	0	1	0	0	0	0	0	0	0	0	0	0	0	2
NRXN1	0	0	0	0	0	1	0	0	1	0	0	0	0	0	0	0	0	0	0	0	2
VAT1L	0	0	0	0	0	1	0	0	1	0	0	0	0	0	0	0	0	0	0	0	2
C14orf166	0	0	0	0	0	1	0	0	1	0	0	0	0	0	0	0	0	0	0	0	2
GPHN	0	0	0	0	0	1	0	0	1	0	0	0	0	0	0	0	0	0	0	0	2
PIN4	0	0	0	0	0	1	0	0	1	0	0	0	0	0	0	0	0	0	0	0	2
STK38L	0	0	0	0	0	1	0	0	1	0	0	0	0	0	0	0	0	0	0	0	2
SBDS	0	0	0	0	0	1	0	0	1	0	0	0	0	0	0	0	0	0	0	0	2
C22orf28	0	0	0	0	0	1	0	0	1	0	0	0	0	0	0	0	0	0	0	0	2
FAM32A	0	0	0	0	0	1	0	0	1	0	0	0	0	0	0	0	0	0	0	0	2
WDR7	0	0	0	0	0	1	0	0	1	0	0	0	0	0	0	0	0	0	0	0	2
USP15	0	0	0	0	0	1	0	0	1	0	0	0	0	0	0	0	0	0	0	0	2
ZNF706	0	0	0	0	0	1	0	0	1	0	0	0	0	0	0	0	0	0	0	0	2
LRRFIP2	0	0	0	0	0	1	0	0	1	0	0	0	0	0	0	0	0	0	0	0	2
NPTN	0	0	0	0	0	1	0	0	1	0	0	0	0	0	0	0	0	0	0	0	2
SPIN1	0	0	0	0	0	1	0	0	1	0	0	0	0	0	0	0	0	0	0	0	2
IVNS1ABP	0	0	0	0	0	1	0	0	1	0	0	0	0	0	0	0	0	0	0	0	2
LIN7A	0	0	0	0	0	1	0	0	1	0	0	0	0	0	0	0	0	0	0	0	2
HGS	0	0	0	0	0	1	0	0	1	0	0	0	0	0	0	0	0	0	0	0	2
ATP8B3	0	0	0	0	0	1	0	0	1	0	0	0	0	0	0	0	0	0	0	0	2
GBAS	0	0	0	0	0	1	0	0	1	0	0	0	0	0	0	0	0	0	0	0	2
ATP6V1G1	0	0	0	0	0	1	0	0	1	0	0	0	0	0	0	0	0	0	0	0	2
GNA14	0	0	0	0	0	1	0	0	1	0	0	0	0	0	0	0	0	0	0	0	2
MT-ATP6	0	0	0	0	0	1	0	0	1	0	0	0	0	0	0	0	0	0	0	0	2
IGHG2	0	0	0	0	0	1	0	0	1	0	0	0	0	0	0	0	0	0	0	0	2
WASF3	0	0	0	0	0	1	0	0	1	0	0	0	0	0	0	0	0	0	0	0	2
HMGN1	0	0	0	0	0	1	0	0	1	0	0	0	0	0	0	0	0	0	0	0	2
SYP	0	0	0	0	0	1	0	0	1	0	0	0	0	0	0	0	0	0	0	0	2
G6PD	0	0	0	0	0	1	0	0	1	0	0	0	0	0	0	0	0	0	0	0	2
IMPDH2	0	0	0	0	0	1	0	0	1	0	0	0	0	0	0	0	0	0	0	0	2
COX6B1	0	0	0	0	0	1	0	0	1	0	0	0	0	0	0	0	0	0	0	0	2
MSN	0	0	0	0	0	1	0	0	1	0	0	0	0	0	0	0	0	0	0	0	2
MARK3	0	0	0	0	0	1	0	0	1	0	0	0	0	0	0	0	0	0	0	0	2
PSMB4	0	0	0	0	0	1	0	0	1	0	0	0	0	0	0	0	0	0	0	0	2
EPHB2	0	0	0	0	0	1	0	0	1	0	0	0	0	0	0	0	0	0	0	0	2
UQCRC1	0	0	0	0	0	1	0	0	1	0	0	0	0	0	0	0	0	0	0	0	2
PSAT1	0	0	0	0	0	1	0	0	1	0	0	0	0	0	0	0	0	0	0	0	2
COL18A1	0	0	0	0	0	1	0	0	1	0	0	0	0	0	0	0	0	0	0	0	2
ROBO1	0	0	0	0	0	1	0	0	1	0	0	0	0	0	0	0	0	0	0	0	2
EIF1	0	0	0	0	0	1	0	0	1	0	0	0	0	0	0	0	0	0	0	0	2
LRPPRC	0	0	0	0	0	1	0	0	1	0	0	0	0	0	0	0	0	0	0	0	2
SARS	0	0	0	0	0	1	0	0	1	0	0	0	0	0	0	0	0	0	0	0	2
NUMB	0	0	0	0	0	1	0	0	1	0	0	0	0	0	0	0	0	0	0	0	2
SCAMP1	0	0	0	0	0	1	0	0	1	0	0	0	0	0	0	0	0	0	0	0	2
SUCLG1	0	0	0	0	0	1	0	0	1	0	0	0	0	0	0	0	0	0	0	0	2
MLLT4	0	0	0	0	0	1	0	0	1	0	0	0	0	0	0	0	0	0	0	0	2
EIF3B	0	0	0	0	0	1	0	0	1	0	0	0	0	0	0	0	0	0	0	0	2
MARS	0	0	0	0	0	1	0	0	1	0	0	0	0	0	0	0	0	0	0	0	2
TOMM70A	0	0	0	0	0	1	0	0	1	0	0	0	0	0	0	0	0	0	0	0	2
FBXO21	0	0	0	0	0	1	0	0	1	0	0	0	0	0	0	0	0	0	0	0	2
TJP3	0	0	0	0	0	1	0	0	1	0	0	0	0	0	0	0	0	0	0	0	2
OXSR1	0	0	0	0	0	1	0	0	1	0	0	0	0	0	0	0	0	0	0	0	2
SNRPG	0	0	0	0	0	1	0	0	1	0	0	0	0	0	0	0	0	0	0	0	2
GC	0	0	0	0	0	1	0	0	1	0	0	0	0	0	0	0	0	0	0	0	2
TF	0	0	0	0	0	1	0	0	1	0	0	0	0	0	0	0	0	0	0	0	2
MT1E	0	0	0	0	0	1	0	0	1	0	0	0	0	0	0	0	0	0	0	0	2
SRSF2	0	0	0	0	0	1	0	0	1	0	0	0	0	0	0	0	0	0	0	0	2
DLG1	0	0	0	0	0	1	0	0	1	0	0	0	0	0	0	0	0	0	0	0	2
PRKCSH	0	0	0	0	0	1	0	0	1	0	0	0	0	0	0	0	0	0	0	0	2
COX7C	0	0	0	0	0	1	0	0	1	0	0	0	0	0	0	0	0	0	0	0	2
HEPACAM	0	0	0	0	0	1	0	0	1	0	0	0	0	0	0	0	0	0	0	0	2
HMGA1	0	0	0	0	0	1	0	0	1	0	0	0	0	0	0	0	0	0	0	0	2
TMED2	0	0	0	0	0	1	0	0	1	0	0	0	0	0	0	0	0	0	0	0	2
TCEB1	0	0	0	0	0	1	0	0	1	0	0	0	0	0	0	0	0	0	0	0	2
UBE2V2	0	0	0	0	0	1	0	0	1	0	0	0	0	0	0	0	0	0	0	0	2
TMEM35	0	0	0	0	0	1	0	0	1	0	0	0	0	0	0	0	0	0	0	0	2
HSD17B12	0	0	0	0	0	1	0	0	1	0	0	0	0	0	0	0	0	0	0	0	2
ATP5EP2	0	0	0	0	0	1	0	0	1	0	0	0	0	0	0	0	0	0	0	0	2
SLC27A1	0	0	0	0	0	1	0	0	1	0	0	0	0	0	0	0	0	0	0	0	2
ISLR2	0	0	0	0	0	1	0	0	1	0	0	0	0	0	0	0	0	0	0	0	2
TRMT10C	0	0	0	0	0	1	0	0	1	0	0	0	0	0	0	0	0	0	0	0	2
SESTD1	0	0	0	0	0	1	0	0	1	0	0	0	0	0	0	0	0	0	0	0	2
ARHGAP12	0	0	0	0	0	1	0	0	1	0	0	0	0	0	0	0	0	0	0	0	2
GSPT2	0	0	0	0	0	1	0	0	1	0	0	0	0	0	0	0	0	0	0	0	2
CD200	0	0	0	0	0	1	0	0	1	0	0	0	0	0	0	0	0	0	0	0	2
SYT2	0	0	0	0	0	1	0	0	1	0	0	0	0	0	0	0	0	0	0	0	2
SCCPDH	0	0	0	0	0	1	0	0	1	0	0	0	0	0	0	0	0	0	0	0	2
GLG1	0	0	0	0	0	1	0	0	1	0	0	0	0	0	0	0	0	0	0	0	2
COPS5	0	0	0	0	0	1	0	0	1	0	0	0	0	0	0	0	0	0	0	0	2
MRPL34	0	0	0	0	0	1	0	0	1	0	0	0	0	0	0	0	0	0	0	0	2
SFXN3	0	0	0	0	0	1	0	0	1	0	0	0	0	0	0	0	0	0	0	0	2
DIABLO	0	0	0	0	0	1	0	0	1	0	0	0	0	0	0	0	0	0	0	0	2
CNTNAP2	0	0	0	0	0	1	0	0	1	0	0	0	0	0	0	0	0	0	0	0	2
HDGFRP3	0	0	0	0	0	1	0	0	1	0	0	0	0	0	0	0	0	0	0	0	2
HYOU1	0	0	0	0	0	1	0	0	1	0	0	0	0	0	0	0	0	0	0	0	2
PPAP2B	0	0	0	0	0	1	0	0	1	0	0	0	0	0	0	0	0	0	0	0	2
DENR	0	0	0	0	0	1	0	0	1	0	0	0	0	0	0	0	0	0	0	0	2
FLNB	0	0	0	0	0	1	0	0	1	0	0	0	0	0	0	0	0	0	0	0	2
TRIM3	0	0	0	0	0	1	0	0	1	0	0	0	0	0	0	0	0	0	0	0	2
DCD	0	0	0	0	0	1	0	0	1	0	0	0	0	0	0	0	0	0	0	0	2
AIFM1	0	0	0	0	0	1	0	0	1	0	0	0	0	0	0	0	0	0	0	0	2
PITPNA	0	0	0	0	0	1	0	0	1	0	0	0	0	0	0	0	0	0	0	0	2
CYB5A	0	0	0	0	0	1	0	0	1	0	0	0	0	0	0	0	0	0	0	0	2
PRNP	0	0	0	0	0	1	0	0	1	0	0	0	0	0	0	0	0	0	0	0	2
OAT	0	0	0	0	0	1	0	0	1	0	0	0	0	0	0	0	0	0	0	0	2
S100B	0	0	0	0	0	1	0	0	1	0	0	0	0	0	0	0	0	0	0	0	2
CALB1	0	0	0	0	0	1	0	0	1	0	0	0	0	0	0	0	0	0	0	0	2
HMGCS1	0	0	0	0	0	1	0	0	1	0	0	0	0	0	0	0	0	0	0	0	2
AKR1B1	0	0	0	0	0	1	0	0	1	0	0	0	0	0	0	0	0	0	0	0	2
SDHB	0	0	0	0	0	1	0	0	1	0	0	0	0	0	0	0	0	0	0	0	2
JAK1	0	0	0	0	0	1	0	0	1	0	0	0	0	0	0	0	0	0	0	0	2
FKBP2	0	0	0	0	0	1	0	0	1	0	0	0	0	0	0	0	0	0	0	0	2
RDX	0	0	0	0	0	1	0	0	1	0	0	0	0	0	0	0	0	0	0	0	2
ALCAM	0	0	0	0	0	1	0	0	1	0	0	0	0	0	0	0	0	0	0	0	2
RBM6	0	0	0	0	0	1	0	0	1	0	0	0	0	0	0	0	0	0	0	0	2
RPP38	0	0	0	0	0	1	0	0	1	0	0	0	0	0	0	0	0	0	0	0	2
NEDD8	0	0	0	0	0	1	0	0	1	0	0	0	0	0	0	0	0	0	0	0	2
SLC39A6	0	0	0	0	0	1	0	0	1	0	0	0	0	0	0	0	0	0	0	0	2
HAGH	0	0	0	0	0	1	0	0	1	0	0	0	0	0	0	0	0	0	0	0	2
TCEB2	0	0	0	0	0	1	0	0	1	0	0	0	0	0	0	0	0	0	0	0	2
SYT6	0	0	0	0	0	1	0	0	1	0	0	0	0	0	0	0	0	0	0	0	2
MRPL55	0	0	0	0	0	1	0	0	1	0	0	0	0	0	0	0	0	0	0	0	2
HIST3H2BB	0	0	0	0	0	1	0	0	1	0	0	0	0	0	0	0	0	0	0	0	2
SCAMP5	0	0	0	0	0	1	0	0	1	0	0	0	0	0	0	0	0	0	0	0	2
RPL39P5	0	0	0	0	0	1	0	0	1	0	0	0	0	0	0	0	0	0	0	0	2
FNBP1L	0	0	0	0	0	1	0	0	1	0	0	0	0	0	0	0	0	0	0	0	2
SHROOM3	0	0	0	0	0	1	0	0	1	0	0	0	0	0	0	0	0	0	0	0	2
NRCAM	0	0	0	0	0	1	0	0	1	0	0	0	0	0	0	0	0	0	0	0	2
XPO6	0	0	0	0	0	1	0	0	1	0	0	0	0	0	0	0	0	0	0	0	2
FXYD6	0	0	0	0	0	1	0	0	1	0	0	0	0	0	0	0	0	0	0	0	2
MTIF3	0	0	0	0	0	1	0	0	1	0	0	0	0	0	0	0	0	0	0	0	2
HRNR	0	0	0	0	0	1	0	0	1	0	0	0	0	0	0	0	0	0	0	0	2
GLIPR2	0	0	0	0	0	1	0	0	1	0	0	0	0	0	0	0	0	0	0	0	2
UBQLN2	0	0	0	0	0	1	0	0	1	0	0	0	0	0	0	0	0	0	0	0	2
PLXNA1	0	0	0	0	0	1	0	0	1	0	0	0	0	0	0	0	0	0	0	0	2
ACSL6	0	0	0	0	0	1	0	0	1	0	0	0	0	0	0	0	0	0	0	0	2
TTN	0	0	0	0	0	1	0	0	1	0	0	0	0	0	0	0	0	0	0	0	2
SYNPO2	0	0	0	0	0	1	0	0	1	0	0	0	0	0	0	0	0	0	0	0	2
SH3GLB1	0	0	0	0	0	1	0	0	1	0	0	0	0	0	0	0	0	0	0	0	2
LUC7L2	0	0	0	0	0	1	0	0	1	0	0	0	0	0	0	0	0	0	0	0	2
CHTOP	0	0	0	0	0	1	0	0	1	0	0	0	0	0	0	0	0	0	0	0	2
TIMM13	0	0	0	0	0	1	0	0	1	0	0	0	0	0	0	0	0	0	0	0	2
PTP4A1	0	0	0	0	0	1	0	0	1	0	0	0	0	0	0	0	0	0	0	0	2
FBLL1	0	0	0	0	0	1	0	0	1	0	0	0	0	0	0	0	0	0	0	0	2
ERGIC1	0	0	0	0	0	1	0	0	1	0	0	0	0	0	0	0	0	0	0	0	2
SNPH	0	0	0	0	0	1	0	0	1	0	0	0	0	0	0	0	0	0	0	0	2
NDUFS4	0	0	0	0	0	1	0	0	1	0	0	0	0	0	0	0	0	0	0	0	2
PTMA	0	0	0	0	0	1	0	0	1	0	0	0	0	0	0	0	0	0	0	0	2
S100A6	0	0	0	0	0	1	0	0	1	0	0	0	0	0	0	0	0	0	0	0	2
LGALS1	0	0	0	0	0	1	0	0	1	0	0	0	0	0	0	0	0	0	0	0	2
DMD	0	0	0	0	0	1	0	0	1	0	0	0	0	0	0	0	0	0	0	0	2
CADM1	0	0	0	0	0	1	0	0	1	0	0	0	0	0	0	0	0	0	0	0	2
TMPRSS13	0	0	0	0	0	1	0	0	1	0	0	0	0	0	0	0	0	0	0	0	2
NQO1	0	0	0	0	0	1	0	0	1	0	0	0	0	0	0	0	0	0	0	0	2
LNP	0	0	0	0	0	1	0	0	1	0	0	0	0	0	0	0	0	0	0	0	2
BUD31	0	0	0	0	0	1	0	0	1	0	0	0	0	0	0	0	0	0	0	0	2
DYNLRB1	0	0	0	0	0	1	0	0	1	0	0	0	0	0	0	0	0	0	0	0	2
MANF	0	0	0	0	0	1	0	0	1	0	0	0	0	0	0	0	0	0	0	0	2
CRIPT	0	0	0	0	0	1	0	0	1	0	0	0	0	0	0	0	0	0	0	0	2
GABARAPL2	0	0	0	0	0	1	0	0	1	0	0	0	0	0	0	0	0	0	0	0	2
UBE2D2	0	0	0	0	0	1	0	0	1	0	0	0	0	0	0	0	0	0	0	0	2
MYH2	0	0	0	0	0	1	0	0	1	0	0	0	0	0	0	0	0	0	0	0	2
ASAH1	0	0	0	0	0	1	0	0	1	0	0	0	0	0	0	0	0	0	0	0	2
THSD7A	0	0	0	0	0	1	0	0	1	0	0	0	0	0	0	0	0	0	0	0	2
ANO6	0	0	0	0	0	1	0	0	1	0	0	0	0	0	0	0	0	0	0	0	2
OCIAD2	0	0	0	0	0	1	0	0	1	0	0	0	0	0	0	0	0	0	0	0	2
DDX42	0	0	0	0	0	1	0	0	1	0	0	0	0	0	0	0	0	0	0	0	2
SLC4A4	0	0	0	0	0	1	0	0	1	0	0	0	0	0	0	0	0	0	0	0	2
TTLL11	0	0	0	0	0	1	0	0	1	0	0	0	0	0	0	0	0	0	0	0	2
KLC2	0	0	0	0	0	1	0	0	1	0	0	0	0	0	0	0	0	0	0	0	2
HNRPDL	0	0	0	0	0	1	0	0	1	0	0	0	0	0	0	0	0	0	0	0	2
NCAM2	0	0	0	0	0	1	0	0	1	0	0	0	0	0	0	0	0	0	0	0	2
NDUFAB1	0	0	0	0	0	1	0	0	1	0	0	0	0	0	0	0	0	0	0	0	2
2025-09-04	0	0	0	0	0	1	0	0	1	0	0	0	0	0	0	0	0	0	0	0	2
AKR7A2	0	0	0	0	0	1	0	0	1	0	0	0	0	0	0	0	0	0	0	0	2
SPARC	0	0	0	0	0	1	0	0	1	0	0	0	0	0	0	0	0	0	0	0	2
SGTA	0	0	0	0	0	1	0	0	1	0	0	0	0	0	0	0	0	0	0	0	2
IGHMBP2	0	0	0	0	0	1	0	0	1	0	0	0	0	0	0	0	0	0	0	0	2
GSTM5	0	0	0	0	0	1	0	0	1	0	0	0	0	0	0	0	0	0	0	0	2
CXCL12	0	0	0	0	0	1	0	0	1	0	0	0	0	0	0	0	0	0	0	0	2
NUCB1	0	0	0	0	0	1	0	0	1	0	0	0	0	0	0	0	0	0	0	0	2
DAG1	0	0	0	0	0	1	0	0	1	0	0	0	0	0	0	0	0	0	0	0	2
ATP5L	0	0	0	0	0	1	0	0	1	0	0	0	0	0	0	0	0	0	0	0	2
ODR4	0	0	0	0	0	1	0	0	1	0	0	0	0	0	0	0	0	0	0	0	2
SFRP1	0	0	0	0	0	1	0	0	1	0	0	0	0	0	0	0	0	0	0	0	2
SORBS1	0	0	0	0	0	1	0	0	1	0	0	0	0	0	0	0	0	0	0	0	2
MRPL9	0	0	0	0	0	1	0	0	1	0	0	0	0	0	0	0	0	0	0	0	2
KRAS	0	0	0	0	0	1	0	0	1	0	0	0	0	0	0	0	0	0	0	0	2
SUCLA2	0	0	0	0	0	1	0	0	1	0	0	0	0	0	0	0	0	0	0	0	2
KIF3B	0	0	0	0	0	1	0	0	1	0	0	0	0	0	0	0	0	0	0	0	2
SYT7	0	0	0	0	0	1	0	0	1	0	0	0	0	0	0	0	0	0	0	0	2
A1BG	0	0	0	0	0	1	0	0	1	0	0	0	0	0	0	0	0	0	0	0	2
ERP29	0	0	0	0	0	1	0	0	1	0	0	0	0	0	0	0	0	0	0	0	2
CAPNS1	0	0	0	0	0	1	0	0	1	0	0	0	0	0	0	0	0	0	0	0	2
ITGB1	0	0	0	0	0	1	0	0	1	0	0	0	0	0	0	0	0	0	0	0	2
TXNDC5	0	0	0	0	0	1	0	0	1	0	0	0	0	0	0	0	0	0	0	0	2
USMG5	0	0	0	0	0	1	0	0	1	0	0	0	0	0	0	0	0	0	0	0	2
MYL1	0	0	0	0	0	1	0	0	1	0	0	0	0	0	0	0	0	0	0	0	2
TOP1	0	0	0	0	0	1	0	0	1	0	0	0	0	0	0	0	0	0	0	0	2
CORO2B	0	0	0	0	0	1	0	0	1	0	0	0	0	0	0	0	0	0	0	0	2
CBX3	0	0	0	0	0	1	0	0	1	0	0	0	0	0	0	0	0	0	0	0	2
CBLN1	0	0	0	0	0	1	0	0	1	0	0	0	0	0	0	0	0	0	0	0	2
ECHS1	0	0	0	0	0	1	0	0	1	0	0	0	0	0	0	0	0	0	0	0	2
PYCR1	0	0	0	0	0	1	0	0	1	0	0	0	0	0	0	0	0	0	0	0	2
GPD2	0	0	0	0	0	1	0	0	1	0	0	0	0	0	0	0	0	0	0	0	2
ME1	0	0	0	0	0	1	0	0	1	0	0	0	0	0	0	0	0	0	0	0	2
LSM3	0	0	0	0	0	1	0	0	1	0	0	0	0	0	0	0	0	0	0	0	2
PPP3R1	0	0	0	0	0	1	0	0	1	0	0	0	0	0	0	0	0	0	0	0	2
SERF2	0	0	0	0	0	1	0	0	1	0	0	0	0	0	0	0	0	0	0	0	2
ELAVL2	0	0	0	0	0	1	0	0	1	0	0	0	0	0	0	0	0	0	0	0	2
BLMH	0	0	0	0	0	1	0	0	1	0	0	0	0	0	0	0	0	0	0	0	2
TSC22D1	0	0	0	0	0	1	0	0	1	0	0	0	0	0	0	0	0	0	0	0	2
PPP2R5E	0	0	0	0	0	1	0	0	1	0	0	0	0	0	0	0	0	0	0	0	2
SPIN4	0	0	0	0	0	1	0	0	1	0	0	0	0	0	0	0	0	0	0	0	2
MBLAC2	0	0	0	0	0	1	0	0	1	0	0	0	0	0	0	0	0	0	0	0	2
MCTP1	0	0	0	0	0	1	0	0	1	0	0	0	0	0	0	0	0	0	0	0	2
STX12	0	0	0	0	0	1	0	0	1	0	0	0	0	0	0	0	0	0	0	0	2
CPSF7	0	0	0	0	0	1	0	0	1	0	0	0	0	0	0	0	0	0	0	0	2
GDPD1	0	0	0	0	0	1	0	0	1	0	0	0	0	0	0	0	0	0	0	0	2
IRGQ	0	0	0	0	0	1	0	0	1	0	0	0	0	0	0	0	0	0	0	0	2
STAM	0	0	0	0	0	1	0	0	1	0	0	0	0	0	0	0	0	0	0	0	2
CHCHD1	0	0	0	0	0	1	0	0	1	0	0	0	0	0	0	0	0	0	0	0	2
MRPL48	0	0	0	0	0	1	0	0	1	0	0	0	0	0	0	0	0	0	0	0	2
GDAP1L1	0	0	0	0	0	1	0	0	1	0	0	0	0	0	0	0	0	0	0	0	2
QKI	0	0	0	0	0	1	0	0	1	0	0	0	0	0	0	0	0	0	0	0	2
PFDN5	0	0	0	0	0	1	0	0	1	0	0	0	0	0	0	0	0	0	0	0	2
C3orf14	0	0	0	0	0	1	0	0	1	0	0	0	0	0	0	0	0	0	0	0	2
ISYNA1	0	0	0	0	0	1	0	0	1	0	0	0	0	0	0	0	0	0	0	0	2
PCDH10	0	0	0	0	0	1	0	0	1	0	0	0	0	0	0	0	0	0	0	0	2
PCYOX1	0	0	0	0	0	1	0	0	1	0	0	0	0	0	0	0	0	0	0	0	2
NDRG2	0	0	0	0	0	1	0	0	1	0	0	0	0	0	0	0	0	0	0	0	2
EIF3H	0	0	0	0	0	1	0	0	1	0	0	0	0	0	0	0	0	0	0	0	2
CYB5B	0	0	0	0	0	1	0	0	1	0	0	0	0	0	0	0	0	0	0	0	2
ASNA1	0	0	0	0	0	1	0	0	1	0	0	0	0	0	0	0	0	0	0	0	2
EDIL3	0	0	0	0	0	1	0	0	1	0	0	0	0	0	0	0	0	0	0	0	2
PCDH7	0	0	0	0	0	1	0	0	1	0	0	0	0	0	0	0	0	0	0	0	2
KATNA1	0	0	0	0	0	1	0	0	1	0	0	0	0	0	0	0	0	0	0	0	2
ATP6V0C	0	0	0	0	0	1	0	0	1	0	0	0	0	0	0	0	0	0	0	0	2
SBF1	0	0	0	0	0	1	0	0	1	0	0	0	0	0	0	0	0	0	0	0	2
CARS	0	0	0	0	0	1	0	0	1	0	0	0	0	0	0	0	0	0	0	0	2
MTPN	0	0	0	0	0	1	0	0	1	0	0	0	0	0	0	0	0	0	0	0	2
BNC1	0	0	0	0	0	1	0	0	1	0	0	0	0	0	0	0	0	0	0	0	2
TRAP1	0	0	0	0	0	1	0	0	1	0	0	0	0	0	0	0	0	0	0	0	2
EMC2	0	0	0	0	0	1	0	0	1	0	0	0	0	0	0	0	0	0	0	0	2
GSTA3	0	0	0	0	0	1	0	0	1	0	0	0	0	0	0	0	0	0	0	0	2
AGK	0	0	0	0	0	1	0	0	1	0	0	0	0	0	0	0	0	0	0	0	2
HDX	0	0	0	0	0	1	0	0	1	0	0	0	0	0	0	0	0	0	0	0	2
MYH14	0	0	0	0	0	1	0	0	1	0	0	0	0	0	0	0	0	0	0	0	2
PHB2	0	0	0	0	0	1	0	0	1	0	0	0	0	0	0	0	0	0	0	0	2
PTMS	0	0	0	0	0	1	0	0	1	0	0	0	0	0	0	0	0	0	0	0	2
MAP1LC3A	0	0	0	0	0	1	0	0	1	0	0	0	0	0	0	0	0	0	0	0	2
DNAJB11	0	0	0	0	0	1	0	0	1	0	0	0	0	0	0	0	0	0	0	0	2
HN1	0	0	0	0	0	1	0	0	1	0	0	0	0	0	0	0	0	0	0	0	2
DNPEP	0	0	0	0	0	1	0	0	1	0	0	0	0	0	0	0	0	0	0	0	2
NAPA	0	0	0	0	0	1	0	0	1	0	0	0	0	0	0	0	0	0	0	0	2
PCDHGB5	0	0	0	0	0	1	0	0	1	0	0	0	0	0	0	0	0	0	0	0	2
FAM195B	0	0	0	0	0	1	0	0	1	0	0	0	0	0	0	0	0	0	0	0	2
TP53I11	0	0	0	0	0	1	0	0	1	0	0	0	0	0	0	0	0	0	0	0	2
MPZL1	0	0	0	0	0	1	0	0	1	0	0	0	0	0	0	0	0	0	0	0	2
SOD1	0	0	0	0	0	1	0	0	1	0	0	0	0	0	0	0	0	0	0	0	2
RAP1A	0	0	0	0	0	1	0	0	1	0	0	0	0	0	0	0	0	0	0	0	2
MAOA	0	0	0	0	0	1	0	0	1	0	0	0	0	0	0	0	0	0	0	0	2
RBX1	0	0	0	0	0	1	0	0	1	0	0	0	0	0	0	0	0	0	0	0	2
ALDH4A1	0	0	0	0	0	1	0	0	1	0	0	0	0	0	0	0	0	0	0	0	2
ATP5D	0	0	0	0	0	1	0	0	1	0	0	0	0	0	0	0	0	0	0	0	2
MAGEA4	0	0	0	0	0	1	0	0	1	0	0	0	0	0	0	0	0	0	0	0	2
TLE3	0	0	0	0	0	1	0	0	1	0	0	0	0	0	0	0	0	0	0	0	2
AKR1C1	0	0	0	0	0	1	0	0	1	0	0	0	0	0	0	0	0	0	0	0	2
LLGL1	0	0	0	0	0	1	0	0	1	0	0	0	0	0	0	0	0	0	0	0	2
TWF1	0	0	0	0	0	1	0	0	1	0	0	0	0	0	0	0	0	0	0	0	2
PIP5K1A	0	0	0	0	0	1	0	0	1	0	0	0	0	0	0	0	0	0	0	0	2
NDFIP1	0	0	0	0	0	1	0	0	1	0	0	0	0	0	0	0	0	0	0	0	2
NAA15	0	0	0	0	0	1	0	0	1	0	0	0	0	0	0	0	0	0	0	0	2
TRA2A	0	0	0	0	0	1	0	0	1	0	0	0	0	0	0	0	0	0	0	0	2
DNAJC5	0	0	0	0	0	1	0	0	1	0	0	0	0	0	0	0	0	0	0	0	2
NRBP1	0	0	0	0	0	1	0	0	1	0	0	0	0	0	0	0	0	0	0	0	2
SCARB2	0	0	0	0	0	1	0	0	1	0	0	0	0	0	0	0	0	0	0	0	2
GNA13	0	0	0	0	0	1	0	0	1	0	0	0	0	0	0	0	0	0	0	0	2
RAB35	0	0	0	0	0	1	0	0	1	0	0	0	0	0	0	0	0	0	0	0	2
RARS	0	0	0	0	0	1	0	0	1	0	0	0	0	0	0	0	0	0	0	0	2
NDUFA5	0	0	0	0	0	1	0	0	1	0	0	0	0	0	0	0	0	0	0	0	2
SF1	0	0	0	0	0	1	0	0	1	0	0	0	0	0	0	0	0	0	0	0	2
HSPA12B	0	0	0	0	0	1	0	0	1	0	0	0	0	0	0	0	0	0	0	0	2
HTATSF1	0	0	0	0	0	1	0	0	1	0	0	0	0	0	0	0	0	0	0	0	2
MAP2K2	0	0	0	0	0	1	0	0	1	0	0	0	0	0	0	0	0	0	0	0	2
KIAA1211	0	0	0	0	0	1	0	0	1	0	0	0	0	0	0	0	0	0	0	0	2
SEC61B	0	0	0	0	0	1	0	0	1	0	0	0	0	0	0	0	0	0	0	0	2
TMEM43	0	0	0	0	0	1	0	0	1	0	0	0	0	0	0	0	0	0	0	0	2
GSTA5	0	0	0	0	0	1	0	0	1	0	0	0	0	0	0	0	0	0	0	0	2
SH3GLB2	0	0	0	0	0	1	0	0	1	0	0	0	0	0	0	0	0	0	0	0	2
SLC25A13	0	0	0	0	0	1	0	0	1	0	0	0	0	0	0	0	0	0	0	0	2
RAB22A	0	0	0	0	0	1	0	0	1	0	0	0	0	0	0	0	0	0	0	0	2
HOMER1	0	0	0	0	0	1	0	0	1	0	0	0	0	0	0	0	0	0	0	0	2
C8orf59	0	0	0	0	0	1	0	0	1	0	0	0	0	0	0	0	0	0	0	0	2
H2AFY	0	0	0	0	0	0	0	0	1	0	0	0	0	1	0	0	0	0	0	0	2
GPC2	0	0	0	0	0	1	0	0	1	0	0	0	0	0	0	0	0	0	0	0	2
PIAS4	0	0	0	0	0	1	0	0	1	0	0	0	0	0	0	0	0	0	0	0	2
LPCAT1	0	0	0	0	0	1	0	0	1	0	0	0	0	0	0	0	0	0	0	0	2
TTC9	0	0	0	0	0	1	0	0	1	0	0	0	0	0	0	0	0	0	0	0	2
SEC62	0	0	0	0	0	1	0	0	1	0	0	0	0	0	0	0	0	0	0	0	2
COPS8	0	0	0	0	0	1	0	0	1	0	0	0	0	0	0	0	0	0	0	0	2
FAM213A	0	0	0	0	0	1	0	0	1	0	0	0	0	0	0	0	0	0	0	0	2
MYO5C	0	0	0	0	0	1	0	0	1	0	0	0	0	0	0	0	0	0	0	0	2
NTM	0	0	0	0	0	1	0	0	1	0	0	0	0	0	0	0	0	0	0	0	2
AGAP1	0	0	0	0	0	1	0	0	1	0	0	0	0	0	0	0	0	0	0	0	2
SHOC2	0	0	0	0	0	1	0	0	1	0	0	0	0	0	0	0	0	0	0	0	2
AP3M1	0	0	0	0	0	1	0	0	1	0	0	0	0	0	0	0	0	0	0	0	2
GIT1	0	0	0	0	0	1	0	0	1	0	0	0	0	0	0	0	0	0	0	0	2
RABGAP1	0	0	0	0	0	1	0	0	1	0	0	0	0	0	0	0	0	0	0	0	2
MACROD2	0	0	0	0	0	1	0	0	1	0	0	0	0	0	0	0	0	0	0	0	2
ATOX1	0	0	0	0	0	1	0	0	1	0	0	0	0	0	0	0	0	0	0	0	2
ACSL4	0	0	0	0	0	1	0	0	1	0	0	0	0	0	0	0	0	0	0	0	2
MRPL33	0	0	0	0	0	1	0	0	1	0	0	0	0	0	0	0	0	0	0	0	2
CDS2	0	0	0	0	0	1	0	0	1	0	0	0	0	0	0	0	0	0	0	0	2
PPP1R3D	0	0	0	0	0	1	0	0	1	0	0	0	0	0	0	0	0	0	0	0	2
CP	0	0	0	0	0	1	0	0	1	0	0	0	0	0	0	0	0	0	0	0	2
GNAI3	0	0	0	0	0	1	0	0	1	0	0	0	0	0	0	0	0	0	0	0	2
TROVE2	0	0	0	0	0	1	0	0	1	0	0	0	0	0	0	0	0	0	0	0	2
KIT	0	0	0	0	0	1	0	0	1	0	0	0	0	0	0	0	0	0	0	0	2
NID1	0	0	0	0	0	1	0	0	1	0	0	0	0	0	0	0	0	0	0	0	2
TARS	0	0	0	0	0	1	0	0	1	0	0	0	0	0	0	0	0	0	0	0	2
DEK	0	0	0	0	0	1	0	0	1	0	0	0	0	0	0	0	0	0	0	0	2
TRIM23	0	0	0	0	0	1	0	0	1	0	0	0	0	0	0	0	0	0	0	0	2
TMEM258	0	0	0	0	0	1	0	0	1	0	0	0	0	0	0	0	0	0	0	0	2
GTF2B	0	0	0	0	0	1	0	0	1	0	0	0	0	0	0	0	0	0	0	0	2
ACACA	0	0	0	0	0	1	0	0	1	0	0	0	0	0	0	0	0	0	0	0	2
PPP1R2P3	0	0	0	0	0	1	0	0	1	0	0	0	0	0	0	0	0	0	0	0	2
CARM1	0	0	0	0	0	1	0	0	1	0	0	0	0	0	0	0	0	0	0	0	2
CD81	0	0	0	0	0	1	0	0	1	0	0	0	0	0	0	0	0	0	0	0	2
AGAP3	0	0	0	0	0	1	0	0	1	0	0	0	0	0	0	0	0	0	0	0	2
MXRA7	0	0	0	0	0	1	0	0	1	0	0	0	0	0	0	0	0	0	0	0	2
VPS16	0	0	0	0	0	1	0	0	1	0	0	0	0	0	0	0	0	0	0	0	2
VPS28	0	0	0	0	0	1	0	0	1	0	0	0	0	0	0	0	0	0	0	0	2
RAB23	0	0	0	0	0	1	0	0	1	0	0	0	0	0	0	0	0	0	0	0	2
SRGAP2	0	0	0	0	0	1	0	0	1	0	0	0	0	0	0	0	0	0	0	0	2
CUL1	0	0	0	0	0	1	0	0	1	0	0	0	0	0	0	0	0	0	0	0	2
KNG1	0	0	0	0	0	1	0	0	1	0	0	0	0	0	0	0	0	0	0	0	2
RAD23B	0	0	0	0	0	1	0	0	1	0	0	0	0	0	0	0	0	0	0	0	2
NHP2L1	0	0	0	0	0	1	0	0	1	0	0	0	0	0	0	0	0	0	0	0	2
UBXN1	0	0	0	0	0	1	0	0	1	0	0	0	0	0	0	0	0	0	0	0	2
VAMP3	0	0	0	0	0	1	0	0	1	0	0	0	0	0	0	0	0	0	0	0	2
TOMM20	0	0	0	0	0	1	0	0	1	0	0	0	0	0	0	0	0	0	0	0	2
PELO	0	0	0	0	0	1	0	0	1	0	0	0	0	0	0	0	0	0	0	0	2
PLXNA4	0	0	0	0	0	1	0	0	1	0	0	0	0	0	0	0	0	0	0	0	2
HABP4	0	0	0	0	0	1	0	0	1	0	0	0	0	0	0	0	0	0	0	0	2
ENY2	0	0	0	0	0	1	0	0	1	0	0	0	0	0	0	0	0	0	0	0	2
COPS7A	0	0	0	0	0	1	0	0	1	0	0	0	0	0	0	0	0	0	0	0	2
XP32	0	0	0	0	0	1	0	0	1	0	0	0	0	0	0	0	0	0	0	0	2
VANGL2	0	0	0	0	0	1	0	0	1	0	0	0	0	0	0	0	0	0	0	0	2
ABLIM2	0	0	0	0	0	1	0	0	1	0	0	0	0	0	0	0	0	0	0	0	2
NDUFB9	0	0	0	0	0	1	0	0	1	0	0	0	0	0	0	0	0	0	0	0	2
KDM6A	0	0	0	0	0	1	0	0	1	0	0	0	0	0	0	0	0	0	0	0	2
CMC1	0	0	0	0	0	1	0	0	1	0	0	0	0	0	0	0	0	0	0	0	2
ATP6V1G2	0	0	0	0	0	1	0	0	1	0	0	0	0	0	0	0	0	0	0	0	2
SELH	0	0	0	0	0	1	0	0	1	0	0	0	0	0	0	0	0	0	0	0	2
SERPINE2	0	0	0	0	0	1	0	0	1	0	0	0	0	0	0	0	0	0	0	0	2
CTSD	0	0	0	0	0	1	0	0	1	0	0	0	0	0	0	0	0	0	0	0	2
GJA1	0	0	0	0	0	1	0	0	1	0	0	0	0	0	0	0	0	0	0	0	2
CCT6B	0	0	0	0	0	1	0	0	1	0	0	0	0	0	0	0	0	0	0	0	2
EFHD2	0	0	0	0	0	1	0	0	1	0	0	0	0	0	0	0	0	0	0	0	2
HPCAL1	0	0	0	0	0	1	0	0	1	0	0	0	0	0	0	0	0	0	0	0	2
CBX5	0	0	0	0	0	1	0	0	1	0	0	0	0	0	0	0	0	0	0	0	2
PPP1R9B	0	0	0	0	0	1	0	0	1	0	0	0	0	0	0	0	0	0	0	0	2
FXYD7	0	0	0	0	0	1	0	0	1	0	0	0	0	0	0	0	0	0	0	0	2
CHP1	0	0	0	0	0	1	0	0	1	0	0	0	0	0	0	0	0	0	0	0	2
DHX38	0	0	0	0	0	1	0	0	1	0	0	0	0	0	0	0	0	0	0	0	2
LINGO1	0	0	0	0	0	1	0	0	1	0	0	0	0	0	0	0	0	0	0	0	2
TMX4	0	0	0	0	0	1	0	0	1	0	0	0	0	0	0	0	0	0	0	0	2
VPS45	0	0	0	0	0	1	0	0	1	0	0	0	0	0	0	0	0	0	0	0	2
NDUFA13	0	0	0	0	0	1	0	0	1	0	0	0	0	0	0	0	0	0	0	0	2
WBP11	0	0	0	0	0	1	0	0	1	0	0	0	0	0	0	0	0	0	0	0	2
ROBO2	0	0	0	0	0	1	0	0	1	0	0	0	0	0	0	0	0	0	0	0	2
KLC4	0	0	0	0	0	1	0	0	1	0	0	0	0	0	0	0	0	0	0	0	2
H2AFY2	0	0	0	0	0	1	0	0	1	0	0	0	0	0	0	0	0	0	0	0	2
EIF2B4	0	0	0	0	0	1	0	0	1	0	0	0	0	0	0	0	0	0	0	0	2
TBC1D24	0	0	0	0	0	1	0	0	1	0	0	0	0	0	0	0	0	0	0	0	2
TNRC6B	0	0	0	0	0	1	0	0	1	0	0	0	0	0	0	0	0	0	0	0	2
GOSR2	0	0	0	0	0	1	0	0	1	0	0	0	0	0	0	0	0	0	0	0	2
CDIPT	0	0	0	0	0	1	0	0	1	0	0	0	0	0	0	0	0	0	0	0	2
TNPO2	0	0	0	0	0	1	0	0	1	0	0	0	0	0	0	0	0	0	0	0	2
PPIP5K2	0	0	0	0	0	1	0	0	1	0	0	0	0	0	0	0	0	0	0	0	2
EEF1E1	0	0	0	0	0	1	0	0	1	0	0	0	0	0	0	0	0	0	0	0	2
EMC8	0	0	0	0	0	1	0	0	1	0	0	0	0	0	0	0	0	0	0	0	2
KIF21B	0	0	0	0	0	1	0	0	1	0	0	0	0	0	0	0	0	0	0	0	2
CLPTM1	0	0	0	0	0	1	0	0	1	0	0	0	0	0	0	0	0	0	0	0	2
AFP	0	0	0	0	0	1	0	0	1	0	0	0	0	0	0	0	0	0	0	0	2
MGST1	0	0	0	0	0	1	0	0	1	0	0	0	0	0	0	0	0	0	0	0	2
SRC	0	0	0	0	0	1	0	0	1	0	0	0	0	0	0	0	0	0	0	0	2
PEPD	0	0	0	0	0	1	0	0	1	0	0	0	0	0	0	0	0	0	0	0	2
ME2	0	0	0	0	0	1	0	0	1	0	0	0	0	0	0	0	0	0	0	0	2
RAP1GAP	0	0	0	0	0	1	0	0	0	0	0	0	1	0	0	0	0	0	0	0	2
ALDH9A1	0	0	0	0	0	1	0	0	1	0	0	0	0	0	0	0	0	0	0	0	2
UBE2L3	0	0	0	0	0	1	0	0	1	0	0	0	0	0	0	0	0	0	0	0	2
CALD1	0	0	0	0	0	1	0	0	1	0	0	0	0	0	0	0	0	0	0	0	2
CUL2	0	0	0	0	0	1	0	0	1	0	0	0	0	0	0	0	0	0	0	0	2
HNRNPUL2	0	0	0	0	0	1	0	0	1	0	0	0	0	0	0	0	0	0	0	0	2
SPECC1L	0	0	0	0	0	1	0	0	1	0	0	0	0	0	0	0	0	0	0	0	2
CLASP1	0	0	0	0	0	1	0	0	1	0	0	0	0	0	0	0	0	0	0	0	2
TMEM55A	0	0	0	0	0	1	0	0	1	0	0	0	0	0	0	0	0	0	0	0	2
NLGN4Y	0	0	0	0	0	1	0	0	1	0	0	0	0	0	0	0	0	0	0	0	2
PITHD1	0	0	0	0	0	1	0	0	1	0	0	0	0	0	0	0	0	0	0	0	2
CD99L2	0	0	0	0	0	1	0	0	1	0	0	0	0	0	0	0	0	0	0	0	2
NIPSNAP3A	0	0	0	0	0	1	0	0	1	0	0	0	0	0	0	0	0	0	0	0	2
USO1	0	0	0	0	0	1	0	0	1	0	0	0	0	0	0	0	0	0	0	0	2
MT1F	0	0	0	0	0	1	0	0	1	0	0	0	0	0	0	0	0	0	0	0	2
UQCRH	0	0	0	0	0	1	0	0	1	0	0	0	0	0	0	0	0	0	0	0	2
LRPAP1	0	0	0	0	0	1	0	0	1	0	0	0	0	0	0	0	0	0	0	0	2
HDGF	0	0	0	0	0	1	0	0	1	0	0	0	0	0	0	0	0	0	0	0	2
EPT1	0	0	0	0	0	1	0	0	1	0	0	0	0	0	0	0	0	0	0	0	2
IER5L	0	0	0	0	0	1	0	0	1	0	0	0	0	0	0	0	0	0	0	0	2
CADM4	0	0	0	0	0	1	0	0	1	0	0	0	0	0	0	0	0	0	0	0	2
QDPR	0	0	0	0	0	0	0	0	1	0	0	0	0	1	0	0	0	0	0	0	2
ACOT9	0	0	0	0	0	0	0	0	1	0	0	0	0	0	0	1	0	0	0	0	2
SF3B14	0	0	0	0	0	1	0	0	1	0	0	0	0	0	0	0	0	0	0	0	2
NDUFA10	0	0	0	0	0	0	0	0	1	0	0	0	0	0	0	1	0	0	0	0	2
SYT5	0	0	0	0	0	1	0	0	1	0	0	0	0	0	0	0	0	0	0	0	2
LAMTOR5	0	0	0	0	0	1	0	0	1	0	0	0	0	0	0	0	0	0	0	0	2
TOLLIP	0	0	0	0	0	0	0	0	1	0	0	0	1	0	0	0	0	0	0	0	2
ACTL6B	0	0	0	0	0	1	0	0	1	0	0	0	0	0	0	0	0	0	0	0	2
RBP1	0	0	0	0	0	1	0	0	1	0	0	0	0	0	0	0	0	0	0	0	2
ADH5	0	0	0	0	0	1	0	0	1	0	0	0	0	0	0	0	0	0	0	0	2
UQCRB	0	0	0	0	0	1	0	0	1	0	0	0	0	0	0	0	0	0	0	0	2
KDELR1	0	0	0	0	0	1	0	0	1	0	0	0	0	0	0	0	0	0	0	0	2
ALDH1B1	0	0	0	0	0	1	0	0	1	0	0	0	0	0	0	0	0	0	0	0	2
PTPN5	0	0	0	0	0	1	0	0	1	0	0	0	0	0	0	0	0	0	0	0	2
RPS21	0	0	0	0	0	1	0	0	1	0	0	0	0	0	0	0	0	0	0	0	2
LMNB2	0	0	0	0	0	1	0	0	1	0	0	0	0	0	0	0	0	0	0	0	2
MTMR1	0	0	0	0	0	1	0	0	1	0	0	0	0	0	0	0	0	0	0	0	2
GNPDA2	0	0	0	0	0	1	0	0	1	0	0	0	0	0	0	0	0	0	0	0	2
DNAJA4	0	0	0	0	0	1	0	0	1	0	0	0	0	0	0	0	0	0	0	0	2
CASKIN1	0	0	0	0	0	1	0	0	1	0	0	0	0	0	0	0	0	0	0	0	2
HTRA1	0	0	0	0	0	1	0	0	1	0	0	0	0	0	0	0	0	0	0	0	2
CEP41	0	0	0	0	0	1	0	0	1	0	0	0	0	0	0	0	0	0	0	0	2
HDHD2	0	0	0	0	0	1	0	0	1	0	0	0	0	0	0	0	0	0	0	0	2
TBC1D17	0	0	0	0	0	1	0	0	1	0	0	0	0	0	0	0	0	0	0	0	2
FAM49A	0	0	0	0	0	1	0	0	0	0	0	0	1	0	0	0	0	0	0	0	2
SHMT2	0	0	0	0	0	0	1	0	1	0	0	0	0	0	0	0	0	0	0	0	2
LMNA	0	0	0	0	0	0	0	0	1	0	0	0	0	1	0	0	0	0	0	0	2
C4B	0	0	0	0	0	0	0	0	1	0	0	0	1	0	0	0	0	0	0	0	2
ACTC	0	0	0	0	0	0	0	0	0	0	1	0	0	0	0	0	0	0	1	0	2
CA123	0	0	0	0	0	0	0	0	0	0	1	0	0	0	0	0	0	0	0	1	2
CAPS1	0	0	0	0	0	0	0	0	0	0	1	0	0	0	0	0	0	0	1	0	2
CE170	0	0	0	0	0	0	0	0	0	0	1	0	0	0	0	0	0	0	1	0	2
CLAP2	0	0	0	0	0	0	0	0	0	0	1	0	0	0	0	0	0	0	1	0	2
E41L2	0	0	0	0	0	0	0	0	0	0	1	0	0	0	0	0	0	0	1	0	2
HS90A	0	0	0	0	0	0	0	0	0	0	1	0	0	0	0	0	0	0	1	0	2
HS90B	0	0	0	0	0	0	0	0	0	0	1	0	0	0	0	0	0	0	1	0	2
KAP2	0	0	0	0	0	0	0	0	0	0	1	0	0	0	0	0	0	0	1	0	2
NACAM	0	0	0	0	0	0	0	0	0	0	1	0	0	0	0	0	0	0	1	0	2
RUVB2	0	0	0	0	0	0	0	0	0	0	1	0	0	0	0	0	0	0	0	1	2
SNAG	0	0	0	0	0	0	0	0	0	0	1	0	0	0	0	0	0	0	1	0	2
TBA1A	0	0	0	0	0	0	0	0	0	0	1	0	0	0	0	0	0	0	1	0	2
VAMP1	0	0	0	0	0	0	0	0	0	0	1	0	0	0	0	0	0	0	0	1	2
ACTG2	0	0	0	0	0	0	1	1	0	0	0	0	0	0	0	0	0	0	0	0	2
ATP2B3	0	0	0	0	0	0	0	0	0	0	0	0	1	0	0	0	0	1	0	0	2
SLC12A5	0	0	0	0	0	0	0	0	0	0	0	0	1	0	0	0	0	1	0	0	2
AUXI	0	0	0	0	0	0	0	0	0	0	0	0	0	0	0	0	0	0	1	1	2
BSN	0	0	0	0	0	0	0	0	0	0	0	0	0	0	0	0	0	0	1	1	2
CEND	0	0	0	0	0	0	0	0	0	0	0	0	0	0	0	0	0	0	1	1	2
CPLX2	0	0	0	0	0	0	0	0	0	0	0	0	0	0	0	0	0	0	1	1	2
DLGP3	0	0	0	0	0	0	0	0	0	0	0	0	0	0	0	0	0	0	1	1	2
DYN1	0	0	0	0	0	0	0	0	0	0	0	0	0	0	0	0	0	0	1	1	2
E41L3	0	0	0	0	0	0	0	0	0	0	0	0	0	0	0	0	0	0	1	1	2
GRIN1	0	0	0	0	0	0	0	0	0	0	0	0	0	0	0	0	0	0	1	1	2
HAP28	0	0	0	0	0	0	0	0	0	0	0	0	0	0	0	0	0	0	1	1	2
IF4B	0	0	0	0	0	0	0	0	0	0	0	0	0	0	0	0	0	0	1	1	2
KCC2A	0	0	0	0	0	0	0	0	0	0	0	0	0	0	0	0	0	0	1	1	2
KI21A	0	0	0	0	0	0	0	0	0	0	0	0	0	0	0	0	0	0	1	1	2
KPCB	0	0	0	0	0	0	0	0	0	0	0	0	0	0	0	0	0	0	1	1	2
KT3K	0	0	0	0	0	0	0	0	0	0	0	0	0	0	0	0	0	0	1	1	2
MARE3	0	0	0	0	0	0	0	0	0	0	0	0	0	0	0	0	0	0	1	1	2
NEUG	0	0	0	0	0	0	0	0	0	0	0	0	0	0	0	0	0	0	1	1	2
NFM	0	0	0	0	0	0	0	0	0	0	0	0	0	0	0	0	0	0	1	1	2
PCLO	0	0	0	0	0	0	0	0	0	0	0	0	0	0	0	0	0	0	1	1	2
PFD2	0	0	0	0	0	0	0	0	0	0	0	0	0	0	0	0	0	0	1	1	2
2025-09-05	0	0	0	0	0	0	0	0	0	0	0	0	0	0	0	0	0	0	1	1	2
2025-09-07	0	0	0	0	0	0	0	0	0	0	0	0	0	0	0	0	0	0	1	1	2
SPAST	0	0	0	0	0	0	0	0	0	0	0	0	0	0	0	0	0	0	1	1	2
SPTN1	0	0	0	0	0	0	0	0	0	0	0	0	0	0	0	0	0	0	1	1	2
WIPF3	0	0	0	0	0	0	0	0	0	0	0	0	0	0	0	0	0	0	1	1	2
OXR1	0	0	0	0	0	0	0	0	0	0	0	0	1	0	0	0	0	0	1	0	2
SQSTM1	0	0	0	0	0	0	0	0	0	0	0	1	1	0	0	0	0	0	0	0	2
DECR1	0	0	0	0	0	0	0	0	0	0	0	0	0	0	0	1	1	0	0	0	2
UBB	0	0	0	0	0	0	0	0	0	0	0	1	1	0	0	0	0	0	0	0	2
ALAD	0	0	0	0	0	0	0	0	0	0	0	0	0	0	0	1	1	0	0	0	2
CRYAB	0	0	0	0	0	0	0	0	0	0	0	0	1	1	0	0	0	0	0	0	2
WDR26	0	0	0	0	0	0	0	0	0	0	0	1	1	0	0	0	0	0	0	0	2
CAT	0	0	0	0	0	0	0	0	0	0	0	0	0	0	0	1	1	0	0	0	2
ME3	0	0	0	0	0	0	0	0	0	0	0	0	0	0	0	1	1	0	0	0	2
CD47	0	0	0	0	0	0	0	0	0	0	0	0	0	0	0	1	1	0	0	0	2
KCNMA1	0	0	0	0	0	0	0	0	0	0	0	0	0	0	0	1	1	0	0	0	2
FTH1	0	0	0	0	0	0	0	0	0	0	0	0	0	0	0	1	1	0	0	0	2
HBA2	0	0	0	0	0	0	0	0	0	0	0	0	0	0	0	1	1	0	0	0	2
GLS	0	0	0	0	0	0	0	0	0	0	0	1	0	0	0	0	1	0	0	0	2
ARMC8	0	0	0	0	0	0	0	0	0	0	0	1	1	0	0	0	0	0	0	0	2
FAM162A	0	0	0	0	0	0	0	0	0	0	0	0	0	0	0	1	1	0	0	0	2
PRPSAP1	0	0	0	0	0	0	0	0	0	0	0	0	0	0	0	1	1	0	0	0	2
ZNF365	0	0	0	0	0	0	0	0	0	0	0	1	1	0	0	0	0	0	0	0	2
RANBP9	0	0	0	0	0	0	0	0	0	0	0	1	1	0	0	0	0	0	0	0	2
APOE	0	0	0	0	0	0	0	0	0	0	0	1	1	0	0	0	0	0	0	0	2
BDH2	0	0	0	0	0	0	0	0	0	0	0	0	0	0	0	1	1	0	0	0	2
NEFH	0	0	0	0	0	0	0	0	0	0	0	0	1	1	0	0	0	0	0	0	2
GARS1	0	0	0	0	0	0	0	0	0	0	0	0	0	0	0	1	1	0	0	0	2
GSR	0	0	0	0	0	0	0	0	0	0	0	0	0	0	0	1	1	0	0	0	2
GAS7	0	0	0	0	0	0	0	0	0	0	0	1	1	0	0	0	0	0	0	0	2
NAXD	0	0	0	0	0	0	0	0	0	0	0	0	0	0	0	1	1	0	0	0	2
POLR2L	0	0	0	0	0	0	0	0	0	0	0	0	0	0	0	1	1	0	0	0	2
CAB39	0	0	0	0	0	0	0	0	0	0	0	0	0	0	0	1	1	0	0	0	2
MYH7B	0	0	0	0	0	0	0	0	0	0	0	1	1	0	0	0	0	0	0	0	2
CPNE6	0	0	0	0	0	0	0	0	0	0	0	0	0	0	0	1	1	0	0	0	2
ANXA11	0	0	0	0	0	0	0	0	0	0	0	0	0	0	0	1	1	0	0	0	2
DCTN3	0	0	0	0	0	0	0	0	0	0	0	0	0	0	0	1	1	0	0	0	2
ARGLU1	0	0	1	0	0	0	0	0	0	0	0	0	1	0	0	0	0	0	0	0	2
UBTF	0	0	1	0	0	0	0	0	0	0	0	0	1	0	0	0	0	0	0	0	2
CNOT1	0	1	0	0	0	0	0	0	0	0	0	0	0	0	0	0	0	0	0	0	1
CLIC1	0	1	0	0	0	0	0	0	0	0	0	0	0	0	0	0	0	0	0	0	1
PES1	0	1	0	0	0	0	0	0	0	0	0	0	0	0	0	0	0	0	0	0	1
PPP6C	0	1	0	0	0	0	0	0	0	0	0	0	0	0	0	0	0	0	0	0	1
IRS4	0	1	0	0	0	0	0	0	0	0	0	0	0	0	0	0	0	0	0	0	1
HAT1	0	1	0	0	0	0	0	0	0	0	0	0	0	0	0	0	0	0	0	0	1
UQCRQ	0	1	0	0	0	0	0	0	0	0	0	0	0	0	0	0	0	0	0	0	1
U2SURP	0	1	0	0	0	0	0	0	0	0	0	0	0	0	0	0	0	0	0	0	1
PFAS	0	1	0	0	0	0	0	0	0	0	0	0	0	0	0	0	0	0	0	0	1
PGRMC2	0	1	0	0	0	0	0	0	0	0	0	0	0	0	0	0	0	0	0	0	1
IPO8	0	1	0	0	0	0	0	0	0	0	0	0	0	0	0	0	0	0	0	0	1
ZW10	0	1	0	0	0	0	0	0	0	0	0	0	0	0	0	0	0	0	0	0	1
PRPF3	0	1	0	0	0	0	0	0	0	0	0	0	0	0	0	0	0	0	0	0	1
GSTZ1	0	1	0	0	0	0	0	0	0	0	0	0	0	0	0	0	0	0	0	0	1
PRPSAP2	0	1	0	0	0	0	0	0	0	0	0	0	0	0	0	0	0	0	0	0	1
SPAG9	0	1	0	0	0	0	0	0	0	0	0	0	0	0	0	0	0	0	0	0	1
PLOD3	0	1	0	0	0	0	0	0	0	0	0	0	0	0	0	0	0	0	0	0	1
DPM1	0	1	0	0	0	0	0	0	0	0	0	0	0	0	0	0	0	0	0	0	1
CLUH	0	1	0	0	0	0	0	0	0	0	0	0	0	0	0	0	0	0	0	0	1
ANKRD17	0	1	0	0	0	0	0	0	0	0	0	0	0	0	0	0	0	0	0	0	1
HMMR	0	1	0	0	0	0	0	0	0	0	0	0	0	0	0	0	0	0	0	0	1
MACROH2A1	0	1	0	0	0	0	0	0	0	0	0	0	0	0	0	0	0	0	0	0	1
PRPF40A	0	1	0	0	0	0	0	0	0	0	0	0	0	0	0	0	0	0	0	0	1
VPS26A	0	1	0	0	0	0	0	0	0	0	0	0	0	0	0	0	0	0	0	0	1
SF3B1	0	1	0	0	0	0	0	0	0	0	0	0	0	0	0	0	0	0	0	0	1
TIPRL	0	1	0	0	0	0	0	0	0	0	0	0	0	0	0	0	0	0	0	0	1
UTP20	0	1	0	0	0	0	0	0	0	0	0	0	0	0	0	0	0	0	0	0	1
NUP155	0	1	0	0	0	0	0	0	0	0	0	0	0	0	0	0	0	0	0	0	1
ZMPSTE24	0	1	0	0	0	0	0	0	0	0	0	0	0	0	0	0	0	0	0	0	1
ATP5MG	0	1	0	0	0	0	0	0	0	0	0	0	0	0	0	0	0	0	0	0	1
RSL1D1	0	1	0	0	0	0	0	0	0	0	0	0	0	0	0	0	0	0	0	0	1
MTA2	0	1	0	0	0	0	0	0	0	0	0	0	0	0	0	0	0	0	0	0	1
PRPF6	0	1	0	0	0	0	0	0	0	0	0	0	0	0	0	0	0	0	0	0	1
ELP1	0	1	0	0	0	0	0	0	0	0	0	0	0	0	0	0	0	0	0	0	1
SGPL1	0	1	0	0	0	0	0	0	0	0	0	0	0	0	0	0	0	0	0	0	1
BPNT1	0	1	0	0	0	0	0	0	0	0	0	0	0	0	0	0	0	0	0	0	1
ACTL6A	0	1	0	0	0	0	0	0	0	0	0	0	0	0	0	0	0	0	0	0	1
EPHX1	0	1	0	0	0	0	0	0	0	0	0	0	0	0	0	0	0	0	0	0	1
APRT	0	1	0	0	0	0	0	0	0	0	0	0	0	0	0	0	0	0	0	0	1
LTA4H	0	1	0	0	0	0	0	0	0	0	0	0	0	0	0	0	0	0	0	0	1
ESD	0	1	0	0	0	0	0	0	0	0	0	0	0	0	0	0	0	0	0	0	1
UMPS	0	1	0	0	0	0	0	0	0	0	0	0	0	0	0	0	0	0	0	0	1
HARS1	0	1	0	0	0	0	0	0	0	0	0	0	0	0	0	0	0	0	0	0	1
GYS1	0	1	0	0	0	0	0	0	0	0	0	0	0	0	0	0	0	0	0	0	1
CCNB1	0	1	0	0	0	0	0	0	0	0	0	0	0	0	0	0	0	0	0	0	1
SNRPB	0	1	0	0	0	0	0	0	0	0	0	0	0	0	0	0	0	0	0	0	1
IDE	0	1	0	0	0	0	0	0	0	0	0	0	0	0	0	0	0	0	0	0	1
DARS1	0	1	0	0	0	0	0	0	0	0	0	0	0	0	0	0	0	0	0	0	1
CTPS1	0	1	0	0	0	0	0	0	0	0	0	0	0	0	0	0	0	0	0	0	1
PLCG1	0	1	0	0	0	0	0	0	0	0	0	0	0	0	0	0	0	0	0	0	1
SRM	0	1	0	0	0	0	0	0	0	0	0	0	0	0	0	0	0	0	0	0	1
CSNK2A2	0	1	0	0	0	0	0	0	0	0	0	0	0	0	0	0	0	0	0	0	1
OSBP	0	1	0	0	0	0	0	0	0	0	0	0	0	0	0	0	0	0	0	0	1
TUBG1	0	1	0	0	0	0	0	0	0	0	0	0	0	0	0	0	0	0	0	0	1
WARS1	0	1	0	0	0	0	0	0	0	0	0	0	0	0	0	0	0	0	0	0	1
RRM1	0	1	0	0	0	0	0	0	0	0	0	0	0	0	0	0	0	0	0	0	1
TARS1	0	1	0	0	0	0	0	0	0	0	0	0	0	0	0	0	0	0	0	0	1
MAPK3	0	1	0	0	0	0	0	0	0	0	0	0	0	0	0	0	0	0	0	0	1
RPA1	0	1	0	0	0	0	0	0	0	0	0	0	0	0	0	0	0	0	0	0	1
CAD	0	1	0	0	0	0	0	0	0	0	0	0	0	0	0	0	0	0	0	0	1
ABCD3	0	1	0	0	0	0	0	0	0	0	0	0	0	0	0	0	0	0	0	0	1
ADSS2	0	1	0	0	0	0	0	0	0	0	0	0	0	0	0	0	0	0	0	0	1
ADSL	0	1	0	0	0	0	0	0	0	0	0	0	0	0	0	0	0	0	0	0	1
POLR2B	0	1	0	0	0	0	0	0	0	0	0	0	0	0	0	0	0	0	0	0	1
RRM2	0	1	0	0	0	0	0	0	0	0	0	0	0	0	0	0	0	0	0	0	1
MCM5	0	1	0	0	0	0	0	0	0	0	0	0	0	0	0	0	0	0	0	0	1
MPI	0	1	0	0	0	0	0	0	0	0	0	0	0	0	0	0	0	0	0	0	1
SERPINB6	0	1	0	0	0	0	0	0	0	0	0	0	0	0	0	0	0	0	0	0	1
CBS	0	1	0	0	0	0	0	0	0	0	0	0	0	0	0	0	0	0	0	0	1
NUP214	0	1	0	0	0	0	0	0	0	0	0	0	0	0	0	0	0	0	0	0	1
ATP5F1C	0	1	0	0	0	0	0	0	0	0	0	0	0	0	0	0	0	0	0	0	1
RFC5	0	1	0	0	0	0	0	0	0	0	0	0	0	0	0	0	0	0	0	0	1
CSK	0	1	0	0	0	0	0	0	0	0	0	0	0	0	0	0	0	0	0	0	1
MTREX	0	1	0	0	0	0	0	0	0	0	0	0	0	0	0	0	0	0	0	0	1
SSR1	0	1	0	0	0	0	0	0	0	0	0	0	0	0	0	0	0	0	0	0	1
NAMPT	0	1	0	0	0	0	0	0	0	0	0	0	0	0	0	0	0	0	0	0	1
MKI67	0	1	0	0	0	0	0	0	0	0	0	0	0	0	0	0	0	0	0	0	1
RECQL	0	1	0	0	0	0	0	0	0	0	0	0	0	0	0	0	0	0	0	0	1
NOP2	0	1	0	0	0	0	0	0	0	0	0	0	0	0	0	0	0	0	0	0	1
BAG6	0	1	0	0	0	0	0	0	0	0	0	0	0	0	0	0	0	0	0	0	1
GNPDA1	0	1	0	0	0	0	0	0	0	0	0	0	0	0	0	0	0	0	0	0	1
PLA2G4A	0	1	0	0	0	0	0	0	0	0	0	0	0	0	0	0	0	0	0	0	1
LMAN1	0	1	0	0	0	0	0	0	0	0	0	0	0	0	0	0	0	0	0	0	1
SARS1	0	1	0	0	0	0	0	0	0	0	0	0	0	0	0	0	0	0	0	0	1
PRIM1	0	1	0	0	0	0	0	0	0	0	0	0	0	0	0	0	0	0	0	0	1
RANBP2	0	1	0	0	0	0	0	0	0	0	0	0	0	0	0	0	0	0	0	0	1
GMPS	0	1	0	0	0	0	0	0	0	0	0	0	0	0	0	0	0	0	0	0	1
MRE11	0	1	0	0	0	0	0	0	0	0	0	0	0	0	0	0	0	0	0	0	1
LRBA	0	1	0	0	0	0	0	0	0	0	0	0	0	0	0	0	0	0	0	0	1
PAPOLA	0	1	0	0	0	0	0	0	0	0	0	0	0	0	0	0	0	0	0	0	1
ALDH3A2	0	1	0	0	0	0	0	0	0	0	0	0	0	0	0	0	0	0	0	0	1
VAMP7	0	1	0	0	0	0	0	0	0	0	0	0	0	0	0	0	0	0	0	0	1
RPS6KA3	0	1	0	0	0	0	0	0	0	0	0	0	0	0	0	0	0	0	0	0	1
KPNA1	0	1	0	0	0	0	0	0	0	0	0	0	0	0	0	0	0	0	0	0	1
SMS	0	1	0	0	0	0	0	0	0	0	0	0	0	0	0	0	0	0	0	0	1
HK2	0	1	0	0	0	0	0	0	0	0	0	0	0	0	0	0	0	0	0	0	1
NUP98	0	1	0	0	0	0	0	0	0	0	0	0	0	0	0	0	0	0	0	0	1
BLVRA	0	1	0	0	0	0	0	0	0	0	0	0	0	0	0	0	0	0	0	0	1
RABGGTB	0	1	0	0	0	0	0	0	0	0	0	0	0	0	0	0	0	0	0	0	1
SLC16A1	0	1	0	0	0	0	0	0	0	0	0	0	0	0	0	0	0	0	0	0	1
RARS1	0	1	0	0	0	0	0	0	0	0	0	0	0	0	0	0	0	0	0	0	1
AFDN	0	1	0	0	0	0	0	0	0	0	0	0	0	0	0	0	0	0	0	0	1
ADAR	0	1	0	0	0	0	0	0	0	0	0	0	0	0	0	0	0	0	0	0	1
ATP5MF	0	1	0	0	0	0	0	0	0	0	0	0	0	0	0	0	0	0	0	0	1
GEMIN4	0	1	0	0	0	0	0	0	0	0	0	0	0	0	0	0	0	0	0	0	1
NUP107	0	1	0	0	0	0	0	0	0	0	0	0	0	0	0	0	0	0	0	0	1
PPP4C	0	1	0	0	0	0	0	0	0	0	0	0	0	0	0	0	0	0	0	0	1
RAB8A	0	1	0	0	0	0	0	0	0	0	0	0	0	0	0	0	0	0	0	0	1
SRP54	0	1	0	0	0	0	0	0	0	0	0	0	0	0	0	0	0	0	0	0	1
ABCE1	0	1	0	0	0	0	0	0	0	0	0	0	0	0	0	0	0	0	0	0	1
ARF6	0	1	0	0	0	0	0	0	0	0	0	0	0	0	0	0	0	0	0	0	1
SEC11A	0	1	0	0	0	0	0	0	0	0	0	0	0	0	0	0	0	0	0	0	1
NOP14	0	1	0	0	0	0	0	0	0	0	0	0	0	0	0	0	0	0	0	0	1
RPP30	0	1	0	0	0	0	0	0	0	0	0	0	0	0	0	0	0	0	0	0	1
OCRL	0	1	0	0	0	0	0	0	0	0	0	0	0	0	0	0	0	0	0	0	1
CEBPZ	0	1	0	0	0	0	0	0	0	0	0	0	0	0	0	0	0	0	0	0	1
TLE1	0	1	0	0	0	0	0	0	0	0	0	0	0	0	0	0	0	0	0	0	1
GFPT1	0	1	0	0	0	0	0	0	0	0	0	0	0	0	0	0	0	0	0	0	1
NCBP1	0	1	0	0	0	0	0	0	0	0	0	0	0	0	0	0	0	0	0	0	1
NUP160	0	1	0	0	0	0	0	0	0	0	0	0	0	0	0	0	0	0	0	0	1
TBL3	0	1	0	0	0	0	0	0	0	0	0	0	0	0	0	0	0	0	0	0	1
GTF3C1	0	1	0	0	0	0	0	0	0	0	0	0	0	0	0	0	0	0	0	0	1
MAD2L1	0	1	0	0	0	0	0	0	0	0	0	0	0	0	0	0	0	0	0	0	1
UBE2V1	0	1	0	0	0	0	0	0	0	0	0	0	0	0	0	0	0	0	0	0	1
MTX1	0	1	0	0	0	0	0	0	0	0	0	0	0	0	0	0	0	0	0	0	1
NAE1	0	1	0	0	0	0	0	0	0	0	0	0	0	0	0	0	0	0	0	0	1
CUL3	0	1	0	0	0	0	0	0	0	0	0	0	0	0	0	0	0	0	0	0	1
CUL4B	0	1	0	0	0	0	0	0	0	0	0	0	0	0	0	0	0	0	0	0	1
IDI1	0	1	0	0	0	0	0	0	0	0	0	0	0	0	0	0	0	0	0	0	1
COTL1	0	1	0	0	0	0	0	0	0	0	0	0	0	0	0	0	0	0	0	0	1
SCRIB	0	1	0	0	0	0	0	0	0	0	0	0	0	0	0	0	0	0	0	0	1
TTLL12	0	1	0	0	0	0	0	0	0	0	0	0	0	0	0	0	0	0	0	0	1
EIF2B1	0	1	0	0	0	0	0	0	0	0	0	0	0	0	0	0	0	0	0	0	1
FKBP8	0	1	0	0	0	0	0	0	0	0	0	0	0	0	0	0	0	0	0	0	1
TRIP12	0	1	0	0	0	0	0	0	0	0	0	0	0	0	0	0	0	0	0	0	1
PUM1	0	1	0	0	0	0	0	0	0	0	0	0	0	0	0	0	0	0	0	0	1
RRP1B	0	1	0	0	0	0	0	0	0	0	0	0	0	0	0	0	0	0	0	0	1
USP10	0	1	0	0	0	0	0	0	0	0	0	0	0	0	0	0	0	0	0	0	1
CHD4	0	1	0	0	0	0	0	0	0	0	0	0	0	0	0	0	0	0	0	0	1
GAPVD1	0	1	0	0	0	0	0	0	0	0	0	0	0	0	0	0	0	0	0	0	1
NAA25	0	1	0	0	0	0	0	0	0	0	0	0	0	0	0	0	0	0	0	0	1
NCAPD2	0	1	0	0	0	0	0	0	0	0	0	0	0	0	0	0	0	0	0	0	1
EXOSC7	0	1	0	0	0	0	0	0	0	0	0	0	0	0	0	0	0	0	0	0	1
KARS1	0	1	0	0	0	0	0	0	0	0	0	0	0	0	0	0	0	0	0	0	1
PTPA	0	1	0	0	0	0	0	0	0	0	0	0	0	0	0	0	0	0	0	0	1
PWP2	0	1	0	0	0	0	0	0	0	0	0	0	0	0	0	0	0	0	0	0	1
ELOC	0	1	0	0	0	0	0	0	0	0	0	0	0	0	0	0	0	0	0	0	1
DHCR24	0	1	0	0	0	0	0	0	0	0	0	0	0	0	0	0	0	0	0	0	1
TRIP13	0	1	0	0	0	0	0	0	0	0	0	0	0	0	0	0	0	0	0	0	1
NSDHL	0	1	0	0	0	0	0	0	0	0	0	0	0	0	0	0	0	0	0	0	1
SLC1A5	0	1	0	0	0	0	0	0	0	0	0	0	0	0	0	0	0	0	0	0	1
ZYX	0	1	0	0	0	0	0	0	0	0	0	0	0	0	0	0	0	0	0	0	1
CYP51A1	0	1	0	0	0	0	0	0	0	0	0	0	0	0	0	0	0	0	0	0	1
ERCC6L	0	1	0	0	0	0	0	0	0	0	0	0	0	0	0	0	0	0	0	0	1
TIMM50	0	1	0	0	0	0	0	0	0	0	0	0	0	0	0	0	0	0	0	0	1
USP39	0	1	0	0	0	0	0	0	0	0	0	0	0	0	0	0	0	0	0	0	1
PPP6R3	0	1	0	0	0	0	0	0	0	0	0	0	0	0	0	0	0	0	0	0	1
WDR44	0	1	0	0	0	0	0	0	0	0	0	0	0	0	0	0	0	0	0	0	1
TOR1AIP1	0	1	0	0	0	0	0	0	0	0	0	0	0	0	0	0	0	0	0	0	1
NOL9	0	1	0	0	0	0	0	0	0	0	0	0	0	0	0	0	0	0	0	0	1
NT5DC1	0	1	0	0	0	0	0	0	0	0	0	0	0	0	0	0	0	0	0	0	1
BROX	0	1	0	0	0	0	0	0	0	0	0	0	0	0	0	0	0	0	0	0	1
ECPAS	0	1	0	0	0	0	0	0	0	0	0	0	0	0	0	0	0	0	0	0	1
ATL3	0	1	0	0	0	0	0	0	0	0	0	0	0	0	0	0	0	0	0	0	1
TWF2	0	1	0	0	0	0	0	0	0	0	0	0	0	0	0	0	0	0	0	0	1
PPP4R3A	0	1	0	0	0	0	0	0	0	0	0	0	0	0	0	0	0	0	0	0	1
[truncated: 824 more rows]

## Sheet: Table S32
Table S32: Full protein lists for Venn and UpSet plot comparisons
hTissue studies	Neuronal cell studies	sTurbo-Signif-in-Either (HEK | SH-SY5Y)
YWHAB	MAPT	MAPT
NSF	MAP1B	MAP1B
MAPT	ALDOA	YWHAB
PPP2R1A	YWHAB	MAP4
YWHAH	MAP4	TUBB2B
NEFM	DCTN2	YWHAG
HSPA12A	NSF	YWHAE
LANCL1	TUBB2B	RTN4
SCRN1	YWHAG	SERBP1
PURA	YWHAE	HNRNPA0
MAP1B	RTN4	TUBB
ALDOA	PPP2R1A	EEF1B2
YWHAG	SERBP1	YWHAH
YWHAE	HNRNPA0	MAP6
YWHAQ	TUBB	RPL24
GPI	EEF1B2	HNRNPK
GFAP	YWHAH	EEF2
DNM1	HSPA8	RPS3
TUBA4A	YWHAQ	EIF4A1
DPYSL2	EWSR1	HNRNPU
PFKP	MAP6	DHX9
ATP6V1H	TPPP	HNRNPM
PPP3CA	NEFM	EEF1G
EPB41L3	RPL24	RPS5
NAPB	HNRNPK	VIM
NEFL	EEF2	HSP90AA1
ALDOC	RPS3	HSP90AB1
STX1B	EIF4A1	HSPH1
ATP1A2	HNRNPU	HSPA4L
ATP6V0D1	DHX9	RPL31
LANCL2	HNRNPM	RAB1B
FLOT1	EEF1G	AP2M1
CAMK2A	RPS5	ACTG1
FCER1G	VIM	CAPZA2
MAP4	HSP90AA1	PAK2
DCTN2	HSP90AB1	COPS3
RTN4	HSPH1	HNRNPA2B1
TUBB	HSPA4L	PSMC2
EEF1B2	RPL31	TUBB4A
HSPA8	RAB1B	GPI
EWSR1	AP2M1	ACTB
TPPP	ACTG1	DNM1
HSPH1	CAPZA2	RPS24
HSPA4L	PAK2	EEF1A1
RAB1B	COPS3	PABPC1
CAPZA2	HNRNPA2B1	ILF3
PSMC2	PSMC2	EIF2S1
TUBB4A	TUBB4A	EEF1A2
RPL11	GPI	RUVBL2
RPS6	ACTB	RUVBL1
CCT7	RPL11	RPS27A
KIF5C	RPS6	CCT8
MAP1A	RPS4X	PCBP1
PGAM1	CCT7	CCT2
VAMP2	GFAP	CCT3
PSMD3	DNM1	AHNAK
PSMD13	TUBA4A	RPL27
PSMD11	ANK2	CSDE1
PGRMC1	HSPA12A	RPS10
CDC37	KIF5C	CTTN
GDI1	DPYSL2	RPL10A
PFKM	LASP1	APEX1
PFN2	MAP1A	ACTC1
MYH9	PGAM1	NUDC
CCT6A	TBCB	SRSF3
PKM	LANCL1	PSMD3
PPP2R2A	VAMP2	RAB2A
FARSB	RPS24	PSMD13
MAP2	EEF1A1	PSMD11
PSMC5	PABPC1	SPTAN1
ACTR1A	ILF3	TUBB3
DPYSL3	EIF2S1	PGRMC1
INA	EEF1A2	CDC37
RTN1	RUVBL2	GDI1
ACOT7	RUVBL1	PFKM
NDUFA4	RPS27A	PEBP1
WDR1	CCT8	PFN2
USP5	PCBP1	MYH9
ALDH7A1	CCT2	SNRPD3
DNM2	CCT3	PFKP
PGD	AHNAK	ATP6V1H
RAB14	RPL27	RTN3
ACTR2	CSDE1	PPP3CA
DAD1	RPS10	TAF15
SLC25A11	CTTN	PDAP1
PTPN11	RPL10A	MAP2
SEC22B	APEX1	STMN1
MAPK1	ACTC1	NMT1
FHL1	NUDC	RPL38
CNDP2	SRSF3	DDB1
UBA1	PSMD3	RPS2
TUFM	RAB2A	KHDRBS1
PSMC3	PSMD13	CAPZA1
PSMD2	PSMD11	SYNCRIP
HSPB1	SPTAN1	UBAP2L
PSMC1	TUBB3	EIF4G1
CKB	PGRMC1	DDX5
CRMP1	CDC37	XRCC6
ENO2	GDI1	TCP1
FSCN1	PFKM	RPL21
SNAP25	PEBP1	RAN
STXBP1	PFN2	PPIA
TKT	MYH9	G3BP1
GSK3B	SNRPD3	CEP170
EIF4A2	PFKP	EIF3G
CBR1	ATP6V1H	EIF4B
CS	RTN3	RPS20
AK1	PPP3CA	DYNLL1
MBP	RPL15	PSMD1
ALDH2	RPL29	PSMD12
CNP	RPLP2	PSMD14
HSPA1B	RPL28	RAB7A
CKMT1A	RPS25	VTA1
TRIM21	RPL17	SNRPD2
CSRP1	RPS9	EIF4G2
UQCRC2	TAF15	EIF3E
PDIA3	RPL27A	KIF5B
ATP5C1	RPS11	TRIM28
PSMC4	HNRNPA3	ACOT7
IDH2	SFPQ	DNM1L
RAB10	RPS3A	NDUFA4
RAB1A	RPS14	ATP6V1A
UBA52	NONO	ARPC2
GRB2	CIRBP	CLASP2
CDK5	DDX1	CLTC
AP3B2	CCT4	WDR1
PIN1	YWHAZ	DYNC1H1
CAMK2B	CCT6A	OTUB1
UGP2	PKM	PAFAH1B1
PRRT2	TUBA1B	PPP5C
DPYSL5	TUBB4B	PYGB
OLA1	PPP2R2A	SLC25A4
2025-09-11	TUBA1A	HSP90B1
RAB21	RPL35	SPTBN1
SFXN1	RPL26	USP14
PIP4K2B	FARSB	CANX
RAB5C	YBX1	FKBP4
HBB	FKBP3	USP5
AARS	LRRC47	ALDH7A1
HP1BP3	SRP14	DNM2
PIP4K2A	PDAP1	PGD
HBA1	HNRNPA1	RAB14
CRYM	MAP2	ACTR2
PSMD8	ACTBL2	DAD1
CEND1	HNRNPC	SLC25A11
H1F0	PARP1	PTPN11
GSK3A	PSMC5	STRAP
PGAM5	STMN1	SEC22B
GSTM3	ACTR1A	MAPK1
STUB1	BIN1	FHL1
DCXR	DCLK1	CNDP2
ARF5	DPYSL3	CAPRIN1
LAMP1	EPB41L3	GAPDH
RAB8B	INA	EIF3J
CAMK2D	NAPB	EIF4H
SQSTM1	NEFL	EPB41L1
DECR1	ALDOC	KPNA2
UBB	RTN1	EIF2A
ALAD	STX1B	PRMT5
CRYAB	SCRN1	NME2
WDR26	PURA	RPS12
CAT	NMT1	HNRNPH1
ME3	RPL38	FASN
CD47	DDB1	RPS15A
KCNMA1	RPS2	ILF2
FTH1	KHDRBS1	PRDX4
HBA2	CAPZA1	PCBP2
GLS	SYNCRIP	LRRC59
ARMC8	UBAP2L	DRG1
FAM162A	EIF4G1	PDCD6
PRPSAP1	DDX5	MCTS1
ZNF365	XRCC6	AGPS
RANBP9	TCP1	CAPN2
APOE	RPL21	CBR1
BDH2	RAN	DDX6
NEFH	PPIA	HNRNPDL
GARS1	G3BP1	MYO6
GSR	CEP170	NDUFA9
GAS7	EIF3G	PSMB2
NAXD	EIF4B	2025-09-06
POLR2L	RPS20	CAPZB
CAB39	DYNLL1	LDHA
MYH7B	PSMD1	KHSRP
CPNE6	PSMD12	RBBP4
ANXA11	PSMD14	STT3B
DCTN3	RAB7A	TMED7
TUBB2B	VTA1	2025-09-02
MAP6	SNRPD2	BUB3
RPL24	EIF4G2	CACYBP
HNRNPK	EIF3E	TUBB6
RPS3	KIF5B	TUBA1C
HNRNPU	TRIM28	MAGED2
DHX9	ACOT7	EIF3L
HNRNPM	DNM1L	AHCY
EEF1G	NDUFA4	AP3D1
RPS5	ATP6V1A	CAND1
VIM	ARPC2	ACTN4
HSP90AA1	CLASP2	NUDT21
HSP90AB1	CLTC	CORO1C
RPL31	WDR1	AP2A2
AP2M1	DYNC1H1	AP2A1
ACTG1	OTUB1	GDI2
COPS3	PAFAH1B1	KPNB1
HNRNPA2B1	PPP5C	ATP1A1
ACTB	PYGB	P4HB
RPS4X	SLC25A4	SLC3A2
ANK2	HSP90B1	PPP1CB
LASP1	SPTBN1	PPP1CC
TBCB	USP14	RAC1
EEF1A2	CANX	COX4I1
RPS27A	FKBP4	GOT1
CCT8	USP5	PFKL
AHNAK	ALDH7A1	ARF4
CSDE1	DNM2	HK1
CTTN	PGD	RAB6A
RAB2A	RAB14	UBE2M
SPTAN1	ACTR2	YKT6
TUBB3	DAD1	GSPT1
PEBP1	SLC25A11	PDIA6
SNRPD3	PTPN11	VDAC2
RTN3	STRAP	SERPINH1
RPL15	SEC22B	ARHGDIA
RPL29	MAPK1	AP2S1
RPLP2	FHL1	EIF5
RPL28	CNDP2	NAP1L1
RPS25	HSPA2	NPEPPS
RPL17	HSPA5	ARPC4
RPS9	RPL7	RHOA
RPL27A	EIF2S2	SNRPE
RPS11	RPL8	SNRPD1
HNRNPA3	RPL18A	GNB1
SFPQ	CAPRIN1	GNB2
RPS14	RPL5	PSMD6
NONO	PA2G4	PAFAH1B3
YWHAZ	RPL9	ARPC1A
TUBA1B	RPS13	VPS35
TUBB4B	EIF2S3	NCKAP1
TUBA1A	RPL14	ANXA6
RPL35	DDX3X	MIF
LRRC47	RPL4	COPS2
SRP14	RPL13A	AP1B1
HNRNPA1	RPS18	GPS1
HNRNPC	RPL12	PTGES3
PARP1	SSB	UQCR10
BIN1	GAPDH	TMPO
DCLK1	RPL19	CSNK1A1
NMT1	RPL23	PSMC6
RPL21	HNRNPR	AP3S1
RAN	RPLP0	EIF3D
PPIA	ENO1	AP1M1
RPS20	RPS8	RPS27
PSMD1	DDX17	CSNK2B
PSMD12	CFL1	SEC13
PSMD14	HSPA4	ACAT1
SNRPD2	RPS17	SACM1L
EIF3E	UBA1	CKAP5
KIF5B	TUFM	RANBP1
DNM1L	RPL35A	EIF3M
ATP6V1A	RPL34	HSPA1A
ARPC2	RPL30	KRT1
CLASP2	RPL36	KRT10
DYNC1H1	HNRNPD	ABI1
OTUB1	RPL23A	MAPRE1
PAFAH1B1	RPL13	CCDC6
PPP5C	CCDC124	CHMP5
PYGB	RPL7A	CNN3
SLC25A4	H1FX	EMD
HSP90B1	MARCKS	HSP90AB2P
SPTBN1	RPL22	KLC1
USP14	FUS	PPP1R12A
CANX	EIF3J	SET
FKBP4	EDF1	SNRNP70
STRAP	EIF4H	TAGLN3
HSPA2	EPB41L1	TJP1
HSPA5	RPS19	EFTUD2
RPS18	NPM1	SYNRG
RPL19	ERH	TAGLN2
RPL23	HSPA9	SCD
RPS8	HNRNPL	LARP1
DDX17	RPS7	HNRNPUL1
CFL1	HNRNPH2	AGFG1
RPS17	SNRPA	EXOSC10
H1FX	PSMC3	GCN1
EIF4H	PSMD2	VARS1
EPB41L1	HSPB1	PRPF4
HNRNPH2	PSMC1	STAT1
SNRPA	PPIB	TOMM40
PPIB	BASP1	PRPF8
SNAP91	CKB	DCTN1
HINT1	CRMP1	UPF1
HIST1H4A	SNAP91	SF3B3
MYO5A	ENO2	XPO1
RUFY3	FSCN1	ARPC3
SYN1	HINT1	AP1G1
SV2A	HIST1H4A	VAPB
SSBP1	MYO5A	CYB5R3
ALYREF	RUFY3	PNP
PACS1	SNAP25	TFRC
HNRNPDL	SYN1	RPN1
CACYBP	STXBP1	EIF4E
AP3D1	SV2A	CYC1
AP2A2	TKT	TXN
AP2A1	GSK3B	SLC25A6
ATP1A1	ATP1A2	ACTN1
P4HB	ATP6V0D1	EZR
SLC3A2	SSBP1	POR
COX4I1	PLEC	PSMB1
GOT1	ALYREF	FLNA
PFKL	PACS1	VDAC1
ARF4	LANCL2	ACP1
HK1	EPB41	LAP3
VDAC2	EIF4A2	MAT2A
SERPINH1	KPNA2	CTNNA1
ARHGDIA	EIF2A	DDOST
AP2S1	PRMT5	ARL1
EIF5	NME2	TMED10
NAP1L1	RPS12	SLC25A1
ARPC4	HNRNPH1	ACLY
GNB1	FASN	COPA
GNB2	RPS15A	PSMA6
PSMD6	ILF2	ACTR3
PAFAH1B3	PRDX4	CSNK2A1
ARPC1A	PCBP2	GTF2I
VPS35	LRRC59	CKAP4
ANXA6	DRG1	FLII
COPS2	PDCD6	TARDBP
AP1B1	MCTS1	DDX39B
GPS1	AGPS	MLEC
PTGES3	CAPN2	PPP2R5D
UQCR10	CBR1	TSN
TMPO	DDX6	TNPO1
CSNK1A1	HNRNPDL	VAT1
PSMC6	MYO6	PRMT1
AP3S1	NDUFA9	NIPSNAP1
EIF3D	PSMB2	CORO1B
AP1M1	2025-09-06	EML4
RPS27	CAPZB	RAB18
CSNK2B	LDHA	AASDHPPT
ACAT1	KHSRP	PUF60
SACM1L	RBBP4	VDAC3
RANBP1	STT3B	FARSA
EIF3M	TMED7	TLN1
HSPD1	2025-09-02	MTCH2
RPS16	BUB3	IPO5
RPS23	CACYBP	DHX15
RPL3	TUBB6	COPB2
CCDC6	TUBA1C	EPB41L2
HIST1H1E	MAGED2	ATP1B3
EMD	EIF3L	SEC31A
HSP90AB2P	AHCY	PPP1CA
PPP1R12A	AP3D1	SNRPF
COPS4	CAND1	GNAS
SNRNP70	ACTN4	EIF3I
PSMD4	NUDT21	CPSF6
ADD1	CORO1C	COPS6
DPYSL4	AP2A2	KCTD12
ATP6V1B2	AP2A1	SPCS3
CAP1	GDI2	EIF3F
DCX	KPNB1	CTNND1
CNRIP1	ATP1A1	NDUFS3
CRIP2	P4HB	IPO7
CTNNB1	SLC3A2	ATP6V1C1
FBXO2	PPP1CB	TMEM33
GNAI1	PPP1CC	SPCS2
GNAO1	RAC1	PPA1
KIF21A	COX4I1	SEC23A
LDHB	GOT1	XPNPEP1
PRKCB	PFKL	PDHA1
MAPRE2	ARF4	FBL
TPM3	HK1	ATXN10
NSFL1C	RAB6A	RPS27L
TPM1	UBE2M	CPNE3
UCHL1	YKT6	CSE1L
PRKAR2B	GSPT1	MORF4L2
NCAM1	PDIA6	IPO9
HIST1H1C	VDAC2	TOMM22
TRIM2	SERPINH1	PGM3
TUBB2A	ARHGDIA	ARCN1
ATP5F1	AP2S1	ACAT2
ATP5A1	EIF5	EIF3K
ATL1	NAP1L1	COPB1
ERC1	NPEPPS	STT3A
RAB11A	ARPC4	MGST3
UBE2N	RHOA	TYMS
MYH10	SNRPE	CTBP2
HADHA	SNRPD1	RAB13
RPL32	GNB1	BZW1
NCL	GNB2	SMU1
AMPH	PSMD6	DHRS7
CLIP2	PAFAH1B3	AHSA1
SPTBN2	ARPC1A	ACSL3
SYNJ1	VPS35	ATAD1
CAMKV	NCKAP1	DHCR7
NCDN	ANXA6	COPG1
PRPF8	MIF	MYO1B
DCTN1	COPS2	GNA11
SEC24C	AP1B1	RAB11B
EIF2B5	GPS1	RDH11
PREP	PTGES3	SNX5
MAP2K1	UQCR10	KPNA3
MAP7D2	TMPO	NDUFB3
HIST1H1D	CSNK1A1	CAPN1
ARPC5	PSMC6	AMPD2
SYNGR3	AP3S1	SEC63
OPA1	EIF3D	SSR4
PIP5K1C	AP1M1	DDX19A
MGEA5	RPS27	TECR
DNAJC6	CSNK2B	PTPN1
SLC25A12	SEC13	SEC24C
PALM	ACAT1	GLO1
NDUFB10	SACM1L	SAFB
GOT2	CKAP5	XPO7
AHSG	RANBP1	EIF2B5
SLC25A5	EIF3M	PREP
COX5B	HSPA1A	MAP2K1
COX6C	RPL6	PGAM5
PDHB	PTBP1	GSTM3
ATP1B2	KRT1	MAP7D2
NME1	KRT10	ANXA5
ATP2B1	FAM98B	ARHGAP35
COX5A	XRCC5	ASAP1
ITIH2	G3BP2	PRRC2C
SYT1	PRDX1	CISD1
PSMA4	HSPD1	DBNL
CALR	RPS16	DCXR
PRDX6	RPS23	DHX36
PRDX5	NACA	DSP
SRI	PARK7	ETFA
SFN	RPL3	FABP5
MDH2	ABI1	GTF2F2
SLC1A3	THRAP3	HIP1
ATP5O	TMA7	KRT14
PSMD7	EIF3A	KRT5
SUB1	MAPRE1	MOB2
OXCT1	CCDC6	NEDD4L
ATP5J2	CHMP5	SAE1
TPI1	CNN3	SLAIN2
DSTN	C19orf53	SLC2A1
RAB5B	LSM14B	SUMO2
RHOB	MARCKSL1	TFG
AP2B1	HIST1H1E	VPS33A
SNRPN	HMGN2	MOGS
TPM4	RPS26	BYSL
ALDH6A1	EMD	NSUN2
RCN2	SUPT16H	MYBBP1A
2025-09-07	STIP1	TRIM25
HIST2H2BE	SNX2	ADK
SV2B	HSP90AB2P	BAX
2025-09-05	ZRANB2	BRCC3
OPTN	KLC1	CDK4
JAKMIP1	RBM3	CORO7
CHMP1A	RBMX	EXOSC3
RAB6B	ECH1	EXOSC9
LIN7C	GNB2L1	CCAR2
ADD3	PPP1R12A	ETF1
2025-09-03	PSME1	HCFC1
MAPRE3	SET	NELFCD
ATP6V1D	COPS4	NOC2L
CSTB	SNRNP70	PKN2
GSN	HSPA1L	PRKCI
RAP1GDS1	TAGLN3	PRRC2A
C1QBP	TJP1	RPS6KA1
GPM6B	ENAH	PSME3
GNAZ	PSMD4	CNOT9
CORO1A	DNAJA1	UBAP2
TAOK1	ABI2	RFC3
TALDO1	ADD1	YTHDF3
2025-09-08	DPYSL4	SNRNP200
DYNLL2	ATP6V1B2	RANGAP1
GNAQ	CAP1	AGL
EIF3C	CDV3	FAF2
KIAA1598	DCX	HPRT1
PFDN1	CNRIP1	COPZ1
APP	CRIP2	EMC1
HNRNPH3	CTNNB1	RBM14
CAP2	CS	TMCO1
NUTF2	FBXO2	MORF4L1
GDAP1	GNAI1	CHORDC1
BRK1	GNAI2	PRPF19
ATP6V0A1	GNAO1	MYO1C
FSD1	AK1	BANF1
ATP5I	MBP	PSMG1
DNM3	KIF21A	SNRPA1
ATP8A1	LDHB	DRG2
NECAP1	ALDH2	OGA
ATIC	PRKCB	TST
IDH3B	MAPRE2	HACD3
PEA15	TPM3	NUMA1
VPS26B	NSFL1C	CA2
TAGLN	PPM1E	ARL8B
SPTBN4	TPM1	ARHGAP1
SRSF7	CNP	AKAP12
SLC25A22	UCHL1	TOP2B
PRKACB	PRKAR2A	RBM25
SOGA3	HSPA1B	PPP2CB
UBE2O	PRKAR2B	EDC4
WDR37	CKMT1A	DDX39A
YARS	NCAM1	SEC16A
KIF3A	HIST1H1C	DOCK7
TBC1D10B	HSPA6	DDX50
ARL3	MYL12A	AMOT
CADPS	TRIM21	SMARCA5
FN3K	TRIM2	RRBP1
PLCB1	TUBB2A	JUP
UBQLN1	CSRP1	PHF6
DNAJB2	UQCRC2	APPL1
MYO18A	ATP5F1	CHMP4B
NEBL	ATP5A1	CLINT1
LSAMP	ATL1	PCNP
PHYHIPL	ERC1	DCLK2
TNIK	PDIA3	DSG1
GDA	RAB11A	FUBP1
PLP1	UBE2N	GIGYF2
STX1A	MYH10	LUZP1
FKBP1A	ATP5C1	NDUFB8
LUC7L3	HADHA	NUFIP2
ACAA2	PSMC4	STAU2
SH3GL2	IDH2	PACSIN2
SYN2	MYL6	TBCD
TST	RAB10	YTHDF1
HACD3	RAB1A	CNOT1
NUMA1	RPL32	CLIC1
CA2	UBA52	PES1
ARL8B	GRB2	PPP6C
ARHGAP1	CDK5	IRS4
AKAP12	AP3B2	HAT1
TOP2B	PIN1	UQCRQ
RBM25	CAMK2B	U2SURP
PPP2CB	UGP2	PFAS
EDC4	PRRT2	PGRMC2
RTCA	DPYSL5	IPO8
APPL1	OLA1	ZW10
GIGYF2	2025-09-11	PRPF3
CLTA	RAB21	GSTZ1
TBCD	SFXN1	PRPSAP2
TUBA8	NCL	SPAG9
KIAA0513	AMPH	PLOD3
PAK3	PIP4K2B	DPM1
RAD23A	CLIP2	CLUH
SUGT1	SPTBN2	ANKRD17
TBCE	RAB5C	HMMR
H2AFY	HBB	MACROH2A1
RAP1GAP	AARS	PRPF40A
QDPR	HP1BP3	VPS26A
ACOT9	SYNJ1	SF3B1
NDUFA10	CAMKV	TIPRL
TOLLIP	CRKL	UTP20
FAM49A	NCDN	NUP155
LMNA	PHB	ZMPSTE24
C4B	PIP4K2A	ATP5MG
ATP2B3	HBA1	RSL1D1
SLC12A5	CRYM	MTA2
OXR1	PSMD8	PRPF6
ARGLU1	CEND1	ELP1
UBTF	H1F0	SGPL1
FGG	FLOT1	BPNT1
COL1A1	GSK3A	ACTL6A
GOLGA2	EFTUD2	EPHX1
COL3A1	SYNRG	APRT
UBR4	TAGLN2	LTA4H
CA1	SCD	ESD
CCDC174	LARP1	UMPS
CAV1	HNRNPUL1	HARS1
FN1	AGFG1	GYS1
PSD3	EXOSC10	CCNB1
HIST1H1B	GCN1	SNRPB
SPATS2L	VARS1	IDE
LMNB1	PRPF4	DARS1
UQCRFS1P1	STAT1	CTPS1
MMRN2	TOMM40	PLCG1
SELENBP1	PRPF8	SRM
HBG1	DCTN1	CSNK2A2
BSG	UPF1	OSBP
MAEA	SF3B3	TUBG1
IGSF8	XPO1	WARS1
FAM81A	ARPC3	RRM1
FGB	AP1G1	TARS1
HIST1H2BL	VAPB	MAPK3
HIST2H3A	CYB5R3	RPA1
SERPINA1	PNP	CAD
LAMA2	TFRC	ABCD3
SERPINF1	RPN1	ADSS2
NAP1L5	EIF4E	ADSL
LAMA5	CYC1	POLR2B
LAMB2	TXN	RRM2
FGA	SLC25A6	MCM5
PMP2	ACTN1	MPI
HBD	EZR	SERPINB6
MOG	POR	CBS
MYL9	PSMB1	NUP214
GID8	FLNA	ATP5F1C
MYH11	VDAC1	RFC5
HIST1H2AH	ACP1	CSK
HIST1H2AB	LAP3	MTREX
DAO	MAT2A	SSR1
2025-03-02	CTNNA1	NAMPT
SIRPA	DDOST	MKI67
PTRF	ARL1	RECQL
PTPN18	TMED10	NOP2
ATP5PB	SLC25A1	BAG6
GID4	ACLY	GNPDA1
PDXK	COPA	PLA2G4A
TINAGL1	PSMA6	LMAN1
VCAN	ACTR3	SARS1
KCNAB2	CSNK2A1	PRIM1
PHYHIP	GTF2I	RANBP2
YPEL5	CKAP4	GMPS
RABEP1	FLII	MRE11
MAPK8IP3	TARDBP	LRBA
CCDC113	DDX39B	PAPOLA
KIF5A	MLEC	ALDH3A2
KIAA1045	PPP2R5D	VAMP7
RPS26P11	TSN	RPS6KA3
APOO	TNPO1	KPNA1
MTURN	VAT1	SMS
FAF1	PRMT1	HK2
RNF126	NIPSNAP1	NUP98
SBSN	CORO1B	BLVRA
ARHGEF2	EML4	RABGGTB
GSTK1	RAB18	SLC16A1
TOMM70	AASDHPPT	RARS1
RNF168	PUF60	AFDN
SYNGR1	VDAC3	ADAR
CCDC85B	FARSA	ATP5MF
ZIM3	TLN1	GEMIN4
RNPS1	MTCH2	NUP107
CSNK1E	IPO5	PPP4C
RMND5A	DHX15	RAB8A
PTPN20A	COPB2	SRP54
CNTN2	EPB41L2	ABCE1
SEMA4G	ATP1B3	ARF6
HIST1H2BJ	SEC31A	SEC11A
SARS2	PPP1CA	NOP14
NDUFV1	SNRPF	RPP30
MLF2	GNAS	OCRL
CAMK2G	EIF3I	CEBPZ
EVL	CPSF6	TLE1
ATRIP	COPS6	GFPT1
CEP63	KCTD12	NCBP1
BLOC1S3	SPCS3	NUP160
BLVRB	EIF3F	TBL3
TAX1BP1	CTNND1	GTF3C1
GAD2	NDUFS3	MAD2L1
HERC1	IPO7	UBE2V1
No Gene	ATP6V1C1	MTX1
NAP1L3	TMEM33	NAE1
MAP7D1	SPCS2	CUL3
KCMF1	PPA1	CUL4B
CLU	SEC23A	IDI1
SYNE1	XPNPEP1	COTL1
UBE2H	PDHA1	SCRIB
ITPRIP	FBL	TTLL12
SMARCAD1	ATXN10	EIF2B1
RICTOR	RPS27L	FKBP8
HUWE1	CPNE3	TRIP12
UBR1	CSE1L	PUM1
ERCC5	MORF4L2	RRP1B
PRDM1	IPO9	USP10
SDCBP	TOMM22	CHD4
GAS8	PGM3	GAPVD1
GNB5	ARCN1	NAA25
CBR3	ACAT2	NCAPD2
SPOCK2	EIF3K	EXOSC7
PJA2	COPB1	KARS1
EMILIN3	STT3A	PTPA
CCDC92	MGST3	PWP2
LRIF1	TYMS	ELOC
DAPK3	CTBP2	DHCR24
CCDC152	RAB13	TRIP13
RWDD2A	BZW1	NSDHL
AP3M2	SMU1	SLC1A5
ARRB1	DHRS7	ZYX
DMTN	AHSA1	CYP51A1
MAPK8IP2	ACSL3	ERCC6L
PRL	ATAD1	TIMM50
PRKCG	DHCR7	USP39
RHEB	COPG1	PPP6R3
ARL6IP4	MYO1B	WDR44
SPATS2	GNA11	TOR1AIP1
PDCD6IP	RAB11B	NOL9
MAPK10	RDH11	NT5DC1
RTF1	SNX5	BROX
PIEZO2	KPNA3	ECPAS
FBXO41	NDUFB3	ATL3
DCAF11	CAPN1	TWF2
SCAI	AMPD2	PPP4R3A
MAPK15	SEC63	SFXN4
CHMP3	SSR4	SKIC3
KBTBD11	DDX19A	WDR82
AK5	TECR	CYFIP1
EHD3	PTPN1	GET4
ZACN	SEC24C	ZC3HAV1
HDGFRP2	GLO1	MAVS
PSTPIP2	SAFB	HEATR3
ARC	XPO7	NDUFA11
CHMP1B	EIF2B5	DNAAF5
SIK3	PREP	CEP97
FAM208A	RCC2	WDR75
LOC102724023	ABCF1	CHERP
STXBP2	RTRAF	SUGP2
GPC1	PPM1G	CCAR1
OR2W6P	LSM12	RHOT2
WDR64	IGF2BP3	PELP1
NPLOC4	PABPC4	NUP93
MIA2	MAP7D2	ASCC3
DYNC1LI2	RTCB	STAG2
RASGRP4	FEN1	CISD2
PNMAL2	RPSA	NHLRC2
PNN	PRDX2	NAXE
EPS15L1	KRT9	THOC2
ZZEF1	KRT2	WDR36
PGAP1	HADHB	TBC1D15
PRPS2	EIF5A	CIP2A
MPP6	ZC3H15	HM13
RPL36AL	HSD17B10	BRIX1
IGLV3-9	PRPS1	UTP15
CCDC177	KRT6A	NUP210
CRP	SKP1	GEMIN5
PPP2R4	RBM39	NOC3L
ACTA1	DNAJC8	NUP133
MADD	RPL10	CKAP2
VARS	RNH1	TM9SF4
AKAP5	ANP32A	NUP205
SERPINB3	GARS	HDAC2
SDC4	HNRNPF	SYMPK
BRD2	RPL18	NCLN
ARIH1	IGF2BP1	CCDC47
PDE1B	SDHA	SYAP1
PIP4K2C	ELOB	MAGOHB
USP25	STUB1	FERMT2
K1C10_MOUSE	ANXA5	SEH1L
TBK1	ARHGAP35	KIFBP
SPOCK1	ASAP1	SAAL1
SNX1	HMGB2	EDC3
C1orf68	PRRC2C	SRPK1
ARF3	CISD1	POP1
C1QA	PYM1	TM9SF2
EFHD1	DBNL	VRK1
DDI2	DCXR	NCAPG
ZFYVE27	HIST1H1D	ELAC2
NBPF6	DHX36	TXNDC17
EZH1	DSP	PRXL2A
IGHV1-69	YBX2	ESYT1
IGHG3	ETFA	MCMBP
ARAP2	FABP5	DCUN1D5
IGLV3-21	PRKRA	MRI1
DNAJC17	GTF2F2	NOC4L
SPECC1	HIP1	NUP85
TECPR1	CDC5L	GTPBP4
SPEN	HNRNPAB	OSBPL8
	KRT14	DPH1
	KRT5	NAA50
	TXNL1	UBA5
	MOB2	PAIP1
	RPS28	ILKAP
	PFDN6	XRN2
	NEDD4L	DDX47
	PSMA1	RAB3GAP2
	TLN2	BOLA2B
	SRP72	TMX1
	PSMA7	ACBD3
	2025-09-09	UNC45A
	SAE1	RNPEP
	PSMB7	HEATR1
	SLAIN2	RPF2
	PFDN2	NOL11
	SLC2A1	MOB1A
	DYNC1I2	QTRT2
	SUMO2	ARMT1
	SND1	LRRC40
	TFG	XPO5
	MATR3	MYG1
	VPS33A	XAB2
	PSMA2	APMAP
	KIF2A	OSGEP
	NAP1L4	INCENP
	API5	AAAS
	PHGDH	HELLS
	CCT5	ATG3
	ABLIM1	MDN1
	ADD2	CYRIB
	ADRM1	TBC1D13
	ARL6IP5	FANCI
	ARPP19	DDX18
	ATP1A3	SDAD1
	CADM2	NDUFB11
	CALM3	TEX10
	HMGB3	BABAM2
	CARHSP1	FAM120A
	STX7	HSPBP1
	ARPC5	LARS1
	CDH2	ORC3
	SYNGR3	COPG2
	CALU	GRHPR
	OPA1	UBA2
	PIP5K1C	NXF1
	MGEA5	ABCF2
	CTNND2	DDX20
	CXADR	CYB5R1
	DBN1	IPO11
	DNAJC6	BAZ1B
	SLC25A12	CPSF3
	PALM	NUDT5
	SNCG	HECTD1
	EEF1D	SSR3
	WDR47	USP24
	RAB3D	SMC3
	EPB49	NIP7
	MAP4K4	GNE
	FDPS	DIS3
	NDUFB10	SF3B6
	GOT2	PTRH2
	PGK1	TBL2
	GSTP1	LAS1L
	AHSG	PPME1
	LPPR3	YTHDF2
	SLC25A5	UCHL5
	MPP2	TNPO3
	NAPG	SRPRB
	PCDH1	GMPPB
	PPFIA3	GTF3C3
	PPP2CA	SNX9
	COX5B	CFAP20
	COX6C	BZW2
	PSMD10	DYNC1LI1
	PVRL1	SEC23IP
	PDHB	ADNP
	RAC3	ANKRD28
	REEP1	APBB1
	ATP1B2	APOD
	SNCA	ATF6B
	NME1	ATP9A
	SNCB	ATXN2L
	STMN2	C-sTurbo
	TBCA	CAVIN2
	TPD52	CCDC102A
	ATP2B1	CCDC43
	TRIO	CEBPB
	RAB3A	CFDP1
	COX5A	CHAMP1
	ITIH2	CIAPIN1
	SYT1	COG7
	ZC2HC1A	CPEB4
	APBA1	cRAP-CSN1S2
	PSMA4	CSTF2
	CALR	CTHRC1
	ELAVL4	CTSZ
	FARP1	DAZAP1
	PRDX6	DHX40
	PRDX5	DSC1
	SRI	DSC3
	SFN	ECM1
	MDH2	EIF4ENIF1
	SLC1A3	EMSY
	ATP5O	EXOC3
	SRP9	FLG
	PSMD7	FMNL3
	SUB1	FNBP4
	VCP	FNTA
	OXCT1	FOSL2
	ATP5J2	GGCT
	TPI1	GLE1
	DSTN	GMEB2
	RAB5B	GPATCH1
	RHOB	HNRNPA1L2
	RPS15	IFT172
	AP2B1	IK
	SNRPN	INTS14
	TPM4	INTS3
	ALDH6A1	INTS7
	RCN2	JPT2
	ACAP2	KIF2C
	2025-09-07	KIF4A
	HIST2H2BE	KRT13
	H2AFV	KRT6B
	SV2B	LCMT1
	PURB	LIN54
	2025-09-05	LTN1
	OPTN	LTV1
	JAKMIP1	LYPLA2
	CHMP1A	MAN2A2
	RAB6B	MAP2K3
	LIN7C	MAP3K5
	ADD3	MAPT-P301L
	2025-09-03	MEN1
	MAPRE3	MICAL1
	BCLAF1	MLH1
	TMOD2	MORC3
	ATP6V1D	MOV10
	CSTB	MTHFR
	GSN	MTPAP
	FH	N-sTurbo
	PPP3CB	NAA35
	RAP1GDS1	NAV1
	C1QBP	NCK1
	GPM6B	NELFE
	RCN1	NOSIP
	GNAZ	NTMT1
	CORO1A	ORC4
	TAOK1	OSBPL6
	TALDO1	PABPN1
	2025-09-08	PAF1
	DYNLL2	PARG
	GNAQ	PDPK1
	EIF3C	PEX5
	KIAA1598	PGS1
	PFDN1	PHOX2A
	APP	PICALM
	HNRNPH3	PIK3C2A
	CAP2	PKP1
	NUTF2	POF1B
	GDAP1	POLR3C
	BRK1	PRIM2
	SMAP1	PSME3IP1
	ATP6V0A1	PTBP3
	FSD1	RAI14
	ATP5I	RBBP5
	DNM3	RBM19
	ATP8A1	RBMX2
	NECAP1	REPS1
	SART1	RGPD6
	ATIC	RPRD1B
	IDH3B	RUFY1
	PEA15	RUFY2
	VPS26B	S100A8
	RPL37A	S100A9
	TAGLN	SGSM3
	SPTBN4	SH3GL1
	NF2	SHTN1
	SRSF7	SIPA1L2
	MPRIP	SLC30A6
	SLC25A22	SMAP
	PRKACB	SMAP2
	SOGA3	SMCR8
	UBE2O	SMG1
	WDR37	SNW1
	YARS	SNX3
	KIF3A	SPAG7
	SRSF1	SPRR1B
	TBC1D10B	SPRR2A
	ARL3	SPRR2F
	CADPS	STRN4
	FN3K	TAF7
	PLCB1	TAF9
	UBQLN1	TARS2
	RPLP1	TBC1D4
	DNAJB2	TENT4B
	HIST2H2AC	TGM1
	MYO18A	TGM3
	TIMM44	TIA1
	NEBL	TMCC3
	LSAMP	TNRC6A
	PHYHIPL	TPD52L2
	ABAT	TTC5
	TNIK	UBE2E3
	GDA	UCK1
	PLP1	UFL1
	STX1A	UNK
	FKBP1A	UTP14A
	ARF5	VTN
	LUC7L3	WASHC2A
	LAMP1	WDR70
	ACAA2	WWC2
	SH3GL2	ZEB2
	RAB8B	ZMYM4
	CGN	ZNF148
	CAMK2D
	SYN2
	AAK1
	AP180
	ARBK1
	CAMP3
	CPLX1
	DNJB1
	DPYL2
	E41L1
	G3P
	GDIR1
	GP158
	IF4G3
	KCC2D
	MARE1
	MCCA
	MTAP2
	NKTR
	NP1L4
	PCCA
	PI42A
	PYC
	RBNS5
	SH3G2
	SHAN2
	SRC8
	SRCN1
	SYUA
	SYUB
	TAGL3
	TAU
	VCIP1
	WIPF2
	MOGS
	BYSL
	NSUN2
	MYBBP1A
	TRIM25
	ADK
	BAX
	BRCC3
	CDK4
	CORO7
	EXOSC3
	EXOSC9
	CCAR2
	ETF1
	HCFC1
	NELFCD
	NOC2L
	PKN2
	PRKCI
	PRRC2A
	RPS6KA1
	PSME3
	CNOT9
	UBAP2
	RFC3
	YTHDF3
	SNRNP200
	RANGAP1
	AGL
	FAF2
	HPRT1
	COPZ1
	EMC1
	RBM14
	TMCO1
	MORF4L1
	CHORDC1
	PRPF19
	MYO1C
	BANF1
	PSMG1
	SNRPA1
	STAU1
	JUP
	PHF6
	NA
	HMGA2
	CLNS1A
	HDLBP
	RPL36A
	RTCA
	RPL37
	RPL26L1
	ARHGEF7
	DKFZp686L20222
	MTHFD1
	APPL1
	RPL3L
	NOLC1
	CHLSN
	NUCL
	CHMP4B
	CLINT1
	TSG101
	PCNP
	DCLK2
	TCEA1
	DSG1
	CALM1
	POTEKP
	POTEF
	NARS1
	FUBP1
	CSDA
	GIGYF2
	PRP19
	RALY
	TCOF1
	RASA1
	LUZP1
	H2AX
	CLTCL1
	SNRPB2
	THYN1
	NDUFB8
	HAUS1
	CLTA
	NUFIP2
	STAU2
	PACSIN2
	EXOSC6
	RBM28
	FMR1
	SMC4
	TBCD
	YTHDF1
	TUBA8
	PIPSL
	IGKV2-29
	HMGN4
	OPLAH
	CASK
	FABP7
	MAP3K7
	NARS
	AHCYL1
	NDUFS5
	PFKFB2
	EIF5B
	PRAF2
	DNAJA2
	PSIP1
	PPM1B
	IDH1
	ALDH1L1
	ATP5H
	GLRX3
	DDAH1
	MYO1D
	NFASC
	MPC2
	LETM1
	TXNDC12
	ALDH1A1
	GLUD1
	DDAH2
	MT-CO2
	C3
	HRAS
	HIST1H2BK
	ALB
	LTF
	A2M
	ANXA1
	PDGFA
	KIAA0513
	RPN2
	ATP1B1
	ATP5B
	ANXA2
	NUDT3
	PFN1
	TPM2
	PAK3
	SNRPC
	HMGB1
	GSTM1
	RALA
	RAD23A
	ENO3
	COX7A2
	GLUL
	ATP2A2
	PRKACA
	SUGT1
	GAP43
	VCL
	ATP5J
	TPT1
	RAB5A
	PTN
	TXNRD1
	PAICS
	CNR1
	PCMT1
	ANK3
	PSMA3
	WARS
	CTNNA2
	U2AF2
	MAOB
	LAMA1
	PSMA5
	PSMB6
	PSMB5
	NDUFS1
	CNTFR
	PRDX3
	PDCD5
	AKT2
	TPP2
	TBCE
	L1CAM
	PRSS3
	PPM1A
	ATP6V1E1
	PGM1
	STAT3
	MDH1
	SLC1A2
	GPX4
	EIF1AX
	PCP4
	CSNK1D
	PSMB3
	NT5C2
	IDH3A
	PDLIM4
	ST13
	FXR1
	NOVA1
	BCAP31
	HSD17B4
	GPM6A
	CACNA2D1
	MFAP1
	ALDH5A1
	GNG2
	CDC42
	RAP1B
	HSPE1
	VBP1
	RPS29
	TMSB4X
	CNBP
	FAU
	GNG5
	TMSB10
	SARNP
	ARF1
	H3F3A
	RBM10
	CYCS
	TFAM
	SLC25A3
	U2AF1
	PAFAH1B2
	PTS
	KIF1A
	CNTN1
	PTPRS
	NNT
	TOP3A
	MAP7
	FLNC
	FRG1
	GANAB
	STK38
	TAB1
	PFKFB3
	LRRFIP1
	TUBB8
	SPIN3
	ATAT1
	ARHGAP21
	MRPL14
	SCYL2
	RPL22L1
	PGM2L1
	PLD3
	TMEFF1
	KATNAL2
	WDR17
	CADM3
	TAB3
	HSDL1
	MTMR14
	LSM14A
	GLYR1
	CMAS
	TRY6
	SFXN5
	PRPF31
	PSPC1
	WASF1
	NEO1
	ARL8A
	RAB3C
	CYFIP2
	S100A16
	ACSBG1
	S100A13
	ACO2
	HIST1H2AJ
	HIST1H2BM
	SPIN2B
	WDR77
	ERP44
	C11orf84
	TMED9
	SRRT
	POLDIP3
	MAP1LC3B
	SLIRP
	MRPL46
	BOLA2
	EHD1
	MRPL16
	PGPEP1
	TAB2
	TMOD3
	UGGT1
	EHD2
	PTPLAD1
	VAPA
	CAMSAP3
	ANKFY1
	STK31
	NRXN2
	VPS29
	DEFB126
	TJP2
	DPP7
	ATPIF1
	NRXN1
	VAT1L
	C14orf166
	GPHN
	PIN4
	STK38L
	SBDS
	C22orf28
	FAM32A
	WDR7
	USP15
	ZNF706
	LRRFIP2
	NPTN
	SPIN1
	IVNS1ABP
	LIN7A
	HGS
	ATP8B3
	GBAS
	ATP6V1G1
	GNA14
	MT-ATP6
	IGHG2
	WASF3
	HMGN1
	SYP
	G6PD
	IMPDH2
	COX6B1
	MSN
	MARK3
	PSMB4
	EPHB2
	UQCRC1
	PSAT1
	COL18A1
	ROBO1
	EIF1
	LRPPRC
	SARS
	NUMB
	SCAMP1
	SUCLG1
	MLLT4
	EIF3B
	MARS
	TOMM70A
	FBXO21
	TJP3
	OXSR1
	SNRPG
	GC
	TF
	MT1E
	SRSF2
	DLG1
	PRKCSH
	COX7C
	HEPACAM
	HMGA1
	TMED2
	TCEB1
	UBE2V2
	TMEM35
	HSD17B12
	ATP5EP2
	SLC27A1
	ISLR2
	TRMT10C
	SESTD1
	ARHGAP12
	GSPT2
	CD200
	SYT2
	SCCPDH
	GLG1
	COPS5
	MRPL34
	SFXN3
	DIABLO
	CNTNAP2
	HDGFRP3
	HYOU1
	PPAP2B
	DENR
	FLNB
	TRIM3
	DCD
	AIFM1
	PITPNA
	CYB5A
	PRNP
	OAT
	S100B
	CALB1
	HMGCS1
	AKR1B1
	SDHB
	JAK1
	FKBP2
	RDX
	ALCAM
	RBM6
	RPP38
	NEDD8
	SLC39A6
	HAGH
	TCEB2
	SYT6
	MRPL55
	HIST3H2BB
	SCAMP5
	RPL39P5
	FNBP1L
	SHROOM3
	NRCAM
	XPO6
	FXYD6
	MTIF3
	HRNR
	GLIPR2
	UBQLN2
	PLXNA1
	ACSL6
	TTN
	SYNPO2
	SH3GLB1
	LUC7L2
	CHTOP
	TIMM13
	PTP4A1
	FBLL1
	ERGIC1
	SNPH
	NDUFS4
	PTMA
	S100A6
	LGALS1
	DMD
	CADM1
	TMPRSS13
	NQO1
	LNP
	BUD31
	DYNLRB1
	MANF
	CRIPT
	GABARAPL2
	UBE2D2
	MYH2
	ASAH1
	THSD7A
	ANO6
	OCIAD2
	DDX42
	SLC4A4
	TTLL11
	KLC2
	HNRPDL
	NCAM2
	NDUFAB1
	2025-09-04
	AKR7A2
	SPARC
	SGTA
	IGHMBP2
	GSTM5
	CXCL12
	NUCB1
	DAG1
	ATP5L
	ODR4
	SFRP1
	SORBS1
	MRPL9
	KRAS
	SUCLA2
	KIF3B
	SYT7
	A1BG
	ERP29
	CAPNS1
	ITGB1
	TXNDC5
	USMG5
	MYL1
	TOP1
	CORO2B
	CBX3
	CBLN1
	ECHS1
	PYCR1
	GPD2
	ME1
	LSM3
	PPP3R1
	SERF2
	ELAVL2
	BLMH
	TSC22D1
	PPP2R5E
	SPIN4
	MBLAC2
	MCTP1
	STX12
	CPSF7
	GDPD1
	IRGQ
	STAM
	CHCHD1
	MRPL48
	GDAP1L1
	QKI
	PFDN5
	C3orf14
	ISYNA1
	PCDH10
	PCYOX1
	NDRG2
	EIF3H
	CYB5B
	ASNA1
	EDIL3
	PCDH7
	KATNA1
	ATP6V0C
	SBF1
	CARS
	MTPN
	BNC1
	TRAP1
	EMC2
	GSTA3
	AGK
	HDX
	MYH14
	PHB2
	PTMS
	MAP1LC3A
	DNAJB11
	HN1
	DNPEP
	NAPA
	PCDHGB5
	FAM195B
	TP53I11
	MPZL1
	SOD1
	RAP1A
	MAOA
	RBX1
	ALDH4A1
	ATP5D
	MAGEA4
	TLE3
	AKR1C1
	LLGL1
	TWF1
	PIP5K1A
	NDFIP1
	NAA15
	TRA2A
	DNAJC5
	NRBP1
	SCARB2
	GNA13
	RAB35
	RARS
	NDUFA5
	SF1
	HSPA12B
	HTATSF1
	MAP2K2
	KIAA1211
	SEC61B
	TMEM43
	GSTA5
	SH3GLB2
	SLC25A13
	RAB22A
	HOMER1
	C8orf59
	H2AFY
	GPC2
	PIAS4
	LPCAT1
	TTC9
	SEC62
	COPS8
	FAM213A
	MYO5C
	NTM
	AGAP1
	SHOC2
	AP3M1
	GIT1
	RABGAP1
	MACROD2
	ATOX1
	ACSL4
	MRPL33
	CDS2
	PPP1R3D
	CP
	GNAI3
	TROVE2
	KIT
	NID1
	TARS
	DEK
	TRIM23
	TMEM258
	GTF2B
	ACACA
	PPP1R2P3
	CARM1
	CD81
	AGAP3
	MXRA7
	VPS16
	VPS28
	RAB23
	SRGAP2
	CUL1
	KNG1
	RAD23B
	NHP2L1
	UBXN1
	VAMP3
	TOMM20
	PELO
	PLXNA4
	HABP4
	ENY2
	COPS7A
	XP32
	VANGL2
	ABLIM2
	NDUFB9
	KDM6A
	CMC1
	ATP6V1G2
	SELH
	SERPINE2
	CTSD
	GJA1
	CCT6B
	EFHD2
	HPCAL1
	CBX5
	PPP1R9B
	FXYD7
	CHP1
	DHX38
	LINGO1
	TMX4
	VPS45
	NDUFA13
	WBP11
	ROBO2
	KLC4
	H2AFY2
	EIF2B4
	TBC1D24
	TNRC6B
	GOSR2
	CDIPT
	TNPO2
	PPIP5K2
	EEF1E1
	EMC8
	KIF21B
	CLPTM1
	AFP
	MGST1
	SRC
	PEPD
	ME2
	RAP1GAP
	ALDH9A1
	UBE2L3
	CALD1
	CUL2
	HNRNPUL2
	SPECC1L
	CLASP1
	TMEM55A
	NLGN4Y
	PITHD1
	CD99L2
	NIPSNAP3A
	USO1
	MT1F
	UQCRH
	LRPAP1
	HDGF
	EPT1
	IER5L
	CADM4
	QDPR
	ACOT9
	SF3B14
	NDUFA10
	SYT5
	LAMTOR5
	TOLLIP
	ACTL6B
	RBP1
	ADH5
	UQCRB
	KDELR1
	ALDH1B1
	PTPN5
	RPS21
	LMNB2
	MTMR1
	GNPDA2
	DNAJA4
	CASKIN1
	HTRA1
	CEP41
	HDHD2
	TBC1D17
	FAM49A
	SHMT2
	LMNA
	C4B
	ACTC
	CA123
	CAPS1
	CE170
	CLAP2
	E41L2
	HS90A
	HS90B
	KAP2
	NACAM
	RUVB2
	SNAG
	TBA1A
	VAMP1
	ACTG2
	PLCB4
	ABLIM3
	KRT16
	SF3A2
	PBDC1
	HINT3
	ANP32B
	DDX21
	RPL10L
	DIMT1
	CDKN2A
	ISOC1
	DHPS
	EIF1AY
	EPRS
	KPNA6
	RACK1
	PRKDC
	DARS2
	PPP2R2B
	ADNP
	TCEB3
	ANKRD28
	APBB1
	APOD
	ATF6B
	ATP9A
	ATXN2L
	C-sTurbo
	CAVIN2
	CCDC102A
	CCDC43
	SRRM2
	CEBPB
	CFDP1
	CHAMP1
	CIAPIN1
	COG7
	CPEB4
	cRAP-CSN1S2
	CSTF2
	CTHRC1
	CTSZ
	DAZAP1
	DHX40
	DSC1
	DSC3
	H2BC11
	ECM1
	EIF4ENIF1
	EMSY
	EXOC3
	FLG
	FMNL3
	FNBP4
	FNTA
	FOSL2
	GGCT
	GLE1
	GMEB2
	GPATCH1
	HNRNPA1L2
	IFT172
	IK
	INTS14
	INTS3
	INTS7
	JPT2
	KIF2C
	KIF4A
	USP7
	KRT13
	SEPTIM11
	KRT6B
	LCMT1
	LIN54
	LTN1
	LTV1
	LYPLA2
	MAN2A2
	MAP2K3
	MAP3K5
	MEN1
	MICAL1
	MLH1
	MORC3
	MOV10
	MTHFR
	RPAP3
	MTPAP
	N-sTurbo
	NAA35
	NAV1
	NCK1
	NELFE
	NOSIP
	NTMT1
	ORC4
	OSBPL6
	PABPN1
	PAF1
	PARG
	PDPK1
	PEX5
	PGS1
	PHOX2A
	PICALM
	MZT2B,
	PIK3C2A
	PKP1
	SF3B4
	POF1B
	POLR3C
	PRIM2
	HSP90AB4P
	PSME3IP1
	PTBP3
	RAI14
	KDM1A
	RBBP5
	RBM19
	RBMX2
	REPS1
	MYCBP
	RGPD6
	RPRD1B
	H3F3
	RUFY1
	RUFY2
	S100A8
	S100A9
	SGSM3
	SH3GL1
	SHTN1
	SIPA1L2
	NELFA
	SLC30A6
	SMAP
	SMAP2
	SMCR8
	SMG1
	SNW1
	TRIR
	SNX3
	SPAG7
	SPRR1B
	SPRR2A
	SPRR2F
	STRN4
	TAF7
	TAF9
	TARS2
	TBC1D4
	POLR2E
	TENT4B
	TGM1
	TGM3
	TIA1
	TMCC3
	H3Y2
	TXLNA
	TNRC6A
	TPD52L2
	TTC5
	SF3A1
	UBE2E3
	UCK1
	UFL1
	UNK
	UTP14A
	VTN
	WASHC2A
	WDR70
	C8orf33
	WWC2
	ZEB2
	ZMYM4
	ZNF148
	DNAJB6
	SF3B2
	AP4B1
	HSPA1
	RFC2
	SNX6
	WDR11
	HNRPH1
	EPRS1
	C16orf55
	CSDC2
	DGCR8
	DPP3
	GNAS1
	GPRIN1
	GRIP1
	PALM2
	PHPT1
	PITPNM1
	PMM2
	PPFIA2
	PRPH
	RAB3GAP1
	RAPH1
	REEP2
	SDC3
	SMARCA2
	SNAP29
	SRCIN1
	TDRD6
	TRPC4AP
	UBQLN4
	YIF1A
	ATM
	CCDC50
	DPF3
	ELMOD2
	FRYL
	GPSM1
	MRPS6
	OCIAD1
	PPP1R2B
	PRKAR1A
	RIMS1
	RPIA
	SLC12A2
	TTC7A
	UQCC
	ARL6IP1
	BRSK1
	UBXN4
	PANK4
	EIF2C1
	AFG3L2
	JAM3
	DCP2
	LRCH3
	MRPL40
	THY1
	CRIP1
	SF3A3
	FSIP2
	FSD1L
	DMXL2
	AHCYL2
	ARPC5L
	BAG3
	GART
	CALML5
	NDUFA8
	IMMT
	TOM1L2
	LIMA1
[truncated: 110 more rows]

## Sheet: Table S33
Table S33: Tau interactome protein lists for integration
Input Lists for Analyses												Figure 5A Overlaps								Figure 5B Overlaps
In PL studies NOT Ab-APs	In Ab-APs NOT PL studies	hTissue Tau	Neuronal Tau	FL-Tau not TauRD	TauRDnoFL	AllAb	AllPL	AllTauRD	AllFL	BothsTurbo		Venn-hTissue.unique	Venn-Neuronal.tau.unique	Venn-hTissue.AND.neuronal.tau	Venn-unique.sTurbo	Venn-hTissue.AND.sTurbo	Venn-neuronal.tau_AND_sTurbo	Venn-hTissue_AND_neuronal.tau_AND_sTurbo		UpSet-sTurbo	UpSet-hTissue	UpSet-sTurbo_AND_hTissue	UpSet-InsolAD	UpSet-sTurbo_AND_InsolAD	UpSet-hTissue_AND_InsolAD	UpSet-sTurbo_AND_hTissue_AND_InsolAD	UpSet-InsolCTL	UpSet-sTurbo_AND_InsolCTL	UpSet-hTissue_AND_InsolCTL	UpSet-sTurbo_AND_hTissue_AND_InsolCTL
PAK2	HSPA2	YWHAB	MAPT	ALDOA	AHNAK	MAPT	MAPT	MAPT	MAPT	MAPT		CAMK2A	RPS3A	NSF	DRG2	PGAM5	SERBP1	YWHAB		SERBP1	NSF	YWHAB	MDK	HNRNPA0	GFAP	MAPT	GSTT2B	PAK2	TPPP	MAP1B
STMN1	HIST1H1E	NSF	MAP1B	DCTN2	HNRNPA0	MAP1B	MAP1B	MAP1B	MAP1B	MAP1B		FCER1G	CIRBP	PPP2R1A	OGA	GSTM3	HNRNPA0	MAPT		EEF2	PPP2R1A	YWHAG	GPNMB	RPS24	CAMK2A	RPL24	TPH2	EEF1A1	CCT7	MAP4
EIF4B	HSPA1L	MAPT	ALDOA	NSF	SNRPD3	ALDOA	ALDOA	YWHAB	ALDOA	YWHAB		SQSTM1	DDX1	NEFM	DDX39A	MAP2K1	EEF2	YWHAH		EIF4A1	NEFM	YWHAE	PTN	RPL27	RPS6	HNRNPK	DKK2	CCT2	CCT6A	TUBB2B
VTA1	RCC2	PPP2R1A	YWHAB	PPP2R1A	CANX	YWHAB	YWHAB	MAP4	YWHAB	MAP4		DECR1	CCT4	HSPA12A	SEC16A	TST	EIF4A1	MAP1B		PABPC1	HSPA12A	RTN4	C4A	KHDRBS1	TUFM	HNRNPU	N4BP2	CCT3	ACTR1A	HSPH1
BASP1	ABCF1	YWHAH	MAP4	HSPA8	ACTN4	MAP4	MAP4	TUBB2B	MAP4	TUBB2B		UBB	RPL26	LANCL1	DOCK7	HACD3	PAK2	YWHAG		ILF3	LANCL1	TUBB	SMOC1	DDX5	CKB	HNRNPM	ANLN	TCP1	DPYSL3	RAB1B
PLEC	RTRAF	NEFM	DCTN2	YWHAQ	NUDT21	DCTN2	DCTN2	YWHAG	DCTN2	YWHAG		ALAD	YBX1	SCRN1	DDX50	NUMA1	RPS24	YWHAE		EIF2S1	SCRN1	EEF1B2	NTN1	XRCC6	CKMT1A	RPS5	N4BP2L1	EIF4B	PSMD2	EEF1A2
EPB41	PPM1G	HSPA12A	NSF	EWSR1	SNRPD1	NSF	NSF	YWHAE	NSF	YWHAE		CRYAB	FKBP3	PURA	AMOT	CA2	EEF1A1	GPI		RUVBL2	PURA	YWHAH	GPC5	TRIM28	CDK5	HNRNPA2B1	TGM2	CLTC	CRMP1	CCT8
AGPS	IGF2BP3	LANCL1	TUBB2B	TPPP	SEC13	TUBB2B	TUBB2B	RTN4	TUBB2B	RTN4		WDR26	ACTBL2	ALDOA	SMARCA5	ARL8B	PABPC1	DNM1		RUVBL1	ALDOA	MAP6	SNRNP27	HNRNPH1	PIN1	RPS27A	CSF1R	EIF3J	CNP	AHNAK
CAPN2	RTCB	SCRN1	YWHAG	NEFM	PTPN1	YWHAG	YWHAG	SERBP1	YWHAG	SERBP1		CAT	RPL7	YWHAQ	RRBP1	ARHGAP1	ILF3	PFKP		PCBP1	YWHAQ	RPS3	TMEFF2	PCBP2	CAMK2B	CTTN	NIT2	PRMT5	RAB10	GDI1
MYO6	FEN1	PURA	YWHAE	RPL11	DDX39A	YWHAE	YWHAE	HNRNPA0	YWHAE	HNRNPA0		ME3	EIF2S2	GFAP	CNOT1	AKAP12	EIF2S1	ATP6V1H		RPS10	TUBA4A	DHX9	DDX46	RBBP4	HBB	SNRPD3	CD9	MCTS1	RAB1A	MYH9
NDUFA9	STUB1	MAP1B	RTN4	RPS6	SEC16A	RTN4	RTN4	TUBB	RTN4	TUBB		CD47	RPL8	TUBA4A	CLIC1	TOP2B	RUVBL2	PPP3CA		RPL10A	DPYSL2	EEF1G	RPS15	NUDT21	HBA1	RPL21	PDLIM7	DDX6	DPYSL5	RAN
STT3B	HMGB2	ALDOA	PPP2R1A	RPS4X	DOCK7	PPP2R1A	PPP2R1A	EEF1B2	PPP2R1A	EEF1B2		KCNMA1	RPL18A	DPYSL2	PES1	RBM25	RUVBL1	MAP4		APEX1	EPB41L3	VIM	SAP18	SNRPE	STUB1	SNRPD2	LMOD1	MYO6	PIP4K2A	RPS20
TMED7	PYM1	YWHAG	SERBP1	CCT7	DDX50	SERBP1	SERBP1	YWHAH	SERBP1	YWHAH		FTH1	RPL5	EPB41L3	PPP6C	PPP2CB	PCBP1	RTN4		ACTC1	NAPB	HSP90AA1	NRXN1	SNRPD1	SQSTM1	NDUFA4	JOSD2	STT3B	CRYM	PSMD1
AHCY	HIST1H1D	YWHAE	HNRNPA0	GFAP	AMOT	HNRNPA0	HNRNPA0	MAP6	HNRNPA0	MAP6		HBA2	PA2G4	NAPB	IRS4	EDC4	CCT2	TUBB		NUDC	NEFL	HSP90AB1	SFRP1	HNRNPUL1	DECR1	VDAC2	FHL5	2025-09-02	ARF5	KIF5B
CAND1	YBX2	YWHAQ	TUBB	TUBA4A	SMARCA5	TUBB	TUBB	RPL24	TUBB	RPL24		GLS	RPL9	NEFL	HAT1		CCT3	EEF1B2		SRSF3	ALDOC	HSPA4L	LUC7L	AGFG1	UBB	SNRNP70	PODXL	TUBB6	RAB8B	ARPC2
ACTN4	HNRNPAB	GPI	EEF1B2	ANK2	RRBP1	EEF1B2	EEF1B2	HNRNPK	EEF1B2	HNRNPK		ARMC8	RPS13	ALDOC	UQCRQ		RPL27	HSPH1		TAF15	STX1B	RPL31	PPIG	PRPF4	FTH1	PRPF8	CAVIN1	ACTN4	CD47	DYNC1H1
NUDT21	CAMK2A	GFAP	YWHAH	HSPA12A	MAPT	YWHAH	YWHAH	EEF2	YWHAH	EEF2		FAM162A	EIF2S3	STX1B	U2SURP		RPS10	HSPA4L		PDAP1	ATP1A2	AP2M1	FAM199X	GTF2I	ZNF365	RBM25	S100A4	GDI2	MYH7B	PAFAH1B1
CORO1C	FCER1G	DNM1	HSPA8	KIF5C	SERBP1	HSPA8	HSPA8	RPS3	HSPA8	RPS3		PRPSAP1	RPL14	ATP1A2	PFAS		RPL10A	RAB1B		STMN1	ATP6V0D1	ACTG1	NTN3	TARDBP	APOE	EDC4	F2	RAB6A	ANXA11	PYGB
GDI2	STAU1	TUBA4A	YWHAQ	DPYSL2	VIM	YWHAQ	YWHAQ	EIF4A1	YWHAQ	EIF4A1		ZNF365	DDX3X	ATP6V0D1	PGRMC2		APEX1	CAPZA2		RPL38	LANCL2	CAPZA2	FLT1	PUF60	RPL29	GIGYF2	OPALIN	YKT6	BIN1	HSP90B1
KPNB1	RTCA	DPYSL2	EWSR1	LASP1	PAK2	EWSR1	EWSR1	HNRNPU	EWSR1	HNRNPU		RANBP9	RPL4	LANCL2	IPO8		ACTC1	PSMC2		DDB1	FLOT1	COPS3	LUC7L2	SNRPF	RPL28		FLNC	RHOA	HSPA2	CANX
PPP1CB	RPL37	PFKP	MAP6	MAP1A	CSDE1	MAP6	MAP6	DHX9	MAP6	DHX9		APOE	RPL13A	FLOT1	ZW10		NUDC	TUBB4A		RPS2	FCER1G	PSMC2	RSPO3	CPSF6	RPL17		EPN2	MAPRE1	HSPA5	ACTR2
PPP1CC	RPL26L1	ATP6V1H	TPPP	PGAM1	CTTN	TPPP	TPPP	HNRNPM	TPPP	HNRNPM		BDH2	RPL12	DCTN2	PRPF3		SRSF3	PSMD3		CAPZA1	DCTN2	TUBB4A	GDF10	TMEM33	RPS9		BCAM	SET	CFL1	MAPK1
RAC1	ARHGEF7	PPP3CA	NEFM	TBCB	NUDC	NEFM	NEFM	EEF1G	NEFM	EEF1G		NEFH	SSB	HSPA8	GSTZ1		TAF15	PSMD13		SYNCRIP	HSPA8	GPI	C3	FBL	RPL27A		F5	TAGLN2	SNAP91	CNDP2
RAB6A	DKFZp686L20222	EPB41L3	RPL24	LANCL1	UBAP2L	RPL24	RPL24	RPS5	RPL24	RPS5		GARS1	HNRNPR	EWSR1	PRPSAP2		PDAP1	PSMD11		UBAP2L	EWSR1	ACTB	PRPF4B	TOMM22	HNRNPA3		ELN	ARPC3	SYN1	CACYBP
UBE2M	MTHFD1	NAPB	HNRNPK	VAMP2	CEP170	HNRNPK	HNRNPK	VIM	HNRNPK	VIM		GSR	RPLP0	TPPP	SPAG9		STMN1	PGRMC1		EIF4G1	RPL11	DNM1	SCAF1	TECR	NONO		MYH14	TFRC	CAP1	AP2A2
YKT6	RPL3L	NEFL	EEF2	RPL15	EIF4B	EEF2	EEF2	HSP90AA1	EEF2	HSP90AA1		GAS7	ENO1	RPL11	PLOD3		RPL38	CDC37		G3BP1	KIF5C	CSDE1	COL25A1	DBNL	RPL35		OAS2	RPN1	CRIP2	AP2A1
GSPT1	NOLC1	ALDOC	RPS3	RPL29	VTA1	RPS3	RPS3	HSP90AB1	RPS3	HSP90AB1		NAXD	HSPA4	RPS6	DPM1		DDB1	GDI1		CEP170	MAP1A	PSMD3	SRSF11	SAE1	HNRNPA1		MCAM	ACTN1	GNAI1	P4HB
PDIA6	CHLSN	STX1B	EIF4A1	RPLP2	AGPS	EIF4A1	EIF4A1	HSPH1	EIF4A1	HSPH1		POLR2L	RPL35A	CCT7	CLUH		RPS2	PFKM		EIF3G	PGAM1	RAB2A	SON	NSUN2	HNRNPC		WDR59	EZR	GNAO1	PFKL
SNRPD1	NUCL	ATP1A2	HNRNPU	RPL28	CAPN2	HNRNPU	HNRNPU	HSPA4L	HNRNPU	HSPA4L		CAB39	RPL34	KIF5C	ANKRD17		KHDRBS1	PFN2		DYNLL1	VAMP2	PSMD13	ACIN1	TRIM25	RPL19		PRSS23	FLNA	MYH10	ARF4
SEC13	TSG101	ATP6V0D1	DHX9	RPS25	CBR1	DHX9	DHX9	RPL31	DHX9	RPL31		MYH7B	RPL30	MAP1A	HMMR		CAPZA1	MYH9		RAB7A	PKM	PSMD11	SLIT2	PRKCI	RPS8		NES	MAT2A	AMPH	HK1
CKAP5	TCEA1	LANCL2	HNRNPM	RPL17	MYO6	HNRNPM	HNRNPM	RAB1B	HNRNPM	RAB1B		CPNE6	RPL36	PGAM1	MACROH2A1		SYNCRIP	MAP2		VTA1	PPP2R2A	SPTAN1	CTSL	SNRNP200	DDX17		GNAI2	CTNNA1	ARPC5	SERPINH1
ABI1	CALM1	FLOT1	EEF1G	RPS9	NDUFA9	EEF1G	EEF1G	AP2M1	EEF1G	AP2M1		ANXA11	HNRNPD	VAMP2	PRPF40A		UBAP2L	ACOT7		EIF4G2	FARSB	TUBB3	SNRPG	RBM14	RPS17		GNAI3	ACTR3	OPA1	ARHGDIA
CHMP5	POTEKP	CAMK2A	RPS5	RPL27A	STT3B	RPS5	RPS5	ACTG1	RPS5	ACTG1		DCTN3	RPL23A	CCT6A	VPS26A		EIF4G1	NDUFA4		CAPRIN1	PSMC5	PGRMC1	PSAP	SNRPA1	HNRNPH2		CNN1	EML4	DNAJC6	ARPC4
CNN3	POTEF	FCER1G	VIM	RPS11	TMED7	VIM	VIM	CAPZA2	VIM	CAPZA2		ATP2B3	RPL13	PKM	SF3B1		DDX5	WDR1		GAPDH	INA	CDC37	RPS6KA5	SEC16A	SNRPA		COL8A1	RAB18	DSTN	GNB1
TAGLN3	NARS1	MAP4	HSP90AA1	HNRNPA3	SYNRG	HSP90AA1	HSP90AA1	PAK2	HSP90AA1	PAK2		SLC12A5	CCDC124	PPP2R2A	TIPRL		XRCC6	USP5		KPNA2	RTN1	PFKM	SPON1	DDX50	RPS23		TPR	TLN1	AP2B1	GNB2
TJP1	CSDA	DCTN2	HSP90AB1	SFPQ	TAGLN2	HSP90AB1	HSP90AB1	COPS3	HSP90AB1	COPS3		OXR1	RPL7A	FARSB	UTP20		TCP1	ALDH7A1		EIF2A	UBA1	PEBP1	AKAP17A	AMOT	RPL3		VPS37B	EPB41L2	TPM4	ARPC1A
ABI2	PRP19	RTN4	HSPH1	RPS3A	AGFG1	HSPH1	HSPH1	HNRNPA2B1	HSPH1	HNRNPA2B1		ARGLU1	MARCKS	PSMC5	NUP155		G3BP1	DNM2		NME2	PSMC3	PFN2	EPDR1	PHF6	RPL32		GIMAP4	GNAS	RCN2	AP1B1
CDV3	RALY	TUBB	HSPA4L	RPS14	STAT1	HSPA4L	HSPA4L	PSMC2	HSPA4L	PSMC2		UBTF	RPL22	ACTR1A	ZMPSTE24		CEP170	PGD		RPS12	HSPB1	PFKP	ZNF638	DSG1	NCL		INF2	KCTD12	2025-09-07	PPP2CB
PRKAR2A	TCOF1	EEF1B2	RPL31	NONO	TOMM40	RPL31	RPL31	TUBB4A	RPL31	TUBB4A		FGG	FUS	DPYSL3	ATP5MG		EIF3G	RAB14		FASN	PSMC1	ATP6V1H	ZCCHC17	LUZP1	SYNGR3		IGFBP7	ATXN10	GSN
CRKL	RASA1	HSPA8	RAB1B	CIRBP	ADK	RAB1B	RAB1B	GPI	RAB1B	GPI		COL1A1	EDF1	INA	RSL1D1		EIF4B	ACTR2		RPS15A	ENO2	RTN3	CTSD	STAU2	NME1		CSPG4	CPNE3	TAOK1
SYNRG	H2AX	EWSR1	AP2M1	DDX1	BAX	AP2M1	AP2M1	ACTB	AP2M1	ACTB		GOLGA2	RPS19	RTN1	MTA2		DYNLL1	DAD1		ILF2	FSCN1	PPP3CA	FAU	YTHDF1	PRDX6		CAV2	PGM3	2025-09-08
SCD	CLTCL1	TPPP	ACTG1	CCT4	BRCC3	ACTG1	ACTG1	DNM1	ACTG1	DNM1		COL3A1	NPM1	UBA1	PRPF6		RAB7A	SLC25A11		PRDX4	SNAP25	MAP2	RBFOX3	PES1	SUB1		OLFML1	STT3A	GNAQ
AGFG1	SNRPB2	HSPH1	CAPZA2	YWHAZ	CDK4	CAPZA2	CAPZA2	RPS24	CAPZA2	RPS24		UBR4	ERH	TUFM	ELP1		VTA1	PTPN11		LRRC59	STXBP1	NMT1	SRRM2	U2SURP	APP		TGFB1I1	CTBP2	PFDN1
STAT1	THYN1	HSPA4L	PAK2	CCT6A	CORO7	COPS3	PAK2	EEF1A1	PAK2	EEF1A1		CA1	HSPA9	PSMC3	SGPL1		EIF4G2	SEC22B		DRG1	TKT	PPIA	RBM4B	PRPF3	HNRNPH3		BSCL2	RAB13	GDAP1
TOMM40	HAUS1	RAB1B	COPS3	PKM	EXOSC3	HNRNPA2B1	COPS3	PABPC1	COPS3	PABPC1		CCDC174	HNRNPL	PSMD2	BPNT1		TRIM28	MAPK1		PDCD6	GSK3B	PSMD12	APCS	PRPF40A	TBC1D10B		AHNAK2	DHCR7	PEA15
XPO1	CLTA	CAPZA2	HNRNPA2B1	TUBA1B	EXOSC9	PSMC2	HNRNPA2B1	ILF3	HNRNPA2B1	ILF3		CAV1	RPS7	HSPB1	ACTL6A		CLTC	FHL1		AGPS	EIF4A2	PSMD14	RBM4	PRPF6	NEBL		GBP1	GNA11	TAGLN
ARPC3	EXOSC6	PSMC2	PSMC2	TUBB4B	NELFCD	TUBB4A	PSMC2	EIF2S1	PSMC2	EIF2S1		FN1	BASP1	PSMC1	EPHX1		CAPRIN1	CNDP2		CAPN2	CS	EIF3E	PPP1R8	ESD	LUC7L3		NUMBL	SNX5	FN3K
AP1G1	RBM28	TUBB4A	TUBB4A	PPP2R2A	NOC2L	GPI	TUBB4A	EEF1A2	TUBB4A	EEF1A2		PSD3	PLEC	CKB	APRT		GAPDH	CBR1		NDUFA9	AK1	ACOT7	FRZB	SNRPB	C4B		FPGT	CAPN1	UBQLN1
VAPB	FMR1	RPL11	GPI	TUBA1A	PKN2	ACTB	GPI	RUVBL2	GPI	RUVBL2		HIST1H1B	EPB41	CRMP1	LTA4H		EIF3J	DCXR		PSMB2	MBP	DNM1L	RBFOX2	RANBP2	SLC12A5		2025-09-04	ANXA5	ACAA2
CYB5R3	SMC4	RPS6	ACTB	RPL35	PRKCI	RPL11	ACTB	RUVBL1	ACTB	RUVBL1		SPATS2L	RPL6	ENO2	ESD		KPNA2	TUBB2B		2025-09-06	ALDH2	ATP6V1A	DNASE2	ADAR	UBTF		SHROOM4	HIP1	SYN2
PNP	TUBA8	CCT7	RPL11	RPL26	PRRC2A	RPS6	RPL11	RPS27A	RPL11	RPS27A		LMNB1	PTBP1	FSCN1	UMPS		EIF2A	MAP6		CAPZB	HSPA1B	CLASP2	ATP5MC1	ATP5MF	GOLGA2		DIAPH2	MOGS	CLTA
TFRC	ACTG2	KIF5C	RPS6	FARSB	RPS6KA1	RPS4X	RPS6	CCT8	RPS6	CCT8		UQCRFS1P1	FAM98B	SNAP25	HARS1		PRMT5	RPL24		LDHA	TRIM21	WDR1	BCLAF1	GTF3C1	SPATS2L		RSU1	PKN2	PAK3
RPN1	ATP2B3	MAP1A	RPS4X	YBX1	UBAP2	CCT7	RPS4X	PCBP1	RPS4X	PCBP1		MMRN2	XRCC5	STXBP1	GYS1		NME2	HNRNPK		KHSRP	CSRP1	OTUB1	PRPF38B	SCRIB	HBG1		PCDH1	MYO1C	RAD23A
EIF4E	SLC12A5	PGAM1	CCT7	FKBP3	YTHDF3	GFAP	CCT7	CCT2	CCT7	CCT2		SELENBP1	G3BP2	TKT	CCNB1		RPS12	RPS3		TMED7	UQCRC2	PPP5C	CTSH	TTLL12	FAM81A		NOS3	OGA	ACOT9
CYC1	SQSTM1	VAMP2	GFAP	LRRC47	INA	DNM1	GFAP	CCT3	GFAP	CCT3		HBG1	PRDX1	GSK3B	SNRPB		HNRNPH1	HNRNPU		BUB3	PDIA3	SLC25A4	FAM133A	PUM1	NAP1L5		WASF2	RRBP1	LMNA
TXN	DECR1	PSMD3	DNM1	SRP14	MARCKS	TUBA4A	DNM1	AHNAK	DNM1	AHNAK		BSG	NACA	EIF4A2	IDE		FASN	DHX9		TUBA1C	ATP5C1	SPTBN1	SNRPB2	CHD4	HBD		RASL12	PACSIN2	COL1A1
SLC25A6	UBB	PSMD13	TUBA4A	HNRNPA1	SSBP1	ANK2	TUBA4A	RPL27	TUBA4A	RPL27		MAEA	PARK7	CS	DARS1		RPS15A	HNRNPM		MAGED2	PSMC4	USP14	AKAP8L	WDR82	PHYHIP		DENND4B	PPP6C	COL3A1
ACTN1	ALAD	PSMD11	ANK2	ACTBL2	ALYREF	HSPA12A	ANK2	CSDE1	ANK2	CSDE1		IGSF8	THRAP3	AK1	CTPS1		ILF2	EEF1G		EIF3L	IDH2	FKBP4	MBNL3	CHERP	GSTK1		SLC9A3R2	SPAG9	CAV1
EZR	CRYAB	PGRMC1	HSPA12A	HNRNPC	PRKAR2A	KIF5C	HSPA12A	RPS10	HSPA12A	RPS10		FAM81A	TMA7	MBP	PLCG1		PRDX4	RPS5		AHCY	UBA52	USP5	SLIT1	SUGP2	RNPS1		VCL	SGPL1	MOG
POR	WDR26	CDC37	KIF5C	PARP1	SPTBN2	DPYSL2	KIF5C	CTTN	KIF5C	CTTN		FGB	EIF3A	ALDH2	SRM		PCBP2	VIM		CAND1	GRB2	ALDH7A1	TPP1	CISD2	CAMK2G		VASP	APRT	MYL9
PSMB1	CAT	GDI1	DPYSL2	PSMC5	PHB	LASP1	DPYSL2	RPL10A	DPYSL2	RPL10A		HIST1H2BL	C19orf53	CNP	CSNK2A2		LRRC59	HSP90AA1		CORO1C	AP3B2	DNM2	SERPINE2	BRIX1	CEP63		PRKAR1A	GYS1	MYH11
FLNA	ME3	PFKM	LASP1	ACTR1A	CALU	MAP1A	LASP1	APEX1	LASP1	APEX1		HIST2H3A	LSM14B	HSPA1B	OSBP		DRG1	HSP90AB1		KPNB1	UGP2	PGD	THRAP3	SYMPK	BLVRB		BGN	DARS1	SIRPA
VDAC1	CD47	PFN2	MAP1A	BIN1	VCP	PGAM1	MAP1A	ACTC1	MAP1A	ACTC1		SERPINA1	MARCKSL1	CKMT1A	TUBG1		PDCD6	RPL31		PPP1CB	PRRT2	RAB14	PPT1	MAGOHB	TAX1BP1		FKBP15	SRM	KIF5A
ACP1	KCNMA1	MYH9	PGAM1	DCLK1	BCLAF1	TBCB	PGAM1	NUDC	PGAM1	NUDC		LAMA2	HMGN2	TRIM21	WARS1		MCTS1	AP2M1		PPP1CC	OLA1	DAD1	AURKAIP1	SEH1L	CLU		C19orf12	OSBP	HUWE1
LAP3	FTH1	CCT6A	TBCB	DPYSL3	FH	LANCL1	TBCB	SRSF3	TBCB	SRSF3		SERPINF1	RPS26	CSRP1	RRM1		AGPS	ACTG1		RAC1	2025-09-11	SLC25A11	HOMER1	DCUN1D5	SYNE1		ARMH3	WARS1	MAPK15
MAT2A	HBA2	PKM	LANCL1	EPB41L3	RCN1	VAMP2	LANCL1	PSMD3	LANCL1	PSMD3		NAP1L5	SUPT16H	UQCRC2	TARS1		CAPN2	COPS3		UBE2M	RAB21	PTPN11	ZNF326	GTPBP4	SMARCAD1		UBE3A	RRM1	CHMP1B
CTNNA1	GLS	PPP2R2A	VAMP2	NAPB	SART1	RPS24	VAMP2	RAB2A	VAMP2	RAB2A		LAMA5	STIP1	PDIA3	MAPK3		DDX6	HNRNPA2B1		GSPT1	SFXN1	STRAP	FAM133B	HEATR1	UBR1		CPNE4	MAPK3	ZZEF1
DDOST	ARMC8	FARSB	RPS24	NEFL	NF2	EEF1A1	RPS24	PSMD13	RPS24	PSMD13		LAMB2	SNX2	ATP5C1	RPA1		MYO6	ACTB		PDIA6	PIP4K2B	SEC22B	SOD3	XAB2	SPOCK2		PBDC1	ADSS2	PGAP1
ARL1	FAM162A	MAP2	EEF1A1	ALDOC	MPRIP	PABPC1	EEF1A1	PSMD11	EEF1A1	PSMD11		FGA	ZRANB2	PSMC4	CAD		NDUFA9	EEF1A2		NPEPPS	RAB5C	FHL1	RBFOX1	APMAP	EMILIN3		TIMP3	MCM5	SNX1
TMED10	PRPSAP1	PSMC5	PABPC1	RTN1	TIMM44	ILF3	PABPC1	SPTAN1	PABPC1	SPTAN1		PMP2	RBM3	IDH2	ABCD3		PSMB2	RPS27A		NCKAP1	AARS	EIF4H	NOG	MDN1	DAPK3		EML1	SERPINB6	EFHD1
SLC25A1	ZNF365	ACTR1A	ILF3	STX1B	CGN	EIF2S1	ILF3	TUBB3	ILF3	TUBB3		HBD	RBMX	RAB10	ADSS2		2025-09-06	CCT8		MIF	HP1BP3	EPB41L1	CIT	UBA2	RWDD2A		PTK2	CBS
ACLY	RANBP9	DPYSL3	EIF2S1	SCRN1	ARGLU1	EEF1A2	EIF2S1	PGRMC1	EIF2S1	PGRMC1		MOG	ECH1	RAB1A	ADSL		CAPZB	AHNAK		SEC13	PSMD8	CBR1	FBLN7	DIS3	ARL6IP4		EHD2	RECQL
COPA	APOE	INA	EEF1A2	PURA	UBTF	RUVBL2	EEF1A2	CDC37	EEF1A2	CDC37		MYL9	GNB2L1	UBA52	POLR2B		LDHA	CSDE1		CKAP5	CEND1	HNRNPDL	CXCL14	ADNP	SPATS2		GAN	HK2
PSMA6	BDH2	RTN1	RUVBL2	HSPA2	CIT	RUVBL1	RUVBL2	GDI1	RUVBL2	GDI1		GID8	PSME1	GRB2	RRM2		KHSRP	CTTN		HSPA1A	H1F0	AP3D1	TRAF5	APOD	RTF1		PKN1	PPP4C
ACTR3	NEFH	ACOT7	RUVBL1	HSPA5	SURF6	RPS27A	RUVBL1	PFKM	RUVBL1	PFKM		MYH11	HSPA1L	CDK5	MCM5		RBBP4	RAB2A		KRT1	GSK3A	ATP1A1	HOMER2	CCDC43	FBXO41		PRKAR1B	RAB8A
CSNK2A1	GARS1	NDUFA4	RPS27A	RPL7	GOLGB1	CCT8	RPS27A	PEBP1	RPS27A	PEBP1		HIST1H2AH	ENAH	AP3B2	MPI		STT3B	SPTAN1		KRT10	LAMP1	SLC3A2	ASAH1	CFDP1	ARC		MYL6	ABCE1
GTF2I	GSR	WDR1	CCT8	EIF2S2	PBRM1	PCBP1	CCT8	PFN2	CCT8	PFN2		HIST1H2AB	DNAJA1	PIN1	SERPINB6		TMED7	TUBB3		ABI1	CAMK2D	COX4I1	CHADL	CHAMP1	GPC1		ARL5B	CUL3
CKAP4	GAS7	USP5	PCBP1	RPL8	LZTS2	CCT2	PCBP1	MYH9	PCBP1	MYH9		DAO	ABI2	CAMK2B	CBS		2025-09-02	PEBP1		CHMP5	ALAD	GOT1	NUP42	CPEB4	PNN		PFDN2	CUL4B
FLII	NAXD	ALDH7A1	CCT2	RPL18A	RACGAP1	CCT3	CCT2	SNRPD3	CCT2	SNRPD3		2025-03-02	CDV3	UGP2	NUP214		BUB3	SNRPD3		CNN3	CRYAB	AP2S1	GGH	CTHRC1	MPP6		PALD1	EIF2B1
TARDBP	POLR2L	DNM2	CCT3	RPL5	KIF14	AHNAK	CCT3	PFKP	CCT3	PFKP		SIRPA	GNAI2	PRRT2	ATP5F1C		TUBB6	RTN3		KLC1	WDR26	EIF5	LSM14B	CTSZ	RPL36AL		PFDN5	ZYX
DDX39B	CAB39	PGD	AHNAK	PA2G4	KIF23	RPL27	AHNAK	ATP6V1H	AHNAK	ATP6V1H		PTRF	PPM1E	DPYSL5	RFC5		TUBA1C	NMT1		TAGLN3	CAT	NAP1L1	AS3MT	DHX40	SDC4		RAB35	WDR44
MLEC	MYH7B	RAB14	RPL27	RPL9	TP53	CSDE1	RPL27	RTN3	RPL27	RTN3		PTPN18	PRKAR2A	OLA1	CSK		MAGED2	RPL21		TJP1	ME3	PSMD6	PCNT	EIF4ENIF1	BRD2		AFAP1L2	TOR1AIP1
PPP2R5D	CPNE6	ACTR2	CSDE1	RPS13	SMARCC1	RPS10	CSDE1	PPP3CA	CSDE1	PPP3CA		ATP5PB	HSPA6	2025-09-11	MTREX		EIF3L	RAN		EFTUD2	KCNMA1	PAFAH1B3	PTGDS	MAP2K3	SPOCK1		RRAS	NT5DC1
TSN	ANXA11	DAD1	RPS10	EIF2S3	MIA3	CTTN	RPS10	TAF15	RPS10	TAF15		GID4	MYL12A	RAB21	SSR1		AHCY	PPIA		SYNRG	HBA2	VPS35	FTL	MAP3K5	SPEN		RAB15	ATL3
TNPO1	DCTN3	SLC25A11	CTTN	RPL14	CEP290	RPL10A	CTTN	PDAP1	CTTN	PDAP1		PDXK	MYL6	SFXN1	NAMPT		CAND1	RPS20		SCD	GLS	ANXA6	AKR1C1	MLH1			PXN	CYFIP1
VAT1	ANP32B	PTPN11	RPL10A	DDX3X	RIF1	APEX1	RPL10A	MAP2	RPL10A	MAP2		TINAGL1	CRKL	PIP4K2B	MKI67		ACTN4	PSMD1		LARP1	ARMC8	COPS2	SHANK3	MORC3			SYPL1	CCAR1
PRMT1	DDX21	SEC22B	APEX1	RPL4	ZC3H18	ACTC1	APEX1	STMN1	APEX1	STMN1		VCAN	PHB	RAB5C	RECQL		NUDT21	PSMD12		EXOSC10	FAM162A	GPS1	AKR1C3	NCK1			DOCK9	TM9SF4
NIPSNAP1	RPL10L	MAPK1	ACTC1	RPL13A	CEP55	NUDC	ACTC1	INA	ACTC1	NMT1		KCNAB2	RCC2	HBB	NOP2		CORO1C	PSMD14		GCN1	PRPSAP1	PTGES3	GSG1L	NOSIP			GNB4	FERMT2
CORO1B	DIMT1	FHL1	NUDC	RPS18	CHCHD3	SRSF3	NUDC	NMT1	NUDC	RPL38		PHYHIP	ABCF1	AARS	BAG6		GDI2	SNRPD2		VARS1	RANBP9	UQCR10	DLG4	ORC4			DNAH9	MOB1A
EML4	CDKN2A	CNDP2	SRSF3	RPL12	LYAR	PSMD3	SRSF3	RPL38	SRSF3	DDB1		YPEL5	RTRAF	HP1BP3	GNPDA1		KPNB1	EIF3E		STAT1	BDH2	TMPO	GM2A	OSBPL6			OGN	CYRIB
RAB18	ISOC1	UBA1	PSMD3	SSB	CLPB	RAB2A	PSMD3	DDB1	PSMD3	RPS2		RABEP1	PPM1G	PIP4K2A	PLA2G4A		PPP1CB	KIF5B		TOMM40	NEFH	CSNK1A1	U2AF1	PABPN1			LSM8	TBC1D13
AASDHPPT	DHPS	TUFM	RAB2A	RPL19	MAP1B	PSMD13	RAB2A	RPS2	RAB2A	KHDRBS1		MAPK8IP3	LSM12	HBA1	LMAN1		PPP1CC	DNM1L		UPF1	GARS1	PSMC6	NDP	PKP1			GIMAP1	FAM120A
PUF60	EIF1AY	PSMC3	PSMD13	RPL23	YWHAB	PSMD11	PSMD13	KHDRBS1	PSMD13	CAPZA1		CCDC113	IGF2BP3	CRYM	SARS1		RAC1	ATP6V1A		SF3B3	GSR	AP3S1	PPHLN1	SNX3			MYADM	GRHPR
VDAC3	EPRS	PSMD2	PSMD11	HNRNPR	MAP4	SPTAN1	PSMD11	CAPZA1	PSMD11	SYNCRIP		KIF5A	PABPC4	PSMD8	PRIM1		RAB6A	ARPC2		XPO1	GAS7	EIF3D	AKR1C2	TGM3			ANXA1	CYB5R1
FARSA	KPNA6	HSPB1	SPTAN1	RPLP0	TUBB2B	TUBB3	SPTAN1	SYNCRIP	SPTAN1	UBAP2L		KIAA1045	RTCB	CEND1	RANBP2		UBE2M	CLASP2		AP1G1	NAXD	AP1M1	RNASET2	UNK			PALMD	SF3B6
TLN1	RACK1	PSMC1	TUBB3	ENO1	YWHAG	PGRMC1	TUBB3	UBAP2L	TUBB3	EIF4G1		RPS26P11	FEN1	H1F0	GMPS		YKT6	DYNC1H1		VAPB	POLR2L	RPS27	OLFML3	WDR70			TF	SNX9
MTCH2	PRKDC	CKB	PGRMC1	RPS8	YWHAE	CDC37	PGRMC1	EIF4G1	PGRMC1	DDX5		APOO	RPSA	GSK3A	MRE11		GSPT1	OTUB1		CYB5R3	CAB39	CSNK2B	LTF	ZMYM4			CAPNS1	CFAP20
IPO5	DARS2	CRMP1	CDC37	DDX17	RTN4	GDI1	CDC37	DDX5	CDC37	XRCC6		MTURN	PRDX2	STUB1	LRBA		PDIA6	PAFAH1B1		PNP	CPNE6	ACAT1	MYEF2	ZNF148			CD2AP	DYNC1LI1
DHX15	PPP2R2B	ENO2	GDI1	CFL1	TUBB	PFKM	GDI1	XRCC6	GDI1	TCP1		FAF1	KRT9	ARF5	PAPOLA		NPEPPS	PPP5C		EIF4E	DCTN3	SACM1L	DLGAP1				ANXA4	SEC23IP
COPB2	TCEB3	FSCN1	PFKM	HSPA4	EEF1B2	PEBP1	PFKM	TCP1	PFKM	RPL21		RNF126	KRT2	LAMP1	ALDH3A2		RHOA	PYGB		CYC1	RPS4X	RANBP1	CHDH				CALD1	CAVIN2
EPB41L2	SRRM2	SNAP25	PEBP1	RPS17	YWHAH	PFN2	PEBP1	RPL21	PEBP1	RAN		SBSN	HADHB	RAB8B	VAMP7		SNRPE	SLC25A4		TXN	ANK2	EIF3M	GDF11				PON2	EXOC3
ATP1B3	H2BC11	STXBP1	PFN2	UBA1	RPL24	MYH9	PFN2	RAN	PFN2	PPIA		ARHGEF2	EIF5A	CAMK2D	RPS6KA3		SNRPD1	HSP90B1		SLC25A6	LASP1	CCDC6	IQSEC2				PNMA6F	FMNL3
SEC31A	USP7	TKT	MYH9	TUFM	HNRNPK	SNRPD3	MYH9	PPIA	MYH9	G3BP1		GSTK1	ZC3H15	RPS4X	KPNA1		NCKAP1	SPTBN1		POR	TBCB	EMD	TBPL1				STK10	MAN2A2
PPP1CA	SEPTIM11	GSK3B	SNRPD3	RPL35A	EEF2	PFKP	SNRPD3	G3BP1	SNRPD3	CEP170		TOMM70	HSD17B10	ANK2	SMS		MIF	USP14		PSMB1	RPL15	HSP90AB2P	HTRA1				CPVL	MICAL1
SNRPF	RPAP3	EIF4A2	PFKP	RPL34	RPS3	ATP6V1H	PFKP	CEP170	PFKP	EIF3G		RNF168	PRPS1	LASP1	HK2		SEC13	CANX		VDAC1	RPLP2	PPP1R12A	DLGAP2				PRELP	PICALM
GNAS	MZT2B,	CBR1	ATP6V1H	RPL30	EIF4A1	RTN3	ATP6V1H	EIF3G	ATP6V1H	EIF4B		SYNGR1	KRT6A	TBCB	NUP98		CKAP5	FKBP4		ACP1	RPS25	DCTN1	FAM168A				FIBP	RAI14
EIF3I	SF3B4	CS	RTN3	RPL36	HNRNPU	PPP3CA	RTN3	EIF4B	RTN3	RPS20		CCDC85B	SKP1	RPL15	BLVRA		HSPA1A	STRAP		LAP3	RPS11	SEC24C	PSPC1				COL14A1	TMCC3
CPSF6	HSP90AB4P	AK1	PPP3CA	HNRNPD	DHX9	RPL15	PPP3CA	RPS20	PPP3CA	DYNLL1		ZIM3	RBM39	RPL29	RABGGTB		KRT1	EIF4H		DDOST	SFPQ	EIF2B5	RALYL				HYOU1
COPS6	KDM1A	MBP	RPL15	RPL23A	HNRNPM	RPL29	RPL15	DYNLL1	RPL15	PSMD1		RNPS1	DNAJC8	RPLP2	SLC16A1		KRT10	EPB41L1		ARL1	RPS14	PREP	MRPL49				PLCL1
KCTD12	MYCBP	ALDH2	RPL29	RPL13	EEF1G	RPLP2	RPL29	PSMD1	RPL29	PSMD12		CSNK1E	RPL10	RPL28	RARS1		ABI1	HNRNPDL		TMED10	YWHAZ	MAP2K1	LFNG				IFI44
SPCS3	H3F3	CNP	RPLP2	CCDC124	RPS5	RPL28	RPLP2	PSMD12	RPLP2	PSMD14		RMND5A	RNH1	RPS25	AFDN		MAPRE1	CACYBP		SLC25A1	TUBA1B	PGAM5	ABHD11				MYH1
EIF3F	NELFA	HSPA1B	RPL28	RPL7A	HSP90AA1	RPS25	RPL28	PSMD14	RPL28	RAB7A		PTPN20A	ANP32A	RPL17	ADAR		CHMP5	AP3D1		ACLY	TUBB4B	GSTM3	SRRT				CCT4
CTNND1	TRIR	CKMT1A	RPS25	H1FX	HSP90AB1	RPL17	RPS25	RAB7A	RPS25	VTA1		CNTN2	GARS	RPS9	ATP5MF		CNN3	AP2A2		COPA	TUBA1A	MAP7D2	DLGAP3				CCDC124
NDUFS3	POLR2E	TRIM21	RPL17	RPL22	HSPH1	RPS9	RPL17	VTA1	RPL17	SNRPD2		SEMA4G	HNRNPF	RPL27A	GEMIN4		KLC1	AP2A1		PSMA6	LRRC47	DCXR	SF3B4				ENPP6
IPO7	H3Y2	CSRP1	RPS9	FUS	HSPA4L	TAF15	RPS9	SNRPD2	RPS9	EIF4G2		HIST1H2BJ	RPL18	RPS11	NUP107		SET	ATP1A1		CSNK2A1	SRP14	TST	RLBP1				NOSTRIN
ATP6V1C1	TXLNA	UQCRC2	TAF15	EDF1	RPL31	RPL27A	TAF15	EIF4G2	TAF15	EIF3E		SARS2	IGF2BP1	HNRNPA3	PPP4C		TAGLN3	P4HB		CKAP4	PARP1	HACD3	RPL37				VGF
TMEM33	SF3A1	PDIA3	RPL27A	RPS19	RAB1B	RPS11	RPL27A	EIF3E	RPL27A	KIF5B		NDUFV1	SDHA	SFPQ	RAB8A		TJP1	SLC3A2		FLII	DCLK1	NUMA1	MATR3				PNMA1
SPCS2	C8orf33	ATP5C1	RPS11	NPM1	AP2M1	HNRNPA3	RPS11	KIF5B	RPS11	TRIM28		MLF2	ELOB	RPS14	SRP54		EFTUD2	COX4I1		DDX39B	RPS18	CA2	C1QTNF5				EIF2S3
PPA1	DNAJB6	PSMC4	HNRNPA3	ERH	ACTG1	SFPQ	HNRNPA3	TRIM28	HNRNPA3	ACOT7		CAMK2G	HMGB2	NONO	ABCE1		SYNRG	GOT1		MLEC	RPL23	ARL8B	FXYD1				IQGAP1
SEC23A	SF3B2	IDH2	SFPQ	HSPA9	CAPZA2	RPS3A	SFPQ	ACOT7	SFPQ	DNM1L		EVL	PYM1	YWHAZ	ARF6		TAGLN2	PFKL		PPP2R5D	H1FX	ARHGAP1	SYNGAP1				MYO1G
XPNPEP1	AP4B1	RAB10	RPS3A	HNRNPL	COPS3	RPS14	RPS3A	DNM1L	RPS3A	NDUFA4		ATRIP	YBX2	TUBA1B	SEC11A		SCD	ARF4		TSN	PPIB	AKAP12	FBN1				FAM177A1
PDHA1	HSPA1	RAB1A	RPS14	RPS7	HNRNPA2B1	NONO	RPS14	NDUFA4	RPS14	ATP6V1A		CEP63	PRKRA	TUBB4B	NOP14		LARP1	HK1		TNPO1	HINT1	TOP2B	RSRC1				EPS8
FBL	RFC2	UBA52	NONO	HNRNPH2	PSMC2	CIRBP	NONO	ATP6V1A	NONO	ARPC2		BLOC1S3	CDC5L	TUBA1A	RPP30		HNRNPUL1	VDAC2		VAT1	HIST1H4A	APPL1	ZC3H14				KTN1
ATXN10	SNX6	GRB2	CIRBP	SNRPA	TUBB4A	DDX1	CIRBP	ARPC2	CIRBP	CLASP2		BLVRB	HNRNPAB	RPL35	OCRL		AGFG1	SERPINH1		PRMT1	MYO5A	TBCD	TMEM35A				L3HYPDH
RPS27L	WDR11	CDK5	DDX1	PSMC3	GPI	CCT4	DDX1	CLASP2	DDX1	CLTC		TAX1BP1	TXNL1	LRRC47	CEBPZ		EXOSC10	ARHGDIA		NIPSNAP1	RUFY3		SREK1				COL1A2
CPNE3	HNRPH1	AP3B2	CCT4	PSMD2	ACTB	YWHAZ	CCT4	CLTC	CCT4	WDR1		GAD2	RPS28	SRP14	TLE1		GCN1	AP2S1		CORO1B	SV2A		CTSB				RAB43
CSE1L	EPRS1	PIN1	YWHAZ	HSPB1	RPS24	CCT6A	YWHAZ	WDR1	YWHAZ	DYNC1H1		HERC1	PFDN6	HNRNPA1	GFPT1		VARS1	EIF5		AASDHPPT	SSBP1		ZMYM2				LSM2
MORF4L2	HIST1H2AA	CAMK2B	CCT6A	PSMC1	EEF1A1	PKM	CCT6A	DYNC1H1	CCT6A	OTUB1		No Gene	PSMA1	HNRNPC	NCBP1		PRPF4	NAP1L1		VDAC3	ALYREF		RSRC2				MSN
IPO9	MRPL12	UGP2	PKM	PPIB	PABPC1	TUBA1B	PKM	OTUB1	PKM	PAFAH1B1		NAP1L3	TLN2	PARP1	NUP160		STAT1	ARPC4		FARSA	PACS1		LZTS3				API5
TOMM22	YBX3	PRRT2	TUBA1B	BASP1	ILF3	TUBB4B	TUBA1B	PAFAH1B1	TUBA1B	PPP5C		MAP7D1	SRP72	BIN1	TBL3		TOMM40	GNB1		MTCH2	HSPD1		TFIP11				PLG
PGM3	HIST2H2BD	DPYSL5	TUBB4B	CKB	EIF2S1	PPP2R2A	TUBB4B	PPP5C	TUBB4B	PYGB		KCMF1	PSMA7	DCLK1	GTF3C1		UPF1	GNB2		IPO5	RPS16		SETD2				CLCC1
ARCN1	ISOC2	OLA1	PPP2R2A	CRMP1	EEF1A2	TUBA1A	PPP2R2A	PYGB	PPP2R2A	SLC25A4		CLU	2025-09-09	HSPA2	MAD2L1		SF3B3	PSMD6		DHX15	HIST1H1E		DPF1				MRAS
ACAT2	CALM2	2025-09-11	TUBA1A	SNAP91	RUVBL2	RPL35	TUBA1A	SLC25A4	TUBA1A	HSP90B1		SYNE1	PSMB7	HSPA5	UBE2V1		XPO1	PAFAH1B3		COPB2	COPS4		RBM39				SLC12A2
EIF3K	GTPBP1	RAB21	RPL35	ENO2	RUVBL1	RPL26	RPL35	HSP90B1	RPL35	SPTBN1		UBE2H	PFDN2	RPS18	MTX1		ARPC3	ARPC1A		ATP1B3	PSMD4		HMCES				SLC39A11
COPB1	DCTN4	SFXN1	RPL26	FSCN1	RPS27A	FARSB	RPL26	SPTBN1	RPL26	USP14		ITPRIP	DYNC1I2	RPL19	NAE1		AP1G1	VPS35		SEC31A	ADD1		PCIF1				GNAL
STT3A	RBMXL1	PIP4K2B	FARSB	HINT1	CCT8	YBX1	FARSB	USP14	FARSB	CANX		SMARCAD1	SND1	RPL23	CUL3		VAPB	ANXA6		PPP1CA	DPYSL4		CCDC136				CASTOR2
MGST3	SLC17A7	RAB5C	YBX1	HIST1H4A	PCBP1	FKBP3	YBX1	CANX	YBX1	FKBP4		RICTOR	MATR3	RPS8	CUL4B		CYB5R3	COPS2		EIF3I	ATP6V1B2		ZC3H18				RALB
TYMS	CEP152	HBB	FKBP3	MYO5A	CCT2	LRRC47	FKBP3	FKBP4	FKBP3	USP5		HUWE1	PSMA2	DDX17	IDI1		PNP	AP1B1		COPS6	DCX		WDR5				NAPRT
CTBP2	PCBP3	AARS	LRRC47	RUFY3	CCT3	SRP14	LRRC47	USP5	LRRC47	ALDH7A1		UBR1	KIF2A	CFL1	COTL1		TFRC	GPS1		SPCS3	CNRIP1		HTATSF1				TRAPPC6B
RAB13	ACTR10	HP1BP3	SRP14	SNAP25	RPL27	PDAP1	SRP14	ALDH7A1	SRP14	DNM2		ERCC5	NAP1L4	RPS17	SCRIB		RPN1	PTGES3		EIF3F	CTNNB1		RBM15				PRKG1
BZW1	MTCO2	PIP4K2A	PDAP1	SYN1	RPS10	HNRNPA1	PDAP1	DNM2	PDAP1	PGD		PRDM1	API5	H1FX	TTLL12		EIF4E	UQCR10		CTNND1	FBXO2		DDX42				MICALL1
SMU1	FGG	HBA1	HNRNPA1	STXBP1	RPL10A	MAP2	HNRNPA1	PGD	HNRNPA1	RAB14		SDCBP	PHGDH	HNRNPH2	EIF2B1		CYC1	TMPO		NDUFS3	KIF21A		ADARB1				RAP1A
DHRS7	COL1A1	CRYM	MAP2	SV2A	APEX1	ACTBL2	MAP2	RAB14	MAP2	ACTR2		GAS8	CCT5	SNRPA	FKBP8		TXN	CSNK1A1		IPO7	LDHB		UBR7				VPS13A
AHSA1	GOLGA2	PSMD8	ACTBL2	TKT	ACTC1	HNRNPC	ACTBL2	ACTR2	ACTBL2	DAD1		GNB5	ABLIM1	PPIB	TRIP12		SLC25A6	PSMC6		ATP6V1C1	PRKCB		RBBP6				JAKMIP3
ACSL3	COL3A1	CEND1	HNRNPC	GSK3B	SRSF3	PARP1	HNRNPC	DAD1	HNRNPC	SLC25A11		CBR3	ADD2	SNAP91	PUM1		ACTN1	AP3S1		SPCS2	MAPRE2		RBM5				VPS13C
ATAD1	UBR4	H1F0	PARP1	ATP1A2	PSMD3	PSMC5	PARP1	SLC25A11	PARP1	PTPN11		SPOCK2	ADRM1	HINT1	RRP1B		EZR	EIF3D		PPA1	TPM3		SESN1				HINT3
DHCR7	CA1	GSK3A	PSMC5	ATP6V0D1	RAB2A	ACTR1A	PSMC5	PTPN11	PSMC5	STRAP		PJA2	ARL6IP5	HIST1H4A	USP10		POR	AP1M1		SEC23A	NSFL1C		PRPF40B				PSME1
COPG1	CCDC174	PGAM5	STMN1	PLEC	PSMD13	BIN1	STMN1	STRAP	STMN1	SEC22B		EMILIN3	ARPP19	MYO5A	CHD4		PSMB1	RPS27		XPNPEP1	TPM1		SART1				SEC24D
MYO1B	CAV1	GSTM3	ACTR1A	PACS1	PSMD11	DCLK1	ACTR1A	SEC22B	ACTR1A	MAPK1		CCDC92	ATP1A3	RUFY3	GAPVD1		FLNA	CSNK2B		PDHA1	UCHL1		PNPLA6				NUMB
GNA11	FN1	STUB1	BIN1	LANCL2	SPTAN1	DPYSL3	BIN1	MAPK1	BIN1	FHL1		LRIF1	CADM2	SYN1	NAA25		VDAC1	ACAT1		RPS27L	PRKAR2B		RBM33				LACTB
RAB11B	PSD3	DCXR	DCLK1	EPB41	TUBB3	EPB41L3	DCLK1	FHL1	DCLK1	CNDP2		DAPK3	CALM3	SV2A	NCAPD2		ACP1	SACM1L		CSE1L	NCAM1		NCOA2				ZPR1
RDH11	HIST1H1B	ARF5	DPYSL3	EIF4A2	PGRMC1	INA	DPYSL3	CNDP2	DPYSL3	CAPRIN1		CCDC152	HMGB3	SSBP1	EXOSC7		LAP3	RANBP1		MORF4L2	HIST1H1C		FBLL1				WDFY4
SNX5	SPATS2L	LAMP1	EPB41L3	RPL6	CDC37	NAPB	EPB41L3	CAPRIN1	EPB41L3	GAPDH		RWDD2A	CARHSP1	ALYREF	KARS1		MAT2A	EIF3M		IPO9	TRIM2		MBNL2				PRKCD
KPNA3	LMNB1	RAB8B	INA	PTBP1	GDI1	NEFL	INA	GAPDH	INA	EIF3J		AP3M2	STX7	PACS1	PTPA		CTNNA1	CCDC6		ARCN1	TUBB2A		RPS26				ARL5A
NDUFB3	UQCRFS1P1	CAMK2D	NAPB	FAM98B	PFKM	ALDOC	NAPB	MARCKS	NAPB	EIF4H		ARRB1	CDH2	HSPD1	PWP2		DDOST	EMD		ACAT2	ATP5F1		FYTTD1				MYO1D
CAPN1	MMRN2	SQSTM1	NEFL	XRCC5	PEBP1	RTN1	NEFL	EIF3J	NEFL	EPB41L1		DMTN	CALU	RPS16	ELOC		ARL1	HSP90AB2P		EIF3K	ATP5A1		CDK11B				MEAK7
AMPD2	SELENBP1	DECR1	ALDOC	G3BP2	PFN2	STX1B	ALDOC	EIF4H	ALDOC	KPNA2		MAPK8IP2	CTNND2	RPS23	DHCR24		TMED10	PPP1R12A		COPB1	ATL1		MORC2				FMNL2
SEC63	HBG1	UBB	RTN1	PRDX1	MYH9	SCRN1	RTN1	EPB41L1	RTN1	EIF2A		PRL	CXADR	RPL3	TRIP13		SLC25A1	SNRNP70		MGST3	ERC1		HAPLN4				TRAPPC3
SSR4	BSG	ALAD	STX1B	HSPD1	PFKP	PURA	STX1B	SSBP1	STX1B	PRMT5		PRKCG	DBN1	HIST1H1E	NSDHL		ACLY	PRPF8		TYMS	RAB11A		RBM22				VBP1
DDX19A	MAEA	CRYAB	SCRN1	RPS16	ATP6V1H	NMT1	SCRN1	ALYREF	SCRN1	NME2		RHEB	SNCG	COPS4	SLC1A5		COPA	DCTN1		BZW1	UBE2N		LRP1				IQGAP2
TECR	IGSF8	WDR26	PURA	RPS23	RTN3	RPL38	PURA	KPNA2	PURA	RPS12		ARL6IP4	EEF1D	PSMD4	ZYX		PSMA6	SEC24C		SMU1	HADHA		FIP1L1				CCT5
PTPN1	FAM81A	CAT	NMT1	NACA	PPP3CA	DDB1	NMT1	EIF2A	NMT1	HNRNPH1		SPATS2	WDR47	ADD1	CYP51A1		ACTR3	EIF2B5		DHRS7	CLIP2		AHDC1				NIBAN1
GLO1	FGB	ME3	RPL38	PARK7	NMT1	RPS2	RPL38	PRMT5	RPL38	FASN		PDCD6IP	RAB3D	DPYSL4	ERCC6L		CSNK2A1	PREP		AHSA1	SPTBN2		NT5C1A				MYO16
SAFB	HIST1H2BL	CD47	DDB1	RPL3	RPL38	KHDRBS1	DDB1	NME2	DDB1	RPS15A		MAPK10	EPB49	ATP6V1B2	TIMM50		GTF2I	MAP7D2		ACSL3	SYNJ1		KIAA1107				RIT1
XPO7	HIST2H3A	KCNMA1	RPS2	THRAP3	DDB1	CAPZA1	RPS2	RPS12	RPS2	ILF2		RTF1	MAP4K4	CAP1	USP39		CKAP4	APPL1		ATAD1	CAMKV		TBR1				RAP1B
ANXA5	SERPINA1	FTH1	KHDRBS1	TMA7	RPS2	SYNCRIP	KHDRBS1	HNRNPH1	KHDRBS1	PRDX4		PIEZO2	FDPS	DCX	PPP6R3		FLII	GIGYF2		COPG1	NCDN		POGZ				CDC42EP1
ARHGAP35	LAMA2	HBA2	CAPZA1	EIF3A	KHDRBS1	UBAP2L	CAPZA1	FASN	CAPZA1	PCBP2		FBXO41	PGK1	CNRIP1	WDR44		TARDBP	TBCD		MYO1B	HIST1H1D		ZC3H11A				FLNB
ASAP1	SERPINF1	GLS	SYNCRIP	C19orf53	CAPZA1	EIF4G1	SYNCRIP	RPS15A	SYNCRIP	LRRC59		DCAF11	GSTP1	CRIP2	TOR1AIP1		DDX39B			RAB11B	PIP5K1C		GPR155				CFL2
CISD1	NAP1L5	ARMC8	UBAP2L	LSM14B	SYNCRIP	DDX5	UBAP2L	ILF2	UBAP2L	DRG1		SCAI	LPPR3	CTNNB1	NOL9		MLEC			RDH11	MGEA5		RNF220				TUBB1
DBNL	LAMA5	FAM162A	EIF4G1	MARCKSL1	EIF4G1	XRCC6	EIF4G1	PRDX4	EIF4G1	PDCD6		MAPK15	MPP2	FBXO2	NT5DC1		PPP2R5D			KPNA3	SLC25A12		MBNL1				TAP2
DHX36	LAMB2	PRPSAP1	DDX5	HIST1H1E	DDX5	TCP1	DDX5	PCBP2	DDX5	MCTS1		CHMP3	NAPG	GNAI1	BROX		TSN			NDUFB3	PALM		JMJD6				TXLNA
DSP	FGA	ZNF365	XRCC6	HMGN2	XRCC6	RPL21	XRCC6	LRRC59	XRCC6	AGPS		KBTBD11	PCDH1	GNAO1	ECPAS		TNPO1			AMPD2	NDUFB10		CWC27				WDR48
ETFA	PMP2	RANBP9	TCP1	RPS26	TCP1	RAN	TCP1	DRG1	TCP1	CAPN2		AK5	PPFIA3	KIF21A	ATL3		VAT1			SEC63	GOT2		NCOA4				OCLN
FABP5	HBD	APOE	RPL21	SUPT16H	RPL21	PPIA	RPL21	PDCD6	RPL21	CBR1		EHD3	PPP2CA	LDHB	TWF2		PRMT1			SSR4	AHSG		NPC2				PLEKHH1
GTF2F2	MOG	BDH2	RAN	STIP1	RAN	G3BP1	RAN	MCTS1	RAN	DDX6		ZACN	PSMD10	PRKCB	PPP4R3A		NIPSNAP1			DDX19A	SLC25A5		PPIL2				YARS1
HIP1	MYL9	NEFH	PPIA	SNX2	PPIA	CEP170	PPIA	AGPS	PPIA	HNRNPDL		HDGFRP2	PVRL1	MAPRE2	SFXN4		CORO1B			PTPN1	COX5B		NCOA1				TH
KRT14	GID8	GARS1	G3BP1	ZRANB2	G3BP1	EIF3G	G3BP1	CAPN2	G3BP1	MYO6		PSTPIP2	RAC3	TPM3	SKIC3		EML4			GLO1	COX6C		RBM6				CNTN6
KRT5	MYH11	GSR	CEP170	RBM3	EIF3G	RPS20	CEP170	CBR1	CEP170	NDUFA9		ARC	REEP1	NSFL1C	WDR82		RAB18			SAFB	PDHB		SETD1A				SFXN3
MOB2	HIST1H2AH	GAS7	EIF3G	RBMX	RPS20	DYNLL1	EIF3G	DDX6	EIF3G	PSMB2		CHMP1B	SNCA	TPM1	CYFIP1		AASDHPPT			XPO7	ATP1B2		TRIM8				CHP1
NEDD4L	HIST1H2AB	NAXD	EIF4B	ECH1	DYNLL1	PSMD1	EIF4B	HNRNPDL	EIF4B	2025-09-06		SIK3	SNCB	UCHL1	GET4		PUF60			ARHGAP35	ATP2B1		ZNF318				ECHDC1
SAE1	DAO	POLR2L	RPS20	GNB2L1	PSMD1	PSMD12	RPS20	MYO6	RPS20	CAPZB		FAM208A	STMN2	PRKAR2B	ZC3HAV1		VDAC3			ASAP1	COX5A		CHD8				SIRT2
SLAIN2	2025-03-02	CAB39	DYNLL1	PSME1	PSMD12	PSMD14	DYNLL1	NDUFA9	DYNLL1	LDHA		LOC102724023	TBCA	NCAM1	MAVS		FARSA			PRRC2C	ITIH2		NKRF				LDB3
SLC2A1	SIRPA	MYH7B	PSMD1	COPS4	PSMD14	RAB7A	PSMD1	PSMB2	PSMD1	KHSRP		STXBP2	TPD52	HIST1H1C	HEATR3		TLN1			CISD1	SYT1		SRSF12				CPNE7
SUMO2	PTRF	CPNE6	PSMD12	HSPA1L	RAB7A	SNRPD2	PSMD12	2025-09-06	PSMD12	RBBP4		GPC1	TRIO	TRIM2	NDUFA11		MTCH2			DHX36	PSMA4		CCNL1				UBQLN2
TFG	PTPN18	ANXA11	PSMD14	ENAH	SNRPD2	EIF4G2	PSMD14	CAPZB	PSMD14	STT3B		OR2W6P	RAB3A	TUBB2A	DNAAF5		IPO5			DSP	CALR		PSD2				PDCD10
VPS33A	ATP5PB	DCTN3	RAB7A	PSMD4	EIF4G2	EIF3E	RAB7A	LDHA	RAB7A	TMED7		WDR64	ZC2HC1A	ATP5F1	CEP97		DHX15			ETFA	PRDX5		TLK2				FBXL8
ABLIM1	GID4	TUBB2B	VTA1	DNAJA1	EIF3E	KIF5B	VTA1	KHSRP	VTA1	2025-09-02		NPLOC4	APBA1	ATP5A1	WDR75		COPB2			FABP5	SRI		SRSF10				COMMD7
ADD2	PDXK	MAP6	SNRPD2	ABI2	KIF5B	TRIM28	SNRPD2	RBBP4	SNRPD2	BUB3		MIA2	ELAVL4	ATL1	CHERP		EPB41L2			GTF2F2	SFN		QRICH1				TBC1D12
ADRM1	TINAGL1	RPL24	EIF4G2	ADD1	TRIM28	ACOT7	EIF4G2	STT3B	EIF4G2	CACYBP		DYNC1LI2	FARP1	ERC1	SUGP2		ATP1B3			KRT14	MDH2		HOMER3				SH3BP4
ARL6IP5	VCAN	HNRNPK	EIF3E	DPYSL4	ACOT7	DNM1L	EIF3E	TMED7	EIF3E	TUBB6		RASGRP4	SRP9	RAB11A	CCAR1		SEC31A			KRT5	SLC1A3		ATN1				ITGB2
ARPP19	KCNAB2	RPS3	KIF5B	ATP6V1B2	DNM1L	NDUFA4	KIF5B	2025-09-02	KIF5B	TUBA1C		PNMAL2	VCP	UBE2N	RHOT2		PPP1CA			MOB2	ATP5O		RER1				ARHGAP17
ATP1A3	PHYHIP	HNRNPU	TRIM28	CAP1	NDUFA4	ATP6V1A	TRIM28	BUB3	TRIM28	MAGED2		PNN	RPS15	MYH10	PELP1		SNRPF			NEDD4L	PSMD7		LEO1				SIR2
CADM2	YPEL5	DHX9	ACOT7	CDV3	ATP6V1A	ARPC2	ACOT7	CACYBP	ACOT7	EIF3L		EPS15L1	ACAP2	HADHA	NUP93		GNAS			SLAIN2	OXCT1		CEP250				P2RY12
CALM3	RABEP1	HNRNPM	DNM1L	DCX	ARPC2	CLASP2	DNM1L	TUBB6	DNM1L	AHCY		ZZEF1	H2AFV	RPL32	ASCC3		EIF3I			SLC2A1	ATP5J2		RPL39				AKAP2
CARHSP1	MAPK8IP3	EEF1G	NDUFA4	CNRIP1	CLASP2	CLTC	NDUFA4	TUBA1C	NDUFA4	AP3D1		PGAP1	PURB	NCL	STAG2		CPSF6			SUMO2	TPI1		AKAP9				MAG
STX7	CCDC113	RPS5	ATP6V1A	CRIP2	CLTC	WDR1	ATP6V1A	MAGED2	ATP6V1A	CAND1		PRPS2	BCLAF1	AMPH	CISD2		COPS6			TFG	RAB5B		KDM5C				UFC1
CDH2	KIF5A	VIM	ARPC2	CTNNB1	WDR1	DYNC1H1	ARPC2	EIF3L	ARPC2	ACTN4		MPP6	TMOD2	CLIP2	NHLRC2		KCTD12			VPS33A	RHOB		RPL36A				C2orf76
CALU	KIAA1045	HSP90AA1	CLASP2	CS	DYNC1H1	OTUB1	CLASP2	AHCY	CLASP2	NUDT21		RPL36AL	FH	SPTBN2	NAXE		SPCS3			BYSL	SNRPN		DCAF10				GNG4
CTNND2	RPS26P11	HSP90AB1	CLTC	FBXO2	OTUB1	PAFAH1B1	CLTC	AP3D1	CLTC	CORO1C		IGLV3-9	PPP3CB	SYNJ1	THOC2		EIF3F			MYBBP1A	ALDH6A1		ACVR1B				HRH1
CXADR	APOO	RPL31	WDR1	GNAI1	PAFAH1B1	PPP5C	WDR1	CAND1	WDR1	AP2A2		CCDC177	RCN1	CAMKV	WDR36		CTNND1			ADK	HIST2H2BE		GTF2H1				PITPNB
DBN1	MTURN	AP2M1	DYNC1H1	GNAI2	PPP5C	PYGB	DYNC1H1	ACTN4	DYNC1H1	AP2A1		CRP	SMAP1	NCDN	TBC1D15		NDUFS3			BAX	SV2B		RBM15B				2025-09-10
SNCG	FAF1	ACTG1	OTUB1	GNAO1	PYGB	SLC25A4	OTUB1	NUDT21	OTUB1	GDI2		PPP2R4	SART1	HIST1H1D	CIP2A		IPO7			BRCC3	2025-09-05		BTBD11				MTMR2
EEF1D	RNF126	COPS3	PAFAH1B1	AK1	SLC25A4	HSP90B1	PAFAH1B1	CORO1C	PAFAH1B1	KPNB1		ACTA1	RPL37A	ARPC5	HM13		ATP6V1C1			CDK4	OPTN		BRD4				FBH1
WDR47	SBSN	HNRNPA2B1	PPP5C	MBP	HSP90B1	SPTBN1	PPP5C	AP2A2	PPP5C	ATP1A1		MADD	NF2	SYNGR3	BRIX1		TMEM33			CORO7	JAKMIP1		PLEKHA6				LUM
RAB3D	ARHGEF2	ACTB	PYGB	KIF21A	SPTBN1	USP14	PYGB	AP2A1	PYGB	P4HB		VARS	MPRIP	OPA1	UTP15		SPCS2			EXOSC3	CHMP1A		NACC2				MOSPD2
EPB49	GSTK1	RPS4X	SLC25A4	LDHB	USP14	CANX	SLC25A4	GDI2	SLC25A4	SLC3A2		AKAP5	SRSF1	PIP5K1C	NUP210		PPA1			EXOSC9	RAB6B		RBM26				NUBP1
MAP4K4	TOMM70	ANK2	HSP90B1	ALDH2	FKBP4	FKBP4	HSP90B1	KPNB1	HSP90B1	PPP1CB		SERPINB3	RPLP1	MGEA5	GEMIN5		SEC23A			CCAR2	LIN7C		PNMA8B				FMNL1
FDPS	RNF168	LASP1	SPTBN1	PRKCB	USP5	USP5	SPTBN1	ATP1A1	SPTBN1	PPP1CC		SDC4	HIST2H2AC	DNAJC6	NOC3L		XPNPEP1			ETF1	ADD3		BTBD3				SYNJ2BP
GSTP1	SYNGR1	TBCB	USP14	MAPRE2	ALDH7A1	ALDH7A1	USP14	P4HB	USP14	RAC1		BRD2	TIMM44	SLC25A12	NUP133		PDHA1			HCFC1	2025-09-03		RAVER1				PLCG2
LPPR3	CCDC85B	EEF1A2	CANX	TPM3	DNM2	DNM2	CANX	SLC3A2	CANX	COX4I1		ARIH1	ABAT	PALM	CKAP2		FBL			NELFCD	MAPRE3		ZFYVE19				SYNE3
MPP2	ZIM3	RPS27A	FKBP4	NSFL1C	PGD	PGD	FKBP4	PPP1CB	FKBP4	GOT1		PDE1B	CGN	NDUFB10	TM9SF4		ATXN10			NOC2L	ATP6V1D		RPS6KA4				CLIC5
NAPG	RNPS1	CCT8	USP5	PPM1E	RAB14	RAB14	USP5	PPP1CC	USP5	PFKL		PIP4K2C	AAK1	GOT2	NUP205		RPS27L			PRRC2A	CSTB		LSM14A				RAB12
PCDH1	CSNK1E	AHNAK	ALDH7A1	TPM1	ACTR2	ACTR2	ALDH7A1	RAC1	ALDH7A1	ARF4		USP25	AP180	AHSG	HDAC2		CPNE3			RPS6KA1	RAP1GDS1		LIPA				ADSS1
PPFIA3	RMND5A	CSDE1	DNM2	CNP	DAD1	DAD1	DNM2	COX4I1	DNM2	HK1		K1C10_MOUSE	ARBK1	SLC25A5	SYMPK		CSE1L			PSME3	C1QBP		HNRNPUL2				MYO1E
PPP2CA	PTPN20A	CTTN	PGD	UCHL1	SLC25A11	SLC25A11	PGD	GOT1	PGD	RAB6A		TBK1	CAMP3	COX5B	NCLN		MORF4L2			CNOT9	GPM6B		AKAP8				PPP2R5A
PSMD10	CNTN2	RAB2A	RAB14	HSPA1B	PTPN11	PTPN11	RAB14	PFKL	RAB14	UBE2M		SPOCK1	CPLX1	COX6C	CCDC47		IPO9			UBAP2	GNAZ		GRIN2A				MFAP4
PVRL1	SEMA4G	SPTAN1	ACTR2	PRKAR2B	STRAP	STRAP	ACTR2	ARF4	ACTR2	YKT6		SNX1	DNJB1	PDHB	SYAP1		TOMM22			RFC3	CORO1A		LRATD1				FAM91A1
RAC3	HIST1H2BJ	TUBB3	DAD1	CKMT1A	SEC22B	SEC22B	DAD1	HK1	DAD1	GSPT1		C1orf68	DPYL2	ATP1B2	MAGOHB		PGM3			YTHDF3	TALDO1		GAR1				PECAM1
REEP1	SARS2	PEBP1	SLC25A11	NCAM1	MAPK1	MAPK1	SLC25A11	RAB6A	SLC25A11	PDIA6		ARF3	E41L1	NME1	FERMT2		ARCN1			RANGAP1	DYNLL2		RBM8A				MAP3K3
SNCA	NDUFV1	SNRPD3	PTPN11	HIST1H1C	FHL1	FHL1	PTPN11	UBE2M	PTPN11	VDAC2		C1QA	G3P	ATP2B1	SEH1L		ACAT2			AGL	EIF3C		CACTIN				ATP7A
SNCB	MLF2	RTN3	STRAP	HSPA6	CNDP2	CNDP2	STRAP	YKT6	STRAP	SERPINH1		EFHD1	GDIR1	COX5A	KIFBP		EIF3K			FAF2	KIAA1598		ZC3H4				NPNT
STMN2	CAMK2G	RPL15	SEC22B	MYL12A	KPNA2	HSPA2	SEC22B	GSPT1	SEC22B	ARHGDIA		DDI2	GP158	ITIH2	SAAL1		COPB1			HPRT1	CAP2		GNL3				RDX
TBCA	EVL	RPL29	MAPK1	TRIM21	EIF2A	HSPA5	MAPK1	PDIA6	MAPK1	AP2S1		ZFYVE27	IF4G3	SYT1	EDC3		STT3A			COPZ1	NUTF2		MKRN2				PAK1
TPD52	ATRIP	RPLP2	FHL1	TRIM2	PRMT5	RPL7	FHL1	VDAC2	FHL1	EIF5		NBPF6	KCC2D	PSMA4	SRPK1		MGST3			EMC1	BRK1		ATRX				MUC16
TRIO	CEP63	RPL28	CNDP2	TUBB2A	NME2	EIF2S2	CNDP2	SERPINH1	CNDP2	NAP1L1		EZH1	MARE1	CALR	POP1		TYMS			TMCO1	ATP6V0A1		MPP1				HSPA4
RAB3A	BLOC1S3	RPS25	HSPA2	CSRP1	RPS12	RPL8	HSPA2	ARHGDIA	HSPA2	NPEPPS		IGHV1-69	MCCA	PRDX6	TM9SF2		CTBP2			MORF4L1	FSD1		RPRD2				LGALSL
ZC2HC1A	BLVRB	RPL17	HSPA5	UQCRC2	HNRNPH1	RPL18A	HSPA5	AP2S1	HSPA5	ARPC4		IGHG3	MTAP2	PRDX5	VRK1		RAB13			CHORDC1	ATP5I		PRPF38A				CHMP2A
APBA1	TAX1BP1	RPS9	RPL7	ATP5F1	FASN	CAPRIN1	RPL7	EIF5	RPL7	RHOA		ARAP2	NKTR	SRI	NCAPG		BZW1			PRPF19	DNM3		ODF2				GLDN
ELAVL4	GAD2	RPL27A	EIF2S2	ATP5A1	RPS15A	RPL5	EIF2S2	NAP1L1	EIF2S2	SNRPE		IGLV3-21	NP1L4	SFN	ELAC2		SMU1			BANF1	ATP8A1		ZBTB16				NT5C3A
FARP1	HERC1	RPS11	RPL8	ATL1	ILF2	PA2G4	RPL8	NPEPPS	RPL8	SNRPD1		DNAJC17	PCCA	MDH2	TXNDC17		DHRS7			PSMG1	NECAP1		FOXG1				MVB12B
VCP	No Gene	HNRNPA3	RPL18A	ERC1	PRDX4	RPL9	RPL18A	ARPC4	RPL18A	GNB1		SPECC1	PI42A	SLC1A3	PRXL2A		AHSA1			DRG2	ATIC		RPL37A				RHOG
ACAP2	NAP1L3	SFPQ	CAPRIN1	PDIA3	PCBP2	RPS13	CAPRIN1	RHOA	CAPRIN1	GNB2		TECPR1	PYC	ATP5O	ESYT1		ACSL3			DDX39A	IDH3B		TCERG1				TRAPPC1
PURB	MAP7D1	RPS14	RPL5	RAB11A	LRRC59	EIF2S3	RPL5	SNRPE	RPL5	PSMD6		SPEN	RBNS5	PSMD7	MCMBP		ATAD1			DOCK7	VPS26B		POU3F3				RAB32
BCLAF1	KCMF1	NONO	PA2G4	UBE2N	DRG1	RPL14	PA2G4	SNRPD1	PA2G4	PAFAH1B3			SH3G2	SUB1	DCUN1D5		DHCR7			SMARCA5	SPTBN4		RBM12B				CLIC2
TMOD2	CLU	YWHAZ	RPL9	MYH10	PDCD6	DDX3X	RPL9	GNB1	RPL9	ARPC1A			SHAN2	OXCT1	MRI1		COPG1			JUP	SRSF7		HNRNPLL				ARHGEF37
FH	SYNE1	TUBA1B	RPS13	ATP5C1	MCTS1	RPL4	RPS13	GNB2	RPS13	VPS35			SRC8	ATP5J2	NOC4L		MYO1B			CHMP4B	SLC25A22		NRXN2				DYNC1I1
RCN1	UBE2H	TUBB4B	EIF2S3	HADHA	DDX6	RPL13A	EIF2S3	PSMD6	EIF2S3	NCKAP1			SRCN1	TPI1	NUP85		GNA11			CLINT1	PRKACB		SLC4A1AP				PARVB
SMAP1	ITPRIP	TUBA1A	RPL14	PSMC4	HNRNPDL	RPS18	RPL14	PAFAH1B3	RPL14	ANXA6			SYUA	DSTN	GTPBP4		RAB11B			PCNP	SOGA3		TP53BP1				GLIPR2
SART1	SMARCAD1	RPL35	DDX3X	IDH2	PSMB2	RPL12	DDX3X	ARPC1A	DDX3X	MIF			SYUB	RAB5B	OSBPL8		RDH11			DCLK2	UBE2O		BCL11A				C4orf36
NF2	RICTOR	LRRC47	RPL4	MYL6	2025-09-06	SSB	RPL4	VPS35	RPL4	COPS2			TAGL3	RHOB	DPH1		SNX5			FUBP1	WDR37		RBM10				NIBAN2
MPRIP	HUWE1	SRP14	RPL13A	RAB10	CAPZB	GAPDH	RPL13A	NCKAP1	RPL13A	AP1B1			TAU	AP2B1	NAA50		KPNA3			NDUFB8	YARS		ZGPAT				GIMAP8
TIMM44	UBR1	HNRNPA1	RPS18	RAB1A	LDHA	RPL19	RPS18	ANXA6	RPS18	GPS1			VCIP1	SNRPN	UBA5		NDUFB3			NUFIP2	KIF3A		HIVEP2				GGA1
CGN	ERCC5	HNRNPC	RPL12	RPL32	KHSRP	RPL23	RPL12	MIF	RPL12	PTGES3			WIPF2	TPM4	PAIP1		CAPN1			CNOT1	ARL3		NOP58				KIF13B
AAK1	PRDM1	PARP1	SSB	UBA52	RBBP4	HNRNPR	SSB	COPS2	SSB	UQCR10			STAU1	ALDH6A1	ILKAP		AMPD2			CLIC1	CADPS		PRCC				DNAL1
AP180	SDCBP	BIN1	GAPDH	GRB2	2025-09-02	RPLP0	GAPDH	AP1B1	GAPDH	TMPO				RCN2	XRN2		SEC63			IRS4	PLCB1		RIOX1				GBF1
ARBK1	GAS8	DCLK1	RPL19	CDK5	BUB3	ENO1	RPL19	GPS1	RPL19	CSNK1A1			HMGA2	2025-09-07	DDX47		SSR4			HAT1	DNAJB2		YY1				AOC3
CAMP3	GNB5	NMT1	RPL23	AP3B2	CACYBP	RPS8	RPL23	PTGES3	RPL23	PSMC6			CLNS1A	HIST2H2BE	RAB3GAP2		DDX19A			UQCRQ	MYO18A		RTF2				KIAA0930
CPLX1	CBR3	RPL21	HNRNPR	PIN1	TUBB6	DDX17	HNRNPR	UQCR10	HNRNPR	AP3S1			HDLBP	SV2B	BOLA2B		TECR			PFAS	LSAMP		RPL23A				DCN
DNJB1	SPOCK2	RAN	RPLP0	CAMK2B	TUBA1C	CFL1	RPLP0	TMPO	RPLP0	EIF3D			RPL36A	2025-09-05	TMX1		PTPN1			PGRMC2	PHYHIPL		ARHGAP32				PAPSS2
DPYL2	PJA2	PPIA	ENO1	UGP2	MAGED2	HSPA4	ENO1	CSNK1A1	ENO1	AP1M1			RPL37	OPTN	ACBD3		GLO1			IPO8	TNIK		CHD6				COL6A3
E41L1	EMILIN3	RPS20	RPS8	PRRT2	EIF3L	RPS17	RPS8	PSMC6	RPS8	RPS27			RPL26L1	JAKMIP1	UNC45A		SAFB			ZW10	GDA		NOP56				DNAJA4
G3P	CCDC92	PSMD1	DDX17	DPYSL5	AHCY	UBA1	DDX17	AP3S1	DDX17	CSNK2B			ARHGEF7	CHMP1A	RNPEP		XPO7			GSTZ1	PLP1		TRAF3				RALA
GDIR1	LRIF1	PSMD12	CFL1	OLA1	AP3D1	TUFM	CFL1	EIF3D	CFL1	SEC13			DKFZp686L20222	RAB6B	HEATR1		ANXA5			PRPSAP2	STX1A		PLEKHA5				HEATR5A
GP158	DAPK3	PSMD14	HSPA4	2025-09-11	CAND1	RPL35A	HSPA4	AP1M1	HSPA4	ACAT1			MTHFD1	LIN7C	RPF2		ARHGAP35			PLOD3	FKBP1A		ADPRHL1				COL6A2
IF4G3	CCDC152	SNRPD2	RPS17	RAB21	CORO1C	RPL34	RPS17	RPS27	RPS17	SACM1L			RPL3L	ADD3	NOL11		ASAP1			DPM1	SH3GL2		FBXL17				SEMA3G
KCC2D	RWDD2A	EIF3E	UBA1	SFXN1	AP2A2	RPL30	UBA1	CSNK2B	UBA1	CKAP5			NOLC1	2025-09-03	MOB1A		PRRC2C			CLUH	RTCA		SERPINI1				SRPX
MARE1	AP3M2	KIF5B	TUFM	NCL	AP2A1	RPL36	TUFM	SEC13	TUFM	RANBP1			CHLSN	MAPRE3	QTRT2		CISD1			ANKRD17	TUBA8		AGFG2				LIMA1
MCCA	ARRB1	DNM1L	RPL35A	AMPH	GDI2	HNRNPD	RPL35A	ACAT1	RPL35A	EIF3M			NUCL	ATP6V1D	ARMT1		DBNL			HMMR	KIAA0513		NACC1				TBC1D8B
MTAP2	DMTN	ATP6V1A	RPL34	PIP4K2B	KPNB1	RPL23A	RPL34	SACM1L	RPL34	HSPA1A			TSG101	CSTB	LRRC40		DHX36			MACROH2A1	SUGT1		MAP7				HYI
NKTR	MAPK8IP2	ARPC2	RPL30	CLIP2	ATP1A1	RPL13	RPL30	CKAP5	RPL30	KRT1			TCEA1	GSN	XPO5		DSP			VPS26A	TBCE		RBM17				RAB34
NP1L4	PRL	CLASP2	RPL36	RAB5C	P4HB	CCDC124	RPL36	RANBP1	RPL36	KRT10			CALM1	RAP1GDS1	MYG1		ETFA			SF3B1	H2AFY		TMEM266				PPP6R1
PCCA	PRKCG	DYNC1H1	HNRNPD	HBB	SLC3A2	RPL7A	HNRNPD	EIF3M	HNRNPD	ABI1			POTEKP	C1QBP	XAB2		FABP5			TIPRL	RAP1GAP		NBR1				PHLDA3
PI42A	RHEB	OTUB1	RPL23A	AARS	PPP1CB	H1FX	RPL23A	HSPA1A	RPL23A	MAPRE1			POTEF	GPM6B	APMAP		GTF2F2			UTP20	QDPR		CHD9				OAS3
PYC	ARL6IP4	PAFAH1B1	RPL13	HP1BP3	PPP1CC	MARCKS	RPL13	KRT1	RPL13	CCDC6			NARS1	GNAZ	OSGEP		HIP1			NUP155	NDUFA10		PHIP				SYT17
RBNS5	SPATS2	PPP5C	CCDC124	SYNJ1	RAC1	RPL22	CCDC124	KRT10	CCDC124	CHMP5			CSDA	CORO1A	INCENP		KRT14			ZMPSTE24	TOLLIP		PDE4DIP				NDUFS5
SH3G2	PDCD6IP	PYGB	RPL7A	CAMKV	COX4I1	FUS	RPL7A	ABI1	RPL7A	CNN3			PRP19	TAOK1	AAAS		KRT5			ATP5MG	FAM49A		SCN1B				PARVA
SHAN2	MAPK10	SLC25A4	H1FX	CRKL	GOT1	EIF3J	H1FX	MAPRE1	H1FX	EMD			RALY	TALDO1	HELLS		MOB2			RSL1D1	ATP2B3		ZNF483				PIGS
SRC8	RTF1	HSP90B1	MARCKS	NCDN	PFKL	EDF1	MARCKS	CCDC6	MARCKS	HSP90AB2P			TCOF1	2025-09-08	ATG3		NEDD4L			MTA2	OXR1		SELENOO				CPTP
SRCN1	PIEZO2	SPTBN1	RPL22	PIP4K2A	ARF4	EIF4H	RPL22	CHMP5	RPL22	KLC1			RASA1	DYNLL2	MDN1		SAE1			ELP1	ARGLU1		CAMTA1				HSD17B7
SYUA	FBXO41	USP14	FUS	HBA1	HK1	EPB41L1	FUS	CNN3	FUS	PPP1R12A			H2AX	GNAQ	CYRIB		SLAIN2			BPNT1	FGG		CXorf56				ARPC1B
SYUB	DCAF11	CANX	EIF3J	CRYM	RAB6A	RPS19	EIF3J	EMD	EIF3J	SET			CLTCL1	EIF3C	TBC1D13		SLC2A1			ACTL6A	UBR4		PAXBP1				DOCK5
TAGL3	SCAI	FKBP4	EDF1	PSMD8	UBE2M	NPM1	EDF1	HSP90AB2P	EDF1	SNRNP70			SNRPB2	KIAA1598	FANCI		SUMO2			EPHX1	CA1		TLK1				MYL12B
TAU	MAPK15	STRAP	EIF4H	CEND1	YKT6	ERH	EIF4H	KLC1	EIF4H	TAGLN3			THYN1	PFDN1	DDX18		TFG			LTA4H	CCDC174		RPL6				SNX22
VCIP1	CHMP3	HSPA2	EPB41L1	H1F0	GSPT1	HSPA9	EPB41L1	PPP1R12A	EPB41L1	TJP1			HAUS1	APP	SDAD1		VPS33A			UMPS	FN1		DHX38				LSM7
WIPF2	KBTBD11	HSPA5	RPS19	FLOT1	PDIA6	HNRNPL	RPS19	SET	RPS19	EFTUD2			EXOSC6	HNRNPH3	NDUFB11		MOGS			HARS1	PSD3		DKFZp564A026				INPP5A
ADK	AK5	RPS18	NPM1	GSK3A	VDAC2	RPS7	NPM1	SNRNP70	NPM1	SYNRG			RBM28	CAP2	TEX10		BYSL			CCNB1	HIST1H1B		COIL				FERMT1
BAX	EHD3	RPL19	ERH	RCC2	SERPINH1	HNRNPH2	ERH	TAGLN3	ERH	TAGLN2			FMR1	NUTF2	BABAM2		NSUN2			IDE	LMNB1		MEF2C				ARF1
BRCC3	ZACN	RPL23	HSPA9	ABCF1	ARHGDIA	SNRPA	HSPA9	TJP1	HSPA9	SCD			SMC4	GDAP1	FAM120A		MYBBP1A			CTPS1	UQCRFS1P1		DDX23				PTPRB
CDK4	HDGFRP2	RPS8	HNRNPL	RTRAF	AP2S1	PSMC3	HNRNPL	PRKAR2A	HNRNPL	LARP1			PIPSL	BRK1	HSPBP1		TRIM25			PLCG1	MMRN2		PYROXD2				LRRC57
CORO7	PSTPIP2	DDX17	RPS7	PPM1G	EIF5	PSMD2	RPS7	SPTBN2	RPS7	HNRNPUL1			IGKV2-29	ATP6V0A1	LARS1		ADK			CSNK2A2	SELENBP1		WRNIP1				NOTCH1
EXOSC3	ARC	CFL1	HNRNPH2	LSM12	NAP1L1	HSPB1	HNRNPH2	PHB	HNRNPH2	AGFG1			HMGN4	FSD1	ORC3		BAX			TUBG1	BSG		PRPF31				ACO1
EXOSC9	CHMP1B	RPS17	SNRPA	IGF2BP3	NPEPPS	PSMC1	SNRPA	EFTUD2	SNRPA	EXOSC10			OPLAH	ATP5I	COPG2		BRCC3			TARS1	MAEA		WAC				CTNNA3
NELFCD	SIK3	H1FX	PSMC3	PABPC4	ARPC4	PPIB	PSMC3	SYNRG	PSMC3	GCN1			CASK	DNM3	GRHPR		CDK4			RPA1	IGSF8		PNKP				WFS1
NOC2L	FAM208A	EIF4H	PSMD2	RTCB	RHOA	CKB	PSMD2	TAGLN2	PSMD2	VARS1			FABP7	ATP8A1	UBA2		CORO7			CAD	FGB		ZNF574				DDHD2
PKN2	LOC102724023	EPB41L1	HSPB1	FEN1	SNRPE	CRMP1	HSPB1	SCD	HSPB1	PRPF4			MAP3K7	NECAP1	NXF1		EXOSC3			ABCD3	HIST1H2BL		SLC25A3				GFUS
PRKCI	STXBP2	HNRNPH2	PSMC1	RPSA	GNB1	SNAP91	PSMC1	LARP1	PSMC1	STAT1			NARS	ATIC	ABCF2		EXOSC9			ADSL	HIST2H3A		RPL13				S100A11
PRRC2A	GPC1	SNRPA	PPIB	PRDX2	GNB2	ENO2	PPIB	HNRNPUL1	PPIB	TOMM40			AHCYL1	IDH3B	DDX20		CCAR2			POLR2B	SERPINA1		TRAF7				TTC38
RPS6KA1	OR2W6P	PPIB	BASP1	KRT9	PSMD6	FSCN1	BASP1	AGFG1	BASP1	PRPF8			NDUFS5	PEA15	CYB5R1		ETF1			RRM2	LAMA2		AKR1D1				FNBP1
UBAP2	WDR64	SNAP91	CKB	KRT2	PAFAH1B3	HINT1	CKB	EXOSC10	CKB	DCTN1			PFKFB2	VPS26B	IPO11		HCFC1			MPI	SERPINF1		ZMYND8				SMTN
YTHDF3	NPLOC4	HINT1	CRMP1	HADHB	ARPC1A	HIST1H4A	CRMP1	GCN1	CRMP1	UPF1			EIF5B	TAGLN	BAZ1B		NELFCD			NUP214	LAMA5		SESN2				CHMP6
RANGAP1	MIA2	HIST1H4A	SNAP91	EIF5A	VPS35	MYO5A	SNAP91	VARS1	SNAP91	SF3B3			PRAF2	SPTBN4	CPSF3		NOC2L			ATP5F1C	LAMB2		ERCC3				CHST14
AGL	DYNC1LI2	MYO5A	ENO2	ZC3H15	NCKAP1	RUFY3	ENO2	PRPF4	ENO2	XPO1			DNAJA2	SRSF7	NUDT5		PKN2			RFC5	FGA		RASD1				SGIP1
FAF2	RASGRP4	RUFY3	FSCN1	HSD17B10	ANXA6	SNAP25	FSCN1	STAT1	FSCN1	ARPC3			PSIP1	SLC25A22	HECTD1		PRKCI			CSK	PMP2		RAE1				CSNK1G2
HPRT1	PNMAL2	SYN1	HINT1	PRPS1	MIF	SYN1	HINT1	TOMM40	HINT1	AP1G1			PPM1B	PRKACB	SSR3		PRRC2A			MTREX	GID8		SLU7				POTEKP
COPZ1	PNN	SV2A	HIST1H4A	KRT6A	COPS2	STXBP1	HIST1H4A	PRPF8	HIST1H4A	VAPB			IDH1	SOGA3	USP24		RPS6KA1			SSR1	HIST1H2AH		RNF20				RPSA
EMC1	EPS15L1	SSBP1	MYO5A	SKP1	AP1B1	SV2A	MYO5A	DCTN1	MYO5A	CYB5R3			ALDH1L1	UBE2O	SMC3		PSME3			NAMPT	HIST1H2AB		OSTF1				TXNL4B
RBM14	ZZEF1	ALYREF	RUFY3	RBM39	GPS1	TKT	RUFY3	UPF1	RUFY3	PNP			ATP5H	WDR37	NIP7		CNOT9			MKI67	DAO		TSR1				LSM6
TMCO1	PGAP1	PACS1	SNAP25	DNAJC8	PTGES3	GSK3B	SNAP25	SF3B3	SNAP25	TFRC			GLRX3	YARS	GNE		UBAP2			NOP2	2025-03-02		BRF1				FBLN2
MORF4L1	PRPS2	HNRNPDL	SYN1	RPL10	UQCR10	ATP1A2	SYN1	XPO1	SYN1	RPN1			DDAH1	KIF3A	DIS3		RFC3			BAG6	PTRF		NQO2				PDE1C
CHORDC1	MPP6	CACYBP	STXBP1	RNH1	TMPO	ATP6V0D1	STXBP1	ARPC3	STXBP1	EIF4E			MYO1D	TBC1D10B	SF3B6		YTHDF3			GNPDA1	PTPN18		RNF40				ABCB1
PRPF19	RPL36AL	AP3D1	SV2A	ANP32A	CSNK1A1	SSBP1	SV2A	AP1G1	SV2A	CYC1			NFASC	ARL3	PTRH2		SNRNP200			PLA2G4A	ATP5PB		DLG2				TTC1
MYO1C	IGLV3-9	AP2A2	TKT	GARS	PSMC6	ALYREF	TKT	VAPB	TKT	TXN			MPC2	CADPS	TBL2		RANGAP1			LMAN1	GID4		PI4K2A				PDE6C
BANF1	CCDC177	AP2A1	GSK3B	HNRNPF	AP3S1	PACS1	GSK3B	CYB5R3	GSK3B	SLC25A6			LETM1	FN3K	LAS1L		AGL			SARS1	PDXK		MAGI2				ERBB3
PSMG1	CRP	ATP1A1	ATP1A2	RPL18	EIF3D	LANCL2	ATP1A2	PNP	ATP1A2	ACTN1			TXNDC12	PLCB1	PPME1		FAF2			PRIM1	TINAGL1		NEB				SCYL2
DRG2	PPP2R4	P4HB	ATP6V0D1	IGF2BP1	AP1M1	EIF4A2	ATP6V0D1	TFRC	ATP6V0D1	EZR			ALDH1A1	UBQLN1	YTHDF2		HPRT1			GMPS	VCAN		RPL13A				DAAM2
OGA	ACTA1	SLC3A2	SSBP1	SDHA	RPS27	KPNA2	SSBP1	RPN1	SSBP1	POR			GLUD1	DNAJB2	UCHL5		COPZ1			MRE11	KCNAB2		TTC33				C17orf100
DDX39A	MADD	COX4I1	PLEC	ELOB	CSNK2B	EIF2A	PLEC	EIF4E	PLEC	PSMB1			DDAH2	MYO18A	TNPO3		EMC1			LRBA	YPEL5		YLPM1				RABGAP1L
SEC16A	VARS	GOT1	ALYREF	STUB1	ACAT1	PRMT5	ALYREF	CYC1	ALYREF	FLNA			MT-CO2	NEBL	SRPRB		RBM14			PAPOLA	RABEP1		BTAF1				VWA5A
DOCK7	AKAP5	PFKL	PACS1	HMGB2	SACM1L	NME2	PACS1	TXN	PACS1	VDAC1			C3	LSAMP	GMPPB		TMCO1			ALDH3A2	MAPK8IP3		TRIM33				ME2
DDX50	SERPINB3	ARF4	LANCL2	PYM1	CKAP5	RPS12	LANCL2	SLC25A6	LANCL2	ACP1			HRAS	PHYHIPL	GTF3C3		MORF4L1			VAMP7	CCDC113		PPIL3				COL6A1
AMOT	SDC4	HK1	EPB41	HIST1H1D	RANBP1	HNRNPH1	EPB41	ACTN1	EPB41	LAP3			HIST1H2BK	TNIK	SNX9		CHORDC1			RPS6KA3	KIAA1045		ITPKB				PALLD
SMARCA5	BRD2	VDAC2	EIF4A2	YBX2	EIF3M	FASN	EIF4A2	EZR	EIF4A2	MAT2A			ALB	GDA	CFAP20		PRPF19			KPNA1	RPS26P11		CMTR1				SLC44A2
RRBP1	ARIH1	SERPINH1	KPNA2	PRKRA	HSPA1A	RPS15A	KPNA2	POR	KPNA2	CTNNA1			LTF	PLP1	BZW2		MYO1C			SMS	APOO		GRIP2				CLTCL1
JUP	PDE1B	ARHGDIA	EIF2A	CDC5L	EFTUD2	ILF2	EIF2A	PSMB1	EIF2A	DDOST			A2M	STX1A	DYNC1LI1		BANF1			NUP98	MTURN		FAM171A1				GSTM1
NA	PIP4K2C	AP2S1	PRMT5	HNRNPAB	SCD	PRDX4	PRMT5	FLNA	PRMT5	ARL1			ANXA1	FKBP1A	SEC23IP		PSMG1			BLVRA	FAF1		R3HDM1				C9orf64
HMGA2	USP25	EIF5	NME2	TXNL1	LARP1	PCBP2	NME2	VDAC1	NME2	TMED10			PDGFA	LUC7L3			SNRPA1			RABGGTB	RNF126		RRP12				SHROOM2
CHMP4B	K1C10_MOUSE	NAP1L1	RPS12	RPS28	HNRNPUL1	LRRC59	RPS12	ACP1	RPS12	SLC25A1			RPN2	ACAA2			JUP			SLC16A1	SBSN		BANP				SBDS
CLINT1	TBK1	ARPC4	HNRNPH1	PFDN6	EXOSC10	DRG1	HNRNPH1	LAP3	HNRNPH1	ACLY			ATP1B1	SH3GL2			PHF6			RARS1	ARHGEF2		CLSTN3				MYO1F
DCLK2	SPOCK1	GNB1	FASN	PSMA1	GCN1	PDCD6	FASN	MAT2A	FASN	COPA			ATP5B	SYN2			CHMP4B			AFDN	TOMM70		PPP1R9A				RHOC
DSG1	SNX1	GNB2	RPS15A	TLN2	VARS1	MCTS1	RPS15A	CTNNA1	RPS15A	PSMA6			ANXA2	RTCA			CLINT1			GEMIN4	RNF168		PRUNE2				LPP
FUBP1	C1orf68	PSMD6	ILF2	SRP72	PRPF4	CBR1	ILF2	DDOST	ILF2	ACTR3			NUDT3	CLTA			PCNP			NUP107	SYNGR1		ZC3H6				BIRC6
LUZP1	ARF3	PAFAH1B3	PRDX4	PSMA7	PRPF8	DDX6	PRDX4	ARL1	PRDX4	CSNK2A1			PFN1	TUBA8			DCLK2			SRP54	CCDC85B		NCK2				IGBP1
NDUFB8	C1QA	ARPC1A	PCBP2	2025-09-09	DCTN1	HNRNPDL	PCBP2	TMED10	PCBP2	GTF2I			TPM2	KIAA0513			DSG1			ARF6	ZIM3		KHDRBS3				DOCK1
NUFIP2	EFHD1	VPS35	LRRC59	PSMB7	UPF1	PSMB2	LRRC59	SLC25A1	LRRC59	CKAP4			SNRPC	PAK3			FUBP1			SEC11A	CSNK1E		HMBOX1				MYL3
PACSIN2	DDI2	ANXA6	DRG1	PFDN2	SF3B3	2025-09-06	DRG1	ACLY	DRG1	FLII			HMGB1	RAD23A			LUZP1			NOP14	RMND5A		ANKRD24				CLPTM1
YTHDF1	ZFYVE27	COPS2	PDCD6	DYNC1I2	XPO1	CAPZB	PDCD6	COPA	PDCD6	TARDBP			GSTM1	SUGT1			NDUFB8			RPP30	PTPN20A		ZMYM3				PDCD5
PIPSL	NBPF6	AP1B1	MCTS1	SND1	ARPC3	LDHA	MCTS1	PSMA6	MCTS1	DDX39B			RALA	TBCE			NUFIP2			OCRL	CNTN2		CPSF4				GOLPH3
IGKV2-29	EZH1	GPS1	AGPS	MATR3	AP1G1	KHSRP	AGPS	ACTR3	AGPS	MLEC			ENO3	H2AFY			STAU2			CEBPZ	SEMA4G		CBX7				PSME2
HMGN4	IGHV1-69	PTGES3	CAPN2	PSMA2	VAPB	RBBP4	CAPN2	CSNK2A1	CAPN2	PPP2R5D			COX7A2	RAP1GAP			PACSIN2			TLE1	HIST1H2BJ		EEF2K				PLEKHB1
OPLAH	IGHG3	UQCR10	CBR1	KIF2A	CYB5R3	2025-09-02	CBR1	GTF2I	DDX6	TSN			GLUL	QDPR			YTHDF1			GFPT1	SARS2		ARID1B				FECH
CASK	ARAP2	TMPO	DDX6	NAP1L4	PNP	BUB3	DDX6	CKAP4	HNRNPDL	TNPO1			ATP2A2	ACOT9			ADNP			NCBP1	NDUFV1		RBBP7				CXCL12
FABP7	IGLV3-21	CSNK1A1	HNRNPDL	API5	TFRC	CACYBP	HNRNPDL	FLII	MYO6	VAT1			PRKACA	NDUFA10			ANKRD28			NUP160	MLF2		RCC1				ACTR3B
MAP3K7	DNAJC17	PSMC6	MYO6	PHGDH	RPN1	TUBB6	MYO6	TARDBP	NDUFA9	PRMT1			GAP43	TOLLIP			APBB1			TBL3	EVL		LZTS1				EIF2S2
NARS	SPECC1	AP3S1	NDUFA9	CCT5	EIF4E	TUBA1C	NDUFA9	DDX39B	PSMB2	NIPSNAP1			VCL	FAM49A			APOD			MAD2L1	ATRIP		DNAJC19				CPZ
AHCYL1	TECPR1	EIF3D	PSMB2	ABLIM1	CYC1	MAGED2	PSMB2	MLEC	2025-09-06	CORO1B			ATP5J	LMNA			ATF6B			UBE2V1	BLOC1S3		STRBP				COMMD8
NDUFS5	SPEN	AP1M1	2025-09-06	ADD2	TXN	EIF3L	2025-09-06	PPP2R5D	CAPZB	EML4			TPT1	C4B			ATP9A			MTX1	GAD2		ZFR				LCLAT1
PFKFB2		RPS27	CAPZB	ADRM1	SLC25A6	AP3D1	CAPZB	TSN	LDHA	RAB18			RAB5A				ATXN2L			NAE1	HERC1		GALNT16				RP1L1
EIF5B		CSNK2B	LDHA	ARL6IP5	ACTN1	AP2A2	LDHA	TNPO1	KHSRP	AASDHPPT			PTN				C-sTurbo			IDI1	No Gene		MSRA				MYO9B
PRAF2		ACAT1	KHSRP	ARPP19	EZR	AP2A1	KHSRP	VAT1	RBBP4	PUF60			TXNRD1				CAVIN2			COTL1	NAP1L3		OTUD1				ABCG2
DNAJA2		SACM1L	RBBP4	ATP1A3	POR	ATP1A1	RBBP4	PRMT1	STT3B	VDAC3			PAICS				CCDC102A			FKBP8	MAP7D1		RNGTT				RAD23B
PSIP1		RANBP1	STT3B	CADM2	PSMB1	P4HB	STT3B	NIPSNAP1	TMED7	FARSA			CNR1				CCDC43			TRIP12	KCMF1		PCM1				NCS1
PPM1B		EIF3M	TMED7	CALM3	FLNA	SLC3A2	TMED7	CORO1B	2025-09-02	TLN1			PCMT1				CEBPB			RRP1B	UBE2H		SATB2				MYLK
IDH1		HSPD1	2025-09-02	HMGB3	VDAC1	COX4I1	2025-09-02	EML4	BUB3	MTCH2			ANK3				CFDP1			USP10	ITPRIP		KIAA1522				P2RX7
ALDH1L1		RPS16	BUB3	CARHSP1	ACP1	GOT1	BUB3	RAB18	CACYBP	IPO5			PSMA3				CHAMP1			GAPVD1	RICTOR		MPC2				2025-09-09
ATP5H		RPS23	CACYBP	STX7	LAP3	PFKL	CACYBP	AASDHPPT	TUBB6	DHX15			WARS				CIAPIN1			NAA25	ERCC5		TNKS				PITPNA
GLRX3		RPL3	TUBB6	ARPC5	MAT2A	ARF4	TUBB6	PUF60	TUBA1C	COPB2			CTNNA2				COG7			NCAPD2	PRDM1		LMO7				STUM
DDAH1		CCDC6	TUBA1C	CDH2	CTNNA1	HK1	TUBA1C	VDAC3	MAGED2	EPB41L2			U2AF2				CPEB4			EXOSC7	SDCBP		GRIK5				TRAPPC12
MYO1D		HIST1H1E	MAGED2	SYNGR3	DDOST	VDAC2	MAGED2	FARSA	EIF3L	ATP1B3			MAOB				cRAP-CSN1S2			KARS1	GAS8		PLRG1				DDAH2
NFASC		EMD	EIF3L	OPA1	ARL1	SERPINH1	EIF3L	TLN1	AHCY	SEC31A			LAMA1				CSTF2			PTPA	GNB5		CRLF1				NQO1
MPC2		HSP90AB2P	AHCY	PIP5K1C	TMED10	ARHGDIA	AHCY	MTCH2	AP3D1	PPP1CA			PSMA5				CTHRC1			PWP2	CBR3		SUPT16H				ARHGAP25
LETM1		PPP1R12A	AP3D1	MGEA5	SLC25A1	AP2S1	AP3D1	IPO5	CAND1	SNRPF			PSMB6				CTSZ			ELOC	PJA2		MINDY4				LRRC1
TXNDC12		COPS4	CAND1	CTNND2	ACLY	EIF5	CAND1	DHX15	ACTN4	GNAS			PSMB5				DAZAP1			DHCR24	CCDC92		SART3				MIEN1
ALDH1A1		SNRNP70	ACTN4	CXADR	COPA	NAP1L1	ACTN4	COPB2	NUDT21	EIF3I			NDUFS1				DHX40			TRIP13	LRIF1		TASOR				RIDA
GLUD1		PSMD4	NUDT21	DBN1	PSMA6	NPEPPS	NUDT21	EPB41L2	CORO1C	CPSF6			CNTFR				DSC1			NSDHL	CCDC152		CHD2				RAB22A
DDAH2		ADD1	CORO1C	DNAJC6	ACTR3	ARPC4	CORO1C	ATP1B3	AP2A2	COPS6			PRDX3				DSC3			SLC1A5	AP3M2		KCTD8				CAB39L
MT-CO2		DPYSL4	AP2A2	SLC25A12	CSNK2A1	RHOA	AP2A2	SEC31A	AP2A1	KCTD12			PDCD5				ECM1			CYP51A1	ARRB1		AGK				TMEM43
C3		ATP6V1B2	AP2A1	PALM	GTF2I	SNRPE	AP2A1	PPP1CA	GDI2	SPCS3			AKT2				EIF4ENIF1			ERCC6L	DMTN		PPP1R10				CALU
HRAS		CAP1	GDI2	SNCG	CKAP4	GNB1	GDI2	SNRPF	KPNB1	EIF3F			TPP2				EMSY			TIMM50	MAPK8IP2		PRR7				RABL6
ALB		DCX	KPNB1	EEF1D	FLII	GNB2	KPNB1	GNAS	ATP1A1	CTNND1			L1CAM				EXOC3			USP39	PRL		USP48				RANBP10
LTF		CNRIP1	ATP1A1	WDR47	TARDBP	PSMD6	ATP1A1	EIF3I	P4HB	NDUFS3			PRSS3				FLG			PPP6R3	PRKCG		DCK				HSPA1L
A2M		CRIP2	P4HB	RAB3D	DDX39B	PAFAH1B3	P4HB	CPSF6	SLC3A2	IPO7			PPM1A				FMNL3			NOL9	RHEB		MTRF1				ITGAV
ANXA1		CTNNB1	SLC3A2	EPB49	MLEC	ARPC1A	SLC3A2	COPS6	PPP1CB	ATP6V1C1			ATP6V1E1				FNBP4			BROX	PDCD6IP		RALY				CSRP2
PDGFA		FBXO2	PPP1CB	MAP4K4	PPP2R5D	VPS35	PPP1CB	KCTD12	PPP1CC	TMEM33			PGM1				FNTA			ECPAS	MAPK10		PTPN4				ESYT2
RPN2		GNAI1	PPP1CC	FDPS	TSN	NCKAP1	PPP1CC	SPCS3	RAC1	SPCS2			STAT3				FOSL2			TWF2	PIEZO2		CHRM3				HK3
ATP1B1		GNAO1	RAC1	NDUFB10	TNPO1	ANXA6	RAC1	EIF3F	COX4I1	PPA1			MDH1				GGCT			PPP4R3A	DCAF11		CEP350				PDLIM1
ATP5B		KIF21A	COX4I1	GOT2	VAT1	MIF	COX4I1	CTNND1	GOT1	SEC23A			SLC1A2				GLE1			SFXN4	SCAI		SNX12				RABGAP1
ANXA2		LDHB	GOT1	PGK1	PRMT1	COPS2	GOT1	NDUFS3	PFKL	XPNPEP1			GPX4				GMEB2			SKIC3	CHMP3		YTHDC1				CMTM5
NUDT3		PRKCB	PFKL	GSTP1	NIPSNAP1	AP1B1	PFKL	IPO7	ARF4	PDHA1			EIF1AX				GPATCH1			GET4	KBTBD11		PPP1R12B				TWF1
PFN1		MAPRE2	ARF4	AHSG	CORO1B	GPS1	ARF4	ATP6V1C1	HK1	FBL			PCP4				HNRNPA1L2			ZC3HAV1	AK5		RXRB				GYS2
TPM2		TPM3	HK1	LPPR3	EML4	PTGES3	HK1	TMEM33	RAB6A	ATXN10			CSNK1D				IFT172			MAVS	EHD3		XRCC5				NCALD
SNRPC		NSFL1C	RAB6A	SLC25A5	RAB18	UQCR10	RAB6A	SPCS2	UBE2M	RPS27L			PSMB3				IK			HEATR3	ZACN		RPL7				CBL
HMGB1		TPM1	UBE2M	MPP2	AASDHPPT	TMPO	UBE2M	PPA1	YKT6	CPNE3			NT5C2				INTS14			NDUFA11	HDGFRP2		FTSJ3				ME1
GSTM1		UCHL1	YKT6	NAPG	PUF60	CSNK1A1	YKT6	SEC23A	GSPT1	CSE1L			IDH3A				INTS3			DNAAF5	PSTPIP2		LAMA1				RRAS2
RALA		PRKAR2B	GSPT1	PCDH1	VDAC3	PSMC6	GSPT1	XPNPEP1	PDIA6	MORF4L2			PDLIM4				INTS7			CEP97	SIK3		SLC4A7				MNDA
ENO3		NCAM1	PDIA6	PPFIA3	FARSA	AP3S1	PDIA6	PDHA1	VDAC2	IPO9			ST13				JPT2			WDR75	FAM208A		TWNK				NECAP2
COX7A2		HIST1H1C	VDAC2	PPP2CA	TLN1	EIF3D	VDAC2	FBL	SERPINH1	TOMM22			FXR1				KIF2C			RHOT2	LOC102724023		ARHGAP30				MFGE8
GLUL		TRIM2	SERPINH1	COX5B	MTCH2	AP1M1	SERPINH1	ATXN10	ARHGDIA	PGM3			NOVA1				KIF4A			PELP1	STXBP2		NOVA2				CCDC51
ATP2A2		TUBB2A	ARHGDIA	COX6C	IPO5	RPS27	ARHGDIA	RPS27L	AP2S1	ARCN1			BCAP31				KRT13			NUP93	OR2W6P		METAP1D				MGC16703
PRKACA		ATP5F1	AP2S1	PSMD10	DHX15	CSNK2B	AP2S1	CPNE3	EIF5	ACAT2			HSD17B4				KRT6B			ASCC3	WDR64		IRS2				GOSR2
GAP43		ATP5A1	EIF5	PVRL1	COPB2	ACAT1	EIF5	CSE1L	NAP1L1	EIF3K			GPM6A				LCMT1			STAG2	NPLOC4		RING1				BASP1
VCL		ATL1	NAP1L1	PDHB	EPB41L2	SACM1L	NAP1L1	MORF4L2	NPEPPS	COPB1			CACNA2D1				LIN54			NHLRC2	MIA2		PEG3				CARMIL1
ATP5J		ERC1	NPEPPS	RAC3	ATP1B3	RANBP1	NPEPPS	IPO9	ARPC4	STT3A			MFAP1				LTN1			NAXE	DYNC1LI2		DAPK1				RGS3
TPT1		RAB11A	ARPC4	REEP1	SEC31A	EIF3M	ARPC4	TOMM22	RHOA	MGST3			ALDH5A1				LTV1			THOC2	RASGRP4		RUNDC3B				TCEANC2
RAB5A		UBE2N	RHOA	ATP1B2	PPP1CA	HSPA1A	RHOA	PGM3	SNRPE	TYMS			GNG2				LYPLA2			WDR36	PNMAL2		CPEB3				SNX7
PTN		MYH10	SNRPE	SNCA	SNRPF	RPL6	SNRPE	ARCN1	SNRPD1	CTBP2			CDC42				MAN2A2			TBC1D15	EPS15L1		NCOR1				ABI2
TXNRD1		HADHA	SNRPD1	NME1	GNAS	PTBP1	SNRPD1	ACAT2	GNB1	RAB13			RAP1B				MAP2K3			CIP2A	PRPS2		ABCC5				NECAB2
PAICS		RPL32	GNB1	SNCB	EIF3I	KRT1	GNB1	EIF3K	GNB2	BZW1			HSPE1				MAP3K5			HM13	IGLV3-9		MPRIP				EML3
CNR1		NCL	GNB2	STMN2	CPSF6	KRT10	GNB2	COPB1	PSMD6	SMU1			VBP1				MAPT-P301L			UTP15	CCDC177		LRRTM4				GYG1
PCMT1		AMPH	PSMD6	TBCA	COPS6	FAM98B	PSMD6	STT3A	PAFAH1B3	DHRS7			RPS29				MEN1			NUP210	CRP		PCF11				TSPAN8
ANK3		CLIP2	PAFAH1B3	TPD52	KCTD12	XRCC5	PAFAH1B3	MGST3	ARPC1A	AHSA1			TMSB4X				MICAL1			GEMIN5	PPP2R4		PLIN4				KCNA4
PSMA3		SPTBN2	ARPC1A	ATP2B1	SPCS3	G3BP2	ARPC1A	TYMS	VPS35	ACSL3			CNBP				MLH1			NOC3L	ACTA1		SELENOH				ADIRF
WARS		SYNJ1	VPS35	TRIO	EIF3F	PRDX1	VPS35	CTBP2	NCKAP1	ATAD1			FAU				MORC3			NUP133	MADD		ANKS1B				VPS13B
CTNNA2		CAMKV	NCKAP1	RAB3A	CTNND1	HSPD1	NCKAP1	RAB13	ANXA6	DHCR7			GNG5				MOV10			CKAP2	VARS		PTPRU				SP100
U2AF2		NCDN	ANXA6	COX5A	NDUFS3	RPS16	ANXA6	BZW1	MIF	COPG1			TMSB10				MTHFR			NUP205	AKAP5		GRWD1				BCKDK
MAOB		PRPF8	MIF	ITIH2	IPO7	RPS23	MIF	SMU1	COPS2	MYO1B			SARNP				MTPAP			HDAC2	SERPINB3		CDC5L				EXOSC4
LAMA1		DCTN1	COPS2	SYT1	ATP6V1C1	NACA	COPS2	DHRS7	AP1B1	GNA11			ARF1				N-sTurbo			NCLN	ARIH1		SPATA2				DPP9
PSMA5		SEC24C	AP1B1	ZC2HC1A	TMEM33	PARK7	AP1B1	AHSA1	GPS1	RAB11B			H3F3A				NAA35			CCDC47	PDE1B		AMER3				PGM2
PSMB6		EIF2B5	GPS1	APBA1	SPCS2	RPL3	GPS1	ACSL3	PTGES3	RDH11			RBM10				NAV1			SYAP1	PIP4K2C		NOVA1				TOM1L2
PSMB5		PREP	PTGES3	PSMA4	PPA1	THRAP3	PTGES3	ATAD1	UQCR10	SNX5			CYCS				NCK1			KIFBP	USP25		MSI1				VXN
NDUFS1		MAP2K1	UQCR10	CALR	SEC23A	TMA7	UQCR10	DHCR7	TMPO	KPNA3			TFAM				NELFE			SAAL1	K1C10_MOUSE		MAGI3				PYGL
CNTFR		MAP7D2	TMPO	ELAVL4	XPNPEP1	EIF3A	TMPO	COPG1	CSNK1A1	NDUFB3			SLC25A3				NOSIP			EDC3	TBK1		YBX1				NDRG2
PRDX3		HIST1H1D	CSNK1A1	FARP1	PDHA1	MAPRE1	CSNK1A1	MYO1B	PSMC6	CAPN1			U2AF1				NTMT1			SRPK1	C1orf68		POGK				PRKCSH
PDCD5		ARPC5	PSMC6	PRDX6	FBL	CCDC6	PSMC6	GNA11	AP3S1	AMPD2			PAFAH1B2				ORC4			POP1	ARF3		METTL14				RUBCN
AKT2		SYNGR3	AP3S1	PRDX5	ATXN10	C19orf53	AP3S1	RAB11B	EIF3D	SEC63			PTS				OSBPL6			TM9SF2	C1QA		SHANK2				ABHD13
TPP2		OPA1	EIF3D	SRI	RPS27L	LSM14B	EIF3D	RDH11	AP1M1	SSR4			KIF1A				PABPN1			VRK1	DDI2		NSD3				SLK
L1CAM		PIP5K1C	AP1M1	SFN	CPNE3	MARCKSL1	AP1M1	SNX5	RPS27	DDX19A			CNTN1				PAF1			NCAPG	ZFYVE27		RPRD1A				RAB40C
PRSS3		MGEA5	RPS27	MDH2	CSE1L	HIST1H1E	RPS27	KPNA3	CSNK2B	TECR			PTPRS				PARG			ELAC2	NBPF6		HPF1				LY6H
PPM1A		DNAJC6	CSNK2B	SLC1A3	MORF4L2	HMGN2	CSNK2B	NDUFB3	SEC13	PTPN1			NNT				PDPK1			TXNDC17	EZH1		FBXO40				JAKMIP2
ATP6V1E1		SLC25A12	SEC13	ATP5O	IPO9	RPS26	SEC13	CAPN1	ACAT1	SEC24C			TOP3A				PEX5			PRXL2A	IGHV1-69		NR3C1				CD81
PGM1		PALM	ACAT1	SRP9	TOMM22	EMD	ACAT1	AMPD2	SACM1L	GLO1			MAP7				PGS1			ESYT1	IGHG3		YY2				DAAM1
STAT3		NDUFB10	SACM1L	PSMD7	PGM3	SUPT16H	SACM1L	SEC63	CKAP5	SAFB			FLNC				PHOX2A			MCMBP	ARAP2		PLCB4				JOSD1
MDH1		GOT2	CKAP5	SUB1	ARCN1	STIP1	CKAP5	SSR4	RANBP1	XPO7			FRG1				PICALM			MRI1	IGLV3-21		DROSHA				ATP11A
SLC1A2		AHSG	RANBP1	OXCT1	ACAT2	SNX2	RANBP1	DDX19A	EIF3M	EIF2B5			GANAB				PIK3C2A			NOC4L	DNAJC17		ADGRB3				TAPT1
GPX4		SLC25A5	EIF3M	ATP5J2	EIF3K	HSP90AB2P	EIF3M	TECR	HSPA1A	PREP			STK38				PKP1			NUP85	SPECC1		PTPN13				FAIM
EIF1AX		COX5B	HSPA1A	TPI1	COPB1	ZRANB2	HSPA1A	PTPN1	RPL6	MAP2K1			TAB1				POF1B			OSBPL8	TECPR1		FAM98B				VAC14
PCP4		COX6C	RPL6	DSTN	STT3A	KLC1	RPL6	SEC24C	PTBP1	PGAM5			PFKFB3				POLR3C			DPH1			RNF14				PDIA4
CSNK1D		PDHB	PTBP1	RAB5B	MGST3	RBM3	PTBP1	GLO1	KRT1	GSTM3			LRRFIP1				PRIM2			NAA50			BTN3A3				HSPA6
PSMB3		ATP1B2	KRT1	RHOB	TYMS	RBMX	KRT1	SAFB	KRT10	MAP7D2			TUBB8				PSME3IP1			UBA5			BTBD9				CRYL1
NT5C2		NME1	KRT10	RPS15	CTBP2	ECH1	KRT10	XPO7	FAM98B	ANXA5			SPIN3				PTBP3			PAIP1			USP22				CACNA2D1
IDH3A		ATP2B1	FAM98B	AP2B1	RAB13	GNB2L1	FAM98B	EIF2B5	XRCC5	ARHGAP35			ATAT1				RAI14			ILKAP			CHD5				DOCK10
PDLIM4		COX5A	XRCC5	SNRPN	BZW1	PPP1R12A	XRCC5	PREP	G3BP2	ASAP1			ARHGAP21				RBBP5			XRN2			CA10				TNS1
ST13		ITIH2	G3BP2	TPM4	SMU1	PSME1	G3BP2	MAP2K1	PRDX1	PRRC2C			MRPL14				RBM19			DDX47			ARHGEF6				PLEKHF2
FXR1		SYT1	PRDX1	ALDH6A1	DHRS7	SET	PRDX1	PGAM5	HSPD1	CISD1			SCYL2				RBMX2			RAB3GAP2			UBR2				SH3BP1
NOVA1		PSMA4	HSPD1	RCN2	AHSA1	COPS4	HSPD1	GSTM3	RPS16	DBNL			RPL22L1				REPS1			BOLA2B			SIPA1L3				DENND3
BCAP31		CALR	RPS16	ACAP2	ACSL3	SNRNP70	RPS16	MAP7D2	RPS23	DCXR			PGM2L1				RGPD6			TMX1			THEM6				RAB3B
HSD17B4		PRDX6	RPS23	2025-09-07	ATAD1	HSPA1L	RPS23	ANXA5	NACA	DHX36			PLD3				RPRD1B			ACBD3			SNX17				TXNDC5
GPM6A		PRDX5	NACA	HIST2H2BE	DHCR7	ENAH	NACA	ARHGAP35	PARK7	DSP			TMEFF1				RUFY1			UNC45A			PPIL4				YEATS4
CACNA2D1		SRI	PARK7	H2AFV	COPG1	PSMD4	PARK7	ASAP1	RPL3	ETFA			KATNAL2				RUFY2			RNPEP			ASH2L				DMXL2
MFAP1		SFN	RPL3	SV2B	MYO1B	DNAJA1	RPL3	PRRC2C	ABI1	FABP5			WDR17				S100A8			RPF2			DLG5				ELMO1
ALDH5A1		MDH2	ABI1	PURB	GNA11	ADD1	ABI1	CISD1	THRAP3	GTF2F2			CADM3				S100A9			NOL11			RIMS3				GIMAP5
GNG2		SLC1A3	THRAP3	2025-09-05	RAB11B	DPYSL4	THRAP3	DBNL	TMA7	HIP1			TAB3				SGSM3			QTRT2			RHOBTB2				SERPING1
CDC42		ATP5O	TMA7	OPTN	RDH11	ATP6V1B2	TMA7	DCXR	EIF3A	KRT14			HSDL1				SH3GL1			ARMT1			GNS				GC
RAP1B		PSMD7	EIF3A	JAKMIP1	SNX5	CAP1	EIF3A	DHX36	MAPRE1	KRT5			MTMR14				SHTN1			LRRC40			SYNPO				UCKL1
HSPE1		SUB1	MAPRE1	CHMP1A	KPNA3	DCX	MAPRE1	DSP	CCDC6	MOB2			LSM14A				SIPA1L2			XPO5			RASGRF2				CPT1C
VBP1		OXCT1	CCDC6	RAB6B	NDUFB3	CNRIP1	CCDC6	ETFA	CHMP5	NEDD4L			GLYR1				SLC30A6			MYG1			ACTR5				CNTN3
RPS29		ATP5J2	CHMP5	LIN7C	CAPN1	CRIP2	CHMP5	FABP5	CNN3	SAE1			CMAS				SMAP			OSGEP			MRNIP				HPCAL1
TMSB4X		TPI1	CNN3	ADD3	AMPD2	CTNNB1	CNN3	GTF2F2	C19orf53	SLAIN2			TRY6				SMAP2			INCENP			CELF1				DPT
CNBP		DSTN	C19orf53	2025-09-03	SEC63	CS	C19orf53	HIP1	LSM14B	SLC2A1			SFXN5				SMCR8			AAAS			DDX1				PLCH2
FAU		RAB5B	LSM14B	MAPRE3	SSR4	FBXO2	LSM14B	KRT14	MARCKSL1	SUMO2			PRPF31				SMG1			HELLS			DCP1A				NUP54
GNG5		RHOB	MARCKSL1	TMOD2	DDX19A	GNAI1	MARCKSL1	KRT5	HIST1H1E	TFG			PSPC1				SNW1			ATG3			CWF19L1				RASAL1
TMSB10		AP2B1	HIST1H1E	ATP6V1D	TECR	GNAI2	HIST1H1E	MOB2	HMGN2	VPS33A			WASF1				SNX3			FANCI			NCBP3				U20
SARNP		SNRPN	HMGN2	CSTB	SEC24C	GNAO1	HMGN2	NEDD4L	RPS26	MOGS			NEO1				SPAG7			DDX18			BCAT1				CUL4A
ARF1		TPM4	RPS26	GSN	GLO1	AK1	RPS26	SAE1	SUPT16H	BYSL			ARL8A				SPRR1B			SDAD1			ERCC2				GNA15
H3F3A		ALDH6A1	EMD	PPP3CB	SAFB	MBP	EMD	SLAIN2	STIP1	NSUN2			RAB3C				SPRR2A			NDUFB11			C1QC				C22orf13
RBM10		RCN2	SUPT16H	RAP1GDS1	XPO7	KIF21A	SUPT16H	SLC2A1	SNX2	MYBBP1A			CYFIP2				SPRR2F			TEX10			CWC22				NRP1
CYCS		2025-09-07	STIP1	C1QBP	EIF2B5	LDHB	STIP1	SUMO2	HSP90AB2P	TRIM25			S100A16				STRN4			BABAM2			RPL34				AVL9
TFAM		HIST2H2BE	SNX2	GPM6B	PREP	ALDH2	SNX2	TFG	ZRANB2	ADK			ACSBG1				TAF7			HSPBP1			SATB1				ALPL
SLC25A3		SV2B	HSP90AB2P	GNAZ	MAP2K1	PRKCB	HSP90AB2P	VPS33A	KLC1	BAX			S100A13				TAF9			LARS1			CACNG2				SLC9A1
U2AF1		2025-09-05	ZRANB2	CORO1A	PGAM5	MAPRE2	ZRANB2	CALU	RBM3	BRCC3			ACO2				TARS2			ORC3			ERBIN				PPEF1
PAFAH1B2		OPTN	KLC1	TAOK1	GSTM3	TPM3	KLC1	VCP	RBMX	CDK4			HIST1H2AJ				TBC1D4			COPG2			CTIF				SORBS3
PTS		JAKMIP1	RBM3	TALDO1	MOGS	NSFL1C	RBM3	BCLAF1	ECH1	CORO7			HIST1H2BM				TENT4B			NXF1			ANKRD40				DOCK11
KIF1A		CHMP1A	RBMX	2025-09-08	BYSL	PPM1E	RBMX	FH	GNB2L1	EXOSC3			SPIN2B				TGM1			ABCF2			ITPKA				CYBB
CNTN1		RAB6B	ECH1	DYNLL2	NSUN2	TPM1	ECH1	RCN1	PPP1R12A	EXOSC9			WDR77				TGM3			DDX20			GNL3L				TES
PTPRS		LIN7C	GNB2L1	GNAQ	MYBBP1A	CNP	GNB2L1	SART1	PSME1	CCAR2			ERP44				TIA1			IPO11			KDM5A				COMTD1
NNT		ADD3	PPP1R12A	EIF3C	TRIM25	UCHL1	PPP1R12A	NF2	SET	ETF1			C11orf84				TMCC3			BAZ1B			CHN1				GLDC
TOP3A		2025-09-03	PSME1	KIAA1598	CCAR2	HSPA1B	PSME1	MPRIP	COPS4	HCFC1			TMED9				TNRC6A			CPSF3			ITM2C				PRR18
MAP7		MAPRE3	SET	PFDN1	ETF1	PRKAR2B	SET	TIMM44	SNRNP70	NELFCD			SRRT				TPD52L2			NUDT5			TSPYL4				CERS2
FLNC		ATP6V1D	COPS4	APP	HCFC1	CKMT1A	COPS4	CGN	HSPA1L	NOC2L			POLDIP3				TTC5			HECTD1			ANGEL2				SNX4
FRG1		CSTB	SNRNP70	HNRNPH3	PSME3	NCAM1	SNRNP70	MOGS	TAGLN3	PKN2			MAP1LC3B				UBE2E3			SSR3			IFT27				COL12A1
GANAB		GSN	HSPA1L	CAP2	CNOT9	HIST1H1C	TAGLN3	BYSL	TJP1	PRKCI			SLIRP				UCK1			USP24			PAM16				MYOF
STK38		RAP1GDS1	TAGLN3	NUTF2	RFC3	HSPA6	TJP1	NSUN2	ENAH	PRRC2A			MRPL46				UFL1			SMC3			CYP27A1				CHCHD6
TAB1		C1QBP	TJP1	GDAP1	SNRNP200	MYL12A	ENAH	MYBBP1A	PSMD4	RPS6KA1			BOLA2				UNK			NIP7			INPPL1				SCN2A
PFKFB3		GPM6B	ENAH	BRK1	RANGAP1	TRIM21	PSMD4	TRIM25	DNAJA1	PSME3			EHD1				UTP14A			GNE			ERBB4				FOCAD
LRRFIP1		GNAZ	PSMD4	SMAP1	AGL	TRIM2	DNAJA1	ADK	ABI2	CNOT9			MRPL16				VTN			PTRH2			SDCCAG8				C8orf82
TUBB8		CORO1A	DNAJA1	ATP6V0A1	FAF2	TUBB2A	ABI2	BAX	ADD1	UBAP2			PGPEP1				WASHC2A			TBL2			SLIT3				LRRC8D
SPIN3		TAOK1	ABI2	FSD1	HPRT1	CSRP1	ADD1	BRCC3	DPYSL4	RFC3			TAB2				WDR70			LAS1L			DCAF1				NDRG1
ATAT1		TALDO1	ADD1	ATP5I	COPZ1	UQCRC2	DPYSL4	CDK4	ATP6V1B2	YTHDF3			TMOD3				WWC2			PPME1			MAD1L1				GSTO1
ARHGAP21		2025-09-08	DPYSL4	DNM3	EMC1	ATP5F1	ATP6V1B2	CORO7	CAP1	SNRNP200			UGGT1				ZEB2			YTHDF2			NR2C2				CSNK1G3
MRPL14		DYNLL2	ATP6V1B2	ATP8A1	RBM14	ATP5A1	CAP1	EXOSC3	CDV3	RANGAP1			EHD2				ZMYM4			UCHL5			LRRTM1				SCGN
SCYL2		GNAQ	CAP1	NECAP1	TMCO1	ATL1	CDV3	EXOSC9	DCX	AGL			PTPLAD1				ZNF148			TNPO3			CBX5				SH3GL3
RPL22L1		EIF3C	CDV3	ATIC	MORF4L1	ERC1	DCX	CCAR2	CNRIP1	FAF2			VAPA							SRPRB			UBR3				NEK9
PGM2L1		KIAA1598	DCX	IDH3B	CHORDC1	PDIA3	CNRIP1	ETF1	CRIP2	HPRT1			CAMSAP3							GMPPB			CENPV				CNR1
PLD3		PFDN1	CNRIP1	PEA15	PRPF19	RAB11A	CRIP2	HCFC1	CTNNB1	COPZ1			ANKFY1							GTF3C3			COL4A4				PRKG2
TMEFF1		APP	CRIP2	VPS26B	MYO1C	UBE2N	CTNNB1	NELFCD	CS	EMC1			STK31							BZW2			ELK1				TMTC3
KATNAL2		HNRNPH3	CTNNB1	RPL37A	BANF1	MYH10	CS	NOC2L	FBXO2	RBM14			NRXN2							ANKRD28			MACROD1				G6PC3
WDR17		CAP2	CS	TAGLN	PSMG1	ATP5C1	FBXO2	PKN2	GNAI1	TMCO1			VPS29							APBB1			CPSF7				PTGES2
CADM3		NUTF2	FBXO2	SPTBN4	SNRPA1	HADHA	GNAI1	PRKCI	GNAI2	MORF4L1			DEFB126							ATF6B			FRMPD4				DMXL1
TAB3		GDAP1	GNAI1	SRSF7	DRG2	PSMC4	GNAI2	PRRC2A	GNAO1	CHORDC1			TJP2							ATP9A			NFAT5				LGALS3
HSDL1		BRK1	GNAI2	SLC25A22	OGA	IDH2	GNAO1	RPS6KA1	AK1	PRPF19			DPP7							ATXN2L			ATP5MPL				NECTIN1
MTMR14		ATP6V0A1	GNAO1	PRKACB	TST	MYL6	AK1	PSME3	MBP	MYO1C			ATPIF1							C-sTurbo			NAT1				FHDC1
LSM14A		FSD1	AK1	SOGA3	HACD3	RAB10	MBP	CNOT9	KIF21A	BANF1			NRXN1							CCDC102A			PLCD3				ERP44
GLYR1		ATP5I	MBP	UBE2O	NUMA1	RAB1A	KIF21A	UBAP2	LDHB	PSMG1			VAT1L							CEBPB			NOLC1				CYCS
CMAS		DNM3	KIF21A	WDR37	CA2	RPL32	LDHB	RFC3	ALDH2	SNRPA1			C14orf166							CIAPIN1			WARS2				DKFZp686N2312
TRY6		ATP8A1	LDHB	YARS	ARL8B	UBA52	ALDH2	YTHDF3	PRKCB	DRG2			GPHN							COG7			SMARCA2				PDCL3
SFXN5		NECAP1	ALDH2	KIF3A	ARHGAP1	GRB2	PRKCB	SNRNP200	MAPRE2	OGA			PIN4							cRAP-CSN1S2			GABRB2				SH3BGRL3
PRPF31		ATIC	PRKCB	SRSF1	AKAP12	CDK5	MAPRE2	RANGAP1	TPM3	TST			STK38L							CSTF2			TESPA1				GNA13
PSPC1		IDH3B	MAPRE2	TBC1D10B	TOP2B	AP3B2	TPM3	AGL	NSFL1C	HACD3			SBDS							DAZAP1			SPOCK3				TNR
WASF1		PEA15	TPM3	ARL3	RBM25	PIN1	NSFL1C	FAF2	PPM1E	NUMA1			C22orf28							DSC1			GATAD2B				RTL8A
NEO1		VPS26B	NSFL1C	CADPS	PPP2CB	CAMK2B	PPM1E	HPRT1	TPM1	CA2			FAM32A							DSC3			SAMD10				EXOC1
ARL8A		TAGLN	PPM1E	FN3K	EDC4	UGP2	TPM1	COPZ1	CNP	ARL8B			WDR7							ECM1			LZTR1				FOXK1
RAB3C		SPTBN4	TPM1	PLCB1	CNOT1	PRRT2	CNP	EMC1	UCHL1	ARHGAP1			USP15							EMSY			HEXB				TBC1D10A
CYFIP2		SRSF7	CNP	UBQLN1	CLIC1	DPYSL5	UCHL1	RBM14	PRKAR2A	AKAP12			ZNF706							FLG			TMEM132B				DNAH7
S100A16		SLC25A22	UCHL1	RPLP1	PES1	OLA1	PRKAR2A	TMCO1	HSPA1B	TOP2B			LRRFIP2							FNBP4			ABLIM2				PPP2R5E
ACSBG1		PRKACB	PRKAR2A	DNAJB2	PPP6C	2025-09-11	HSPA1B	MORF4L1	PRKAR2B	RBM25			NPTN							FNTA			PHRF1				RTN4RL2
S100A13		SOGA3	HSPA1B	HIST2H2AC	IRS4	RAB21	PRKAR2B	CHORDC1	CKMT1A	PPP2CB			SPIN1							FOSL2			GRIN1				RTKN
ACO2		UBE2O	PRKAR2B	MYO18A	HAT1	SFXN1	CKMT1A	PRPF19	NCAM1	EDC4			IVNS1ABP							GGCT			TERF2IP				STK24
HIST1H2AJ		WDR37	CKMT1A	NEBL	UQCRQ	NCL	NCAM1	MYO1C	HIST1H1C	DDX39A			LIN7A							GLE1			CD2BP2				DYNLT3
HIST1H2BM		YARS	NCAM1	LSAMP	U2SURP	AMPH	HIST1H1C	BANF1	HSPA6	SEC16A			HGS							GMEB2			TSPOAP1				TTC9C
SPIN2B		KIF3A	HIST1H1C	PHYHIPL	PFAS	PIP4K2B	HSPA6	PSMG1	MYL12A	DOCK7			ATP8B3							GPATCH1			ZNF512				AXL
WDR77		TBC1D10B	HSPA6	ABAT	PGRMC2	CLIP2	MYL12A	SNRPA1	TRIM21	DDX50			GBAS							HNRNPA1L2			RNF113A				PLXNC1
ERP44		ARL3	MYL12A	TNIK	IPO8	SPTBN2	TRIM21	DRG2	TRIM2	AMOT			ATP6V1G1							IFT172			IL1RAP				COL21A1
C11orf84		CADPS	TRIM21	GDA	ZW10	RAB5C	TRIM2	OGA	TUBB2A	SMARCA5			GNA14							IK			MAP3K12				OR1M1
TMED9		FN3K	TRIM2	PLP1	PRPF3	HBB	TUBB2A	TST	CSRP1	RRBP1			MT-ATP6							INTS14			ELAVL4				PLD1
SRRT		PLCB1	TUBB2A	STX1A	GSTZ1	AARS	CSRP1	HACD3	UQCRC2	JUP			IGHG2							INTS3			DACT3				A1BG
POLDIP3		UBQLN1	CSRP1	FKBP1A	PRPSAP2	HP1BP3	UQCRC2	NUMA1	ATP5F1	PHF6			WASF3							INTS7			CHRD				CARNS1
MAP1LC3B		DNAJB2	UQCRC2	ARF5	SPAG9	SYNJ1	ATP5F1	CA2	ATP5A1	APPL1			HMGN1							JPT2			SHANK1				LITAF
SLIRP		MYO18A	ATP5F1	LUC7L3	PLOD3	CAMKV	ATP5A1	ARL8B	ATL1	CHMP4B			SYP							KIF2C			KCNIP4				SORCS2
MRPL46		NEBL	ATP5A1	LAMP1	DPM1	NCDN	ATL1	ARHGAP1	ERC1	CLINT1			G6PD							KIF4A			SH3KBP1				FCSK
BOLA2		LSAMP	ATL1	ACAA2	CLUH	PHB	ERC1	AKAP12	PDIA3	PCNP			IMPDH2							KRT13			PPWD1				ZFYVE21
EHD1		PHYHIPL	ERC1	SH3GL2	ANKRD17	PIP4K2A	PDIA3	TOP2B	RAB11A	DCLK2			COX6B1							KRT6B			GPRASP1				CTCF
MRPL16		TNIK	PDIA3	RAB8B	HMMR	HBA1	RAB11A	RBM25	UBE2N	DSG1			MSN							LCMT1			METTL15				TM7SF2
PGPEP1		GDA	RAB11A	CAMK2D	MACROH2A1	CRYM	UBE2N	PPP2CB	MYH10	FUBP1			MARK3							LIN54			CHRM1				HSD17B8
TAB2		PLP1	UBE2N	SYN2	PRPF40A	PSMD8	MYH10	EDC4	ATP5C1	GIGYF2			PSMB4							LTN1			SHISA9				IST1
TMOD3		STX1A	MYH10	AAK1	VPS26A	CEND1	ATP5C1	DDX39A	HADHA	LUZP1			EPHB2							LTV1			AJM1				ASPDH
UGGT1		FKBP1A	ATP5C1	AP180	SF3B1	H1F0	HADHA	SEC16A	PSMC4	NDUFB8			UQCRC1							LYPLA2			LMTK3				COG8
EHD2		LUC7L3	HADHA	ARBK1	TIPRL	FLOT1	PSMC4	DOCK7	IDH2	NUFIP2			PSAT1							MAPT-P301L			GRIN2D				TMEM63A
PTPLAD1		ACAA2	PSMC4	CAMP3	UTP20	GSK3A	IDH2	DDX50	MYL6	STAU2			COL18A1							MEN1			SCAMP5				TRPT1
VAPA		SH3GL2	IDH2	CPLX1	NUP155	EFTUD2	MYL6	AMOT	RAB10	PACSIN2			ROBO1							MOV10			EIF4E2				SYNJ2
CAMSAP3		SYN2	MYL6	DNJB1	ZMPSTE24	TAGLN2	RAB10	SMARCA5	RAB1A	TBCD			EIF1							MTHFR			LIG3				CUEDC1
ANKFY1		TST	RAB10	DPYL2	ATP5MG	LARP1	RAB1A	RRBP1	RPL32	YTHDF1			LRPPRC							MTPAP			MRPS26				MAPKAPK2
STK31		HACD3	RAB1A	E41L1	RSL1D1	HNRNPUL1	RPL32	JUP	UBA52	CNOT1			SARS							N-sTurbo			EXTL3				FADS2
NRXN2		NUMA1	RPL32	G3P	MTA2	EXOSC10	UBA52	PHF6	GRB2	CLIC1			NUMB							NAA35			TAB3				VAT1L
VPS29		CA2	UBA52	GDIR1	PRPF6	GCN1	GRB2	APPL1	CDK5	PES1			SCAMP1							NAV1			ELAVL2				RHOQ
DEFB126		ARL8B	GRB2	GP158	ELP1	VARS1	CDK5	CHMP4B	AP3B2	PPP6C			SUCLG1							NELFE			GRIP1				CDC27
TJP2		ARHGAP1	CDK5	IF4G3	SGPL1	PRPF4	AP3B2	CLINT1	PIN1	IRS4			MLLT4							NTMT1			HIVEP3				DDHD1
DPP7		AKAP12	AP3B2	KCC2D	BPNT1	PRPF8	PIN1	PCNP	CAMK2B	HAT1			EIF3B							PAF1			NETO1				TSG101
ATPIF1		TOP2B	PIN1	MARE1	ACTL6A	DCTN1	CAMK2B	DCLK2	UGP2	UQCRQ			MARS							PARG			BRD3				SH3YL1
NRXN1		RBM25	CAMK2B	MCCA	EPHX1	UPF1	UGP2	DSG1	PRRT2	U2SURP			TOMM70A							PDPK1			C1QB				PDE6D
VAT1L		PPP2CB	UGP2	MTAP2	APRT	SF3B3	PRRT2	FUBP1	DPYSL5	PFAS			FBXO21							PEX5			CYLD				COL18A1
C14orf166		EDC4	PRRT2	NKTR	LTA4H	SEC24C	DPYSL5	GIGYF2	OLA1	PGRMC2			TJP3							PGS1			GDE1				EPN1
GPHN		RTCA	DPYSL5	NP1L4	ESD	EIF2B5	OLA1	LUZP1	2025-09-11	IPO8			OXSR1							PHOX2A			FOXJ3				CNTN1
PIN4		APPL1	OLA1	PCCA	UMPS	PREP	2025-09-11	NDUFB8	RAB21	ZW10			SNRPG							PIK3C2A			PTBP2				ICAM5
STK38L		GIGYF2	2025-09-11	PI42A	HARS1	MAP2K1	RAB21	NUFIP2	SFXN1	PRPF3			GC							POF1B			LRRTM2				CPNE5
SBDS		CLTA	RAB21	PYC	GYS1	PGAM5	SFXN1	STAU2	NCL	GSTZ1			TF							POLR3C			C2orf49				CACHD1
C22orf28		TBCD	SFXN1	RBNS5	CCNB1	GSTM3	NCL	PACSIN2	AMPH	PRPSAP2			MT1E							PRIM2			CAMKK1				CNTNAP5
FAM32A		TUBA8	NCL	SH3G2	SNRPB	RCC2	AMPH	TBCD	PIP4K2B	SPAG9			SRSF2							PSME3IP1			METTL3				SLC44A1
WDR7		KIAA0513	AMPH	SHAN2	IDE	ABCF1	PIP4K2B	YTHDF1	CLIP2	PLOD3			DLG1							PTBP3			GABRA1				DUSP15
USP15		PAK3	PIP4K2B	SRC8	DARS1	RTRAF	CLIP2	ARGLU1	SPTBN2	DPM1			PRKCSH							RBBP5			ISCA1				TANC1
ZNF706		RAD23A	CLIP2	SRCN1	CTPS1	PPM1G	SPTBN2	UBTF	RAB5C	CLUH			COX7C							RBM19			FLG2				RASIP1
LRRFIP2		SUGT1	SPTBN2	SYUA	PLCG1	LSM12	RAB5C	CNOT1	HBB	ANKRD17			HEPACAM							RBMX2			NAB2				DNAJB11
NPTN		TBCE	RAB5C	SYUB	SRM	IGF2BP3	HBB	CLIC1	AARS	HMMR			HMGA1							REPS1			KCND3				CPNE2
SPIN1		H2AFY	HBB	TAGL3	CSNK2A2	PABPC4	AARS	PES1	HP1BP3	MACROH2A1			TMED2							RGPD6			PRDM8				VPS28
IVNS1ABP		RAP1GAP	AARS	TAU	OSBP	MAP7D2	HP1BP3	PPP6C	SYNJ1	PRPF40A			TCEB1							RPRD1B			DLG1				LMCD1
LIN7A		QDPR	HP1BP3	VCIP1	TUBG1	RTCB	SYNJ1	IRS4	CAMKV	VPS26A			UBE2V2							RUFY1			SLITRK3				NCKAP1L
HGS		ACOT9	SYNJ1	WIPF2	WARS1	FEN1	CAMKV	HAT1	CRKL	SF3B1			TMEM35							RUFY2			KIT				HDAC11
ATP8B3		NDUFA10	CAMKV	CAMK2A	RRM1	RPSA	CRKL	UQCRQ	NCDN	TIPRL			HSD17B12							S100A8			SIPA1L1				HPCA
GBAS		TOLLIP	CRKL	FCER1G	TARS1	PRDX2	NCDN	U2SURP	PHB	UTP20			ATP5EP2							S100A9			MTSS2				UBE4B
ATP6V1G1		FAM49A	NCDN	STAU1	MAPK3	KRT9	PHB	PFAS	PIP4K2A	NUP155			SLC27A1							SGSM3			EP400				OLFM2
GNA14		LMNA	PHB	NA	RPA1	KRT2	PIP4K2A	PGRMC2	HBA1	ZMPSTE24			ISLR2							SH3GL1			OGT				IRGQ
MT-ATP6		C4B	PIP4K2A	HMGA2	CAD	HADHB	HBA1	IPO8	CRYM	ATP5MG			TRMT10C							SHTN1			HNRNPCL1				PTGR2
IGHG2		ATP2B3	HBA1	CLNS1A	ABCD3	EIF5A	CRYM	ZW10	PSMD8	RSL1D1			SESTD1							SIPA1L2			PRICKLE1				CPNE8
WASF3		SLC12A5	CRYM	HDLBP	ADSS2	ZC3H15	PSMD8	PRPF3	CEND1	MTA2			ARHGAP12							SLC30A6			MNAT1				CTBP1
HMGN1		OXR1	PSMD8	RPL36A	ADSL	HSD17B10	CEND1	GSTZ1	H1F0	PRPF6			GSPT2							SMAP			ZNF687				PLAAT3
SYP		ARGLU1	CEND1	RTCA	POLR2B	PRPS1	H1F0	PRPSAP2	FLOT1	ELP1			CD200							SMAP2			GPHN				MOB3A
G6PD		UBTF	H1F0	RPL37	RRM2	KRT6A	FLOT1	SPAG9	GSK3A	SGPL1			SYT2							SMCR8			IFT140				DOCK6
IMPDH2		FGG	FLOT1	RPL26L1	MCM5	SKP1	GSK3A	PLOD3	EFTUD2	BPNT1			SCCPDH							SMG1			DNMT1				BNIP3L
COX6B1		COL1A1	GSK3A	ARHGEF7	MPI	RBM39	EFTUD2	DPM1	SYNRG	ACTL6A			GLG1							SNW1			THNSL2				RGS10
MSN		GOLGA2	EFTUD2	DKFZp686L20222	SERPINB6	DNAJC8	SYNRG	CLUH	TAGLN2	EPHX1			COPS5							SPAG7			PIAS1				MTMR12
MARK3		COL3A1	SYNRG	MTHFD1	CBS	RPL10	TAGLN2	ANKRD17	SCD	APRT			MRPL34							SPRR1B			TRIM26				FADD
PSMB4		UBR4	TAGLN2	RPL3L	NUP214	RNH1	SCD	HMMR	LARP1	LTA4H			SFXN3							SPRR2A			LRRTM3				ABCA2
EPHB2		CA1	SCD	NOLC1	ATP5F1C	ANP32A	LARP1	MACROH2A1	HNRNPUL1	ESD			DIABLO							SPRR2F			TMEM65				IDH3A
UQCRC1		CCDC174	LARP1	CHLSN	RFC5	GARS	HNRNPUL1	PRPF40A	AGFG1	UMPS			CNTNAP2							STRN4			SMARCB1				CLMN
PSAT1		CAV1	HNRNPUL1	NUCL	CSK	HNRNPF	AGFG1	VPS26A	EXOSC10	HARS1			HDGFRP3							TAF7			CLK4				PACSIN3
COL18A1		FN1	AGFG1	TSG101	MTREX	RPL18	EXOSC10	SF3B1	GCN1	GYS1			HYOU1							TAF9			TRA2B				FGF2
ROBO1		PSD3	EXOSC10	TCEA1	SSR1	IGF2BP1	GCN1	TIPRL	VARS1	CCNB1			PPAP2B							TARS2			GABRA4				ADCY1
EIF1		HIST1H1B	GCN1	CALM1	NAMPT	SDHA	VARS1	UTP20	PRPF4	SNRPB			DENR							TBC1D4			RPL5				CETN2
LRPPRC		SPATS2L	VARS1	POTEKP	MKI67	ELOB	PRPF4	NUP155	STAT1	IDE			FLNB							TENT4B			SSU72				NFASC
SARS		LMNB1	PRPF4	POTEF	RECQL	STUB1	STAT1	ZMPSTE24	TOMM40	DARS1			TRIM3							TGM1			NR2F2				SNAP29
NUMB		UQCRFS1P1	STAT1	NARS1	NOP2	HMGB2	TOMM40	ATP5MG	PRPF8	CTPS1			DCD							TIA1			IL1RAPL1				LBR
SCAMP1		MMRN2	TOMM40	CSDA	BAG6	PRRC2C	PRPF8	RSL1D1	DCTN1	PLCG1			AIFM1							TNRC6A			ACSF2				STXBP6
SUCLG1		SELENBP1	PRPF8	PRP19	GNPDA1	PYM1	DCTN1	MTA2	UPF1	SRM			PITPNA							TPD52L2			MTUS2				IFI16
MLLT4		HBG1	DCTN1	RALY	PLA2G4A	DCXR	UPF1	PRPF6	SF3B3	CSNK2A2			CYB5A							TTC5			U36				EIF4E3
EIF3B		BSG	UPF1	TCOF1	LMAN1	HIST1H1D	SF3B3	ELP1	XPO1	OSBP			PRNP							UBE2E3			SBNO1				RILPL1
MARS		MAEA	SF3B3	RASA1	SARS1	YBX2	XPO1	SGPL1	ARPC3	TUBG1			OAT							UCK1			ZNF24				NCSTN
TOMM70A		IGSF8	XPO1	H2AX	PRIM1	PRKRA	ARPC3	BPNT1	AP1G1	WARS1			S100B							UFL1			USP27X				PPP1R7
FBXO21		FAM81A	ARPC3	CLTCL1	RANBP2	CDC5L	AP1G1	ACTL6A	VAPB	RRM1			CALB1							UTP14A			RC3H2				ALDH16A1
TJP3		FGB	AP1G1	SNRPB2	GMPS	HNRNPAB	VAPB	EPHX1	CYB5R3	TARS1			HMGCS1							VTN			RIMS4				NRAS
OXSR1		HIST1H2BL	VAPB	THYN1	MRE11	TXNL1	CYB5R3	APRT	PNP	MAPK3			AKR1B1							WASHC2A			RNF214				PPP1R18
SNRPG		HIST2H3A	CYB5R3	HAUS1	LRBA	RPS28	PNP	LTA4H	TFRC	RPA1			SDHB							WWC2			SPARCL1				PGLS
GC		SERPINA1	PNP	CLTA	PAPOLA	PFDN6	TFRC	ESD	RPN1	CAD			JAK1							ZEB2			LRRC7				RAB3C
TF		LAMA2	TFRC	EXOSC6	ALDH3A2	PSMA1	RPN1	UMPS	EIF4E	ABCD3			FKBP2										SLC4A10				UGGT1
MT1E		SERPINF1	RPN1	RBM28	VAMP7	TLN2	EIF4E	HARS1	CYC1	ADSS2			RDX										MPP2				ABCA8
SRSF2		NAP1L5	EIF4E	FMR1	RPS6KA3	SRP72	CYC1	GYS1	TXN	ADSL			ALCAM										RASGRP2				NT5C2
DLG1		LAMA5	CYC1	SMC4	KPNA1	PSMA7	TXN	CCNB1	SLC25A6	POLR2B			RBM6										PPIL1				SNX6
PRKCSH		LAMB2	TXN	TUBA8	SMS	2025-09-09	SLC25A6	SNRPB	ACTN1	RRM2			RPP38										GRM5				C5orf51
COX7C		FGA	SLC25A6	PIPSL	HK2	PSMB7	ACTN1	IDE	EZR	MCM5			NEDD8										IGSF9B				TPT1
HEPACAM		PMP2	ACTN1	IGKV2-29	NUP98	PFDN2	EZR	DARS1	POR	MPI			SLC39A6										NIN				RAB36
HMGA1		HBD	EZR	HMGN4	BLVRA	DYNC1I2	POR	CTPS1	PSMB1	SERPINB6			HAGH										CPEB2				PLA2G16
TMED2		MOG	POR	OPLAH	RABGGTB	SND1	PSMB1	PLCG1	FLNA	CBS			TCEB2										NFXL1				ZBTB11
TCEB1		MYL9	PSMB1	CASK	SLC16A1	MATR3	FLNA	SRM	VDAC1	NUP214			SYT6										ARHGAP39				ST13
UBE2V2		GID8	FLNA	FABP7	RARS1	PSMA2	VDAC1	CSNK2A2	ACP1	ATP5F1C			MRPL55										PRICKLE2				MINDY1
TMEM35		MYH11	VDAC1	MAP3K7	AFDN	KIF2A	ACP1	OSBP	LAP3	RFC5			HIST3H2BB										SIN3B				HSDL1
HSD17B12		HIST1H2AH	ACP1	NARS	ADAR	NAP1L4	LAP3	TUBG1	MAT2A	CSK			SCAMP5										ELAVL3				DIABLO
ATP5EP2		HIST1H2AB	LAP3	AHCYL1	ATP5MF	API5	MAT2A	WARS1	CTNNA1	MTREX			RPL39P5										GRIN2B				DUSP22
SLC27A1		DAO	MAT2A	NDUFS5	GEMIN4	PHGDH	CTNNA1	RRM1	DDOST	SSR1			FNBP1L										NCOR2				RAB3IL1
ISLR2		2025-03-02	CTNNA1	PFKFB2	NUP107	CCT5	DDOST	TARS1	ARL1	NAMPT			SHROOM3										GPR162				FBXL18
TRMT10C		SIRPA	DDOST	EIF5B	PPP4C	HMGB3	ARL1	MAPK3	TMED10	MKI67			NRCAM										MRPL1				CPNE9
SESTD1		PTRF	ARL1	PRAF2	RAB8A	ARPC5	TMED10	RPA1	SLC25A1	RECQL			XPO6										PHYH				DUSP26
ARHGAP12		PTPN18	TMED10	DNAJA2	SRP54	SYNGR3	SLC25A1	CAD	ACLY	NOP2			FXYD6										KAT7				YPEL4
GSPT2		ATP5PB	SLC25A1	PSIP1	ABCE1	OPA1	ACLY	ABCD3	COPA	BAG6			MTIF3										CRTAC1				FBLN1
CD200		GID4	ACLY	PPM1B	ARF6	PIP5K1C	COPA	ADSS2	PSMA6	GNPDA1			HRNR										NLK				ITGB1
SYT2		PDXK	COPA	IDH1	SEC11A	MGEA5	PSMA6	ADSL	ACTR3	PLA2G4A			GLIPR2										GOPC				SAMD9
SCCPDH		TINAGL1	PSMA6	ALDH1L1	NOP14	DNAJC6	ACTR3	POLR2B	CSNK2A1	LMAN1			UBQLN2										GJA1				GMPPA
GLG1		VCAN	ACTR3	ATP5H	RPP30	SLC25A12	CSNK2A1	RRM2	GTF2I	SARS1			PLXNA1										RXRA				CLTB
COPS5		KCNAB2	CSNK2A1	GLRX3	OCRL	PALM	GTF2I	MCM5	CKAP4	PRIM1			ACSL6										PUS1				PPP1R14A
MRPL34		PHYHIP	GTF2I	DDAH1	CEBPZ	NDUFB10	CKAP4	MPI	FLII	RANBP2			TTN										GPRASP2				MICOS10
SFXN3		YPEL5	CKAP4	MYO1D	TLE1	GOT2	FLII	SERPINB6	TARDBP	GMPS			SYNPO2										SIAE				HEBP1
DIABLO		RABEP1	FLII	NFASC	GFPT1	PGK1	TARDBP	CBS	DDX39B	MRE11			SH3GLB1										CACNG4				DNPEP
CNTNAP2		MAPK8IP3	TARDBP	MPC2	NCBP1	AHSG	DDX39B	NUP214	MLEC	LRBA			LUC7L2										GRM1				TUBAL3
HDGFRP3		CCDC113	DDX39B	LETM1	NUP160	SLC25A5	MLEC	ATP5F1C	PPP2R5D	PAPOLA			CHTOP										HDHD5				SYNPO2
HYOU1		KIF5A	MLEC	TXNDC12	TBL3	COX5B	PPP2R5D	RFC5	TSN	ALDH3A2			TIMM13										CUL9				HEBP2
PPAP2B		KIAA1045	PPP2R5D	ALDH1A1	GTF3C1	COX6C	TSN	CSK	TNPO1	VAMP7			PTP4A1										TGFBI				IL16
DENR		RPS26P11	TSN	GLUD1	MAD2L1	PDHB	TNPO1	MTREX	VAT1	RPS6KA3			FBLL1										WDR12				CXADR
FLNB		APOO	TNPO1	DDAH2	UBE2V1	ATP1B2	VAT1	SSR1	PRMT1	KPNA1			ERGIC1										GBA2				ACADS
TRIM3		MTURN	VAT1	MT-CO2	MTX1	NME1	PRMT1	NAMPT	NIPSNAP1	SMS			SNPH										TMEM151B				PPP2CA
DCD		FAF1	PRMT1	C3	NAE1	ATP2B1	NIPSNAP1	MKI67	CORO1B	HK2			NDUFS4										hCG_2039930				TUBA3E
AIFM1		RNF126	NIPSNAP1	HRAS	CUL3	COX5A	CORO1B	RECQL	EML4	NUP98			PTMA										FLRT2				TRAPPC10
PITPNA		SBSN	CORO1B	HIST1H2BK	CUL4B	ITIH2	EML4	NOP2	RAB18	BLVRA			S100A6										TBKBP1				MIA3
CYB5A		ARHGEF2	EML4	ALB	IDI1	SYT1	RAB18	BAG6	AASDHPPT	RABGGTB			LGALS1										MRPL2				FRMPD1
PRNP		GSTK1	RAB18	LTF	COTL1	PSMA4	AASDHPPT	GNPDA1	PUF60	SLC16A1			DMD										MPC1				RTL8C
OAT		TOMM70	AASDHPPT	A2M	SCRIB	CALR	PUF60	PLA2G4A	VDAC3	RARS1			CADM1										NUDT9				SH3GLB2
S100B		RNF168	PUF60	ANXA1	TTLL12	PRDX6	VDAC3	LMAN1	FARSA	AFDN			TMPRSS13										ARNT2				DKFZp779O048
CALB1		SYNGR1	VDAC3	PDGFA	EIF2B1	PRDX5	FARSA	SARS1	TLN1	ADAR			NQO1										ATE1				FBXL16
HMGCS1		CCDC85B	FARSA	KIAA0513	FKBP8	SRI	TLN1	PRIM1	MTCH2	ATP5MF			LNP										LANCL3				HPX
AKR1B1		ZIM3	TLN1	RPN2	TRIP12	SFN	MTCH2	RANBP2	IPO5	GEMIN4			BUD31										FAM184A				PTP4A2
SDHB		RNPS1	MTCH2	ATP1B1	PUM1	MDH2	IPO5	GMPS	DHX15	NUP107			DYNLRB1										IFT122				NFKB1
JAK1		CSNK1E	IPO5	ATP5B	RRP1B	SLC1A3	DHX15	MRE11	COPB2	PPP4C			MANF										SMYD3				DNAJC13
FKBP2		RMND5A	DHX15	ANXA2	USP10	ATP5O	COPB2	LRBA	EPB41L2	RAB8A			CRIPT										APOOL				PLS1
RDX		PTPN20A	COPB2	NUDT3	CHD4	SRP9	EPB41L2	PAPOLA	ATP1B3	SRP54			GABARAPL2										SNX27				RASGRP3
ALCAM		CNTN2	EPB41L2	PFN1	GAPVD1	PSMD7	ATP1B3	ALDH3A2	SEC31A	ABCE1			UBE2D2										RAPGEF5				MINDY2
RBM6		SEMA4G	ATP1B3	TPM2	NAA25	SUB1	SEC31A	VAMP7	PPP1CA	ARF6			MYH2										TIAM2				DNAJB5
RPP38		HIST1H2BJ	SEC31A	PAK3	NCAPD2	OXCT1	PPP1CA	RPS6KA3	SNRPF	SEC11A			ASAH1										NDRG4				SPRYD7
NEDD8		SARS2	PPP1CA	SNRPC	EXOSC7	ATP5J2	SNRPF	KPNA1	GNAS	NOP14			THSD7A										SAP30BP				RPL9
SLC39A6		NDUFV1	SNRPF	HMGB1	KARS1	TPI1	GNAS	SMS	EIF3I	RPP30			ANO6										SMAD4				ADPRS
HAGH		MLF2	GNAS	GSTM1	PTPA	DSTN	EIF3I	HK2	CPSF6	OCRL			OCIAD2										HAPLN1				GSTM4
TCEB2		CAMK2G	EIF3I	RALA	PWP2	RAB5B	CPSF6	NUP98	COPS6	CEBPZ			DDX42										DENND10				TKFC
SYT6		EVL	CPSF6	RAD23A	ELOC	RHOB	COPS6	BLVRA	KCTD12	TLE1			SLC4A4										VCPIP1				FGF1
MRPL55		ATRIP	COPS6	ENO3	DHCR24	RPS15	KCTD12	RABGGTB	SPCS3	GFPT1			TTLL11										XIAP				UFD1
HIST3H2BB		CEP63	KCTD12	COX7A2	TRIP13	AP2B1	SPCS3	SLC16A1	EIF3F	NCBP1			KLC2										PLD3				ABCA1
SCAMP5		BLOC1S3	SPCS3	GLUL	NSDHL	SNRPN	EIF3F	RARS1	CTNND1	NUP160			HNRPDL										ABLIM3				RPN2
RPL39P5		BLVRB	EIF3F	ATP2A2	SLC1A5	TPM4	CTNND1	AFDN	NDUFS3	TBL3			NCAM2										SHFL				CD200
FNBP1L		TAX1BP1	CTNND1	PRKACA	ZYX	ALDH6A1	NDUFS3	ADAR	IPO7	GTF3C1			NDUFAB1										HSPB8				FDXR
SHROOM3		GAD2	NDUFS3	SUGT1	CYP51A1	RCN2	IPO7	ATP5MF	ATP6V1C1	MAD2L1			2025-09-04										PIP4P2				RBP7
NRCAM		HERC1	IPO7	GAP43	ERCC6L	2025-09-07	ATP6V1C1	GEMIN4	TMEM33	UBE2V1			AKR7A2										NF2				BMS1
XPO6		No Gene	ATP6V1C1	VCL	TIMM50	HIST2H2BE	TMEM33	NUP107	SPCS2	MTX1			SPARC										ANKRD16				PAPSS1
FXYD6		NAP1L3	TMEM33	ATP5J	USP39	H2AFV	SPCS2	PPP4C	PPA1	NAE1			SGTA										MAP3K7				PDE8A
MTIF3		MAP7D1	SPCS2	TPT1	PPP6R3	SV2B	PPA1	RAB8A	SEC23A	CUL3			IGHMBP2										WDR25				STOM
HRNR		KCMF1	PPA1	RAB5A	WDR44	2025-09-05	SEC23A	SRP54	XPNPEP1	CUL4B			GSTM5										EPM2AIP1				PLSCR3
GLIPR2		CLU	SEC23A	PTN	TOR1AIP1	OPTN	XPNPEP1	ABCE1	PDHA1	IDI1			CXCL12										JPH3				ANKRD63
UBQLN2		SYNE1	XPNPEP1	TXNRD1	NOL9	JAKMIP1	PDHA1	ARF6	FBL	COTL1			NUCB1										RNF2
PLXNA1		UBE2H	PDHA1	PAICS	NT5DC1	CHMP1A	FBL	SEC11A	ATXN10	SCRIB			DAG1										KAT6B
ACSL6		ITPRIP	FBL	CNR1	BROX	RAB6B	ATXN10	NOP14	RPS27L	TTLL12			ATP5L										RBM12
TTN		SMARCAD1	ATXN10	PCMT1	ECPAS	LIN7C	RPS27L	RPP30	CPNE3	EIF2B1			ODR4										ANK1
SYNPO2		RICTOR	RPS27L	ANK3	ATL3	ADD3	CPNE3	OCRL	CSE1L	FKBP8			SFRP1										CDC73
SH3GLB1		HUWE1	CPNE3	PSMA3	TWF2	2025-09-03	CSE1L	CEBPZ	MORF4L2	TRIP12			SORBS1										THOC6
LUC7L2		UBR1	CSE1L	WARS	PPP4R3A	MAPRE3	MORF4L2	TLE1	IPO9	PUM1			MRPL9										DDX3X
CHTOP		ERCC5	MORF4L2	CTNNA2	SFXN4	ATP6V1D	IPO9	GFPT1	TOMM22	RRP1B			KRAS										HECA
TIMM13		PRDM1	IPO9	U2AF2	SKIC3	CSTB	TOMM22	NCBP1	PGM3	USP10			SUCLA2										GORASP2
PTP4A1		SDCBP	TOMM22	MAOB	WDR82	GSN	PGM3	NUP160	ARCN1	CHD4			KIF3B										KBTBD6
FBLL1		GAS8	PGM3	LAMA1	CYFIP1	PPP3CB	ARCN1	TBL3	ACAT2	GAPVD1			SYT7										DHX30
ERGIC1		GNB5	ARCN1	PSMA5	GET4	RAP1GDS1	ACAT2	GTF3C1	EIF3K	NAA25			A1BG										CRHBP
SNPH		CBR3	ACAT2	PSMB6	ZC3HAV1	C1QBP	EIF3K	MAD2L1	COPB1	NCAPD2			ERP29										HNRNPF
NDUFS4		SPOCK2	EIF3K	PSMB5	MAVS	GPM6B	COPB1	UBE2V1	STT3A	EXOSC7			CAPNS1										PUM2
PTMA		PJA2	COPB1	NDUFS1	HEATR3	GNAZ	STT3A	MTX1	MGST3	KARS1			ITGB1										ZADH2
S100A6		EMILIN3	STT3A	CNTFR	NDUFA11	CORO1A	MGST3	NAE1	TYMS	PTPA			TXNDC5										SCCPDH
LGALS1		CCDC92	MGST3	PRDX3	DNAAF5	TAOK1	TYMS	CUL3	CTBP2	PWP2			USMG5										BCAR3
DMD		LRIF1	TYMS	PDCD5	CEP97	TALDO1	CTBP2	CUL4B	RAB13	ELOC			MYL1										MIB2
CADM1		DAPK3	CTBP2	AKT2	WDR75	2025-09-08	RAB13	IDI1	BZW1	DHCR24			TOP1										KIAA1946
TMPRSS13		CCDC152	RAB13	TPP2	CHERP	DYNLL2	BZW1	COTL1	SMU1	TRIP13			CORO2B										CELF4
NQO1		RWDD2A	BZW1	TBCE	SUGP2	GNAQ	SMU1	SCRIB	DHRS7	NSDHL			CBX3										FAM171B
LNP		AP3M2	SMU1	L1CAM	CCAR1	EIF3C	DHRS7	TTLL12	AHSA1	SLC1A5			CBLN1										RB1CC1
BUD31		ARRB1	DHRS7	PRSS3	RHOT2	KIAA1598	AHSA1	EIF2B1	ACSL3	ZYX			ECHS1										KIAA1217
DYNLRB1		DMTN	AHSA1	PPM1A	PELP1	PFDN1	ACSL3	FKBP8	ATAD1	CYP51A1			PYCR1										PEX11B
MANF		MAPK8IP2	ACSL3	ATP6V1E1	NUP93	APP	ATAD1	TRIP12	DHCR7	ERCC6L			GPD2										RAB4A
CRIPT		PRL	ATAD1	PGM1	ASCC3	HNRNPH3	DHCR7	PUM1	COPG1	TIMM50			ME1										DLGAP4
GABARAPL2		PRKCG	DHCR7	STAT3	STAG2	CAP2	COPG1	RRP1B	MYO1B	USP39			LSM3										ARHGEF25
UBE2D2		RHEB	COPG1	MDH1	CISD2	NUTF2	MYO1B	USP10	GNA11	PPP6R3			PPP3R1										FRS3
MYH2		ARL6IP4	MYO1B	SLC1A2	NHLRC2	GDAP1	GNA11	CHD4	RAB11B	WDR44			SERF2										MAGI1
ASAH1		SPATS2	GNA11	GPX4	NAXE	BRK1	RAB11B	GAPVD1	RDH11	TOR1AIP1			ELAVL2										PAN3
THSD7A		PDCD6IP	RAB11B	EIF1AX	THOC2	ATP6V0A1	RDH11	NAA25	SNX5	NOL9			BLMH										EPB41L4B
ANO6		MAPK10	RDH11	PCP4	WDR36	FSD1	SNX5	NCAPD2	KPNA3	NT5DC1			TSC22D1										RPL36
OCIAD2		RTF1	SNX5	CSNK1D	TBC1D15	ATP5I	KPNA3	EXOSC7	NDUFB3	BROX			PPP2R5E										PIPOX
DDX42		PIEZO2	KPNA3	PSMB3	CIP2A	DNM3	NDUFB3	KARS1	CAPN1	ECPAS			SPIN4										MPDZ
SLC4A4		FBXO41	NDUFB3	NT5C2	HM13	ATP8A1	CAPN1	PTPA	AMPD2	ATL3			MBLAC2										DPF2
TTLL11		DCAF11	CAPN1	IDH3A	BRIX1	NECAP1	AMPD2	PWP2	SEC63	TWF2			MCTP1										PSMA7
KLC2		SCAI	AMPD2	PDLIM4	UTP15	ATIC	SEC63	ELOC	SSR4	PPP4R3A			STX12										GCAT
HNRPDL		MAPK15	SEC63	ST13	NUP210	IDH3B	SSR4	DHCR24	DDX19A	SFXN4			CPSF7										C2orf42
NCAM2		CHMP3	SSR4	FXR1	GEMIN5	PEA15	DDX19A	TRIP13	TECR	SKIC3			GDPD1										ENGASE
NDUFAB1		KBTBD11	DDX19A	NOVA1	NOC3L	VPS26B	TECR	NSDHL	PTPN1	WDR82			IRGQ										CABP1
2025-09-04		AK5	TECR	BCAP31	NUP133	RPL37A	PTPN1	SLC1A5	SEC24C	CYFIP1			STAM										SELENOP
AKR7A2		EHD3	PTPN1	HSD17B4	CKAP2	TAGLN	SEC24C	ZYX	GLO1	GET4			CHCHD1										KPRP
SPARC		ZACN	SEC24C	GPM6A	TM9SF4	SPTBN4	GLO1	CYP51A1	SAFB	ZC3HAV1			MRPL48										FAM50A
SGTA		HDGFRP2	GLO1	CACNA2D1	NUP205	SRSF7	SAFB	ERCC6L	XPO7	MAVS			GDAP1L1										WDR53
IGHMBP2		PSTPIP2	SAFB	MFAP1	HDAC2	SLC25A22	XPO7	TIMM50	EIF2B5	HEATR3			QKI										COBL
GSTM5		ARC	XPO7	ALDH5A1	SYMPK	PRKACB	EIF2B5	USP39	PREP	NDUFA11			PFDN5										GIGYF1
CXCL12		CHMP1B	EIF2B5	GNG2	NCLN	SOGA3	PREP	PPP6R3	RCC2	DNAAF5			C3orf14										FAM172A
NUCB1		SIK3	PREP	CDC42	CCDC47	UBE2O	MAP2K1	WDR44	ABCF1	CEP97			ISYNA1										EFCAB7
DAG1		FAM208A	RCC2	RAP1B	SYAP1	WDR37	PGAM5	TOR1AIP1	RTRAF	WDR75			PCDH10										CLIP4
ATP5L		LOC102724023	ABCF1	HSPE1	MAGOHB	YARS	GSTM3	NOL9	PPM1G	CHERP			PCYOX1										CHD3
ODR4		STXBP2	RTRAF	VBP1	FERMT2	KIF3A	LSM12	NT5DC1	LSM12	SUGP2			NDRG2										PEX3
SFRP1		GPC1	PPM1G	RPS29	SEH1L	SRSF1	PABPC4	BROX	IGF2BP3	CCAR1			EIF3H										NECAB3
SORBS1		OR2W6P	LSM12	TMSB4X	KIFBP	TBC1D10B	MAP7D2	ECPAS	PABPC4	RHOT2			CYB5B										HACL1
MRPL9		WDR64	IGF2BP3	CNBP	SAAL1	ARL3	RPSA	ATL3	MAP7D2	PELP1			ASNA1										NKIRAS1
KRAS		NPLOC4	PABPC4	FAU	EDC3	CADPS	PRDX2	TWF2	RTCB	NUP93			EDIL3										PPP1R3F
SUCLA2		MIA2	MAP7D2	GNG5	SRPK1	FN3K	KRT9	PPP4R3A	FEN1	ASCC3			PCDH7										DTX3
KIF3B		DYNC1LI2	RTCB	TMSB10	POP1	PLCB1	KRT2	SFXN4	RPSA	STAG2			KATNA1										MEST
SYT7		RASGRP4	FEN1	SARNP	TM9SF2	UBQLN1	HADHB	SKIC3	PRDX2	CISD2			ATP6V0C										CTSA
A1BG		PNMAL2	RPSA	ARF1	VRK1	RPLP1	EIF5A	WDR82	KRT9	NHLRC2			SBF1										SUMO1
ERP29		PNN	PRDX2	H3F3A	NCAPG	DNAJB2	ZC3H15	CYFIP1	KRT2	NAXE			CARS										KCND2
CAPNS1		EPS15L1	KRT9	RBM10	ELAC2	HIST2H2AC	HSD17B10	GET4	HADHB	THOC2			MTPN										CTNNBL1
ITGB1		ZZEF1	KRT2	CYCS	TXNDC17	MYO18A	PRPS1	ZC3HAV1	EIF5A	WDR36			BNC1										PAOX
TXNDC5		PGAP1	HADHB	TFAM	PRXL2A	NEBL	KRT6A	MAVS	ZC3H15	TBC1D15			TRAP1										ZNF704
USMG5		PRPS2	EIF5A	SLC25A3	ESYT1	LSAMP	SKP1	HEATR3	HSD17B10	CIP2A			EMC2										GAA
MYL1		MPP6	ZC3H15	U2AF1	MCMBP	PHYHIPL	RBM39	NDUFA11	PRPS1	HM13			GSTA3										SCP2
TOP1		RPL36AL	HSD17B10	PAFAH1B2	DCUN1D5	ABAT	DNAJC8	DNAAF5	KRT6A	BRIX1			AGK										STARD5
CORO2B		IGLV3-9	PRPS1	PTS	MRI1	TNIK	RPL10	CEP97	SKP1	UTP15			HDX										PLEKHH3
CBX3		CCDC177	KRT6A	KIF1A	NOC4L	GDA	RNH1	WDR75	RBM39	NUP210			MYH14										PLEKHA2
CBLN1		CRP	SKP1	CNTN1	NUP85	PLP1	ANP32A	CHERP	DNAJC8	GEMIN5			PHB2										NUAK1
ECHS1		PPP2R4	RBM39	PTPRS	GTPBP4	STX1A	GARS	SUGP2	RPL10	NOC3L			PTMS										ABCA3
PYCR1		ACTA1	DNAJC8	NNT	OSBPL8	FKBP1A	HNRNPF	CCAR1	RNH1	NUP133			MAP1LC3A										AAMP
GPD2		MADD	RPL10	TOP3A	DPH1	ARF5	RPL18	RHOT2	ANP32A	CKAP2			DNAJB11										SGSM2
ME1		VARS	RNH1	MAP7	NAA50	LUC7L3	IGF2BP1	PELP1	GARS	TM9SF4			HN1										XYLB
LSM3		AKAP5	ANP32A	FLNC	UBA5	LAMP1	SDHA	NUP93	HNRNPF	NUP205			DNPEP										KCNQ5
PPP3R1		SERPINB3	GARS	FRG1	PAIP1	ACAA2	ELOB	ASCC3	RPL18	HDAC2			NAPA										KDM3B
SERF2		SDC4	HNRNPF	GANAB	ILKAP	SH3GL2	STUB1	STAG2	IGF2BP1	SYMPK			PCDHGB5										SMARCD3
ELAVL2		BRD2	RPL18	STK38	XRN2	RAB8B	ANXA5	CISD2	SDHA	NCLN			FAM195B										TRMT2A
BLMH		ARIH1	IGF2BP1	TAB1	DDX47	CAMK2D	ARHGAP35	NHLRC2	ELOB	CCDC47			TP53I11										EMILIN1
TSC22D1		PDE1B	SDHA	PFKFB3	RAB3GAP2	SYN2	ASAP1	NAXE	STUB1	SYAP1			MPZL1										CNKSR2
PPP2R5E		PIP4K2C	ELOB	LRRFIP1	BOLA2B	CAMK2A	PRRC2C	THOC2	ANXA5	MAGOHB			SOD1										TRIO
SPIN4		USP25	STUB1	TUBB8	TMX1	FCER1G	CISD1	WDR36	ARHGAP35	FERMT2			RAP1A										ST8SIA3
MBLAC2		K1C10_MOUSE	ANXA5	SPIN3	ACBD3	MOGS	DBNL	TBC1D15	ASAP1	SEH1L			MAOA										PEX5L
MCTP1		TBK1	ARHGAP35	ATAT1	UNC45A	BYSL	DCXR	CIP2A	HMGB2	KIFBP			RBX1										DOCK3
STX12		SPOCK1	ASAP1	ARHGAP21	RNPEP	NSUN2	HIST1H1D	HM13	PRRC2C	SAAL1			ALDH4A1										KIFC3
CPSF7		SNX1	HMGB2	MRPL14	HEATR1	MYBBP1A	DHX36	BRIX1	CISD1	EDC3			ATP5D										CRTC1
GDPD1		C1orf68	PRRC2C	SCYL2	RPF2	TRIM25	DSP	UTP15	PYM1	SRPK1			MAGEA4										RBM
IRGQ		ARF3	CISD1	RPL22L1	NOL11	CCAR2	ETFA	NUP210	DBNL	POP1			TLE3										FRMPD3
STAM		C1QA	PYM1	PGM2L1	MOB1A	ETF1	FABP5	GEMIN5	HIST1H1D	TM9SF2			AKR1C1										RBM45
CHCHD1		EFHD1	DBNL	PLD3	QTRT2	HCFC1	PRKRA	NOC3L	DHX36	VRK1			LLGL1										MPP5
MRPL48		DDI2	DCXR	TMEFF1	ARMT1	PSME3	GTF2F2	NUP133	DSP	NCAPG			TWF1										NME7
GDAP1L1		ZFYVE27	HIST1H1D	KATNAL2	LRRC40	CNOT9	HIP1	CKAP2	YBX2	ELAC2			PIP5K1A										NPM1
QKI		NBPF6	DHX36	WDR17	XPO5	RFC3	CDC5L	TM9SF4	ETFA	TXNDC17			NDFIP1										PTPRT
PFDN5		EZH1	DSP	CADM3	MYG1	SNRNP200	KRT14	NUP205	FABP5	PRXL2A			NAA15										WDR19
C3orf14		IGHV1-69	YBX2	TAB3	XAB2	SNRPA1	KRT5	HDAC2	PRKRA	ESYT1			TRA2A										SPR
ISYNA1		IGHG3	ETFA	HSDL1	APMAP	TST	TXNL1	SYMPK	GTF2F2	MCMBP			DNAJC5										RASAL3
PCDH10		ARAP2	FABP5	MTMR14	OSGEP	HACD3	MOB2	NCLN	HIP1	DCUN1D5			NRBP1										DECR2
PCYOX1		IGLV3-21	PRKRA	LSM14A	INCENP	NUMA1	RPS28	CCDC47	CDC5L	MRI1			SCARB2										SORBS1
NDRG2		DNAJC17	GTF2F2	GLYR1	AAAS	CA2	PFDN6	SYAP1	HNRNPAB	NOC4L			GNA13										JAK2
EIF3H		SPECC1	HIP1	CMAS	HELLS	ARL8B	NEDD4L	MAGOHB	KRT14	NUP85			RAB35										NELFA
CYB5B		TECPR1	CDC5L	TRY6	ATG3	ARHGAP1	PSMA1	FERMT2	KRT5	GTPBP4			RARS										RPL4
ASNA1		SPEN	HNRNPAB	SFXN5	MDN1	AKAP12	TLN2	SEH1L	TXNL1	OSBPL8			NDUFA5										DLG3
EDIL3			KRT14	PRPF31	CYRIB	TOP2B	SRP72	KIFBP	MOB2	DPH1			SF1										RBCK1
PCDH7			KRT5	PSPC1	TBC1D13	RBM25	PSMA7	SAAL1	RPS28	NAA50			HSPA12B										ORC5
KATNA1			TXNL1	WASF1	FANCI	PPP2CB	2025-09-09	EDC3	PFDN6	UBA5			HTATSF1										PHPT1
ATP6V0C			MOB2	NEO1	DDX18	EDC4	SAE1	SRPK1	NEDD4L	PAIP1			MAP2K2										PHYHD1
SBF1			RPS28	ARL8A	SDAD1	STAU1	PSMB7	POP1	PSMA1	ILKAP			KIAA1211										MLIP
CARS			PFDN6	RAB3C	NDUFB11	PHF6	SLAIN2	TM9SF2	TLN2	XRN2			SEC61B										PHC2
MTPN			NEDD4L	CYFIP2	TEX10	CLNS1A	PFDN2	VRK1	SRP72	DDX47			TMEM43										ARHGEF9
BNC1			PSMA1	S100A16	BABAM2	HDLBP	SLC2A1	NCAPG	PSMA7	RAB3GAP2			GSTA5										XRCC1
TRAP1			TLN2	ACSBG1	FAM120A	RPL36A	DYNC1I2	ELAC2	2025-09-09	BOLA2B			SH3GLB2										GABRG2
EMC2			SRP72	S100A13	HSPBP1	RTCA	SUMO2	TXNDC17	SAE1	TMX1			SLC25A13										ATG9A
GSTA3			PSMA7	ACO2	LARS1	RPL37	SND1	PRXL2A	PSMB7	ACBD3			RAB22A										RBM42
AGK			2025-09-09	HIST1H2AJ	ORC3	RPL26L1	TFG	ESYT1	SLAIN2	UNC45A			HOMER1										SYT4
HDX			SAE1	HIST1H2BM	COPG2	ARHGEF7	MATR3	MCMBP	PFDN2	RNPEP			C8orf59										DKC1
MYH14			PSMB7	SPIN2B	GRHPR	DKFZp686L20222	VPS33A	DCUN1D5	SLC2A1	HEATR1			GPC2										MEPCE
PHB2			SLAIN2	WDR77	UBA2	MTHFD1	PSMA2	MRI1	DYNC1I2	RPF2			PIAS4										SSX2IP
PTMS			PFDN2	ERP44	NXF1	APPL1	KIF2A	NOC4L	SUMO2	NOL11			LPCAT1										SMN1
MAP1LC3A			SLC2A1	C11orf84	ABCF2	RPL3L	NAP1L4	NUP85	SND1	MOB1A			TTC9										PCID2
DNAJB11			DYNC1I2	TMED9	DDX20	NOLC1	API5	GTPBP4	TFG	QTRT2			SEC62										SRRM1
HN1			SUMO2	SRRT	CYB5R1	CHLSN	PHGDH	OSBPL8	MATR3	ARMT1			COPS8										C1QTNF4
DNPEP			SND1	POLDIP3	IPO11	NUCL	CCT5	DPH1	VPS33A	LRRC40			FAM213A										PRKRA
NAPA			TFG	MAP1LC3B	BAZ1B	TSG101	ABLIM1	NAA50	PSMA2	XPO5			MYO5C										TP53RK
PCDHGB5			MATR3	SLIRP	CPSF3	PCNP	ADD2	UBA5	KIF2A	MYG1			NTM										WDR55
FAM195B			VPS33A	MRPL46	NUDT5	TCEA1	ADRM1	PAIP1	NAP1L4	XAB2			AGAP1										SHISA7
TP53I11			PSMA2	BOLA2	HECTD1	CALM1	ARL6IP5	ILKAP	API5	APMAP			SHOC2										HBEBP2BPA
MPZL1			KIF2A	EHD1	SSR3	POTEKP	ARPP19	XRN2	PHGDH	OSGEP			AP3M1										HOOK1
SOD1			NAP1L4	MRPL16	USP24	POTEF	ATP1A3	DDX47	CCT5	INCENP			GIT1										NOL4
RAP1A			API5	PGPEP1	SMC3	NARS1	CADM2	RAB3GAP2	ABLIM1	AAAS			RABGAP1										KCNT1
MAOA			PHGDH	TAB2	NIP7	CSDA	CALM3	BOLA2B	ADD2	HELLS			MACROD2										RAPGEFL1
RBX1			CCT5	TMOD3	GNE	GIGYF2	HMGB3	TMX1	ADRM1	ATG3			ATOX1										RAPGEF4
ALDH4A1			ABLIM1	UGGT1	DIS3	PRP19	CARHSP1	ACBD3	ARL6IP5	MDN1			ACSL4										PNMA8A
ATP5D			ADD2	EHD2	SF3B6	RALY	STX7	UNC45A	ARPP19	CYRIB			MRPL33										TOMM40L
MAGEA4			ADRM1	PTPLAD1	PTRH2	TCOF1	ARPC5	RNPEP	ATP1A3	TBC1D13			CDS2										CRNKL1
TLE3			ARL6IP5	VAPA	TBL2	RASA1	CDH2	HEATR1	CADM2	FANCI			PPP1R3D										SIRT1
AKR1C1			ARPP19	CAMSAP3	LAS1L	H2AX	SYNGR3	RPF2	CALM3	DDX18			CP										TIAM1
LLGL1			ATP1A3	ANKFY1	PPME1	CLTCL1	CALU	NOL11	HMGB3	SDAD1			GNAI3										ADGRB1
TWF1			CADM2	STK31	YTHDF2	SNRPB2	OPA1	MOB1A	CARHSP1	NDUFB11			TROVE2										SYT2
PIP5K1A			CALM3	NRXN2	UCHL5	THYN1	PIP5K1C	QTRT2	STX7	TEX10			KIT										CDC40
NDFIP1			HMGB3	VPS29	TNPO3	HAUS1	MGEA5	ARMT1	ARPC5	BABAM2			NID1										GRIN2C
NAA15			CARHSP1	DEFB126	SRPRB	CLTA	CTNND2	LRRC40	CDH2	FAM120A			TARS										CBLL1
TRA2A			STX7	TJP2	GMPPB	STAU2	CXADR	XPO5	SYNGR3	HSPBP1			DEK										CDK5RAP2
DNAJC5			ARPC5	DPP7	GTF3C3	EXOSC6	DBN1	MYG1	CALU	LARS1			TRIM23										MMP9
NRBP1			CDH2	ATPIF1	SNX9	RBM28	DNAJC6	XAB2	OPA1	ORC3			TMEM258										ACTL6B
SCARB2			SYNGR3	NRXN1	CFAP20	FMR1	SLC25A12	APMAP	PIP5K1C	COPG2			GTF2B										NCBP2
GNA13			CALU	VAT1L	BZW2	SMC4	PALM	OSGEP	MGEA5	GRHPR			ACACA										DVL1
RAB35			OPA1	C14orf166	DYNC1LI1	TBCD	SNCG	INCENP	CTNND2	UBA2			PPP1R2P3										MRPL20
RARS			PIP5K1C	GPHN	SEC23IP	TUBA8	EEF1D	AAAS	CXADR	NXF1			CARM1										PNKD
NDUFA5			MGEA5	PIN4		HIST1H2BK	WDR47	HELLS	DBN1	ABCF2			CD81										PHF1
SF1			CTNND2	STK38L		KIAA0513	RAB3D	ATG3	DNAJC6	DDX20			AGAP3										MKRN3
HSPA12B			CXADR	SBDS		PAK3	EPB49	MDN1	SLC25A12	CYB5R1			MXRA7										SLTM
HTATSF1			DBN1	C22orf28		RAD23A	MAP4K4	CYRIB	PALM	IPO11			VPS16										VAV2
MAP2K2			DNAJC6	FAM32A		SUGT1	FDPS	TBC1D13	SNCG	BAZ1B			VPS28										COL5A2
KIAA1211			SLC25A12	WDR7		TBCE	NDUFB10	FANCI	EEF1D	CPSF3			RAB23										KCNJ4
SEC61B			PALM	USP15		H2AFY	GOT2	DDX18	WDR47	NUDT5			SRGAP2										DAB2IP
TMEM43			SNCG	ZNF706		RAP1GAP	PGK1	SDAD1	RAB3D	HECTD1			CUL1										SMARCA4
GSTA5			EEF1D	LRRFIP2		QDPR	GSTP1	NDUFB11	EPB49	SSR3			KNG1										DTNB
SH3GLB2			WDR47	NPTN		ACOT9	AHSG	TEX10	MAP4K4	USP24			RAD23B										AFG1L
SLC25A13			RAB3D	SPIN1		NDUFA10	LPPR3	BABAM2	FDPS	SMC3			NHP2L1										NARS2
RAB22A			EPB49	IVNS1ABP		TOLLIP	SLC25A5	FAM120A	NDUFB10	NIP7			UBXN1										PTPRM
HOMER1			MAP4K4	LIN7A		FAM49A	MPP2	HSPBP1	GOT2	GNE			VAMP3										ALDH18A1
C8orf59			FDPS	HGS		SHMT2	NAPG	LARS1	PGK1	DIS3			TOMM20										CELF6
GPC2			NDUFB10	ATP8B3		LMNA	PCDH1	ORC3	GSTP1	SF3B6			PELO										H1-0
PIAS4			GOT2	GBAS		C4B	PPFIA3	COPG2	AHSG	PTRH2			PLXNA4										UNC13C
LPCAT1			PGK1	ATP6V1G1		ACTG2	PPP2CA	GRHPR	LPPR3	TBL2			HABP4										SESN3
TTC9			GSTP1	GNA14		ATP2B3	COX5B	UBA2	SLC25A5	LAS1L			ENY2										ARPIN
SEC62			AHSG	MT-ATP6		SLC12A5	COX6C	NXF1	MPP2	PPME1			COPS7A										PARN
COPS8			LPPR3	IGHG2		OXR1	PSMD10	ABCF2	NAPG	YTHDF2			XP32										MRPL15
FAM213A			SLC25A5	WASF3		SQSTM1	PVRL1	DDX20	PCDH1	UCHL5			VANGL2										MELK
MYO5C			MPP2	HMGN1		DECR1	PDHB	CYB5R1	PPFIA3	TNPO3			ABLIM2										ITM2B
NTM			NAPG	SYP		UBB	RAC3	IPO11	PPP2CA	SRPRB			NDUFB9										SLMAP
AGAP1			PCDH1	G6PD		ALAD	REEP1	BAZ1B	COX5B	GMPPB			KDM6A										ESS2
SHOC2			PPFIA3	IMPDH2		CRYAB	ATP1B2	CPSF3	COX6C	GTF3C3			CMC1										CXXC1
AP3M1			PPP2CA	COX6B1		WDR26	SNCA	NUDT5	PSMD10	SNX9			ATP6V1G2										CDK7
GIT1			COX5B	MSN		CAT	NME1	HECTD1	PVRL1	CFAP20			SELH										CDK19
RABGAP1			COX6C	MARK3		ME3	SNCB	SSR3	PDHB	BZW2			SERPINE2										SLITRK5
MACROD2			PSMD10	PSMB4		CD47	STMN2	USP24	RAC3	DYNC1LI1			CTSD										KCTD16
ATOX1			PVRL1	EPHB2		KCNMA1	TBCA	SMC3	REEP1	SEC23IP			GJA1										HNRNPR
ACSL4			PDHB	UQCRC1		FTH1	TPD52	NIP7	ATP1B2	ADNP			CCT6B										NUDT19
MRPL33			RAC3	PSAT1		HBA2	ATP2B1	GNE	SNCA	ANKRD28			EFHD2										NSG2
CDS2			REEP1	COL18A1		GLS	TRIO	DIS3	NME1	APBB1			HPCAL1										MATK
PPP1R3D			ATP1B2	ROBO1		ARMC8	RAB3A	SF3B6	SNCB	APOD			CBX5										UBAP1
CP			SNCA	EIF1		FAM162A	COX5A	PTRH2	STMN2	ATF6B			PPP1R9B										ZC3HAV1L
GNAI3			NME1	LRPPRC		PRPSAP1	ITIH2	TBL2	TBCA	ATP9A			FXYD7										TRIM37
TROVE2			SNCB	SARS		ZNF365	SYT1	LAS1L	TPD52	ATXN2L			CHP1										METRNL
KIT			STMN2	NUMB		RANBP9	ZC2HC1A	PPME1	ATP2B1	C-sTurbo			DHX38										ARHGDIG
NID1			TBCA	SCAMP1		APOE	APBA1	YTHDF2	TRIO	CAVIN2			LINGO1										PATL1
TARS			TPD52	SUCLG1		BDH2	PSMA4	UCHL5	RAB3A	CCDC102A			TMX4										LARP4
DEK			ATP2B1	MLLT4		NEFH	CALR	TNPO3	COX5A	CCDC43			VPS45										SFSWAP
TRIM23			TRIO	EIF3B		GARS1	ELAVL4	SRPRB	ITIH2	CEBPB			NDUFA13										SECISBP2L
TMEM258			RAB3A	MARS		GSR	FARP1	GMPPB	SYT1	CFDP1			WBP11										C17orf58
GTF2B			COX5A	TOMM70A		GAS7	PRDX6	GTF3C3	ZC2HC1A	CHAMP1			ROBO2										MAP3K13
ACACA			ITIH2	FBXO21		NAXD	PRDX5	SNX9	APBA1	CIAPIN1			KLC4										SNPH
PPP1R2P3			SYT1	TJP3		POLR2L	SRI	CFAP20	PSMA4	COG7			H2AFY2										XRN1
CARM1			ZC2HC1A	OXSR1		CAB39	SFN	BZW2	CALR	CPEB4			EIF2B4										SMPD1
CD81			APBA1	SNRPG		MYH7B	MDH2	DYNC1LI1	ELAVL4	cRAP-CSN1S2			TBC1D24										THNSL1
AGAP3			PSMA4	GC		CPNE6	SLC1A3	SEC23IP	FARP1	CSTF2			TNRC6B										CPSF1
MXRA7			CALR	TF		ANXA11	ATP5O	ADNP	PRDX6	CTHRC1			GOSR2										RPL22
VPS16			ELAVL4	MT1E		DCTN3	SRP9	ANKRD28	PRDX5	CTSZ			CDIPT										LGI3
VPS28			FARP1	SRSF2		ARGLU1	PSMD7	APBB1	SRI	DAZAP1			TNPO2										NOL4L
RAB23			PRDX6	DLG1		UBTF	SUB1	APOD	SFN	DHX40			PPIP5K2										FEM1C
SRGAP2			PRDX5	PRKCSH		ANP32B	VCP	ATF6B	MDH2	DSC1			EEF1E1										DUSP23
CUL1			SRI	COX7C		DDX21	OXCT1	ATP9A	SLC1A3	DSC3			EMC8										MCF2L2
KNG1			SFN	HEPACAM		RPL10L	ATP5J2	ATXN2L	ATP5O	ECM1			KIF21B										ABCD1
RAD23B			MDH2	HMGA1		DIMT1	TPI1	C-sTurbo	SRP9	EIF4ENIF1			CLPTM1										MRPL44
NHP2L1			SLC1A3	TMED2		CDKN2A	DSTN	CAVIN2	PSMD7	EMSY			AFP										OLFM3
UBXN1			ATP5O	TCEB1		ISOC1	RAB5B	CCDC102A	SUB1	EXOC3			MGST1										CDK14
VAMP3			SRP9	UBE2V2		DHPS	RHOB	CCDC43	VCP	FLG			SRC										NAT14
TOMM20			PSMD7	TMEM35		EIF1AY	RPS15	CEBPB	OXCT1	FMNL3			PEPD										GPATCH11
PELO			SUB1	HSD17B12		EPRS	AP2B1	CFDP1	ATP5J2	FNBP4			ME2										CLSTN1
PLXNA4			VCP	ATP5EP2		KPNA6	SNRPN	CHAMP1	TPI1	FNTA			ALDH9A1										GRAMD1B
HABP4			OXCT1	SLC27A1		RACK1	TPM4	CIAPIN1	DSTN	FOSL2			UBE2L3										CMPK2
ENY2			ATP5J2	ISLR2		PRKDC	ALDH6A1	COG7	RAB5B	GGCT			CALD1										ELFN2
COPS7A			TPI1	TRMT10C		DARS2	RCN2	CPEB4	RHOB	GLE1			CUL2										LIN7A
XP32			DSTN	SESTD1		PPP2R2B	ACAP2	cRAP-CSN1S2	RPS15	GMEB2			HNRNPUL2										TP53BP2
VANGL2			RAB5B	ARHGAP12		TCEB3	2025-09-07	CSTF2	AP2B1	GPATCH1			SPECC1L										SLC12A7
ABLIM2			RHOB	GSPT2		SRRM2	HIST2H2BE	CTHRC1	SNRPN	HNRNPA1L2			CLASP1										PTPRK
NDUFB9			RPS15	CD200		H2BC11	H2AFV	CTSZ	TPM4	IFT172			TMEM55A										GBE1
KDM6A			AP2B1	SYT2		USP7	SV2B	DAZAP1	ALDH6A1	IK			NLGN4Y										RELN
CMC1			SNRPN	SCCPDH		SEPTIM11	PURB	DHX40	RCN2	INTS14			PITHD1										NLGN2
ATP6V1G2			TPM4	GLG1		RPAP3	2025-09-05	DSC1	ACAP2	INTS3			CD99L2										TRMT1L
SELH			ALDH6A1	COPS5		MZT2B,	OPTN	DSC3	2025-09-07	INTS7			NIPSNAP3A										PPM1G
SERPINE2			RCN2	MRPL34		SF3B4	JAKMIP1	ECM1	HIST2H2BE	JPT2			USO1										DGCR8
CTSD			ACAP2	SFXN3		HSP90AB4P	CHMP1A	EIF4ENIF1	H2AFV	KIF2C			MT1F										PRAG1
GJA1			2025-09-07	DIABLO		KDM1A	RAB6B	EMSY	SV2B	KIF4A			UQCRH										IQSEC1
CCT6B			HIST2H2BE	CNTNAP2		MYCBP	LIN7C	EXOC3	PURB	KRT13			LRPAP1										SARDH
EFHD2			H2AFV	HDGFRP3		H3F3	ADD3	FLG	2025-09-05	KRT6B			HDGF										NETO2
HPCAL1			SV2B	HYOU1		NELFA	2025-09-03	FMNL3	OPTN	LCMT1			EPT1										CHURC1
CBX5			PURB	PPAP2B		TRIR	MAPRE3	FNBP4	JAKMIP1	LIN54			IER5L										LOC392742
PPP1R9B			2025-09-05	DENR		POLR2E	BCLAF1	FNTA	CHMP1A	LTN1			CADM4										KIAA1549L
FXYD7			OPTN	FLNB		H3Y2	TMOD2	FOSL2	RAB6B	LTV1			SF3B14										ZNF521
CHP1			JAKMIP1	TRIM3		TXLNA	ATP6V1D	GGCT	LIN7C	LYPLA2			SYT5										PRKAB2
DHX38			CHMP1A	DCD		SF3A1	CSTB	GLE1	ADD3	MAN2A2			LAMTOR5										PCLO
LINGO1			RAB6B	AIFM1		C8orf33	GSN	GMEB2	2025-09-03	MAP2K3			ACTL6B										RPL18
TMX4			LIN7C	PITPNA		DNAJB6	FH	GPATCH1	MAPRE3	MAP3K5			RBP1										STARD10
VPS45			ADD3	CYB5A		SF3B2	PPP3CB	HNRNPA1L2	BCLAF1	MAPT-P301L			ADH5										PITPNM1
NDUFA13			2025-09-03	PRNP		AP4B1	RAP1GDS1	IFT172	TMOD2	MEN1			UQCRB										ARPP21
WBP11			MAPRE3	OAT		HSPA1	C1QBP	IK	ATP6V1D	MICAL1			KDELR1										CELF5
ROBO2			BCLAF1	S100B		RFC2	GPM6B	INTS14	CSTB	MLH1			ALDH1B1										ARHGEF11
KLC4			TMOD2	CALB1		SNX6	RCN1	INTS3	GSN	MORC3			PTPN5										HOOK2
H2AFY2			ATP6V1D	HMGCS1		WDR11	GNAZ	INTS7	FH	MOV10			RPS21										PTRHD1
EIF2B4			CSTB	AKR1B1		HNRPH1	CORO1A	JPT2	PPP3CB	MTHFR			LMNB2										ZC3H7B
TBC1D24			GSN	SDHB		EPRS1	TAOK1	KIF2C	RAP1GDS1	MTPAP			MTMR1										ANKRD29
TNRC6B			FH	JAK1		HIST1H2AA	TALDO1	KIF4A	C1QBP	N-sTurbo			GNPDA2										WDR6
GOSR2			PPP3CB	FKBP2		MRPL12	2025-09-08	KRT13	GPM6B	NAA35			DNAJA4										ATPAF1
CDIPT			RAP1GDS1	RDX		YBX3	DYNLL2	KRT6B	RCN1	NAV1			CASKIN1										FARP2
TNPO2			C1QBP	ALCAM		HIST2H2BD	GNAQ	LCMT1	GNAZ	NCK1			HTRA1										PELO
PPIP5K2			GPM6B	RBM6		ISOC2	EIF3C	LIN54	CORO1A	NELFE			CEP41										BBS5
EEF1E1			RCN1	RPP38		CALM2	KIAA1598	LTN1	TAOK1	NOSIP			HDHD2										KLHL29
EMC8			GNAZ	NEDD8		GTPBP1	PFDN1	LTV1	TALDO1	NTMT1			TBC1D17										TSPYL
KIF21B			CORO1A	SLC39A6		DCTN4	APP	LYPLA2	2025-09-08	ORC4			SHMT2										ATP6
CLPTM1			TAOK1	HAGH		RBMXL1	HNRNPH3	MAN2A2	DYNLL2	OSBPL6			ACTC										UNC119
AFP			TALDO1	TCEB2		SLC17A7	CAP2	MAP2K3	GNAQ	PABPN1			CA123										PSMA5
MGST1			2025-09-08	SYT6		CEP152	NUTF2	MAP3K5	EIF3C	PAF1			CAPS1										GPKOW
SRC			DYNLL2	MRPL55		PCBP3	GDAP1	MAPT-P301L	KIAA1598	PARG			CE170										AKAP1
PEPD			GNAQ	HIST3H2BB		ACTR10	BRK1	MEN1	PFDN1	PDPK1			CLAP2										MTRF1L
ME2			EIF3C	SCAMP5		MTCO2	SMAP1	MICAL1	APP	PEX5			E41L2										FAXC
ALDH9A1			KIAA1598	RPL39P5		FGG	ATP6V0A1	MLH1	HNRNPH3	PGS1			HS90A										BAALC
UBE2L3			PFDN1	FNBP1L		COL1A1	FSD1	MORC3	CAP2	PHOX2A			HS90B										SRXN1
CALD1			APP	SHROOM3		GOLGA2	ATP5I	MOV10	NUTF2	PICALM			KAP2										ARL14EP
CUL2			HNRNPH3	NRCAM		COL3A1	DNM3	MTHFR	GDAP1	PIK3C2A			NACAM										PIK3R2
HNRNPUL2			CAP2	XPO6		UBR4	ATP8A1	MTPAP	BRK1	PKP1			RUVB2										ANKFY1
SPECC1L			NUTF2	FXYD6		CA1	NECAP1	N-sTurbo	SMAP1	POF1B			SNAG										SIRT5
CLASP1			GDAP1	MTIF3		CCDC174	SART1	NAA35	ATP6V0A1	POLR3C			TBA1A										GRSF1
TMEM55A			BRK1	HRNR		CAV1	ATIC	NAV1	FSD1	PRIM2			VAMP1										MDH1
NLGN4Y			SMAP1	GLIPR2		FN1	IDH3B	NCK1	ATP5I	PSME3IP1			ACTG2										CUL7
PITHD1			ATP6V0A1	UBQLN2		PSD3	PEA15	NELFE	DNM3	PTBP3			PLCB4										TAOK2
CD99L2			FSD1	PLXNA1		HIST1H1B	VPS26B	NOSIP	ATP8A1	RAI14			ABLIM3										RTCB
NIPSNAP3A			ATP5I	ACSL6		SPATS2L	RPL37A	NTMT1	NECAP1	RBBP5			KRT16										USP34
USO1			DNM3	TTN		LMNB1	TAGLN	ORC4	SART1	RBM19			SF3A2										RABL3
MT1F			ATP8A1	SYNPO2		UQCRFS1P1	SPTBN4	OSBPL6	ATIC	RBMX2			PBDC1										MOCS1
UQCRH			NECAP1	SH3GLB1		MMRN2	NF2	PABPN1	IDH3B	REPS1			HINT3										GPC4
LRPAP1			SART1	LUC7L2		SELENBP1	SRSF7	PAF1	PEA15	RGPD6			ANP32B										PHF3
HDGF			ATIC	CHTOP		HBG1	MPRIP	PARG	VPS26B	RPRD1B			DDX21										GPSM2
EPT1			IDH3B	TIMM13		BSG	SLC25A22	PDPK1	RPL37A	RUFY1			RPL10L										HECW1
IER5L			PEA15	PTP4A1		MAEA	PRKACB	PEX5	TAGLN	RUFY2			DIMT1										CTR9
CADM4			VPS26B	FBLL1		IGSF8	SOGA3	PGS1	SPTBN4	S100A8			CDKN2A										CACNB4
SF3B14			RPL37A	ERGIC1		FAM81A	UBE2O	PHOX2A	NF2	S100A9			ISOC1										CAMK1D
SYT5			TAGLN	SNPH		FGB	WDR37	PICALM	SRSF7	SGSM3			DHPS										YARS2
LAMTOR5			SPTBN4	NDUFS4		HIST1H2BL	YARS	PIK3C2A	MPRIP	SH3GL1			EIF1AY										ACOX3
ACTL6B			NF2	PTMA		HIST2H3A	KIF3A	PKP1	SLC25A22	SHTN1			EPRS										PIP4P1
RBP1			SRSF7	S100A6		SERPINA1	SRSF1	POF1B	PRKACB	SIPA1L2			KPNA6										ABLIM1
ADH5			MPRIP	LGALS1		LAMA2	TBC1D10B	POLR3C	SOGA3	SLC30A6			RACK1										TRIM65
UQCRB			SLC25A22	DMD		SERPINF1	ARL3	PRIM2	UBE2O	SMAP			PRKDC										MITF
KDELR1			PRKACB	CADM1		NAP1L5	CADPS	PSME3IP1	WDR37	SMAP2			DARS2										MEX3C
ALDH1B1			SOGA3	TMPRSS13		LAMA5	FN3K	PTBP3	YARS	SMCR8			PPP2R2B										DCP1B
PTPN5			UBE2O	NQO1		LAMB2	PLCB1	RAI14	KIF3A	SMG1			TCEB3										TMEM121B
RPS21			WDR37	LNP		FGA	UBQLN1	RBBP5	SRSF1	SNW1			SRRM2										ABHD6
LMNB2			YARS	BUD31		PMP2	RPLP1	RBM19	TBC1D10B	SNX3			H2BC11										ZC3H7A
MTMR1			KIF3A	DYNLRB1		HBD	DNAJB2	RBMX2	ARL3	SPAG7			USP7										GABRA3
GNPDA2			SRSF1	MANF		MOG	HIST2H2AC	REPS1	CADPS	SPRR1B			SEPTIM11										IP6K2
DNAJA4			TBC1D10B	CRIPT		MYL9	MYO18A	RGPD6	FN3K	SPRR2A			RPAP3										NLE1
CASKIN1			ARL3	GABARAPL2		GID8	TIMM44	RPRD1B	PLCB1	SPRR2F			MZT2B,										COL4A6
HTRA1			CADPS	UBE2D2		MYH11	NEBL	RUFY1	UBQLN1	STRN4			SF3B4										GABRA2
CEP41			FN3K	MYH2		HIST1H2AH	LSAMP	RUFY2	RPLP1	TAF7			HSP90AB4P										BRD1
HDHD2			PLCB1	ASAH1		HIST1H2AB	PHYHIPL	S100A8	DNAJB2	TAF9			KDM1A										KALRN
TBC1D17			UBQLN1	THSD7A		DAO	ABAT	S100A9	HIST2H2AC	TARS2			MYCBP										NBN
ACTC			RPLP1	ANO6		45906	TNIK	SGSM3	MYO18A	TBC1D4			H3F3										WWC1
CA123			DNAJB2	OCIAD2		SIRPA	GDA	SH3GL1	TIMM44	TENT4B			NELFA										MRPS15
CAPS1			HIST2H2AC	DDX42		PTRF	PLP1	SHTN1	NEBL	TGM1			TRIR										DSCAM
CE170			MYO18A	SLC4A4		PTPN18	STX1A	SIPA1L2	LSAMP	TGM3			POLR2E										SLC4A8
CLAP2			TIMM44	TTLL11		ATP5PB	FKBP1A	SLC30A6	PHYHIPL	TIA1			H3Y2										OBSL1
E41L2			NEBL	KLC2		GID4	ARF5	SMAP	ABAT	TMCC3			TXLNA										CCDC120
HS90A			LSAMP	HNRPDL		PDXK	LUC7L3	SMAP2	TNIK	TNRC6A			SF3A1										PDE8B
HS90B			PHYHIPL	NCAM2		TINAGL1	LAMP1	SMCR8	GDA	TPD52L2			C8orf33										FRY
KAP2			ABAT	NDUFAB1		VCAN	ACAA2	SMG1	PLP1	TTC5			DNAJB6										KMT2A
NACAM			TNIK	2025-09-04		KCNAB2	SH3GL2	SNW1	STX1A	UBE2E3			SF3B2										BOP1
RUVB2			GDA	AKR7A2		PHYHIP	RAB8B	SNX3	FKBP1A	UCK1			AP4B1										RNF34
SNAG			PLP1	SPARC		YPEL5	CGN	SPAG7	ARF5	UFL1			HSPA1										DOCK4
TBA1A			STX1A	SGTA		RABEP1	CAMK2D	SPRR1B	LUC7L3	UNK			RFC2										MAST1
VAMP1			FKBP1A	IGHMBP2		MAPK8IP3	SYN2	SPRR2A	LAMP1	UTP14A			SNX6										PKP4
AUXI			ARF5	GSTM5		CCDC113	AAK1	SPRR2F	ACAA2	VTN			WDR11										NPTX1
BSN			LUC7L3	CXCL12		KIF5A	AP180	STRN4	SH3GL2	WASHC2A			HNRPH1										DUSP19
CEND			LAMP1	NUCB1		KIAA1045	ARBK1	TAF7	RAB8B	WDR70			EPRS1										TCAIM
CPLX2			ACAA2	DAG1		RPS26P11	CAMP3	TAF9	CGN	WWC2			C16orf55										BLMH
DLGP3			SH3GL2	ATP5L		APOO	CPLX1	TARS2	CAMK2D	ZEB2			CSDC2										PITPNM2
DYN1			RAB8B	ODR4		MTURN	DNJB1	TBC1D4	SYN2	ZMYM4			DGCR8										GRTP1
E41L3			CGN	SFRP1		FAF1	DPYL2	TENT4B	AAK1	ZNF148			DPP3										FAM131B
GRIN1			CAMK2D	SORBS1		RNF126	E41L1	TGM1	AP180				GNAS1										IQSEC3
HAP28			SYN2	MRPL9		SBSN	G3P	TGM3	ARBK1				GPRIN1										TOMM34
IF4B			AAK1	KRAS		ARHGEF2	GDIR1	TIA1	CAMP3				GRIP1										TRAK1
KCC2A			AP180	SUCLA2		GSTK1	GP158	TMCC3	CPLX1				PALM2										H2BC15
KI21A			ARBK1	KIF3B		TOMM70	IF4G3	TNRC6A	DNJB1				PHPT1										BPTF
KPCB			CAMP3	SYT7		RNF168	KCC2D	TPD52L2	DPYL2				PITPNM1										NCKIPSD
KT3K			CPLX1	A1BG		SYNGR1	MARE1	TTC5	E41L1				PMM2										MED23
MARE3			DNJB1	ERP29		CCDC85B	MCCA	UBE2E3	G3P				PPFIA2										TUBGCP6
NEUG			DPYL2	CAPNS1		ZIM3	MTAP2	UCK1	GDIR1				PRPH										PHF14
NFM			E41L1	ITGB1		RNPS1	NKTR	UFL1	GP158				RAB3GAP1										RBMX
PCLO			G3P	TXNDC5		CSNK1E	NP1L4	UNK	IF4G3				RAPH1										RSPRY1
PFD2			GDIR1	USMG5		RMND5A	PCCA	UTP14A	KCC2D				REEP2										MCCC1
2025-09-05			GP158	MYL1		PTPN20A	PI42A	VTN	MARE1				SDC3										ADGRL2
2025-09-07			IF4G3	TOP1		CNTN2	PYC	WASHC2A	MCCA				SMARCA2										CRKL
SPAST			KCC2D	CORO2B		SEMA4G	RBNS5	WDR70	MTAP2				SNAP29										MSH2
SPTN1			MARE1	CBX3		HIST1H2BJ	SH3G2	WWC2	NKTR				SRCIN1										ARIH2
WIPF3			MCCA	CBLN1		SARS2	SHAN2	ZEB2	NP1L4				TDRD6										PCBP3
CNOT1			MTAP2	ECHS1		NDUFV1	SRC8	ZMYM4	PCCA				TRPC4AP										NRXN3
CLIC1			NKTR	PYCR1		MLF2	SRCN1	ZNF148	PI42A				UBQLN4										RPL7A
PES1			NP1L4	GPD2		CAMK2G	SYUA	CIT	PYC				YIF1A										WWC3
PPP6C			PCCA	ME1		EVL	SYUB	SURF6	RBNS5				ATM										ARFGAP1
IRS4			PI42A	LSM3		ATRIP	TAGL3	GOLGB1	SH3G2				CCDC50										PRKN
HAT1			PYC	PPP3R1		CEP63	TAU	PBRM1	SHAN2				DPF3										MFAP2
UQCRQ			RBNS5	SERF2		BLOC1S3	VCIP1	LZTS2	SRC8				ELMOD2										SUCLG2
U2SURP			SH3G2	ELAVL2		BLVRB	WIPF2	RACGAP1	SRCN1				FRYL										PPP1R9B
PFAS			SHAN2	BLMH		TAX1BP1	CAMK2A	KIF14	SYUA				GPSM1										DSCAML1
PGRMC2			SRC8	TSC22D1		GAD2	FCER1G	KIF23	SYUB				MRPS6										RPS6KA2
IPO8			SRCN1	PPP2R5E		HERC1	MOGS	TP53	TAGL3				OCIAD1										RPGRIP1L
ZW10			SYUA	SPIN4		No Gene	BYSL	SMARCC1	TAU				PPP1R2B										CNNM1
PRPF3			SYUB	MBLAC2		NAP1L3	NSUN2	MIA3	VCIP1				PRKAR1A										TTC21B
GSTZ1			TAGL3	MCTP1		MAP7D1	MYBBP1A	CEP290	WIPF2				RIMS1
PRPSAP2			TAU	STX12		KCMF1	TRIM25	RIF1	MOGS				RPIA
SPAG9			VCIP1	CPSF7		CLU	ADK	ZC3H18	BYSL				SLC12A2
PLOD3			WIPF2	GDPD1		SYNE1	BAX	CEP55	NSUN2				TTC7A
DPM1			MOGS	IRGQ		UBE2H	BRCC3	CHCHD3	MYBBP1A				UQCC
CLUH			BYSL	STAM		ITPRIP	CDK4	LYAR	TRIM25				ARL6IP1
ANKRD17			NSUN2	CHCHD1		SMARCAD1	CORO7	CLPB	CCAR2				BRSK1
HMMR			MYBBP1A	MRPL48		RICTOR	EXOSC3		ETF1				UBXN4
MACROH2A1			TRIM25	GDAP1L1		HUWE1	EXOSC9		HCFC1				PANK4
PRPF40A			ADK	QKI		UBR1	CCAR2		PSME3				EIF2C1
VPS26A			BAX	PFDN5		ERCC5	ETF1		CNOT9				AFG3L2
SF3B1			BRCC3	C3orf14		PRDM1	HCFC1		RFC3				JAM3
TIPRL			CDK4	ISYNA1		SDCBP	NELFCD		SNRNP200				DCP2
UTP20			CORO7	PCDH10		GAS8	NOC2L		HPRT1				LRCH3
NUP155			EXOSC3	PCYOX1		GNB5	PKN2		COPZ1				MRPL40
ZMPSTE24			EXOSC9	NDRG2		CBR3	PRKCI		EMC1				THY1
ATP5MG			CCAR2	EIF3H		SPOCK2	PRRC2A		RBM14				CRIP1
RSL1D1			ETF1	CYB5B		PJA2	RPS6KA1		TMCO1				SF3A3
MTA2			HCFC1	ASNA1		EMILIN3	PSME3		MORF4L1				FSIP2
PRPF6			NELFCD	EDIL3		CCDC92	CNOT9		CHORDC1				FSD1L
ELP1			NOC2L	PCDH7		LRIF1	UBAP2		PRPF19				DMXL2
SGPL1			PKN2	KATNA1		DAPK3	RFC3		MYO1C				AHCYL2
BPNT1			PRKCI	ATP6V0C		CCDC152	YTHDF3		BANF1				ARPC5L
ACTL6A			PRRC2A	SBF1		RWDD2A	SNRNP200		PSMG1				BAG3
EPHX1			RPS6KA1	CARS		AP3M2	RANGAP1		SNRPA1				GART
APRT			PSME3	MTPN		ARRB1	AGL		DRG2				CALML5
LTA4H			CNOT9	BNC1		DMTN	FAF2		OGA				NDUFA8
ESD			UBAP2	TRAP1		MAPK8IP2	HPRT1		STAU1				IMMT
UMPS			RFC3	EMC2		PRL	COPZ1		JUP				TOM1L2
HARS1			YTHDF3	GSTA3		PRKCG	EMC1		PHF6				LIMA1
GYS1			SNRNP200	AGK		RHEB	RBM14		NA				FAM49B
CCNB1			RANGAP1	HDX		ARL6IP4	TMCO1		HMGA2				FIBP
SNRPB			AGL	MYH14		SPATS2	MORF4L1		CLNS1A				SEPHS1
IDE			FAF2	PHB2		PDCD6IP	CHORDC1		HDLBP				SCAMP3
DARS1			HPRT1	PTMS		MAPK10	PRPF19		RPL36A				SCN7A
CTPS1			COPZ1	MAP1LC3A		RTF1	MYO1C		RTCA				MESDC2
PLCG1			EMC1	DNAJB11		PIEZO2	BANF1		RPL37				MARK2
SRM			RBM14	HN1		FBXO41	PSMG1		RPL26L1				CHCHD7
CSNK2A2			TMCO1	DNPEP		DCAF11	SNRPA1		ARHGEF7				PTBP2
OSBP			MORF4L1	NAPA		SCAI	DRG2		DKFZp686L20222				BCS1L
TUBG1			CHORDC1	PCDHGB5		MAPK15	OGA		MTHFD1				CFL2
WARS1			PRPF19	FAM195B		CHMP3	TST		RPL3L				RHOC
RRM1			MYO1C	TP53I11		KBTBD11	HACD3		NOLC1				PC
TARS1			BANF1	MPZL1		AK5	NUMA1		CHLSN				CPE
MAPK3			PSMG1	SOD1		EHD3	CA2		NUCL				FLG2
RPA1			SNRPA1	RAP1A		ZACN	ARL8B		CHMP4B				CD276
CAD			STAU1	MAOA		HDGFRP2	ARHGAP1		TSG101				TMED4
ABCD3			JUP	RBX1		PSTPIP2	AKAP12		PCNP				LINC00523
ADSS2			PHF6	ALDH4A1		ARC	TOP2B		DCLK2				MAPKAPK5
ADSL			NA	ATP5D		CHMP1B	RBM25		TCEA1				SEMA6D
POLR2B			HMGA2	MAGEA4		SIK3	PPP2CB		DSG1				DCTN5
RRM2			CLNS1A	TLE3		FAM208A	EDC4		CALM1				ROGDI
MCM5			HDLBP	AKR1C1		LOC102724023	DDX39A		POTEKP				PLXNC1
MPI			RPL36A	LLGL1		STXBP2	SEC16A		POTEF				SMNDC1
SERPINB6			RTCA	TWF1		GPC1	DOCK7		NARS1				MT-CO1
CBS			RPL37	PIP5K1A		OR2W6P	DDX50		FUBP1				BTF3
NUP214			RPL26L1	NDFIP1		WDR64	AMOT		CSDA				RAB4A
ATP5F1C			ARHGEF7	NAA15		NPLOC4	SMARCA5		PRP19				COPRS
RFC5			DKFZp686L20222	TRA2A		MIA2	RRBP1		RALY				ACTR1B
CSK			MTHFD1	DNAJC5		DYNC1LI2	JUP		TCOF1				GNG3
MTREX			APPL1	NRBP1		RASGRP4	PHF6		RASA1				BRE
SSR1			RPL3L	SCARB2		PNMAL2	NA		LUZP1				LTBP1
NAMPT			NOLC1	GNA13		PNN	HMGA2		H2AX				GAR1
MKI67			CHLSN	RAB35		EPS15L1	CLNS1A		CLTCL1				ELAVL1
RECQL			NUCL	RARS		ZZEF1	HDLBP		SNRPB2				MEST
NOP2			CHMP4B	NDUFA5		PGAP1	RPL36A		THYN1				COPS7B
BAG6			CLINT1	SF1		PRPS2	RTCA		NDUFB8				PCDH9
GNPDA1			TSG101	HSPA12B		MPP6	APPL1		HAUS1				ARHGAP23
PLA2G4A			PCNP	HTATSF1		RPL36AL	CHMP4B		CLTA				SRP68
LMAN1			DCLK2	MAP2K2		IGLV3-9	CLINT1		NUFIP2				NDRG4
SARS1			TCEA1	KIAA1211		CCDC177	PCNP		STAU2				TRAPPC8
PRIM1			DSG1	SEC61B		CRP	DCLK2		PACSIN2				COX6A1
RANBP2			CALM1	TMEM43		PPP2R4	DSG1		EXOSC6				TMED5
GMPS			POTEKP	GSTA5		ACTA1	FUBP1		RBM28				PPIL1
MRE11			POTEF	SH3GLB2		MADD	GIGYF2		FMR1				PLCD1
LRBA			NARS1	SLC25A13		VARS	LUZP1		SMC4				SSRP1
PAPOLA			FUBP1	RAB22A		AKAP5	NDUFB8		YTHDF1				LSM4
ALDH3A2			CSDA	HOMER1		SERPINB3	CLTA		TUBA8				PLEKHA7
VAMP7			GIGYF2	C8orf59		SDC4	NUFIP2		PIPSL				GPR56
RPS6KA3			PRP19	H2AFY		BRD2	STAU2		IGKV2-29				CHMP6
KPNA1			RALY	GPC2		ARIH1	PACSIN2		HMGN4				FAM184B
SMS			TCOF1	PIAS4		PDE1B	TBCD		OPLAH				RBM5
HK2			RASA1	LPCAT1		PIP4K2C	YTHDF1		CASK				NCS1
NUP98			LUZP1	TTC9		USP25	TUBA8		FABP7				KRT17
BLVRA			H2AX	SEC62		K1C10_MOUSE	PIPSL		MAP3K7				KPRP
RABGGTB			CLTCL1	COPS8		TBK1	IGKV2-29		NARS				UFD1L
SLC16A1			SNRPB2	FAM213A		SPOCK1	HMGN4		AHCYL1				SDF2
RARS1			THYN1	MYO5C		SNX1	OPLAH		NDUFS5				WIBG
AFDN			NDUFB8	NTM		C1orf68	CASK		PFKFB2				NUCKS1
ADAR			HAUS1	AGAP1		ARF3	FABP7		EIF5B				OSTC
ATP5MF			CLTA	SHOC2		C1QA	MAP3K7		PRAF2				MARK1
GEMIN4			NUFIP2	AP3M1		EFHD1	NARS		DNAJA2				SLC17A6
NUP107			STAU2	GIT1		DDI2	AHCYL1		PSIP1				TRAPPC2L
PPP4C			PACSIN2	RABGAP1		ZFYVE27	NDUFS5		PPM1B				TRAPPC1
RAB8A			EXOSC6	MACROD2		NBPF6	PFKFB2		IDH1				ZNF785
SRP54			RBM28	ATOX1		EZH1	EIF5B		ALDH1L1				RNMT
ABCE1			FMR1	ACSL4		IGHV1-69	PRAF2		ATP5H				LY6H
ARF6			SMC4	MRPL33		IGHG3	DNAJA2		GLRX3				PYGM
SEC11A			TBCD	CDS2		ARAP2	PSIP1		DDAH1				S100A1
NOP14			YTHDF1	PPP1R3D		IGLV3-21	PPM1B		MYO1D				HIBADH
RPP30			TUBA8	CP		DNAJC17	IDH1		NFASC				LONP1
OCRL			PIPSL	GNAI3		SPECC1	ALDH1L1		MPC2				ACADVL
CEBPZ			IGKV2-29	TROVE2		TECPR1	ATP5H		LETM1				AFAP1
TLE1			HMGN4	KIT		SPEN	GLRX3		TXNDC12				ATP6V0D2
GFPT1			OPLAH	NID1			DDAH1		ALDH1A1				MSI2
NCBP1			CASK	TARS			MYO1D		GLUD1				NEURL4
NUP160			FABP7	DEK			NFASC		DDAH2				MNF1
TBL3			MAP3K7	TRIM23			MPC2		MT-CO2				NLN
GTF3C1			NARS	TMEM258			LETM1		C3				MCCC2
MAD2L1			AHCYL1	GTF2B			TXNDC12		HRAS				NCOA5
UBE2V1			NDUFS5	ACACA			ALDH1A1		HIST1H2BK				MYEF2
MTX1			PFKFB2	PPP1R2P3			GLUD1		ALB				CGGBP1
NAE1			EIF5B	CARM1			DDAH2		LTF				ALBU
CUL3			PRAF2	CD81			MT-CO2		A2M				ATX2L
CUL4B			DNAJA2	AGAP3			C3		ANXA1				EF1A1
IDI1			PSIP1	MXRA7			HRAS		PDGFA				GLSK
COTL1			PPM1B	VPS16			HIST1H2BK		RPN2				H2A1D
SCRIB			IDH1	VPS28			ALB		ATP1B1				H2B1B
TTLL12			ALDH1L1	RAB23			LTF		ATP5B				H2B1C
EIF2B1			ATP5H	SRGAP2			A2M		ANXA2				H2B1L
FKBP8			GLRX3	CUL1			ANXA1		NUDT3				HSP7C
TRIP12			DDAH1	KNG1			PDGFA		PFN1				HXK1
PUM1			MYO1D	RAD23B			KIAA0513		TPM2				IF4H
RRP1B			NFASC	NHP2L1			RPN2		SNRPC				M3K10
USP10			MPC2	UBXN1			ATP1B1		HMGB1				MDHM
CHD4			LETM1	VAMP3			ATP5B		GSTM1				NFAT5
GAPVD1			TXNDC12	TOMM20			ANXA2		RALA				45905
NAA25			ALDH1A1	PELO			NUDT3		ENO3				TBA1B
NCAPD2			GLUD1	PLXNA4			PFN1		COX7A2				TBB2A
EXOSC7			DDAH2	HABP4			TPM2		GLUL				TBB2B
KARS1			MT-CO2	ENY2			PAK3		ATP2A2				TBB4B
PTPA			C3	COPS7A			SNRPC		PRKACA				TBB6
PWP2			HRAS	XP32			HMGB1		GAP43				TCPE
ELOC			HIST1H2BK	VANGL2			GSTM1		VCL				HIST1H2AA
DHCR24			ALB	ABLIM2			RALA		ATP5J				MRPL12
TRIP13			LTF	NDUFB9			RAD23A		TPT1				YBX3
NSDHL			A2M	KDM6A			ENO3		RAB5A				HIST2H2BD
SLC1A5			ANXA1	CMC1			COX7A2		PTN				ISOC2
ZYX			PDGFA	ATP6V1G2			GLUL		TXNRD1				CALM2
CYP51A1			KIAA0513	SELH			ATP2A2		PAICS				GTPBP1
ERCC6L			RPN2	SERPINE2			PRKACA		CNR1
TIMM50			ATP1B1	CTSD			SUGT1		PCMT1
USP39			ATP5B	GJA1			GAP43		ANK3
PPP6R3			ANXA2	CCT6B			VCL		PSMA3
WDR44			NUDT3	EFHD2			ATP5J		WARS
TOR1AIP1			PFN1	HPCAL1			TPT1		CTNNA2
NOL9			TPM2	CBX5			RAB5A		U2AF2
NT5DC1			PAK3	PPP1R9B			PTN		MAOB
BROX			SNRPC	FXYD7			TXNRD1		LAMA1
ECPAS			HMGB1	CHP1			PAICS		PSMA5
ATL3			GSTM1	DHX38			CNR1		PSMB6
TWF2			RALA	LINGO1			PCMT1		PSMB5
PPP4R3A			RAD23A	TMX4			ANK3		NDUFS1
SFXN4			ENO3	VPS45			PSMA3		CNTFR
SKIC3			COX7A2	NDUFA13			WARS		PRDX3
WDR82			GLUL	WBP11			CTNNA2		PDCD5
CYFIP1			ATP2A2	ROBO2			U2AF2		AKT2
GET4			PRKACA	KLC4			MAOB		TPP2
ZC3HAV1			SUGT1	H2AFY2			LAMA1		L1CAM
MAVS			GAP43	EIF2B4			PSMA5		PRSS3
HEATR3			VCL	TBC1D24			PSMB6		PPM1A
NDUFA11			ATP5J	TNRC6B			PSMB5		ATP6V1E1
DNAAF5			TPT1	GOSR2			NDUFS1		PGM1
CEP97			RAB5A	CDIPT			CNTFR		STAT3
WDR75			PTN	TNPO2			PRDX3		MDH1
CHERP			TXNRD1	PPIP5K2			PDCD5		SLC1A2
SUGP2			PAICS	EEF1E1			AKT2		GPX4
CCAR1			CNR1	EMC8			TPP2		EIF1AX
RHOT2			PCMT1	KIF21B			TBCE		PCP4
PELP1			ANK3	CLPTM1			L1CAM		CSNK1D
NUP93			PSMA3	AFP			PRSS3		PSMB3
ASCC3			WARS	MGST1			PPM1A		NT5C2
STAG2			CTNNA2	SRC			ATP6V1E1		IDH3A
CISD2			U2AF2	PEPD			PGM1		PDLIM4
NHLRC2			MAOB	ME2			STAT3		ST13
NAXE			LAMA1	RAP1GAP			MDH1		FXR1
THOC2			PSMA5	ALDH9A1			SLC1A2		NOVA1
WDR36			PSMB6	UBE2L3			GPX4		BCAP31
TBC1D15			PSMB5	CALD1			EIF1AX		HSD17B4
CIP2A			NDUFS1	CUL2			PCP4		GPM6A
HM13			CNTFR	HNRNPUL2			CSNK1D		CACNA2D1
BRIX1			PRDX3	SPECC1L			PSMB3		MFAP1
UTP15			PDCD5	CLASP1			NT5C2		ALDH5A1
NUP210			AKT2	TMEM55A			IDH3A		GNG2
GEMIN5			TPP2	NLGN4Y			PDLIM4		CDC42
NOC3L			TBCE	PITHD1			ST13		RAP1B
NUP133			L1CAM	CD99L2			FXR1		HSPE1
CKAP2			PRSS3	NIPSNAP3A			NOVA1		VBP1
TM9SF4			PPM1A	USO1			BCAP31		RPS29
NUP205			ATP6V1E1	MT1F			HSD17B4		TMSB4X
HDAC2			PGM1	UQCRH			GPM6A		CNBP
SYMPK			STAT3	LRPAP1			CACNA2D1		FAU
NCLN			MDH1	HDGF			MFAP1		GNG5
CCDC47			SLC1A2	EPT1			ALDH5A1		TMSB10
SYAP1			GPX4	IER5L			GNG2		SARNP
MAGOHB			EIF1AX	CADM4			CDC42		ARF1
FERMT2			PCP4	QDPR			RAP1B		H3F3A
SEH1L			CSNK1D	ACOT9			HSPE1		RBM10
KIFBP			PSMB3	SF3B14			VBP1		CYCS
SAAL1			NT5C2	NDUFA10			RPS29		TFAM
EDC3			IDH3A	SYT5			TMSB4X		SLC25A3
SRPK1			PDLIM4	LAMTOR5			CNBP		U2AF1
POP1			ST13	TOLLIP			FAU		PAFAH1B2
TM9SF2			FXR1	ACTL6B			GNG5		PTS
VRK1			NOVA1	RBP1			TMSB10		KIF1A
NCAPG			BCAP31	ADH5			SARNP		CNTN1
ELAC2			HSD17B4	UQCRB			ARF1		PTPRS
TXNDC17			GPM6A	KDELR1			H3F3A		NNT
PRXL2A			CACNA2D1	ALDH1B1			RBM10		TOP3A
ESYT1			MFAP1	PTPN5			CYCS		MAP7
MCMBP			ALDH5A1	RPS21			TFAM		FLNC
DCUN1D5			GNG2	LMNB2			SLC25A3		FRG1
MRI1			CDC42	MTMR1			U2AF1		GANAB
NOC4L			RAP1B	GNPDA2			PAFAH1B2		STK38
NUP85			HSPE1	DNAJA4			PTS		TAB1
GTPBP4			VBP1	CASKIN1			KIF1A		PFKFB3
OSBPL8			RPS29	HTRA1			CNTN1		LRRFIP1
DPH1			TMSB4X	CEP41			PTPRS		TUBB8
NAA50			CNBP	HDHD2			NNT		SPIN3
UBA5			FAU	TBC1D17			TOP3A		ATAT1
PAIP1			GNG5	FAM49A			MAP7		ARHGAP21
ILKAP			TMSB10	SHMT2			FLNC		MRPL14
XRN2			SARNP	LMNA			FRG1		SCYL2
DDX47			ARF1	C4B			GANAB		RPL22L1
RAB3GAP2			H3F3A	ACTC			STK38		PGM2L1
BOLA2B			RBM10	CA123			TAB1		PLD3
TMX1			CYCS	CAPS1			PFKFB3		TMEFF1
ACBD3			TFAM	CE170			LRRFIP1		KATNAL2
UNC45A			SLC25A3	CLAP2			TUBB8		WDR17
RNPEP			U2AF1	E41L2			SPIN3		CADM3
HEATR1			PAFAH1B2	HS90A			ATAT1		TAB3
RPF2			PTS	HS90B			ARHGAP21		HSDL1
NOL11			KIF1A	KAP2			MRPL14		MTMR14
MOB1A			CNTN1	NACAM			SCYL2		LSM14A
QTRT2			PTPRS	RUVB2			RPL22L1		GLYR1
ARMT1			NNT	SNAG			PGM2L1		CMAS
LRRC40			TOP3A	TBA1A			PLD3		TRY6
XPO5			MAP7	VAMP1			TMEFF1		SFXN5
MYG1			FLNC	ACTG2			KATNAL2		PRPF31
XAB2			FRG1	ATP2B3			WDR17		PSPC1
APMAP			GANAB	SLC12A5			CADM3		WASF1
OSGEP			STK38	AUXI			TAB3		NEO1
INCENP			TAB1	BSN			HSDL1		ARL8A
AAAS			PFKFB3	CEND			MTMR14		RAB3C
HELLS			LRRFIP1	CPLX2			LSM14A		CYFIP2
ATG3			TUBB8	DLGP3			GLYR1		S100A16
MDN1			SPIN3	DYN1			CMAS		ACSBG1
CYRIB			ATAT1	E41L3			TRY6		S100A13
TBC1D13			ARHGAP21	GRIN1			SFXN5		ACO2
FANCI			MRPL14	HAP28			PRPF31		HIST1H2AJ
DDX18			SCYL2	IF4B			PSPC1		HIST1H2BM
SDAD1			RPL22L1	KCC2A			WASF1		SPIN2B
NDUFB11			PGM2L1	KI21A			NEO1		WDR77
TEX10			PLD3	KPCB			ARL8A		ERP44
BABAM2			TMEFF1	KT3K			RAB3C		C11orf84
FAM120A			KATNAL2	MARE3			CYFIP2		TMED9
HSPBP1			WDR17	NEUG			S100A16		SRRT
LARS1			CADM3	NFM			ACSBG1		POLDIP3
ORC3			TAB3	PCLO			S100A13		MAP1LC3B
COPG2			HSDL1	PFD2			ACO2		SLIRP
GRHPR			MTMR14	2025-09-05			HIST1H2AJ		MRPL46
UBA2			LSM14A	2025-09-07			HIST1H2BM		BOLA2
NXF1			GLYR1	SPAST			SPIN2B		EHD1
ABCF2			CMAS	SPTN1			WDR77		MRPL16
DDX20			TRY6	WIPF3			ERP44		PGPEP1
CYB5R1			SFXN5	OXR1			C11orf84		TAB2
IPO11			PRPF31	SQSTM1			TMED9		TMOD3
BAZ1B			PSPC1	DECR1			SRRT		UGGT1
CPSF3			WASF1	UBB			POLDIP3		EHD2
NUDT5			NEO1	ALAD			MAP1LC3B		PTPLAD1
HECTD1			ARL8A	CRYAB			SLIRP		VAPA
SSR3			RAB3C	WDR26			MRPL46		CAMSAP3
USP24			CYFIP2	CAT			BOLA2		ANKFY1
SMC3			S100A16	ME3			EHD1		STK31
NIP7			ACSBG1	CD47			MRPL16		NRXN2
GNE			S100A13	KCNMA1			PGPEP1		VPS29
DIS3			ACO2	FTH1			TAB2		DEFB126
SF3B6			HIST1H2AJ	HBA2			TMOD3		TJP2
PTRH2			HIST1H2BM	GLS			UGGT1		DPP7
TBL2			SPIN2B	ARMC8			EHD2		ATPIF1
LAS1L			WDR77	FAM162A			PTPLAD1		NRXN1
PPME1			ERP44	PRPSAP1			VAPA		VAT1L
YTHDF2			C11orf84	ZNF365			CAMSAP3		C14orf166
UCHL5			TMED9	RANBP9			ANKFY1		GPHN
TNPO3			SRRT	APOE			STK31		PIN4
SRPRB			POLDIP3	BDH2			NRXN2		STK38L
GMPPB			MAP1LC3B	NEFH			VPS29		SBDS
GTF3C3			SLIRP	GARS1			DEFB126		C22orf28
SNX9			MRPL46	GSR			TJP2		FAM32A
CFAP20			BOLA2	GAS7			DPP7		WDR7
BZW2			EHD1	NAXD			ATPIF1		USP15
DYNC1LI1			MRPL16	POLR2L			NRXN1		ZNF706
SEC23IP			PGPEP1	CAB39			VAT1L		LRRFIP2
PLCB4			TAB2	MYH7B			C14orf166		NPTN
ABLIM3			TMOD3	CPNE6			GPHN		SPIN1
KRT16			UGGT1	ANXA11			PIN4		IVNS1ABP
SF3A2			EHD2	DCTN3			STK38L		LIN7A
PBDC1			PTPLAD1	PLCB4			SBDS		HGS
HINT3			VAPA	ABLIM3			C22orf28		ATP8B3
ADNP			CAMSAP3	KRT16			FAM32A		GBAS
ANKRD28			ANKFY1	SF3A2			WDR7		ATP6V1G1
APBB1			STK31	PBDC1			USP15		GNA14
APOD			NRXN2	HINT3			ZNF706		MT-ATP6
ATF6B			VPS29	ANP32B			LRRFIP2		IGHG2
ATP9A			DEFB126	DDX21			NPTN		WASF3
ATXN2L			TJP2	RPL10L			SPIN1		HMGN1
C-sTurbo			DPP7	DIMT1			IVNS1ABP		SYP
CAVIN2			ATPIF1	CDKN2A			LIN7A		G6PD
CCDC102A			NRXN1	ISOC1			HGS		IMPDH2
CCDC43			VAT1L	DHPS			ATP8B3		COX6B1
CEBPB			C14orf166	EIF1AY			GBAS		MSN
CFDP1			GPHN	EPRS			ATP6V1G1		MARK3
CHAMP1			PIN4	KPNA6			GNA14		PSMB4
CIAPIN1			STK38L	RACK1			MT-ATP6		EPHB2
COG7			SBDS	PRKDC			IGHG2		UQCRC1
CPEB4			C22orf28	DARS2			WASF3		PSAT1
cRAP-CSN1S2			FAM32A	PPP2R2B			HMGN1		COL18A1
CSTF2			WDR7	TCEB3			SYP		ROBO1
CTHRC1			USP15	SRRM2			G6PD		EIF1
CTSZ			ZNF706	H2BC11			IMPDH2		LRPPRC
DAZAP1			LRRFIP2	USP7			COX6B1		SARS
DHX40			NPTN	SEPTIM11			MSN		NUMB
DSC1			SPIN1	RPAP3			MARK3		SCAMP1
DSC3			IVNS1ABP	MZT2B,			PSMB4		SUCLG1
ECM1			LIN7A	SF3B4			EPHB2		MLLT4
EIF4ENIF1			HGS	HSP90AB4P			UQCRC1		EIF3B
EMSY			ATP8B3	KDM1A			PSAT1		MARS
EXOC3			GBAS	MYCBP			COL18A1		TOMM70A
FLG			ATP6V1G1	H3F3			ROBO1		FBXO21
FMNL3			GNA14	NELFA			EIF1		TJP3
FNBP4			MT-ATP6	TRIR			LRPPRC		OXSR1
FNTA			IGHG2	POLR2E			SARS		SNRPG
FOSL2			WASF3	H3Y2			NUMB		GC
GGCT			HMGN1	TXLNA			SCAMP1		TF
GLE1			SYP	SF3A1			SUCLG1		MT1E
GMEB2			G6PD	C8orf33			MLLT4		SRSF2
GPATCH1			IMPDH2	DNAJB6			EIF3B		DLG1
HNRNPA1L2			COX6B1	SF3B2			MARS		PRKCSH
IFT172			MSN	AP4B1			TOMM70A		COX7C
IK			MARK3	HSPA1			FBXO21		HEPACAM
INTS14			PSMB4	RFC2			TJP3		HMGA1
INTS3			EPHB2	SNX6			OXSR1		TMED2
INTS7			UQCRC1	WDR11			SNRPG		TCEB1
JPT2			PSAT1	HNRPH1			GC		UBE2V2
KIF2C			COL18A1	EPRS1			TF		TMEM35
KIF4A			ROBO1	C16orf55			MT1E		HSD17B12
KRT13			EIF1	CSDC2			SRSF2		ATP5EP2
KRT6B			LRPPRC	DGCR8			DLG1		SLC27A1
LCMT1			SARS	DPP3			PRKCSH		ISLR2
LIN54			NUMB	GNAS1			COX7C		TRMT10C
LTN1			SCAMP1	GPRIN1			HEPACAM		SESTD1
LTV1			SUCLG1	GRIP1			HMGA1		ARHGAP12
LYPLA2			MLLT4	PALM2			TMED2		GSPT2
MAN2A2			EIF3B	PHPT1			TCEB1		CD200
MAP2K3			MARS	PITPNM1			UBE2V2		SYT2
MAP3K5			TOMM70A	PMM2			TMEM35		SCCPDH
MEN1			FBXO21	PPFIA2			HSD17B12		GLG1
MICAL1			TJP3	PRPH			ATP5EP2		COPS5
MLH1			OXSR1	RAB3GAP1			SLC27A1		MRPL34
MORC3			SNRPG	RAPH1			ISLR2		SFXN3
MOV10			GC	REEP2			TRMT10C		DIABLO
MTHFR			TF	SDC3			SESTD1		CNTNAP2
MTPAP			MT1E	SMARCA2			ARHGAP12		HDGFRP3
N-sTurbo			SRSF2	SNAP29			GSPT2		HYOU1
NAA35			DLG1	SRCIN1			CD200		PPAP2B
NAV1			PRKCSH	TDRD6			SYT2		DENR
NCK1			COX7C	TRPC4AP			SCCPDH		FLNB
NELFE			HEPACAM	UBQLN4			GLG1		TRIM3
NOSIP			HMGA1	YIF1A			COPS5		DCD
NTMT1			TMED2	ATM			MRPL34		AIFM1
ORC4			TCEB1	CCDC50			SFXN3		PITPNA
OSBPL6			UBE2V2	DPF3			DIABLO		CYB5A
PABPN1			TMEM35	ELMOD2			CNTNAP2		PRNP
PAF1			HSD17B12	FRYL			HDGFRP3		OAT
PARG			ATP5EP2	GPSM1			HYOU1		S100B
PDPK1			SLC27A1	MRPS6			PPAP2B		CALB1
PEX5			ISLR2	OCIAD1			DENR		HMGCS1
PGS1			TRMT10C	PPP1R2B			FLNB		AKR1B1
PHOX2A			SESTD1	PRKAR1A			TRIM3		SDHB
PICALM			ARHGAP12	RIMS1			DCD		JAK1
PIK3C2A			GSPT2	RPIA			AIFM1		FKBP2
PKP1			CD200	SLC12A2			PITPNA		RDX
POF1B			SYT2	TTC7A			CYB5A		ALCAM
POLR3C			SCCPDH	UQCC			PRNP		RBM6
PRIM2			GLG1	ARL6IP1			OAT		RPP38
PSME3IP1			COPS5	BRSK1			S100B		NEDD8
PTBP3			MRPL34	UBXN4			CALB1		SLC39A6
RAI14			SFXN3	PANK4			HMGCS1		HAGH
RBBP5			DIABLO	EIF2C1			AKR1B1		TCEB2
RBM19			CNTNAP2	AFG3L2			SDHB		SYT6
RBMX2			HDGFRP3	JAM3			JAK1		MRPL55
REPS1			HYOU1	DCP2			FKBP2		HIST3H2BB
RGPD6			PPAP2B	LRCH3			RDX		SCAMP5
RPRD1B			DENR	MRPL40			ALCAM		RPL39P5
RUFY1			FLNB	THY1			RBM6		FNBP1L
RUFY2			TRIM3	CRIP1			RPP38		SHROOM3
S100A8			DCD	SF3A3			NEDD8		NRCAM
S100A9			AIFM1	FSIP2			SLC39A6		XPO6
SGSM3			PITPNA	FSD1L			HAGH		FXYD6
SH3GL1			CYB5A	DMXL2			TCEB2		MTIF3
SHTN1			PRNP	AHCYL2			SYT6		HRNR
SIPA1L2			OAT	ARPC5L			MRPL55		GLIPR2
SLC30A6			S100B	BAG3			HIST3H2BB		UBQLN2
SMAP			CALB1	GART			SCAMP5		PLXNA1
SMAP2			HMGCS1	CALML5			RPL39P5		ACSL6
SMCR8			AKR1B1	NDUFA8			FNBP1L		TTN
SMG1			SDHB	IMMT			SHROOM3		SYNPO2
SNW1			JAK1	TOM1L2			NRCAM		SH3GLB1
SNX3			FKBP2	LIMA1			XPO6		LUC7L2
SPAG7			RDX	FAM49B			FXYD6		CHTOP
SPRR1B			ALCAM	FIBP			MTIF3		TIMM13
SPRR2A			RBM6	SEPHS1			HRNR		PTP4A1
SPRR2F			RPP38	SCAMP3			GLIPR2		FBLL1
STRN4			NEDD8	SCN7A			UBQLN2		ERGIC1
TAF7			SLC39A6	MESDC2			PLXNA1		SNPH
TAF9			HAGH	MARK2			ACSL6		NDUFS4
TARS2			TCEB2	CHCHD7			TTN		PTMA
TBC1D4			SYT6	PTBP2			SYNPO2		S100A6
TENT4B			MRPL55	BCS1L			SH3GLB1		LGALS1
TGM1			HIST3H2BB	CFL2			LUC7L2		DMD
TGM3			SCAMP5	RHOC			CHTOP		CADM1
TIA1			RPL39P5	PC			TIMM13		TMPRSS13
TMCC3			FNBP1L	CPE			PTP4A1		NQO1
TNRC6A			SHROOM3	FLG2			FBLL1		LNP
TPD52L2			NRCAM	CD276			ERGIC1		BUD31
TTC5			XPO6	TMED4			SNPH		DYNLRB1
UBE2E3			FXYD6	LINC00523			NDUFS4		MANF
UCK1			MTIF3	MAPKAPK5			PTMA		CRIPT
UFL1			HRNR	SEMA6D			S100A6		GABARAPL2
UNK			GLIPR2	DCTN5			LGALS1		UBE2D2
UTP14A			UBQLN2	ROGDI			DMD		MYH2
VTN			PLXNA1	PLXNC1			CADM1		ASAH1
WASHC2A			ACSL6	SMNDC1			TMPRSS13		THSD7A
WDR70			TTN	MT-CO1			NQO1		ANO6
WWC2			SYNPO2	BTF3			LNP		OCIAD2
ZEB2			SH3GLB1	RAB4A			BUD31		DDX42
ZMYM4			LUC7L2	COPRS			DYNLRB1		SLC4A4
ZNF148			CHTOP	ACTR1B			MANF		TTLL11
C16orf55			TIMM13	GNG3			CRIPT		KLC2
CSDC2			PTP4A1	BRE			GABARAPL2		HNRPDL
DGCR8			FBLL1	LTBP1			UBE2D2		NCAM2
DPP3			ERGIC1	GAR1			MYH2		NDUFAB1
GNAS1			SNPH	ELAVL1			ASAH1		2025-09-04
GPRIN1			NDUFS4	MEST			THSD7A		AKR7A2
GRIP1			PTMA	COPS7B			ANO6		SPARC
PALM2			S100A6	PCDH9			OCIAD2		SGTA
PHPT1			LGALS1	ARHGAP23			DDX42		IGHMBP2
PITPNM1			DMD	SRP68			SLC4A4		GSTM5
PMM2			CADM1	NDRG4			TTLL11		CXCL12
PPFIA2			TMPRSS13	TRAPPC8			KLC2		NUCB1
PRPH			NQO1	COX6A1			HNRPDL		DAG1
RAB3GAP1			LNP	TMED5			NCAM2		ATP5L
RAPH1			BUD31	PPIL1			NDUFAB1		ODR4
REEP2			DYNLRB1	PLCD1			2025-09-04		SFRP1
SDC3			MANF	SSRP1			AKR7A2		SORBS1
SMARCA2			CRIPT	LSM4			SPARC		MRPL9
SNAP29			GABARAPL2	PLEKHA7			SGTA		KRAS
SRCIN1			UBE2D2	GPR56			IGHMBP2		SUCLA2
TDRD6			MYH2	CHMP6			GSTM5		KIF3B
TRPC4AP			ASAH1	FAM184B			CXCL12		SYT7
UBQLN4			THSD7A	RBM5			NUCB1		A1BG
YIF1A			ANO6	NCS1			DAG1		ERP29
ATM			OCIAD2	KRT17			ATP5L		CAPNS1
CCDC50			DDX42	KPRP			ODR4		ITGB1
DPF3			SLC4A4	UFD1L			SFRP1		TXNDC5
ELMOD2			TTLL11	SDF2			SORBS1		USMG5
FRYL			KLC2	WIBG			MRPL9		MYL1
GPSM1			HNRPDL	NUCKS1			KRAS		TOP1
MRPS6			NCAM2	OSTC			SUCLA2		CORO2B
OCIAD1			NDUFAB1	MARK1			KIF3B		CBX3
PPP1R2B			2025-09-04	SLC17A6			SYT7		CBLN1
PRKAR1A			AKR7A2	TRAPPC2L			A1BG		ECHS1
RIMS1			SPARC	TRAPPC1			ERP29		PYCR1
RPIA			SGTA	ZNF785			CAPNS1		GPD2
SLC12A2			IGHMBP2	RNMT			ITGB1		ME1
TTC7A			GSTM5	LY6H			TXNDC5		LSM3
UQCC			CXCL12	PYGM			USMG5		PPP3R1
ARL6IP1			NUCB1	S100A1			MYL1		SERF2
BRSK1			DAG1	HIBADH			TOP1		ELAVL2
UBXN4			ATP5L	LONP1			CORO2B		BLMH
PANK4			ODR4	ACADVL			CBX3		TSC22D1
EIF2C1			SFRP1	AFAP1			CBLN1		PPP2R5E
AFG3L2			SORBS1	ATP6V0D2			ECHS1		SPIN4
JAM3			MRPL9	MSI2			PYCR1		MBLAC2
DCP2			KRAS	NEURL4			GPD2		MCTP1
LRCH3			SUCLA2	MNF1			ME1		STX12
MRPL40			KIF3B	NLN			LSM3		CPSF7
THY1			SYT7	MCCC2			PPP3R1		GDPD1
CRIP1			A1BG	NCOA5			SERF2		IRGQ
SF3A3			ERP29	MYEF2			ELAVL2		STAM
FSIP2			CAPNS1	CGGBP1			BLMH		CHCHD1
FSD1L			ITGB1	ALBU			TSC22D1		MRPL48
DMXL2			TXNDC5	ATX2L			PPP2R5E		GDAP1L1
AHCYL2			USMG5	EF1A1			SPIN4		QKI
ARPC5L			MYL1	GLSK			MBLAC2		PFDN5
BAG3			TOP1	H2A1D			MCTP1		C3orf14
GART			CORO2B	H2B1B			STX12		ISYNA1
CALML5			CBX3	H2B1C			CPSF7		PCDH10
NDUFA8			CBLN1	H2B1L			GDPD1		PCYOX1
IMMT			ECHS1	HSP7C			IRGQ		NDRG2
TOM1L2			PYCR1	HXK1			STAM		EIF3H
LIMA1			GPD2	IF4H			CHCHD1		CYB5B
FAM49B			ME1	M3K10			MRPL48		ASNA1
FIBP			LSM3	MDHM			GDAP1L1		EDIL3
SEPHS1			PPP3R1	NFAT5			QKI		PCDH7
SCAMP3			SERF2	2025-03-01			PFDN5		KATNA1
SCN7A			ELAVL2	TBA1B			C3orf14		ATP6V0C
MESDC2			BLMH	TBB2A			ISYNA1		SBF1
MARK2			TSC22D1	TBB2B			PCDH10		CARS
CHCHD7			PPP2R5E	TBB4B			PCYOX1		MTPN
PTBP2			SPIN4	TBB6			NDRG2		BNC1
BCS1L			MBLAC2	TCPE			EIF3H		TRAP1
CFL2			MCTP1	HIST1H2AA			CYB5B		EMC2
RHOC			STX12	MRPL12			ASNA1		GSTA3
PC			CPSF7	YBX3			EDIL3		AGK
CPE			GDPD1	HIST2H2BD			PCDH7		HDX
FLG2			IRGQ	ISOC2			KATNA1		MYH14
CD276			STAM	CALM2			ATP6V0C		PHB2
TMED4			CHCHD1	GTPBP1			SBF1		PTMS
LINC00523			MRPL48	AFF2			CARS		MAP1LC3A
MAPKAPK5			GDAP1L1	ACTA			MTPN		DNAJB11
SEMA6D			QKI	DCTN4			BNC1		HN1
DCTN5			PFDN5	AHI1			TRAP1		DNPEP
ROGDI			C3orf14	RBMXL1			EMC2		NAPA
PLXNC1			ISYNA1	AINX			GSTA3		PCDHGB5
SMNDC1			PCDH10	AT1B3			AGK		FAM195B
MT-CO1			PCYOX1	SLC17A7			HDX		TP53I11
BTF3			NDRG2	APC			MYH14		MPZL1
RAB4A			EIF3H	CEP152			PHB2		SOD1
COPRS			CYB5B	ARP3			PTMS		RAP1A
ACTR1B			ASNA1	PCBP3			MAP1LC3A		MAOA
GNG3			EDIL3	ARP3B			DNAJB11		RBX1
BRE			PCDH7	CC124			HN1		ALDH4A1
LTBP1			KATNA1	ACTR10			DNPEP		ATP5D
GAR1			ATP6V0C	ARP5L			NAPA		MAGEA4
ELAVL1			SBF1	ASAP2			PCDHGB5		TLE3
MEST			CARS	CSKI1			FAM195B		AKR1C1
COPS7B			MTPN	BAIP2			TP53I11		LLGL1
PCDH9			BNC1	DC1L1			MPZL1		TWF1
ARHGAP23			TRAP1	CALB2			SOD1		PIP5K1A
SRP68			EMC2	CALM			RAP1A		NDFIP1
NDRG4			GSTA3	CAPS2			MAOA		NAA15
TRAPPC8			AGK	CC171			RBX1		TRA2A
COX6A1			HDX	GLNA			ALDH4A1		DNAJC5
TMED5			MYH14	CETN2			ATP5D		NRBP1
PPIL1			PHB2	CHM4B			MAGEA4		SCARB2
PLCD1			PTMS	HS71A			TLE3		GNA13
SSRP1			MAP1LC3A	MTCO2			AKR1C1		RAB35
LSM4			DNAJB11	CLH1			LLGL1		RARS
PLEKHA7			HN1	CNKR2			TWF1		NDUFA5
GPR56			DNPEP	CRTC1			PIP5K1A		SF1
CHMP6			NAPA	CYFP2			NDFIP1		HSPA12B
FAM184B			PCDHGB5	CYH1			NAA15		HTATSF1
RBM5			FAM195B	CYH2			TRA2A		MAP2K2
NCS1			TP53I11	CYH3			DNAJC5		KIAA1211
KRT17			MPZL1	MARE2			NRBP1		SEC61B
KPRP			SOD1	CZIB			SCARB2		TMEM43
UFD1L			RAP1A	DCE2			GNA13		GSTA5
SDF2			MAOA	MK12			RAB35		SH3GLB2
WIBG			RBX1	DEMA			RARS		SLC25A13
NUCKS1			ALDH4A1	DPYL4			NDUFA5		RAB22A
OSTC			ATP5D	EF1A2			SF1		HOMER1
MARK1			MAGEA4	EF2			HSPA12B		C8orf59
SLC17A6			TLE3	ENSA			HTATSF1		H2AFY
TRAPPC2L			AKR1C1	F110B			MAP2K2		GPC2
TRAPPC1			LLGL1	GBRA1			KIAA1211		PIAS4
ZNF785			TWF1	SH3G1			SEC61B		LPCAT1
RNMT			PIP5K1A	GSDME			TMEM43		TTC9
LY6H			NDFIP1	SNP25			GSTA5		SEC62
PYGM			NAA15	IF4G1			SH3GLB2		COPS8
S100A1			TRA2A	IQEC3			SLC25A13		FAM213A
HIBADH			DNAJC5	JUPI1			RAB22A		MYO5C
LONP1			NRBP1	SYUG			HOMER1		NTM
ACADVL			SCARB2	K1107			C8orf59		AGAP1
AFAP1			GNA13	TAGL2			H2AFY		SHOC2
ATP6V0D2			RAB35	KAPCA			GPC2		AP3M1
MSI2			RARS	KC1E			PIAS4		GIT1
NEURL4			NDUFA5	TBB4A			LPCAT1		RABGAP1
MNF1			SF1	KCC2B			TTC9		MACROD2
NLN			HSPA12B	KPCG			SEC62		ATOX1
MCCC2			HTATSF1	ZC21A			COPS8		ACSL4
NCOA5			MAP2K2	LNEBL			FAM213A		MRPL33
MYEF2			KIAA1211	M4K4			MYO5C		CDS2
CGGBP1			SEC61B	MA7D2			NTM		PPP1R3D
ALBU			TMEM43	MINK1			AGAP1		CP
ATX2L			GSTA5	NECP1			SHOC2		GNAI3
EF1A1			SH3GLB2	NSF1C			AP3M1		TROVE2
GLSK			SLC25A13	P33MX			GIT1		KIT
H2A1D			RAB22A	PI42B			RABGAP1		NID1
H2B1B			HOMER1	PI42C			MACROD2		TARS
H2B1C			C8orf59	PLCL2			ATOX1		DEK
H2B1L			H2AFY	PLCX3			ACSL4		TRIM23
HSP7C			GPC2	PLPR4			MRPL33		TMEM258
HXK1			PIAS4	PP1RB			CDS2		GTF2B
IF4H			LPCAT1	PRAF3			PPP1R3D		ACACA
M3K10			TTC9	PURA2			CP		PPP1R2P3
MDHM			SEC62	RANG			GNAI3		CARM1
NFAT5			COPS8	RASL1			TROVE2		CD81
2025-03-01			FAM213A	RGRF1			KIT		AGAP3
TBA1B			MYO5C	RIMKA			NID1		MXRA7
TBB2A			NTM	RL24			TARS		VPS16
TBB2B			AGAP1	RL29			DEK		VPS28
TBB4B			SHOC2	RN214			TRIM23		RAB23
TBB6			AP3M1	RS20			TMEM258		SRGAP2
TCPE			GIT1	S10A6			GTF2B		CUL1
AFF2			RABGAP1	2025-09-09			ACACA		KNG1
ACTA			MACROD2	SHRM2			PPP1R2P3		RAD23B
AHI1			ATOX1	SKT			CARM1		NHP2L1
AINX			ACSL4	SPTB2			CD81		UBXN1
AT1B3			MRPL33	SRBS1			AGAP3		VAMP3
APC			CDS2	STAM1			MXRA7		TOMM20
ARP3			PPP1R3D	STAR5			VPS16		PELO
ARP3B			CP	SYNC			VPS28		PLXNA4
CC124			GNAI3	SYNPO			RAB23		HABP4
ARP5L			TROVE2	TANC1			SRGAP2		ENY2
ASAP2			KIT	TANC2			CUL1		COPS7A
CSKI1			NID1	TB10B			KNG1		XP32
BAIP2			TARS	TB182			RAD23B		VANGL2
DC1L1			DEK	TBC21			NHP2L1		ABLIM2
CALB2			TRIM23	TM1L2			UBXN1		NDUFB9
CALM			TMEM258	VATF			VAMP3		KDM6A
CAPS2			GTF2B	VIAAT			TOMM20		CMC1
CC171			ACACA	VIGLN			PELO		ATP6V1G2
GLNA			PPP1R2P3	VMA5A			PLXNA4		SELH
CETN2			CARM1	VP13C			HABP4		SERPINE2
CHM4B			CD81	VPS25			ENY2		CTSD
HS71A			AGAP3	VPS36			COPS7A		GJA1
CLH1			MXRA7	WASC5			XP32		CCT6B
CNKR2			VPS16	FGG			VANGL2		EFHD2
CRTC1			VPS28	COL1A1			ABLIM2		HPCAL1
CYFP2			RAB23	GOLGA2			NDUFB9		CBX5
CYH1			SRGAP2	COL3A1			KDM6A		PPP1R9B
CYH2			CUL1	UBR4			CMC1		FXYD7
CYH3			KNG1	CA1			ATP6V1G2		CHP1
MARE2			RAD23B	CCDC174			SELH		DHX38
CZIB			NHP2L1	CAV1			SERPINE2		LINGO1
DCE2			UBXN1	FN1			CTSD		TMX4
MK12			VAMP3	PSD3			GJA1		VPS45
DEMA			TOMM20	HIST1H1B			CCT6B		NDUFA13
DPYL4			PELO	SPATS2L			EFHD2		WBP11
EF1A2			PLXNA4	LMNB1			HPCAL1		ROBO2
EF2			HABP4	UQCRFS1P1			CBX5		KLC4
ENSA			ENY2	MMRN2			PPP1R9B		H2AFY2
F110B			COPS7A	SELENBP1			FXYD7		EIF2B4
GBRA1			XP32	HBG1			CHP1		TBC1D24
SH3G1			VANGL2	BSG			DHX38		TNRC6B
GSDME			ABLIM2	MAEA			LINGO1		GOSR2
SNP25			NDUFB9	IGSF8			TMX4		CDIPT
IF4G1			KDM6A	FAM81A			VPS45		TNPO2
IQEC3			CMC1	FGB			NDUFA13		PPIP5K2
JUPI1			ATP6V1G2	HIST1H2BL			WBP11		EEF1E1
SYUG			SELH	HIST2H3A			ROBO2		EMC8
K1107			SERPINE2	SERPINA1			KLC4		KIF21B
TAGL2			CTSD	LAMA2			H2AFY2		CLPTM1
KAPCA			GJA1	SERPINF1			EIF2B4		AFP
KC1E			CCT6B	NAP1L5			TBC1D24		MGST1
TBB4A			EFHD2	LAMA5			TNRC6B		SRC
KCC2B			HPCAL1	LAMB2			GOSR2		PEPD
KPCG			CBX5	FGA			CDIPT		ME2
ZC21A			PPP1R9B	PMP2			TNPO2		RAP1GAP
LNEBL			FXYD7	HBD			PPIP5K2		ALDH9A1
M4K4			CHP1	MOG			EEF1E1		UBE2L3
MA7D2			DHX38	MYL9			EMC8		CALD1
MINK1			LINGO1	GID8			KIF21B		CUL2
NECP1			TMX4	MYH11			CLPTM1		HNRNPUL2
NSF1C			VPS45	HIST1H2AH			AFP		SPECC1L
P33MX			NDUFA13	HIST1H2AB			MGST1		CLASP1
PI42B			WBP11	DAO			SRC		TMEM55A
PI42C			ROBO2	2025-03-02			PEPD		NLGN4Y
PLCL2			KLC4	SIRPA			ME2		PITHD1
PLCX3			H2AFY2	PTRF			RAP1GAP		CD99L2
PLPR4			EIF2B4	PTPN18			ALDH9A1		NIPSNAP3A
PP1RB			TBC1D24	ATP5PB			UBE2L3		USO1
PRAF3			TNRC6B	GID4			CALD1		MT1F
PURA2			GOSR2	PDXK			CUL2		UQCRH
RANG			CDIPT	TINAGL1			HNRNPUL2		LRPAP1
RASL1			TNPO2	VCAN			SPECC1L		HDGF
RGRF1			PPIP5K2	KCNAB2			CLASP1		EPT1
RIMKA			EEF1E1	PHYHIP			TMEM55A		IER5L
RL24			EMC8	YPEL5			NLGN4Y		CADM4
RL29			KIF21B	RABEP1			PITHD1		QDPR
RN214			CLPTM1	MAPK8IP3			CD99L2		ACOT9
RS20			AFP	CCDC113			NIPSNAP3A		SF3B14
S10A6			MGST1	KIF5A			USO1		NDUFA10
2025-09-09			SRC	KIAA1045			MT1F		SYT5
SHRM2			PEPD	RPS26P11			UQCRH		LAMTOR5
SKT			ME2	APOO			LRPAP1		TOLLIP
SPTB2			RAP1GAP	MTURN			HDGF		ACTL6B
SRBS1			ALDH9A1	FAF1			EPT1		RBP1
STAM1			UBE2L3	RNF126			IER5L		ADH5
STAR5			CALD1	SBSN			CADM4		UQCRB
SYNC			CUL2	ARHGEF2			QDPR		KDELR1
SYNPO			HNRNPUL2	GSTK1			ACOT9		ALDH1B1
TANC1			SPECC1L	TOMM70			SF3B14		PTPN5
TANC2			CLASP1	RNF168			NDUFA10		RPS21
TB10B			TMEM55A	SYNGR1			SYT5		LMNB2
TB182			NLGN4Y	CCDC85B			LAMTOR5		MTMR1
TBC21			PITHD1	ZIM3			TOLLIP		GNPDA2
TM1L2			CD99L2	RNPS1			ACTL6B		DNAJA4
VATF			NIPSNAP3A	CSNK1E			RBP1		CASKIN1
VIAAT			USO1	RMND5A			ADH5		HTRA1
VIGLN			MT1F	PTPN20A			UQCRB		CEP41
VMA5A			UQCRH	CNTN2			KDELR1		HDHD2
VP13C			LRPAP1	SEMA4G			ALDH1B1		TBC1D17
VPS25			HDGF	HIST1H2BJ			PTPN5		FAM49A
VPS36			EPT1	SARS2			RPS21		SHMT2
WASC5			IER5L	NDUFV1			LMNB2		LMNA
CIT			CADM4	MLF2			MTMR1		C4B
SURF6			QDPR	CAMK2G			GNPDA2		ACTC
GOLGB1			ACOT9	EVL			DNAJA4		CA123
PBRM1			SF3B14	ATRIP			CASKIN1		CAPS1
LZTS2			NDUFA10	CEP63			HTRA1		CE170
RACGAP1			SYT5	BLOC1S3			CEP41		CLAP2
KIF14			LAMTOR5	BLVRB			HDHD2		E41L2
KIF23			TOLLIP	TAX1BP1			TBC1D17		HS90A
TP53			ACTL6B	GAD2			FAM49A		HS90B
SMARCC1			RBP1	HERC1			SHMT2		KAP2
MIA3			ADH5	No Gene			LMNA		NACAM
CEP290			UQCRB	NAP1L3			C4B		RUVB2
RIF1			KDELR1	MAP7D1			ACTC		SNAG
ZC3H18			ALDH1B1	KCMF1			CA123		TBA1A
CEP55			PTPN5	CLU			CAPS1		VAMP1
CHCHD3			RPS21	SYNE1			CE170		ACTG2
LYAR			LMNB2	UBE2H			CLAP2		AUXI
CLPB			MTMR1	ITPRIP			E41L2		BSN
			GNPDA2	SMARCAD1			HS90A		CEND
			DNAJA4	RICTOR			HS90B		CPLX2
			CASKIN1	HUWE1			KAP2		DLGP3
			HTRA1	UBR1			NACAM		DYN1
			CEP41	ERCC5			RUVB2		E41L3
			HDHD2	PRDM1			SNAG		GRIN1
			TBC1D17	SDCBP			TBA1A		HAP28
			FAM49A	GAS8			VAMP1		IF4B
			SHMT2	GNB5			ATP2B3		KCC2A
			LMNA	CBR3			SLC12A5		KI21A
			C4B	SPOCK2			AUXI		KPCB
			ACTC	PJA2			BSN		KT3K
			CA123	EMILIN3			CEND		MARE3
			CAPS1	CCDC92			CPLX2		NEUG
			CE170	LRIF1			DLGP3		NFM
			CLAP2	DAPK3			DYN1		PCLO
			E41L2	CCDC152			E41L3		PFD2
			HS90A	RWDD2A			GRIN1		2025-09-05
			HS90B	AP3M2			HAP28		2025-09-07
			KAP2	ARRB1			IF4B		SPAST
			NACAM	DMTN			KCC2A		SPTN1
			RUVB2	MAPK8IP2			KI21A		WIPF3
			SNAG	PRL			KPCB		OXR1
			TBA1A	PRKCG			KT3K		PLCB4
			VAMP1	RHEB			MARE3		ABLIM3
			ACTG2	ARL6IP4			NEUG		KRT16
			PLCB4	SPATS2			NFM		SF3A2
			ABLIM3	PDCD6IP			PCLO		PBDC1
			KRT16	MAPK10			PFD2		HINT3
			SF3A2	RTF1			2025-09-05		ANP32B
			PBDC1	PIEZO2			2025-09-07		DDX21
			HINT3	FBXO41			SPAST		RPL10L
			ANP32B	DCAF11			SPTN1		DIMT1
			DDX21	SCAI			WIPF3		CDKN2A
			RPL10L	MAPK15			OXR1		ISOC1
			DIMT1	CHMP3			SQSTM1		DHPS
			CDKN2A	KBTBD11			DECR1		EIF1AY
			ISOC1	AK5			UBB		EPRS
			DHPS	EHD3			ALAD		KPNA6
			EIF1AY	ZACN			CRYAB		RACK1
			EPRS	HDGFRP2			WDR26		PRKDC
			KPNA6	PSTPIP2			CAT		DARS2
			RACK1	ARC			ME3		PPP2R2B
			PRKDC	CHMP1B			CD47		TCEB3
			DARS2	SIK3			KCNMA1		SRRM2
			PPP2R2B	FAM208A			FTH1		H2BC11
			ADNP	LOC102724023			HBA2		USP7
			TCEB3	STXBP2			GLS		SEPTIM11
			ANKRD28	GPC1			ARMC8		RPAP3
			APBB1	OR2W6P			FAM162A		MZT2B,
			APOD	WDR64			PRPSAP1		SF3B4
			ATF6B	NPLOC4			ZNF365		HSP90AB4P
			ATP9A	MIA2			RANBP9		KDM1A
			ATXN2L	DYNC1LI2			APOE		MYCBP
			C-sTurbo	RASGRP4			BDH2		H3F3
			CAVIN2	PNMAL2			NEFH		NELFA
			CCDC102A	PNN			GARS1		TRIR
			CCDC43	EPS15L1			GSR		POLR2E
			SRRM2	ZZEF1			GAS7		H3Y2
			CEBPB	PGAP1			NAXD		TXLNA
			CFDP1	PRPS2			POLR2L		SF3A1
			CHAMP1	MPP6			CAB39		C8orf33
			CIAPIN1	RPL36AL			MYH7B		DNAJB6
			COG7	IGLV3-9			CPNE6		SF3B2
			CPEB4	CCDC177			ANXA11		AP4B1
			cRAP-CSN1S2	CRP			DCTN3		HSPA1
			CSTF2	PPP2R4			ARGLU1		RFC2
			CTHRC1	ACTA1			UBTF		SNX6
			CTSZ	MADD			CNOT1		WDR11
			DAZAP1	VARS			CLIC1		HNRPH1
			DHX40	AKAP5			PES1		EPRS1
			DSC1	SERPINB3			PPP6C		UQCC
			DSC3	SDC4			IRS4		ARL6IP1
			H2BC11	BRD2			HAT1		BRSK1
			ECM1	ARIH1			UQCRQ		UBXN4
			EIF4ENIF1	PDE1B			U2SURP		PANK4
			EMSY	PIP4K2C			PFAS		EIF2C1
			EXOC3	USP25			PGRMC2		AFG3L2
			FLG	K1C10_MOUSE			IPO8		JAM3
			FMNL3	TBK1			ZW10		DCP2
			FNBP4	SPOCK1			PRPF3		LRCH3
			FNTA	SNX1			GSTZ1		MRPL40
			FOSL2	C1orf68			PRPSAP2		THY1
			GGCT	ARF3			SPAG9		CRIP1
			GLE1	C1QA			PLOD3		SF3A3
			GMEB2	EFHD1			DPM1		FSIP2
			GPATCH1	DDI2			CLUH		FSD1L
			HNRNPA1L2	ZFYVE27			ANKRD17		DMXL2
			IFT172	NBPF6			HMMR		AHCYL2
			IK	EZH1			MACROH2A1		ARPC5L
			INTS14	IGHV1-69			PRPF40A		BAG3
			INTS3	IGHG3			VPS26A		GART
			INTS7	ARAP2			SF3B1		CALML5
			JPT2	IGLV3-21			TIPRL		NDUFA8
			KIF2C	DNAJC17			UTP20		IMMT
			KIF4A	SPECC1			NUP155		TOM1L2
			USP7	TECPR1			ZMPSTE24		LIMA1
			KRT13	SPEN			ATP5MG		FAM49B
			SEPTIM11				RSL1D1		FIBP
			KRT6B				MTA2		SEPHS1
			LCMT1				PRPF6		SCAMP3
			LIN54				ELP1		SCN7A
			LTN1				SGPL1		MESDC2
			LTV1				BPNT1		MARK2
			LYPLA2				ACTL6A		CHCHD7
			MAN2A2				EPHX1		PTBP2
			MAP2K3				APRT		BCS1L
			MAP3K5				LTA4H		CFL2
			MAPT-P301L				ESD		RHOC
			MEN1				UMPS		PC
			MICAL1				HARS1		CPE
			MLH1				GYS1		FLG2
			MORC3				CCNB1		CD276
			MOV10				SNRPB		TMED4
			MTHFR				IDE		LINC00523
			RPAP3				DARS1		MAPKAPK5
			MTPAP				CTPS1		SEMA6D
			N-sTurbo				PLCG1		DCTN5
			NAA35				SRM		ROGDI
			NAV1				CSNK2A2		PLXNC1
			NCK1				OSBP		SMNDC1
			NELFE				TUBG1		MT-CO1
			NOSIP				WARS1		BTF3
			NTMT1				RRM1		RAB4A
			ORC4				TARS1		COPRS
			OSBPL6				MAPK3		ACTR1B
			PABPN1				RPA1		GNG3
			PAF1				CAD		BRE
			PARG				ABCD3		LTBP1
			PDPK1				ADSS2		GAR1
			PEX5				ADSL		ELAVL1
			PGS1				POLR2B		MEST
			PHOX2A				RRM2		COPS7B
			PICALM				MCM5		PCDH9
			MZT2B,				MPI		ARHGAP23
			PIK3C2A				SERPINB6		SRP68
			PKP1				CBS		NDRG4
			SF3B4				NUP214		TRAPPC8
			POF1B				ATP5F1C		COX6A1
			POLR3C				RFC5		TMED5
			PRIM2				CSK		PPIL1
			HSP90AB4P				MTREX		PLCD1
			PSME3IP1				SSR1		SSRP1
			PTBP3				NAMPT		LSM4
			RAI14				MKI67		PLEKHA7
			KDM1A				RECQL		GPR56
			RBBP5				NOP2		CHMP6
			RBM19				BAG6		FAM184B
			RBMX2				GNPDA1		RBM5
			REPS1				PLA2G4A		NCS1
			MYCBP				LMAN1		KRT17
			RGPD6				SARS1		KPRP
			RPRD1B				PRIM1		UFD1L
			H3F3				RANBP2		SDF2
			RUFY1				GMPS		WIBG
			RUFY2				MRE11		NUCKS1
			S100A8				LRBA		OSTC
			S100A9				PAPOLA		MARK1
			SGSM3				ALDH3A2		SLC17A6
			SH3GL1				VAMP7		TRAPPC2L
			SHTN1				RPS6KA3		TRAPPC1
			SIPA1L2				KPNA1		ZNF785
			NELFA				SMS		RNMT
			SLC30A6				HK2		LY6H
			SMAP				NUP98		PYGM
			SMAP2				BLVRA		S100A1
			SMCR8				RABGGTB		HIBADH
			SMG1				SLC16A1		LONP1
			SNW1				RARS1		ACADVL
			TRIR				AFDN		AFAP1
			SNX3				ADAR		ATP6V0D2
			SPAG7				ATP5MF		MSI2
			SPRR1B				GEMIN4		NEURL4
			SPRR2A				NUP107		MNF1
			SPRR2F				PPP4C		NLN
			STRN4				RAB8A		MCCC2
			TAF7				SRP54		NCOA5
			TAF9				ABCE1		MYEF2
			TARS2				ARF6		CGGBP1
			TBC1D4				SEC11A		ALBU
			POLR2E				NOP14		ATX2L
			TENT4B				RPP30		EF1A1
			TGM1				OCRL		GLSK
			TGM3				CEBPZ		H2A1D
			TIA1				TLE1		H2B1B
			TMCC3				GFPT1		H2B1C
			H3Y2				NCBP1		H2B1L
			TXLNA				NUP160		HSP7C
			TNRC6A				TBL3		HXK1
			TPD52L2				GTF3C1		IF4H
			TTC5				MAD2L1		M3K10
			SF3A1				UBE2V1		MDHM
			UBE2E3				MTX1		NFAT5
			UCK1				NAE1		45905
			UFL1				CUL3		TBA1B
			UNK				CUL4B		TBB2A
			UTP14A				IDI1		TBB2B
			VTN				COTL1		TBB4B
			WASHC2A				SCRIB		TBB6
			WDR70				TTLL12		TCPE
			C8orf33				EIF2B1		HIST1H2AA
			WWC2				FKBP8		MRPL12
			ZEB2				TRIP12		YBX3
			ZMYM4				PUM1		HIST2H2BD
			ZNF148				RRP1B		ISOC2
			DNAJB6				USP10		CALM2
			SF3B2				CHD4		GTPBP1
			AP4B1				GAPVD1		AFF2
			HSPA1				NAA25		ACTA
			RFC2				NCAPD2		AHI1
			SNX6				EXOSC7		AINX
			WDR11				KARS1		AT1B3
			HNRPH1				PTPA		APC
			EPRS1				PWP2		ARP3
			C16orf55				ELOC		ARP3B
			CSDC2				DHCR24		CC124
			DGCR8				TRIP13		ARP5L
			DPP3				NSDHL		ASAP2
			GNAS1				SLC1A5		CSKI1
			GPRIN1				ZYX		BAIP2
			GRIP1				CYP51A1		DC1L1
			PALM2				ERCC6L		CALB2
			PHPT1				TIMM50		CALM
			PITPNM1				USP39		CAPS2
			PMM2				PPP6R3		CC171
			PPFIA2				WDR44		GLNA
			PRPH				TOR1AIP1		CETN2
			RAB3GAP1				NOL9		CHM4B
			RAPH1				NT5DC1		HS71A
			REEP2				BROX		CLH1
			SDC3				ECPAS		CNKR2
			SMARCA2				ATL3		CRTC1
			SNAP29				TWF2		CYFP2
			SRCIN1				PPP4R3A		CYH1
			TDRD6				SFXN4		CYH2
			TRPC4AP				SKIC3		CYH3
			UBQLN4				WDR82		MARE2
			YIF1A				CYFIP1		CZIB
			ATM				GET4		DCE2
			CCDC50				ZC3HAV1		MK12
			DPF3				MAVS		DEMA
			ELMOD2				HEATR3		DPYL4
			FRYL				NDUFA11		EF1A2
			GPSM1				DNAAF5		EF2
			MRPS6				CEP97		ENSA
			OCIAD1				WDR75		F110B
			PPP1R2B				CHERP		GBRA1
			PRKAR1A				SUGP2		SH3G1
			RIMS1				CCAR1		GSDME
			RPIA				RHOT2		SNP25
			SLC12A2				PELP1		IF4G1
			TTC7A				NUP93		IQEC3
			UQCC				ASCC3		JUPI1
			ARL6IP1				STAG2		SYUG
			BRSK1				CISD2		K1107
			UBXN4				NHLRC2		TAGL2
			PANK4				NAXE		KAPCA
			EIF2C1				THOC2		KC1E
			AFG3L2				WDR36		TBB4A
			JAM3				TBC1D15		KCC2B
			DCP2				CIP2A		KPCG
			LRCH3				HM13		ZC21A
			MRPL40				BRIX1		LNEBL
			THY1				UTP15		M4K4
			CRIP1				NUP210		MA7D2
			SF3A3				GEMIN5		MINK1
			FSIP2				NOC3L		NECP1
			FSD1L				NUP133		NSF1C
			DMXL2				CKAP2		P33MX
			AHCYL2				TM9SF4		PI42B
			ARPC5L				NUP205		PI42C
			BAG3				HDAC2		PLCL2
			GART				SYMPK		PLCX3
			CALML5				NCLN		PLPR4
			NDUFA8				CCDC47		PP1RB
			IMMT				SYAP1		PRAF3
[truncated: 726 more rows]

## Sheet: Table S34
Table S34: Insoluble protein in AD and CTL comparison lists (from Supplemental Table #4 Peng paper)
Peng4_insol-AD_FETenr_noFC	Peng4_insol-CTL_FETenr_noFC		Supplemental Figure 5 Overlaps
MDK	MYH11		UpSet-Ab	UpSet-PL	UpSet-Ab_AND_PL	UpSet-InsolAD	UpSet-Ab_AND_InsolAD	UpSet-PL_AND_InsolAD	UpSet-Ab_AND_PL_AND_InsolAD	UpSet-InsolCTL	UpSet-Ab_AND_InsolCTL	UpSet-PL_AND_InsolCTL	UpSet-Ab_AND_PL_AND_InsolCTL
APP	FLNA		RCC2	STMN1	ALDOA	MDK	PPM1G	NUDT21	MAPT	GSTT2B	HSPA1L	PAK2	MAP1B
GPNMB	GSTT2B		ABCF1	VTA1	YWHAB	GPNMB	RTCB	SNRPD1	HNRNPA0	TPH2	TSG101	EIF4B	MAP4
PTN	TPH2		RTRAF	PLEC	DCTN2	C4A	RPL37	CRKL	RPL24	DKK2	POTEKP	BASP1	TUBB2B
SNRNP70	DKK2		IGF2BP3	EPB41	NSF	SMOC1	NOLC1	AGFG1	HNRNPK	N4BP2	CLTCL1	MYO6	TPPP
APP	MCM5		FEN1	AGPS	YWHAG	NTN1	RALY	GTF2I	HNRNPU	ANLN	TXLNA	STT3B	HSPH1
C4A	N4BP2		HMGB2	CAPN2	YWHAE	GPC5	SNRPB2	TARDBP	HNRNPM	N4BP2L1	SNX6	ACTN4	RAB1B
C4B	TM9SF4		PYM1	NDUFA9	RTN4	SNRNP27	SRRM2	PUF60	RPS5	TGM2		GDI2	CCT7
SMOC1	ANLN		YBX2	TMED7	PPP2R1A	TMEFF2	SF3B4	SNRPF	HNRNPA2B1	CSF1R		RAB6A	EEF1A1
APP	MYH9		HNRNPAB	AHCY	SERBP1	DDX46	NELFA	CPSF6	RPS6	NIT2		YKT6	EEF1A2
NTN1	N4BP2L1		STAU1	CAND1	TUBB	SAP18	PCBP3	TMEM33	GFAP	CD9		ABI2	CCT8
GPC5	BIN1		RPL26L1	CORO1C	EEF1B2	LUC7L		FBL	RPS24	PDLIM7		ARPC3	CCT2
APOE	TGM2		ARHGEF7	KPNB1	YWHAH	PPIG		TOMM22	RPS27A	LMOD1		TFRC	CCT3
MAPT	CSF1R		DKFZp686L20222	PPP1CB	HSPA8	FAM199X		TECR	RPL27	JOSD2		RPN1	AHNAK
SNRNP27	NIT2		MTHFD1	PPP1CC	YWHAQ	NTN3		DBNL	CTTN	FHL5		ACTN1	GDI1
TMEFF2	CD9		RPL3L	RAC1	EWSR1	FLT1		SAE1	SNRPD3	PODXL		EZR	MYH9
RNPS1	TAGLN		CHLSN	UBE2M	MAP6	RSPO3		ABLIM1	RPL29	CAVIN1		FLNA	CCT4
DDX46	PDLIM7		NUCL	GSPT1	NEFM	GDF10		MPP2	RPL28	S100A4		MAT2A	CCT6A
RPS15	LMOD1		TCEA1	PDIA6	EEF2	PRPF4B		TRIO	RPL17	F2		CTNNA1	ACTR1A
SAP18	TAGLN2		CALM1	SEC13	RPS3	SCAF1		ELAVL4	RPS9	OPALIN		ACTR3	BIN1
SNRPD1	JOSD2		POTEF	CKAP5	EIF4A1	COL25A1		BCLAF1	RPL27A	EPN2		EML4	DPYSL3
NRXN1	FHL5		NARS1	ABI1	DHX9	SRSF11		SART1	HNRNPA3	BCAM		RAB18	TCP1
SFRP1	FERMT2		CSDA	CHMP5	EEF1G	SON		NF2	NONO	F5		TLN1	RAN
LUC7L	PODXL		PRP19	CNN3	VIM	ACIN1		MPRIP	DDX1	ELN		EPB41L2	RPS20
CTHRC1	MYH10		TCOF1	TAGLN3	HSP90AA1	SLIT2		PRKCI	RPL35	OAS2		GNAS	PSMD1
SNRPB	CAVIN1		RASA1	TJP1	HSP90AB1	CTSL		RBM14	YBX1	MCAM		KCTD12	KIF5B
SNRPD2	S100A4		H2AX	CDV3	HSPA4L	PSAP		SEC16A	HNRNPA1	WDR59		ATXN10	ARPC2
PPIG	F2		THYN1	PRKAR2A	RPL31	RPS6KA5		DDX50	HNRNPC	PRSS23		CPNE3	CLTC
FAM199X	OPALIN		HAUS1	SYNRG	AP2M1	SPON1		AMOT	KHDRBS1	NES		PGM3	DYNC1H1
NTN3	GNAI1		EXOSC6	SCD	ACTG1	AKAP17A		DSG1	DDX5	CNN1		STT3A	PAFAH1B1
PNN	FLNC		RBM28	STAT1	CAPZA2	EPDR1		LUZP1	XRCC6	COL8A1		CTBP2	PYGB
FLT1	EPN2		FMR1	TOMM40	COPS3	ZNF638		YTHDF1	RPL21	TPR		RAB13	HSP90B1
LUC7L2	BCAM		SMC4	XPO1	PSMC2	ZCCHC17		MAP3K7	SNRPD2	VPS37B		DHCR7	CANX
SNRPE	F5		ACTG2	AP1G1	TUBB4A	RBFOX3		MPC2	TRIM28	GIMAP4		GNA11	ACTR2
RSPO3	ELN		ANP32B	VAPB	GPI	RBM4B		C3	NDUFA4	INF2		SNX5	MAPK1
GDF10	MYH14		DDX21	CYB5R3	ACTB	APCS		LTF	RPL7	IGFBP7		CAPN1	CNDP2
C3	OAS2		RPL10L	PNP	RPL11	RBM4		PTN	RPL5	CSPG4		ANXA5	HSPA2
SPOCK2	MCAM		DIMT1	EIF4E	RPS4X	PPP1R8		LAMA1	DDX3X	CAV2		HIP1	HSPA5
SNRPF	EML4		CDKN2A	CYC1	DNM1	FRZB		PSMA5	RPL4	OLFML1		CALU	EIF2S2
PRPF4B	WDR59		ISOC1	TXN	TUBA4A	RBFOX2		MDH1	RPL13A	TGFB1I1		CXADR	RPL9
SCAF1	PRSS23		DHPS	SLC25A6	ANK2	DNASE2		NOVA1	RPL19	BSCL2		PCDH1	EIF2S3
COL25A1	SEPTIN8		EIF1AY	POR	HSPA12A	ATP5MC1		FAU	HNRNPR	AHNAK2		PPP2CA	CFL1
LUC7L3	NES		EPRS	PSMB1	KIF5C	PRPF38B		RBM10	RPS8	GBP1		PKN2	HSPA4
SRSF11	GNAI2		KPNA6	VDAC1	DPYSL2	CTSH		SLC25A3	DDX17	NUMBL		MYO1C	CCDC124
SON	GNAI3		RACK1	ACP1	LASP1	FAM133A		U2AF1	RPS17	FPGT		OGA	EIF3J
SDC4	CNN1		PRKDC	LAP3	MAP1A	AKAP8L		MAP7	TUFM	SHROOM4		RRBP1	PSMD2
ACIN1	COL8A1		DARS2	DDOST	PGAM1	MBNL3		PLD3	RPL34	DIAPH2		PACSIN2	CRMP1
SLIT2	TPR		PPP2R2B	ARL1	TBCB	SLIT1		TAB3	RPL36	RSU1		NDUFS5	SNAP91
CTSL	VPS37B		TCEB3	TMED10	LANCL1	TPP1		LSM14A	RPL23A	NOS3		MYO1D	SYN1
SNRPG	GIMAP4		H2BC11	SLC25A1	VAMP2	PPT1		PRPF31	RPL13	WASF2		NFASC	PRMT5
PSAP	INF2		USP7	ACLY	PABPC1	AURKAIP1		PSPC1	RPL7A	RASL12		DDAH2	MCTS1
RPS6KA5	IGFBP7		SEPTIM11	COPA	ILF3	ZNF326		SRRT	RPL22	DENND4B		ANXA1	DDX6
SPON1	GDAP1		RPAP3	PSMA6	EIF2S1	FAM133B		ANKFY1	NPM1	SLC9A3R2		RPN2	2025-09-02
AKAP17A	CSPG4		MZT2B,	CSNK2A1	RUVBL2	SOD3		NRXN2	HNRNPH2	VASP		GSTM1	CACYBP
EPDR1	CAV2		HSP90AB4P	CKAP4	RUVBL1	RBFOX1		NRXN1	SNRPA	BGN		RALA	TUBB6
SNRPA	OLFML1		KDM1A	FLII	PCBP1	NOG		GPHN	CKB	FKBP15		VCL	AP2A2
ZNF638	TGFB1I1		MYCBP	DDX39B	CSDE1	FBLN7		LIN7A	HNRNPH1	C19orf12		TPT1	AP2A1
ZCCHC17	BSCL2		H3F3	MLEC	RPS10	CXCL14		SNRPG	PCBP2	ARMH3		CNR1	P4HB
CTSD	EPB41L2		TRIR	PPP2R5D	RPL10A	TRAF5		DLG1	RBBP4	UBE3A		PDCD5	PFKL
FAU	APRT		POLR2E	TSN	APEX1	HOMER2		SYT2	VDAC2	CPNE4		NT5C2	ARF4
RBFOX3	AHNAK2		H3Y2	TNPO1	ACTC1	CHADL		SCCPDH	SNRPE	TIMP3		IDH3A	HK1
SRRM2	GBP1		SF3A1	VAT1	NUDC	NUP42		RBM6	RPL6	EML1		ST13	SERPINH1
RBM4B	NUMBL		C8orf33	PRMT1	SRSF3	GGH		SCAMP5	FAM98B	PTK2		CACNA2D1	ARHGDIA
APCS	FPGT		DNAJB6	NIPSNAP1	PSMD3	AS3MT		LUC7L2	XRCC5	GAN		RAP1B	ARPC4
RBM4	SEPTIN4		SF3B2	CORO1B	RAB2A	PCNT		FBLL1	RPS23	PKN1		VBP1	RHOA
PPP1R8	PICALM		AP4B1	AASDHPPT	PSMD13	PTGDS		SNPH	RPL3	PRKAR1B		ARF1	GNB1
SPOCK1	SHROOM4		HSPA1	VDAC3	PSMD11	FTL		ASAH1	THRAP3	ARL5B		CYCS	GNB2
FRZB	DIAPH2		RFC2	FARSA	SPTAN1	SHANK3		DDX42	LSM14B	PALD1		CNTN1	ARPC1A
RBFOX2	CAP1		WDR11	MTCH2	TUBB3	AKR1C3		SFRP1	RPS26	AFAP1L2		FLNC	AP1B1
DNASE2	RSU1		HNRPH1	IPO5	PGRMC1	GSG1L		SORBS1	SUPT16H	RRAS		SCYL2	MAPRE1
ATP5MC1	PCDH1		EPRS1	DHX15	CDC37	DLG4		ELAVL2	RBMX	RAB15		HSDL1	PSME1
BCLAF1	NOS3		HIST1H2AA	COPB2	PFKM	GM2A		BLMH	SNRNP70	PXN		RAB3C	SET
PRPF38B	WASF2		MRPL12	ATP1B3	PEBP1	NDP		CPSF7	CKMT1A	SYPL1		ERP44	CAP1
CTSH	RASL12		YBX3	SEC31A	PFN2	PPHLN1		AGK	RPL32	DOCK9		UGGT1	CRIP2
FAM133A	DENND4B		HIST2H2BD	PPP1CA	PFKP	AKR1C2		AKR1C1	CDK5	GNB4		EHD2	GNAI1
SUGP2	PGAP1		ISOC2	EIF3I	ATP6V1H	RNASET2		HTATSF1	PIN1	DNAH9		VAT1L	GNAI2
RBM14	SLC9A3R2		CALM2	COPS6	RTN3	OLFML3		HOMER1	CAMK2B	OGN		SBDS	GNAO1
SNRPB2	VCL		GTPBP1	SPCS3	PPP3CA	DLGAP1		KIT	NCL	LSM8		MSN	CNP
AKAP8L	TMCC3		DCTN4	EIF3F	RPL15	CHDH		PELO	HBB	GIMAP1		COL18A1	HSPA6
MBNL3	VASP		RBMXL1	CTNND1	RPLP2	GDF11		ABLIM2	HBA1	MYADM		NUMB	MYH10
SLIT1	PRKAR1A		SLC17A7	NDUFS3	RPS25	IQSEC2		SERPINE2	HNRNPUL1	PALMD		GC	MYL6
TPP1	BGN		CEP152	IPO7	TAF15	TBPL1		CTSD	PRPF4	CD2AP		TF	RAB10
FTH1	FKBP15		ACTR10	ATP6V1C1	RPS11	DLGAP2		GJA1	PRPF8	ANXA4		PRKCSH	RAB1A
SERPINE2	C19orf12		MTCO2	SPCS2	SFPQ	FAM168A		CBX5	RBM39	PON2		CD200	DPYSL5
THRAP3	ARMH3			PPA1	RPS3A	RALYL		PPP1R9B	HNRNPF	PNMA6F		SFXN3	AMPH
ZNF365	UBE3A			SEC23A	RPS14	MRPL49		DHX38	RPL18	STK10		DIABLO	PIP4K2A
PPT1	CPNE4			XPNPEP1	CIRBP	LFNG		HNRNPUL2	STUB1	CPVL		HYOU1	CRYM
NAP1L5	PBDC1			PDHA1	YWHAZ	ABHD11		ACTL6B	PRKRA	PRELP		FLNB	TAGLN2
AURKAIP1	TIMP3			RPS27L	PKM	DLGAP3		HTRA1	CDC5L	COL14A1		PITPNA	RPSA
HOMER1	EML1			CSE1L	TUBA1B	RLBP1		GRIN1	PSMA7	PLCL1		RDX	2025-09-09
ZNF326	MOB1A			MORF4L2	TUBB4B	C1QTNF5		PCLO	MATR3	IFI44		GLIPR2	PFDN2
FAM133B	ACTR3			IPO9	PPP2R2A	FXYD1		PES1	SYNGR3	MYH1		UBQLN2	API5
SOD3	PTK2			ARCN1	TUBA1A	SYNGAP1		U2SURP	NME1	ENPP6		SYNPO2	CCT5
RBFOX1	EHD2			ACAT2	RPL26	FBN1		PRPF3	PRDX6	NOSTRIN		NQO1	ARPC5
NOG	SEPTIN2			EIF3K	FARSB	RSRC1		PRPF40A	SUB1	VGF		2025-09-04	OPA1
CIT	GAN			COPB1	FKBP3	ZC3H14		PRPF6	RPS15	PNMA1		CXCL12	DNAJC6
FBLN7	GNAQ			MGST3	LRRC47	TMEM35A		ESD	APP	IQGAP1		A1BG	DSTN
CXCL14	PKN1			TYMS	SRP14	SREK1		SNRPB	HNRNPH3	MYO1G		CAPNS1	AP2B1
CTSZ	PRKAR1B			BZW1	PDAP1	CTSB		RANBP2	RPL37A	FAM177A1		ITGB1	TPM4
TRAF5	MYL6			SMU1	MAP2	ZMYM2		ADAR	TBC1D10B	EPS8		TXNDC5	RCN2
HOMER2	ARL5B			DHRS7	ACTBL2	RSRC2		ATP5MF	NEBL	KTN1		ME1	2025-09-07
ASAH1	MYO1C			AHSA1	PARP1	LZTS3		GTF3C1	LUC7L3	L3HYPDH		PPP2R5E	GSN
RPL29	PFDN2			ACSL3	PSMC5	TFIP11		SCRIB	CAMK2A	COL1A2		IRGQ	TAOK1
CHADL	PALD1			ATAD1	DCLK1	SETD2		TTLL12	NSUN2	RAB43		PFDN5	2025-09-08
RPL35	PFDN5			COPG1	EPB41L3	DPF1		PUM1	TRIM25	LSM2		NDRG2	GNAQ
NUP42	GNAS			MYO1B	INA	HMCES		CHD4	SNRNP200	PLG		MYH14	PFDN1
GGH	RAB35			RAB11B	NAPB	PCIF1		WDR82	SNRPA1	CLCC1		DNAJB11	GDAP1
LSM14B	PFDN1			RDH11	NEFL	CCDC136		CHERP	RBM25	MRAS		DNPEP	PEA15
AS3MT	AFAP1L2			KPNA3	ALDOC	WDR5		SUGP2	EDC4	SLC39A11		RAP1A	TAGLN
SNRPD3	RRAS			NDUFB3	RTN1	RBM15		CISD2	PHF6	GNAL		TWF1	FN3K
PCNT	RAB15			AMPD2	STX1B	ADARB1		BRIX1	RPL36A	CASTOR2		GNA13	UBQLN1
HNRNPA0	PXN			SEC63	SCRN1	UBR7		SYMPK	GIGYF2	RALB		RAB35	ARF5
PTGDS	RAB1B			SSR4	PURA	RBBP6		MAGOHB	STAU2	NAPRT		TMEM43	ACAA2
FTL	SYPL1			DDX19A	NMT1	SESN1		SEH1L	C4B	TRAPPC6B		SH3GLB2	RAB8B
AKR1C1	DOCK9			PTPN1	RPL38	PRPF40B		DCUN1D5	SLC12A5	PRKG1		RAB22A	SYN2
SHANK3	GNB4			GLO1	DDB1	PNPLA6		GTPBP4	SQSTM1	MICALL1		RABGAP1	MOGS
AKR1C3	RAB13			SAFB	RPS2	RBM33		HEATR1	DECR1	VPS13A		GNAI3	PPP2CB
GFAP	DNAH9			XPO7	CAPZA1	NCOA2		XAB2	UBB	JAKMIP3		CD81	CLTA
GSG1L	OGN			ARHGAP35	SYNCRIP	MBNL2		APMAP	FTH1	VPS13C		VPS28	PAK3
KHDRBS1	LSM8			ASAP1	UBAP2L	FYTTD1		MDN1	ZNF365	SEC24D		RAD23B	RAD23A
APOD	GIMAP1			CISD1	EIF4G1	CDK11B		UBA2	APOE	LACTB		HPCAL1	ACOT9
DLG4	ARPC5			DHX36	PPIA	MORC2		DIS3	UBTF	ZPR1		CHP1	LMNA
GM2A	MYADM			DSP	G3BP1	HAPLN4		PLCB4	GOLGA2	WDFY4		GOSR2	CD47
U2AF1	LMNA			ETFA	CEP170	RBM22		ABLIM3	SPATS2L	PRKCD		CLPTM1	MYH7B
TARDBP	ANXA1			FABP5	EIF3G	LRP1		ADNP	HBG1	ARL5A		ME2	ANXA11
NDP	PALMD			GTF2F2	DYNLL1	FIP1L1		APOD	FAM81A	MEAK7		CALD1	COL1A1
PPHLN1	DSTN			KRT14	PSMD12	AHDC1		CCDC43	NAP1L5	FMNL2		DNAJA4	COL3A1
AKR1C2	RAB18			KRT5	PSMD14	NT5C1A		CFDP1	HBD	TRAPPC3		PPP6C	CAV1
RNASET2	RAB1A			MOB2	RAB7A	KIAA1107		CHAMP1	PHYHIP	IQGAP2		SPAG9	MOG
GPC1	TF			NEDD4L	EIF4G2	TBR1		CPEB4	GSTK1	NIBAN1		SGPL1	MYL9
OLFML3	WDR44			SLAIN2	EIF3E	POGZ		CTHRC1	RNPS1	MYO16		APRT	MYH11
LTF	CAPNS1			SLC2A1	ACOT7	ZC3H11A		CTSZ	CAMK2G	RIT1		GYS1	SIRPA
MYEF2	CRMP1			SUMO2	DNM1L	GPR155		DHX40	CEP63	CDC42EP1		DARS1	KIF5A
DLGAP1	CD2AP			TFG	ATP6V1A	RNF220		EIF4ENIF1	BLVRB	TUBB1		SRM	HUWE1
CHDH	ANXA4			VPS33A	CLASP2	MBNL1		MAP2K3	TAX1BP1	TAP2		OSBP	MAPK15
CEP63	CALD1			ADD2	WDR1	JMJD6		MAP3K5	CLU	WDR48		WARS1	CHMP1B
GDF11	PON2			ADRM1	OTUB1	CWC27		MLH1	SYNE1	OCLN		RRM1	ZZEF1
HNRNPH3	RAB8A			ARL6IP5	PPP5C	NCOA4		MORC3	SMARCAD1	PLEKHH1		MAPK3	PGAP1
IQSEC2	KIF5A			ARPP19	SLC25A4	NPC2		NCK1	UBR1	YARS1		ADSS2	SNX1
TBPL1	PNMA6F			ATP1A3	SPTBN1	PPIL2		NOSIP	SPOCK2	TH		MCM5	EFHD1
HTRA1	TLN1			CADM2	USP14	NCOA1		ORC4	EMILIN3	CNTN6		SERPINB6
DLGAP2	STK10			CALM3	FKBP4	SETD1A		OSBPL6	DAPK3	ECHDC1		CBS
HNRNPA2B1	CPVL			CARHSP1	USP5	TRIM8		PABPN1	RWDD2A	SIRT2		RECQL
HNRNPH2	PRELP			STX7	ALDH7A1	ZNF318		PKP1	ARL6IP4	LDB3		HK2
FAM168A	CCT3			CDH2	DNM2	CHD8		SNX3	SPATS2	CPNE7		PPP4C
PSPC1	FIBP			CTNND2	PGD	NKRF		TGM3	RTF1	PDCD10		RAB8A
NONO	COL14A1			DBN1	RAB14	SRSF12		UNK	FBXO41	FBXL8		ABCE1
RALYL	HYOU1			SNCG	DAD1	CCNL1		WDR70	ARC	COMMD7		CUL3
MRPL49	PLCL1			EEF1D	SLC25A11	PSD2		ZMYM4	GPC1	TBC1D12		CUL4B
LFNG	DYNC1H1			WDR47	PTPN11	TLK2		ZNF148	PNN	SH3BP4		EIF2B1
ABHD11	IFI44			RAB3D	STRAP	SRSF10		DGCR8	MPP6	ITGB2		ZYX
SRRT	MYH1			EPB49	SEC22B	QRICH1		GRIP1	RPL36AL	ARHGAP17		WDR44
DLGAP3	CCT4			MAP4K4	FHL1	HOMER3		PHPT1	SDC4	SIR2		TOR1AIP1
HNRNPM	CCDC124			FDPS	RPL8	ATN1		PITPNM1	BRD2	P2RY12		NT5DC1
SF3B4	ENPP6			GSTP1	RPL18A	RER1		SMARCA2	SPOCK1	AKAP2		ATL3
RLBP1	NOSTRIN			LPPR3	CAPRIN1	LEO1		PTBP2	SPEN	MAG		CYFIP1
RPL37	VGF			NAPG	PA2G4	CEP250		FLG2		UFC1		CCAR1
DDX5	PNMA1			PPFIA3	RPS13	RPL39		RAB4A		C2orf76		TM9SF4
HNRNPA3	EIF2S3			PSMD10	RPL14	AKAP9		GAR1		GNG4		FERMT2
MATR3	IQGAP1			PVRL1	RPS18	KDM5C		MEST		HRH1		MOB1A
C1QTNF5	ATXN10			RAC3	RPL12	DCAF10		NDRG4		PITPNB		CYRIB
XRCC6	MAP4			REEP1	SSB	ACVR1B		PPIL1		2025-09-10		TBC1D13
FXYD1	MYO1G			SNCA	GAPDH	GTF2H1		RBM5		MTMR2		FAM120A
SYNGAP1	FAM177A1			SNCB	RPL23	RBM15B		KPRP		FBH1		GRHPR
FBN1	EPS8			STMN2	RPLP0	BTBD11		MYEF2		LUM		CYB5R1
RSRC1	CAV1			TBCA	ENO1	BRD4		NFAT5		MOSPD2		SF3B6
ZC3H14	KTN1			TPD52	UBA1	PLEKHA6		CRTC1		NUBP1		SNX9
U2SURP	L3HYPDH			RAB3A	RPL35A	NACC2		SYNPO		FMNL1		CFAP20
TMEM35A	COL1A2			ZC2HC1A	RPL30	RBM26		CIT		SYNJ2BP		DYNC1LI1
NOSIP	COL1A1			APBA1	HNRNPD	PNMA8B		ZC3H18		PLCG2		SEC23IP
SREK1	RAB43			FARP1	H1FX	BTBD3				SYNE3		PBDC1
CTSB	LSM2			VCP	MARCKS	RAVER1				CLIC5		HINT3
FBL	MSN			ACAP2	FUS	ZFYVE19				RAB12		CAVIN2
ZMYM2	API5			PURB	EDF1	RPS6KA4				ADSS1		EXOC3
CHAMP1	ARPC3			TMOD2	EIF4H	LIPA				MYO1E		FMNL3
PRPF40A	TFRC			FH	EPB41L1	AKAP8				PPP2R5A		MAN2A2
RSRC2	PLG			RCN1	RPS19	GRIN2A				MFAP4		MICAL1
RBM25	CLCC1			SMAP1	ERH	LRATD1				FAM91A1		PICALM
LZTS3	MRAS			TIMM44	HSPA9	RBM8A				PECAM1		RAI14
TFIP11	CCT2			CGN	HNRNPL	CACTIN				MAP3K3		TMCC3
SETD2	ACTN4			AAK1	RPS7	ZC3H4				ATP7A		SNAP29
CHERP	SLC12A2			AP180	PSMC3	GNL3				NPNT		PRKAR1A
DPF1	SLC39A11			ARBK1	HSPB1	MKRN2				PAK1		SLC12A2
RBM39	GNAL			CAMP3	PSMC1	ATRX				MUC16		DMXL2
HMCES	SYN2			CPLX1	PPIB	MPP1				LGALSL		TOM1L2
PCIF1	CASTOR2			DNJB1	ENO2	RPRD2				CHMP2A		LIMA1
RPS8	RALB			DPYL2	FSCN1	PRPF38A				GLDN		FIBP
CCDC136	MYH7B			E41L1	HINT1	ODF2				NT5C3A		CFL2
RPL3	NAPRT			G3P	HIST1H4A	ZBTB16				MVB12B		RHOC
ZC3H18	UBQLN1			GDIR1	MYO5A	FOXG1				RHOG		PLXNC1
WDR5	TRAPPC6B			GP158	RUFY3	TCERG1				RAB32		CHMP6
HTATSF1	PAK3			IF4G3	SNAP25	POU3F3				CLIC2		NCS1
RBM15	PRKG1			KCC2D	STXBP1	RBM12B				ARHGEF37		TRAPPC1
DDX42	MICALL1			MARE1	SV2A	HNRNPLL				DYNC1I1		LY6H
ADARB1	RAP1A			MCCA	TKT	SLC4A1AP				PARVB		CETN2
UBR7	CNP			MTAP2	GSK3B	TP53BP1				C4orf36		TANC1
RBBP6	VPS13A			NKTR	ATP1A2	BCL11A				NIBAN2		MIA3
TBC1D10B	WARS1			NP1L4	ATP6V0D1	ZGPAT				GIMAP8
RBM5	JAKMIP3			PCCA	SSBP1	HIVEP2				GGA1
SESN1	VPS13C			PI42A	ALYREF	NOP58				KIF13B
PRPF40B	SERPINH1			PYC	PACS1	PRCC				DNAL1
SART1	CRYM			RBNS5	LANCL2	RIOX1				GBF1
PNPLA6	COL3A1			SH3G2	EIF4A2	YY1				AOC3
RBM33	HINT3			SHAN2	KPNA2	RTF2				KIAA0930
NCOA2	PSME1			SRC8	EIF2A	ARHGAP32				DCN
FBLL1	SEC24D			SRCN1	NME2	CHD6				PAPSS2
MBNL2	NUMB			SYUA	RPS12	NOP56				COL6A3
RPS26	LACTB			SYUB	FASN	TRAF3				HEATR5A
FYTTD1	RAB8B			TAGL3	RPS15A	PLEKHA5				COL6A2
CDK11B	ZPR1			TAU	ILF2	ADPRHL1				SEMA3G
MORC2	WDFY4			VCIP1	PRDX4	FBXL17				SRPX
RPL36AL	FMNL3			WIPF2	LRRC59	SERPINI1				TBC1D8B
HAPLN4	PRKCD			ADK	DRG1	AGFG2				HYI
RBM22	ARL5A			BAX	PDCD6	NACC1				RAB34
LRP1	MYO1D			BRCC3	CBR1	RBM17				PPP6R1
FIP1L1	MEAK7			CDK4	HNRNPDL	TMEM266				PHLDA3
AHDC1	FMNL2			CORO7	PSMB2	NBR1				OAS3
MORC3	TOR1AIP1			EXOSC3	2025-09-06	CHD9				SYT17
RPL27A	TRAPPC3			EXOSC9	CAPZB	PHIP				PARVA
NT5C1A	VBP1			NELFCD	LDHA	PDE4DIP				PIGS
KIAA1107	IQGAP2			NOC2L	KHSRP	SCN1B				CPTP
TBR1	CCT5			PRRC2A	BUB3	ZNF483				HSD17B7
POGZ	NIBAN1			RPS6KA1	TUBA1C	SELENOO				ARPC1B
ZC3H11A	MYO16			UBAP2	MAGED2	CAMTA1				DOCK5
GPR155	RIT1			YTHDF3	EIF3L	CXorf56				MYL12B
RNF220	RAP1B			RANGAP1	AP3D1	PAXBP1				SNX22
MBNL1	CDC42EP1			AGL	ATP1A1	TLK1				LSM7
JMJD6	FLNB			FAF2	SLC3A2	DKFZp564A026				INPP5A
CWC27	CFL2			HPRT1	COX4I1	COIL				FERMT1
NCOA4	TUBB1			COPZ1	GOT1	MEF2C				PTPRB
NPC2	CANX			EMC1	AP2S1	DDX23				LRRC57
PPIL2	TAP2			TMCO1	EIF5	PYROXD2				NOTCH1
RPS23	TPM4			MORF4L1	NAP1L1	WRNIP1				ACO1
NCOA1	CFL1			CHORDC1	NPEPPS	WAC				CTNNA3
RBM6	TXLNA			PRPF19	PSMD6	PNKP				WFS1
SETD1A	WDR48			BANF1	PAFAH1B3	ZNF574				DDHD2
RPL32	OCLN			PSMG1	VPS35	TRAF7				GFUS
TRIM8	PLEKHH1			DRG2	NCKAP1	AKR1D1				S100A11
ZNF318	YARS1			DDX39A	ANXA6	ZMYND8				TTC38
ARL6IP4	TH			DOCK7	MIF	SESN2				FNBP1
CHD8	CNTN6			SMARCA5	COPS2	ERCC3				SMTN
NKRF	HSPA5			JUP	GPS1	RASD1				CHST14
SRSF12	SFXN3				PTGES3	RAE1				SGIP1
CCNL1	CHP1			HMGA2	UQCR10	SLU7				CSNK1G2
PSD2	ECHDC1			CHMP4B	TMPO	RNF20				TXNL4B
TLK2	SIRT2			CLINT1	CSNK1A1	OSTF1				LSM6
SRSF10	LDB3			DCLK2	PSMC6	TSR1				FBLN2
SPATS2	ACTR2			FUBP1	AP3S1	BRF1				PDE1C
QRICH1	CPNE7			NDUFB8	EIF3D	NQO2				ABCB1
HOMER3	UBQLN2			NUFIP2	AP1M1	RNF40				TTC1
ATN1	SGPL1			PIPSL	RPS27	DLG2				PDE6C
RER1	PDCD10			IGKV2-29	CSNK2B	PI4K2A				ERBB3
LEO1	ARPC2			HMGN4	ACAT1	MAGI2				DAAM2
CEP250	FBXL8			OPLAH	SACM1L	NEB				C17orf100
RPL39	GNB1			CASK	RANBP1	TTC33				RABGAP1L
AKAP9	ZYX			FABP7	EIF3M	YLPM1				VWA5A
KDM5C	COMMD7			NARS	HSPA1A	BTAF1				COL6A1
RPL36A	TBC1D12			AHCYL1	PTBP1	TRIM33				PALLD
DCAF10	SH3BP4			PFKFB2	KRT1	PPIL3				SLC44A2
ACVR1B	ITGB2			EIF5B	KRT10	ITPKB				C9orf64
GTF2H1	ARHGAP17			PRAF2	G3BP2	CMTR1				SHROOM2
RPS9	SIR2			DNAJA2	PRDX1	GRIP2				MYO1F
RBM15B	P2RY12			PSIP1	HSPD1	FAM171A1				LPP
BTBD11	AKAP2			PPM1B	RPS16	R3HDM1				BIRC6
BRD4	MAG			IDH1	NACA	RRP12				IGBP1
PLEKHA6	UFC1			ALDH1L1	PARK7	BANP				DOCK1
RPL17	C2orf76			ATP5H	TMA7	CLSTN3				MYL3
RPS17	GNG4			GLRX3	EIF3A	PPP1R9A				GOLPH3
NACC2	HRH1			DDAH1	CCDC6	PRUNE2				PSME2
SPATS2L	RAB10			LETM1	C19orf53	ZC3H6				PLEKHB1
RBM26	PITPNB			TXNDC12	MARCKSL1	NCK2				FECH
PNMA8B	KIF5B			ALDH1A1	HIST1H1E	KHDRBS3				ACTR3B
BTBD3	SEPTIN10			GLUD1	HMGN2	HMBOX1				CPZ
RAVER1	MTMR2			MT-CO2	EMD	ANKRD24				COMMD8
ZFYVE19	FBH1			HRAS	STIP1	ZMYM3				LCLAT1
RPS6KA4	PKN2			ALB	SNX2	CPSF4				RP1L1
LSM14A	LUM			A2M	HSP90AB2P	CBX7				MYO9B
LIPA	RPS20			PDGFA	ZRANB2	EEF2K				ABCG2
HNRNPUL2	MOSPD2			ATP1B1	KLC1	ARID1B				MYLK
AKAP8	NUBP1			ATP5B	RBM3	RBBP7				P2RX7
GRIN2A	FMNL1			ANXA2	ECH1	RCC1				STUM
LRATD1	SYNJ2BP			NUDT3	GNB2L1	LZTS1				TRAPPC12
GAR1	PLCG2			PFN1	PPP1R12A	DNAJC19				ARHGAP25
RBM8A	SYNE3			TPM2	COPS4	STRBP				LRRC1
CACTIN	RRBP1			SNRPC	ENAH	ZFR				MIEN1
ZC3H4	HK1			HMGB1	PSMD4	GALNT16				RIDA
GNL3	CLIC5			ENO3	DNAJA1	MSRA				CAB39L
SQSTM1	SEPTIN7			COX7A2	ADD1	OTUD1				RABL6
MKRN2	RAB12			GLUL	DPYSL4	RNGTT				RANBP10
RTF1	ADSS1			ATP2A2	ATP6V1B2	PCM1				ITGAV
ATRX	MYO1E			PRKACA	DCX	SATB2				CSRP2
MPP1	PPP2R5A			GAP43	CNRIP1	KIAA1522				ESYT2
RPRD2	ARPC4			ATP5J	CTNNB1	TNKS				HK3
TMEM33	MFAP4			RAB5A	CS	LMO7				PDLIM1
PRPF38A	FAM91A1			TXNRD1	FBXO2	GRIK5				CMTM5
RPS6	EEF1A1			PAICS	AK1	PLRG1				GYS2
ODF2	PECAM1			PCMT1	MBP	CRLF1				NCALD
ZBTB16	MAP3K3			ANK3	KIF21A	MINDY4				CBL
PRPF4	ATP7A			PSMA3	LDHB	SART3				RRAS2
FOXG1	NPNT			WARS	ALDH2	TASOR				MNDA
ARC	CPNE3			CTNNA2	PRKCB	CHD2				NECAP2
RPL37A	RDX			U2AF2	MAPRE2	KCTD8				MFGE8
TCERG1	PAK1			MAOB	TPM3	PPP1R10				CCDC51
POU3F3	GNAO1			PSMB6	NSFL1C	PRR7				MGC16703
RBM12B	MUC16			PSMB5	PPM1E	USP48				CARMIL1
HNRNPLL	HSPA4			NDUFS1	TPM1	DCK				RGS3
NRXN2	LGALSL			CNTFR	UCHL1	MTRF1				TCEANC2
SLC4A1AP	CHMP2A			PRDX3	HSPA1B	PTPN4				SNX7
TP53BP1	GLDN			AKT2	PRKAR2B	CHRM3				NECAB2
BCL11A	SYN1			TPP2	NCAM1	CEP350				EML3
RBM10	NT5C3A			L1CAM	HIST1H1C	SNX12				GYG1
ZGPAT	TBC1D13			PRSS3	MYL12A	YTHDC1				TSPAN8
DCUN1D5	MVB12B			PPM1A	TRIM21	PPP1R12B				KCNA4
HIVEP2	CAVIN2			ATP6V1E1	TRIM2	RXRB				ADIRF
NOP58	RHOG			PGM1	TUBB2A	FTSJ3				VPS13B
PRCC	TRAPPC1			STAT3	CSRP1	SLC4A7				SP100
RIOX1	RAB32			SLC1A2	UQCRC2	TWNK				BCKDK
NDUFA4	CLIC2			GPX4	ATP5F1	ARHGAP30				EXOSC4
YY1	CCT6A			EIF1AX	ATP5A1	NOVA2				DPP9
SMARCAD1	ARHGEF37			PCP4	ATL1	METAP1D				PGM2
FAM81A	DYNC1I1			CSNK1D	ERC1	IRS2				VXN
RTF2	PARVB			PSMB3	PDIA3	RING1				PYGL
RPL23A	TCP1			PDLIM4	RAB11A	PEG3				RUBCN
ARHGAP32	GLIPR2			FXR1	UBE2N	DAPK1				ABHD13
CHD6	C4orf36			BCAP31	ATP5C1	RUNDC3B				SLK
NOP56	NIBAN2			HSD17B4	HADHA	CPEB3				RAB40C
TRAF3	AP2B1			GPM6A	PSMC4	NCOR1				JAKMIP2
PLEKHA5	GIMAP8			MFAP1	IDH2	ABCC5				DAAM1
ADPRHL1	GGA1			ALDH5A1	UBA52	LRRTM4				JOSD1
FBXL17	KIF13B			GNG2	GRB2	PCF11				ATP11A
SERPINI1	ARF5			CDC42	AP3B2	PLIN4				TAPT1
AGFG2	DNAL1			HSPE1	UGP2	SELENOH				FAIM
NACC1	GBF1			RPS29	PRRT2	ANKS1B				VAC14
MAP7	AOC3			TMSB4X	OLA1	PTPRU				PDIA4
RBM17	KIAA0930			CNBP	2025-09-11	GRWD1				CRYL1
TMEM266	DCN			GNG5	RAB21	SPATA2				DOCK10
NBR1	PAPSS2			TMSB10	SFXN1	AMER3				TNS1
CHD9	COL6A3			SARNP	PIP4K2B	MSI1				PLEKHF2
PHIP	AP2A2			H3F3A	CLIP2	MAGI3				SH3BP1
PHF6	DNAJA4			TFAM	SPTBN2	POGK				DENND3
PDE4DIP	HSPA2			PAFAH1B2	RAB5C	METTL14				RAB3B
SEC16A	RALA			PTS	AARS	SHANK2				YEATS4
SCN1B	HEATR5A			KIF1A	HP1BP3	NSD3				ELMO1
ZNF483	COL6A2			PTPRS	SYNJ1	RPRD1A				GIMAP5
EIF4ENIF1	SEMA3G			NNT	CAMKV	HPF1				SERPING1
SELENOO	GNA11			TOP3A	NCDN	FBXO40				UCKL1
CAMTA1	SRPX			FRG1	PHB	NR3C1				CPT1C
CXorf56	LIMA1			GANAB	PSMD8	YY2				CNTN3
PAXBP1	TBC1D8B			STK38	CEND1	DROSHA				DPT
ZMYM4	HYI			TAB1	H1F0	ADGRB3				PLCH2
UBA2	RAB34			PFKFB3	FLOT1	PTPN13				NUP54
TLK1	PPP6R1			LRRFIP1	GSK3A	RNF14				RASAL1
RPL6	PAK2			TUBB8	EFTUD2	BTN3A3				U20
DHX38	FAM120A			SPIN3	LARP1	BTBD9				CUL4A
DKFZp564A026	PHLDA3			ATAT1	EXOSC10	USP22				GNA15
COIL	CLTA			ARHGAP21	GCN1	CHD5				C22orf13
WDR70	OAS3			MRPL14	VARS1	CA10				NRP1
MEF2C	CNDP2			RPL22L1	DCTN1	ARHGEF6				AVL9
DDX23	FN3K			PGM2L1	UPF1	UBR2				ALPL
PYROXD2	SYT17			TMEFF1	SF3B3	SIPA1L3				SLC9A1
WRNIP1	PPP6C			KATNAL2	SEC24C	THEM6				PPEF1
PRPF31	NDUFS5			WDR17	EIF2B5	SNX17				SORBS3
WAC	PARVA			CADM3	PREP	PPIL4				DOCK11
PNKP	CFAP20			MTMR14	MAP2K1	ASH2L				CYBB
SPEN	PIGS			GLYR1	PGAM5	DLG5				TES
ZNF574	CPTP			CMAS	GSTM3	RIMS3				COMTD1
SLC25A3	HSD17B7			TRY6	LSM12	RHOBTB2				GLDC
RPL13	ARF4			SFXN5	PABPC4	GNS				PRR18
TRAF7	ARPC1B			WASF1	MAP7D2	RASGRF2				CERS2
ADAR	DOCK5			NEO1	PRDX2	ACTR5				SNX4
AKR1D1	MYL12B			ARL8A	KRT9	MRNIP				COL12A1
ZMYND8	DPYSL3			CYFIP2	KRT2	CELF1				MYOF
SESN2	SNX22			S100A16	HADHB	DCP1A				CHCHD6
ERCC3	LSM7			ACSBG1	EIF5A	CWF19L1				SCN2A
SUB1	INPP5A			S100A13	ZC3H15	NCBP3				FOCAD
RASD1	MCTS1			ACO2	HSD17B10	BCAT1				C8orf82
RAE1	FERMT1			HIST1H2AJ	PRPS1	ERCC2				LRRC8D
SLU7	ARF1			HIST1H2BM	KRT6A	C1QC				NDRG1
RNF20	PTPRB			SPIN2B	SKP1	CWC22				GSTO1
OSTF1	LRRC57			WDR77	DNAJC8	SATB1				CSNK1G3
TSR1	NOTCH1			C11orf84	RPL10	CACNG2				SCGN
LUZP1	ACO1			TMED9	RNH1	ERBIN				SH3GL3
BRF1	CTNNA3			POLDIP3	ANP32A	CTIF				NEK9
NQO2	WFS1			MAP1LC3B	GARS	ANKRD40				PRKG2
RNF40	DDHD2			SLIRP	IGF2BP1	ITPKA				TMTC3
DLG2	GFUS			MRPL46	SDHA	GNL3L				G6PC3
PI4K2A	ATL3			BOLA2	ELOB	KDM5A				PTGES2
MAGI2	EEF1A2			EHD1	PRRC2C	CHN1				DMXL1
NEB	S100A11			MRPL16	DCXR	ITM2C				LGALS3
RPL13A	TTC38			PGPEP1	HIST1H1D	TSPYL4				NECTIN1
TTC33	HUWE1			TAB2	TXNL1	ANGEL2				FHDC1
YLPM1	FNBP1			TMOD3	RPS28	IFT27				DKFZp686N2312
BTAF1	SMTN			PTPLAD1	PFDN6	PAM16				PDCL3
TRIM33	CHMP6			VAPA	PSMA1	CYP27A1				SH3BGRL3
PPIL3	CHST14			CAMSAP3	TLN2	INPPL1				TNR
ITPKB	SGIP1			STK31	SRP72	ERBB4				RTL8A
CMTR1	CSNK1G2			VPS29	PSMB7	SDCCAG8				EXOC1
GRIP2	POTEKP			DEFB126	DYNC1I2	SLIT3				FOXK1
DAPK3	RPSA			TJP2	SND1	DCAF1				TBC1D10A
FAM171A1	TXNL4B			DPP7	PSMA2	MAD1L1				DNAH7
R3HDM1	LSM6			ATPIF1	KIF2A	NR2C2				RTN4RL2
NEBL	FBLN2			C14orf166	NAP1L4	LRRTM1				RTKN
RRP12	PDE1C			PIN4	PHGDH	UBR3				STK24
BANP	ABCB1			STK38L	HMGB3	CENPV				DYNLT3
CLSTN3	CTBP2			C22orf28	PIP5K1C	COL4A4				TTC9C
PPP1R9A	TTC1			FAM32A	MGEA5	ELK1				AXL
PRUNE2	PDE6C			WDR7	SLC25A12	MACROD1				COL21A1
ZC3H6	ERBB3			USP15	PALM	FRMPD4				OR1M1
NCK2	MAPK15			ZNF706	NDUFB10	ATP5MPL				PLD1
KHDRBS3	SCYL2			LRRFIP2	GOT2	NAT1				CARNS1
HMBOX1	MYL9			NPTN	PGK1	PLCD3				LITAF
ANKRD24	RPN1			SPIN1	AHSG	WARS2				SORCS2
ZMYM3	DAAM2			IVNS1ABP	SLC25A5	GABRB2				FCSK
CPSF4	CCT7			HGS	COX5B	TESPA1				ZFYVE21
DDX50	SET			ATP8B3	COX6C	SPOCK3				CTCF
CBX7	C17orf100			GBAS	PDHB	GATAD2B				TM7SF2
EEF2K	RABGAP1L			ATP6V1G1	ATP1B2	SAMD10				HSD17B8
PRPF6	MAP1B			GNA14	ATP2B1	LZTR1				IST1
ARID1B	VWA5A			MT-ATP6	COX5A	HEXB				ASPDH
RBBP7	ME2			IGHG2	ITIH2	TMEM132B				COG8
RCC1	COL6A1			WASF3	SYT1	PHRF1				TMEM63A
LZTS1	PALLD			HMGN1	PSMA4	TERF2IP				TRPT1
DNAJC19	SLC44A2			SYP	CALR	CD2BP2				SYNJ2
ATP5MF	CLTCL1			G6PD	PRDX5	TSPOAP1				CUEDC1
STRBP	GSTM1			IMPDH2	SRI	ZNF512				MAPKAPK2
ZFR	HSP90B1			COX6B1	SFN	RNF113A				FADS2
GALNT16	C9orf64			MARK3	MDH2	IL1RAP				RHOQ
MSRA	SHROOM2			PSMB4	SLC1A3	MAP3K12				CDC27
OTUD1	SBDS			EPHB2	ATP5O	DACT3				DDHD1
RNGTT	MYO1F			UQCRC1	SRP9	CHRD				SH3YL1
EDC4	RECQL			PSAT1	PSMD7	SHANK1				PDE6D
PCM1	RHOC			ROBO1	OXCT1	KCNIP4				EPN1
PES1	RRM1			EIF1	ATP5J2	SH3KBP1				ICAM5
SATB2	LPP			LRPPRC	TPI1	PPWD1				CPNE5
KIAA1522	PYGB			SARS	RAB5B	GPRASP1				CACHD1
MPC2	OGA			SCAMP1	RHOB	METTL15				CNTNAP5
TNKS	BIRC6			SUCLG1	SNRPN	CHRM1				SLC44A1
LMO7	IGBP1			MLLT4	ALDH6A1	SHISA9				DUSP15
GRIK5	DPYSL5			EIF3B	HIST2H2BE	AJM1				RASIP1
PLRG1	DOCK1			MARS	H2AFV	LMTK3				CPNE2
GTF2I	MYL3			TOMM70A	SV2B	GRIN2D				LMCD1
CRLF1	CLPTM1			FBXO21	2025-09-05	EIF4E2				NCKAP1L
SUPT16H	PDCD5			TJP3	OPTN	LIG3				HDAC11
MINDY4	GOLPH3			OXSR1	JAKMIP1	MRPS26				HPCA
SART3	PSME2			MT1E	CHMP1A	EXTL3				UBE4B
GIGYF2	PLEKHB1			SRSF2	RAB6B	HIVEP3				OLFM2
TASOR	FECH			COX7C	LIN7C	NETO1				PTGR2
MDN1	DHCR7			HEPACAM	ADD3	BRD3				CPNE8
CHD2	CXCL12			HMGA1	2025-09-03	C1QB				CTBP1
HNRNPUL1	HIP1			TMED2	MAPRE3	CYLD				PLAAT3
KCTD8	ACTR3B			TCEB1	ATP6V1D	GDE1				MOB3A
AGK	EIF2S2			UBE2V2	CSTB	FOXJ3				DOCK6
PPP1R10	CPZ			TMEM35	PPP3CB	LRRTM2				BNIP3L
PRR7	COMMD8			HSD17B12	RAP1GDS1	C2orf49				RGS10
USP48	LCLAT1			ATP5EP2	C1QBP	CAMKK1				MTMR12
DCK	RP1L1			SLC27A1	GPM6B	METTL3				FADD
MTRF1	MYO9B			ISLR2	GNAZ	GABRA1				ABCA2
RANBP2	ABCG2			TRMT10C	CORO1A	ISCA1				CLMN
RALY	RAD23B			SESTD1	TALDO1	NAB2				PACSIN3
PTPN4	CCT8			ARHGAP12	DYNLL2	KCND3				FGF2
CHRM3	NCS1			GSPT2	EIF3C	PRDM8				ADCY1
CEP350	CLTC			GLG1	KIAA1598	SLITRK3				LBR
SNX12	MYLK			COPS5	CAP2	SIPA1L1				STXBP6
YTHDC1	P2RX7			MRPL34	NUTF2	MTSS2				IFI16
PPP1R12B	SEPTIN9			CNTNAP2	BRK1	EP400				EIF4E3
RXRB	PITPNA			HDGFRP3	ATP6V0A1	OGT				RILPL1
XRCC5	STUM			PPAP2B	FSD1	HNRNPCL1				NCSTN
RPL7	TRAPPC12			DENR	ATP5I	PRICKLE1				PPP1R7
RPS24	DDAH2			TRIM3	DNM3	MNAT1				ALDH16A1
FTSJ3	NQO1			DCD	ATP8A1	ZNF687				NRAS
NUDT21	ARHGAP25			AIFM1	NECAP1	IFT140				PPP1R18
LAMA1	LRRC1			CYB5A	ATIC	DNMT1				PGLS
CPEB4	MIEN1			PRNP	IDH3B	THNSL2				ABCA8
SLC4A7	RIDA			OAT	VPS26B	PIAS1				C5orf51
TWNK	EZR			S100B	SPTBN4	TRIM26				RAB36
ARHGAP30	MYO6			CALB1	SRSF7	LRRTM3				PLA2G16
NOVA2	RAB22A			HMGCS1	SLC25A22	TMEM65				ZBTB11
METAP1D	CAB39L			AKR1B1	PRKACB	SMARCB1				MINDY1
CLU	TMEM43			SDHB	SOGA3	CLK4				DUSP22
IRS2	CALU			JAK1	UBE2O	TRA2B				RAB3IL1
RING1	RABL6			FKBP2	WDR37	GABRA4				FBXL18
PEG3	RANBP10			ALCAM	YARS	SSU72				CPNE9
DAPK1	HSPA1L			RPP38	KIF3A	NR2F2				DUSP26
RUNDC3B	ITGAV			NEDD8	SRSF1	IL1RAPL1				YPEL4
CPEB3	CSRP2			SLC39A6	ARL3	ACSF2				FBLN1
NCOR1	YKT6			HAGH	CADPS	MTUS2				SAMD9
MAP3K5	AP2A1			TCEB2	PLCB1	U36				GMPPA
ABCC5	ANXA5			SYT6	RPLP1	SBNO1				CLTB
MPRIP	ESYT2			MRPL55	DNAJB2	ZNF24				PPP1R14A
LRRTM4	HK3			HIST3H2BB	HIST2H2AC	USP27X				MICOS10
PCF11	CRIP2			RPL39P5	MYO18A	RC3H2				HEBP1
PLIN4	DNAJC6			FNBP1L	LSAMP	RIMS4				TUBAL3
SELENOH	PDLIM1			SHROOM3	PHYHIPL	RNF214				HEBP2
ANKS1B	EIF3J			NRCAM	ABAT	SPARCL1				IL16
PTPRU	RABGAP1			XPO6	TNIK	LRRC7				ACADS
GRWD1	CMTM5			FXYD6	GDA	SLC4A10				TUBA3E
CDC5L	TWF1			MTIF3	PLP1	RASGRP2				TRAPPC10
EMILIN3	GYS2			HRNR	STX1A	GRM5				FRMPD1
SPATA2	NCALD			PLXNA1	FKBP1A	IGSF9B				RTL8C
AMER3	CBL			ACSL6	LAMP1	NIN				DKFZp779O048
NOVA1	ME1			TTN	SH3GL2	CPEB2				FBXL16
MSI1	RRAS2			SH3GLB1	CAMK2D	NFXL1				HPX
MAGI3	MNDA			CHTOP	FCER1G	ARHGAP39				PTP4A2
YBX1	NECAP2			TIMM13	BYSL	PRICKLE2				NFKB1
POGK	MFGE8			PTP4A1	MYBBP1A	SIN3B				DNAJC13
METTL14	GDI2			ERGIC1	CCAR2	ELAVL3				PLS1
SHANK2	CCDC51			NDUFS4	ETF1	GRIN2B				RASGRP3
NSD3	MGC16703			PTMA	HCFC1	NCOR2				MINDY2
RPRD1A	GOSR2			S100A6	PSME3	GPR162				DNAJB5
HPF1	HK2			LGALS1	CNOT9	MRPL1				SPRYD7
FBXO40	BASP1			DMD	RFC3	PHYH				ADPRS
HBA1	CARMIL1			CADM1	TST	KAT7				GSTM4
ZNF148	RGS3			TMPRSS13	HACD3	CRTAC1				TKFC
NR3C1	TCEANC2			LNP	NUMA1	NLK				FGF1
RPL19	SNX7			BUD31	CA2	GOPC				UFD1
YY2	ABI2			DYNLRB1	ARL8B	RXRA				ABCA1
PLCB4	NECAB2			MANF	ARHGAP1	PUS1				FDXR
DROSHA	EML3			CRIPT	AKAP12	GPRASP2				RBP7
ADGRB3	GDI1			GABARAPL2	TOP2B	SIAE				BMS1
PTPN13	GYG1			UBE2D2	CLNS1A	CACNG4				PAPSS1
FAM98B	TSPAN8			MYH2	HDLBP	GRM1				PDE8A
RNF14	KCNA4			THSD7A	RTCA	HDHD5				STOM
BTN3A3	ADIRF			ANO6	APPL1	CUL9				PLSCR3
BTBD9	VPS13B			OCIAD2	PCNP	TGFBI				ANKRD63
USP22	GSN			SLC4A4	TBCD	WDR12
CHD5	SNX5			TTLL11	TUBA8	GBA2
CA10	SP100			KLC2	HIST1H2BK	TMEM151B
ARHGEF6	MICAL1			HNRPDL	KIAA0513	hCG_2039930
UBR2	BCKDK			NCAM2	SUGT1	FLRT2
SIPA1L3	EXOSC4			NDUFAB1	TBCE	TBKBP1
THEM6	DPP9			AKR7A2	H2AFY	MRPL2
SNX17	PGM2			SPARC	RAP1GAP	MPC1
PPIL4	TOM1L2			SGTA	QDPR	NUDT9
NCK1	RCN2			IGHMBP2	NDUFA10	ARNT2
ASH2L	VXN			GSTM5	TOLLIP	ATE1
DLG5	PACSIN2			NUCB1	FAM49A	LANCL3
RIMS3	MOG			DAG1	SHMT2	FAM184A
RHOBTB2	PYGL			ATP5L	ATP2B3	IFT122
GNS	STT3B			ODR4	OXR1	SMYD3
SYNPO	TAOK1			MRPL9	ALAD	APOOL
RASGRF2	NDRG2			KRAS	CRYAB	SNX27
ACTR5	PRKCSH			SUCLA2	WDR26	RAPGEF5
MRNIP	PIP4K2A			KIF3B	CAT	TIAM2
CELF1	RUBCN			SYT7	ME3	SAP30BP
DDX1	ABHD13			ERP29	KCNMA1	SMAD4
DCP1A	SLK			USMG5	HBA2	HAPLN1
CWF19L1	RAB40C			MYL1	GLS	DENND10
NCBP3	CBS			TOP1	ARMC8	VCPIP1
WDR82	LY6H			CORO2B	FAM162A	XIAP
BCAT1	JAKMIP2			CBX3	PRPSAP1	SHFL
ERCC2	CD81			CBLN1	RANBP9	HSPB8
C1QC	DAAM1			ECHS1	BDH2	PIP4P2
CWC22	JOSD1			PYCR1	NEFH	ANKRD16
RPL24	ATP11A			GPD2	GARS1	WDR25
RPL34	GNB2			LSM3	GSR	EPM2AIP1
SATB1	TAPT1			PPP3R1	GAS7	JPH3
CACNG2	FAIM			SERF2	NAXD	RNF2
ERBIN	VAC14			TSC22D1	POLR2L	KAT6B
CTIF	PDIA4			SPIN4	CAB39	RBM12
ANKRD40	HSPA6			MBLAC2	CPNE6	ANK1
ITPKA	CRYL1			MCTP1	DCTN3	CDC73
GNL3L	CACNA2D1			STX12	ARGLU1	THOC6
KDM5A	DOCK10			GDPD1	FGG	HECA
CHN1	TNS1			STAM	UBR4	GORASP2
ITM2C	PLEKHF2			CHCHD1	CA1	KBTBD6
TSPYL4	SH3BP1			MRPL48	CCDC174	DHX30
HNRNPH1	DENND3			GDAP1L1	FN1	CRHBP
ANGEL2	AHNAK			QKI	PSD3	PUM2
IFT27	RAB3B			C3orf14	HIST1H1B	ZADH2
PAM16	TXNDC5			ISYNA1	LMNB1	BCAR3
CYP27A1	YEATS4			PCDH10	UQCRFS1P1	MIB2
INPPL1	DMXL2			PCYOX1	MMRN2	KIAA1946
ERBB4	ELMO1			EIF3H	SELENBP1	CELF4
SDCCAG8	GIMAP5			CYB5B	BSG	FAM171B
ADNP	SERPING1			ASNA1	MAEA	RB1CC1
SLIT3	GC			EDIL3	IGSF8	KIAA1217
DCAF1	UCKL1			PCDH7	FGB	PEX11B
MAD1L1	CPT1C			KATNA1	HIST1H2BL	DLGAP4
NR2C2	CNTN3			ATP6V0C	HIST2H3A	ARHGEF25
LRRTM1	ABCE1			SBF1	SERPINA1	FRS3
CBX5	HPCAL1			CARS	LAMA2	MAGI1
UBR3	DPT			MTPN	SERPINF1	PAN3
BRD2	PLCH2			BNC1	LAMA5	EPB41L4B
CENPV	NUP54			TRAP1	LAMB2	PIPOX
COL4A4	GYS1			EMC2	FGA	MPDZ
ELK1	CTNNA1			GSTA3	PMP2	DPF2
MACROD1	RASAL1			HDX	GID8	GCAT
CPSF7	U20			PHB2	HIST1H2AH	C2orf42
RPS5	CUL4A			PTMS	HIST1H2AB	ENGASE
FRMPD4	MAPK3			MAP1LC3A	DAO	CABP1
NFAT5	RAN			HN1	45906	SELENOP
ATP5MPL	GNA15			NAPA	PTRF	FAM50A
NAT1	PSMD2			PCDHGB5	PTPN18	WDR53
PLCD3	C22orf13			FAM195B	ATP5PB	COBL
NOLC1	NRP1			TP53I11	GID4	GIGYF1
WARS2	RAD23A			MPZL1	PDXK	FAM172A
SMARCA2	AVL9			SOD1	TINAGL1	EFCAB7
GABRB2	TUBB6			MAOA	VCAN	CLIP4
TESPA1	ALPL			RBX1	KCNAB2	CHD3
SPOCK3	SLC9A1			ALDH4A1	YPEL5	PEX3
GATAD2B	PPEF1			ATP5D	RABEP1	NECAB3
SAMD10	MAT2A			MAGEA4	MAPK8IP3	HACL1
LZTR1	ADSS2			TLE3	CCDC113	NKIRAS1
HEXB	SORBS3			LLGL1	KIAA1045	PPP1R3F
TMEM132B	DOCK11			PIP5K1A	RPS26P11	DTX3
ABLIM2	CYBB			NDFIP1	APOO	CTSA
PHRF1	TES			NAA15	MTURN	SUMO1
GRIN1	COMTD1			TRA2A	FAF1	KCND2
PUF60	GLDC			DNAJC5	RNF126	CTNNBL1
TERF2IP	PRR18			NRBP1	SBSN	PAOX
HBG1	CERS2			SCARB2	ARHGEF2	ZNF704
CD2BP2	SNX4			RARS	TOMM70	GAA
TSPOAP1	COL12A1			NDUFA5	RNF168	SCP2
ZNF512	MYOF			SF1	SYNGR1	STARD5
RNF113A	CHCHD6			HSPA12B	CCDC85B	PLEKHH3
IL1RAP	SCN2A			MAP2K2	ZIM3	PLEKHA2
MAP3K12	FOCAD			KIAA1211	CSNK1E	NUAK1
ELAVL4	C8orf82			SEC61B	RMND5A	ABCA3
DACT3	LRRC8D			GSTA5	PTPN20A	AAMP
CHRD	NDRG1			SLC25A13	CNTN2	SGSM2
SHANK1	GSTO1			C8orf59	SEMA4G	XYLB
KCNIP4	CSNK1G3			GPC2	HIST1H2BJ	KCNQ5
SH3KBP1	SCGN			PIAS4	SARS2	KDM3B
PPWD1	SH3GL3			LPCAT1	NDUFV1	SMARCD3
GPRASP1	NEK9			TTC9	MLF2	TRMT2A
METTL15	CNR1			SEC62	EVL	EMILIN1
CHRM1	PRKG2			COPS8	ATRIP	CNKSR2
SHISA9	TMTC3			FAM213A	BLOC1S3	ST8SIA3
AJM1	G6PC3			MYO5C	GAD2	PEX5L
LMTK3	PTGES2			NTM	HERC1	DOCK3
GRIN2D	PAFAH1B1			AGAP1	No Gene	KIFC3
SCAMP5	DMXL1			SHOC2	NAP1L3	RBM
EIF4E2	LGALS3			AP3M1	MAP7D1	FRMPD3
LIG3	NECTIN1			GIT1	KCMF1	RBM45
MRPS26	FHDC1			MACROD2	UBE2H	MPP5
EXTL3	TPPP			ATOX1	ITPRIP	NME7
TAB3	ERP44			ACSL4	RICTOR	PTPRT
ELAVL2	CYCS			MRPL33	ERCC5	WDR19
GRIP1	DKFZp686N2312			CDS2	PRDM1	SPR
HIVEP3	ARHGDIA			PPP1R3D	SDCBP	RASAL3
NETO1	PDCL3			CP	GAS8	DECR2
BRD3	SH3BGRL3			TROVE2	GNB5	JAK2
C1QB	OPA1			NID1	CBR3	DLG3
CYLD	CAPN1			TARS	PJA2	RBCK1
GDE1	GNA13			DEK	CCDC92	ORC5
FOXJ3	DYNC1LI1			TRIM23	LRIF1	PHYHD1
PTBP2	EIF4B			TMEM258	CCDC152	MLIP
LRRTM2	PPP4C			GTF2B	AP3M2	PHC2
C2orf49	MOGS			ACACA	ARRB1	ARHGEF9
RBBP4	SRM			PPP1R2P3	DMTN	XRCC1
RPL28	TNR			CARM1	MAPK8IP2	GABRG2
TECR	EFHD1			AGAP3	PRL	ATG9A
CAMKK1	RTL8A			MXRA7	PRKCG	RBM42
METTL3	EXOC1			VPS16	RHEB	SYT4
UNK	FOXK1			RAB23	PDCD6IP	DKC1
GABRA1	TBC1D10A			SRGAP2	MAPK10	MEPCE
ISCA1	DNAH7			CUL1	PIEZO2	SSX2IP
FLG2	PPP2R5E			KNG1	DCAF11	SMN1
NAB2	RTN4RL2			NHP2L1	SCAI	PCID2
TRIM28	RTKN			UBXN1	CHMP3	SRRM1
KCND3	STK24			VAMP3	KBTBD11	C1QTNF4
PRDM8	ANXA11			TOMM20	AK5	TP53RK
DLG1	DYNLT3			PLXNA4	EHD3	WDR55
SLITRK3	TTC9C			HABP4	ZACN	SHISA7
KIT	AXL			ENY2	HDGFRP2	HBEBP2BPA
PKP1	PLXNC1			COPS7A	PSTPIP2	HOOK1
SIPA1L1	COL21A1			XP32	SIK3	NOL4
RPS27A	OR1M1			VANGL2	FAM208A	KCNT1
MTSS2	PLD1			NDUFB9	LOC102724023	RAPGEFL1
EP400	A1BG			KDM6A	STXBP2	RAPGEF4
OGT	CARNS1			CMC1	OR2W6P	PNMA8A
HNRNPCL1	SNX1			ATP6V1G2	WDR64	TOMM40L
PRICKLE1	LITAF			SELH	NPLOC4	CRNKL1
MNAT1	SNAP91			CCT6B	MIA2	SIRT1
HBB	PGM3			EFHD2	DYNC1LI2	TIAM1
ZNF687	SPAG9			FXYD7	RASGRP4	ADGRB1
GPHN	SORCS2			LINGO1	PNMAL2	CDC40
IFT140	CHMP1B			TMX4	EPS15L1	GRIN2C
DNMT1	FCSK			VPS45	PRPS2	CBLL1
RPL27	PRMT5			NDUFA13	IGLV3-9	CDK5RAP2
THNSL2	ZFYVE21			WBP11	CCDC177	MMP9
CKMT1A	CTCF			ROBO2	CRP	NCBP2
PIAS1	TM7SF2			KLC4	PPP2R4	DVL1
TRIM26	HSD17B8			H2AFY2	ACTA1	MRPL20
LRRTM3	IST1			EIF2B4	MADD	PNKD
TMEM65	ASPDH			TBC1D24	VARS	PHF1
SMARCB1	COG8			TNRC6B	AKAP5	MKRN3
CLK4	TMEM63A			CDIPT	SERPINB3	SLTM
TRA2B	TRPT1			TNPO2	ARIH1	VAV2
GABRA4	SYNJ2			PPIP5K2	PDE1B	COL5A2
RPL5	CUEDC1			EEF1E1	PIP4K2C	KCNJ4
SSU72	MAPKAPK2			EMC8	USP25	DAB2IP
NR2F2	FADS2			KIF21B	K1C10_MOUSE	SMARCA4
FBXO41	CUL4B			AFP	TBK1	DTNB
IL1RAPL1	ACAA2			MGST1	C1orf68	AFG1L
CAMK2G	VAT1L			SRC	ARF3	NARS2
ACSF2	SERPINB6			PEPD	C1QA	PTPRM
MTUS2	RHOQ			ALDH9A1	DDI2	ALDH18A1
U36	CDC27			UBE2L3	ZFYVE27	CELF6
SBNO1	DDHD1			CUL2	NBPF6	H1-0
ZNF24	TSG101			SPECC1L	EZH1	UNC13C
USP27X	SH3YL1			CLASP1	IGHV1-69	SESN3
RC3H2	TUBB2B			TMEM55A	IGHG3	ARPIN
RIMS4	PDE6D			NLGN4Y	ARAP2	PARN
CPSF6	COL18A1			PITHD1	IGLV3-21	MRPL15
UBB	EPN1			CD99L2	DNAJC17	MELK
RNF214	CNTN1			NIPSNAP3A	SPECC1	ITM2B
SPARCL1	OSBP			USO1	TECPR1	SLMAP
LRRC7	ICAM5			MT1F		ESS2
SLC4A10	CPNE5			UQCRH		CXXC1
MPP2	EXOC3			LRPAP1		CDK7
TTLL12	CACHD1			HDGF		CDK19
RASGRP2	CNTNAP5			EPT1		SLITRK5
STUB1	SLC44A1			IER5L		KCTD16
HNRNPC	DUSP15			CADM4		NUDT19
PPIL1	TANC1			SF3B14		NSG2
DDX17	RASIP1			SYT5		MATK
GRM5	RHOA			LAMTOR5		UBAP1
IGSF9B	KCTD12			RBP1		ZC3HAV1L
NIN	MAN2A2			ADH5		TRIM37
CPEB2	PEA15			UQCRB		METRNL
NFXL1	DNAJB11			KDELR1		ARHGDIG
ARHGAP39	CPNE2			ALDH1B1		PATL1
PRICKLE2	VPS28			PTPN5		LARP4
SIN3B	LMCD1			RPS21		SFSWAP
ELAVL3	NCKAP1L			LMNB2		SECISBP2L
GRIN2B	SNX9			MTMR1		C17orf58
NCOR2	HDAC11			GNPDA2		MAP3K13
GPR162	HPCA			CASKIN1		XRN1
PUM1	UBE4B			CEP41		SMPD1
MRPL1	OLFM2			HDHD2		THNSL1
GOLGA2	IRGQ			TBC1D17		CPSF1
PHYH	CYFIP1			ACTC		LGI3
CAMK2A	ACOT9			CA123		NOL4L
KAT7	PTGR2			CAPS1		FEM1C
SYNE1	CPNE8			CE170		DUSP23
CRTAC1	CTBP1			CLAP2		MCF2L2
MAP2K3	MAPRE1			E41L2		ABCD1
NLK	SF3B6			HS90A		MRPL44
GOPC	PLAAT3			HS90B		OLFM3
GJA1	MOB3A			KAP2		CDK14
RXRA	RAB6A			NACAM		NAT14
PUS1	DOCK6			RUVB2		GPATCH11
GPRASP2	BNIP3L			SNAG		CLSTN1
GTPBP4	RGS10			TBA1A		GRAMD1B
SIAE	MTMR12			VAMP1		CMPK2
CACNG4	FADD			AUXI		ELFN2
GRM1	ABCA2			BSN		TP53BP2
HDHD5	IDH3A			CEND		SLC12A7
CUL9	RAI14			CPLX2		PTPRK
TGFBI	CUL3			DLGP3		GBE1
WDR12	NT5DC1			DYN1		RELN
GBA2	CLMN			E41L3		NLGN2
TMEM151B	PACSIN3			HAP28		TRMT1L
hCG_2039930	FGF2			IF4B		PRAG1
FLRT2	AP1B1			KCC2A		IQSEC1
TBKBP1	ADCY1			KI21A		SARDH
MRPL2	CETN2			KPCB		NETO2
MPC1	P4HB			KT3K		CHURC1
NUDT9	ACTR1A			MARE3		LOC392742
ARNT2	NFASC			NEUG		KIAA1549L
ATE1	SEC23IP			NFM		ZNF521
LANCL3	SNAP29			PFD2		PRKAB2
UBTF	LBR			SPAST		STARD10
FAM184A	STXBP6			SPTN1		ARPP21
IFT122	IFI16			WIPF3		CELF5
SMYD3	PFKL			CNOT1		ARHGEF11
APOOL	EIF4E3			CLIC1		HOOK2
SNX27	RILPL1			IRS4		PTRHD1
CCDC43	NCSTN			HAT1		ZC3H7B
PABPN1	PPP1R7			UQCRQ		ANKRD29
RAPGEF5	CYRIB			PFAS		WDR6
TIAM2	ALDH16A1			PGRMC2		ATPAF1
NDRG4	NRAS			IPO8		FARP2
SAP30BP	PPP1R18			ZW10		BBS5
SMAD4	CACYBP			GSTZ1		KLHL29
HAPLN1	CD47			PRPSAP2		TSPYL
MAGOHB	CYB5R1			PLOD3		ATP6
DENND10	PGLS			DPM1		UNC119
VCPIP1	RAB3C			CLUH		GPKOW
TAX1BP1	UGGT1			ANKRD17		AKAP1
XIAP	ABCA8			HMMR		MTRF1L
PLD3	NT5C2			MACROH2A1		FAXC
ABLIM3	SNX6			VPS26A		BAALC
SHFL	C5orf51			SF3B1		SRXN1
HSPB8	TPT1			TIPRL		ARL14EP
PIP4P2	RAB36			UTP20		PIK3R2
SNRNP200	PLA2G16			NUP155		SIRT5
HBD	CCAR1			ZMPSTE24		GRSF1
NF2	ZBTB11			ATP5MG		CUL7
ANKRD16	ST13			RSL1D1		TAOK2
MAP3K7	ACTN1			MTA2		USP34
WDR25	MINDY1			ELP1		RABL3
EPM2AIP1	HSDL1			BPNT1		MOCS1
JPH3	DIABLO			ACTL6A		GPC4
RNF2	DUSP22			EPHX1		PHF3
KAT6B	RAB3IL1			LTA4H		GPSM2
RBM12	FBXL18			UMPS		HECW1
ANK1	CPNE9			HARS1		CTR9
CDC73	DUSP26			CCNB1		CACNB4
THOC6	YPEL4			IDE		CAMK1D
DDX3X	DDX6			CTPS1		YARS2
HECA	FBLN1			PLCG1		ACOX3
GORASP2	ITGB1			CSNK2A2		PIP4P1
KBTBD6	SAMD9			TUBG1		TRIM65
DHX30	GMPPA			TARS1		MITF
CRHBP	CLTB			RPA1		MEX3C
HNRNPF	PPP1R14A			CAD		DCP1B
PUM2	MICOS10			ABCD3		TMEM121B
ZADH2	STT3A			ADSL		ABHD6
DSG1	HEBP1			POLR2B		ZC3H7A
SCCPDH	SIRPA			RRM2		GABRA3
MPP6	DNPEP			MPI		IP6K2
BCAR3	TUBAL3			NUP214		NLE1
MIB2	SYNPO2			ATP5F1C		COL4A6
KIAA1946	HEBP2			RFC5		GABRA2
CELF4	IL16			CSK		BRD1
FAM171B	CXADR			MTREX		KALRN
CFDP1	GRHPR			SSR1		NBN
RB1CC1	ACADS			NAMPT		WWC1
KIAA1217	PPP2CA			MKI67		MRPS15
PEX11B	TUBA3E			NOP2		DSCAM
XAB2	TRAPPC10			BAG6		SLC4A8
RAB4A	MIA3			GNPDA1		OBSL1
DLGAP4	FRMPD1			PLA2G4A		CCDC120
ARHGEF25	PSMD1			LMAN1		PDE8B
PHYHIP	RTL8C			SARS1		FRY
FRS3	SH3GLB2			PRIM1		KMT2A
MAGI1	MAPK1			GMPS		BOP1
PAN3	AMPH			MRE11		RNF34
EPB41L4B	PPP2CB			LRBA		DOCK4
BRIX1	ARPC1A			PAPOLA		MAST1
RPL36	DKFZp779O048			ALDH3A2		PKP4
PIPOX	FBXL16			VAMP7		NPTX1
CHD4	HPX			RPS6KA3		DUSP19
MPDZ	PTP4A2			KPNA1		TCAIM
DPF2	NFKB1			SMS		PITPNM2
PSMA7	DNAJC13			NUP98		GRTP1
GCAT	PLS1			BLVRA		FAM131B
C2orf42	RASGRP3			RABGGTB		IQSEC3
ENGASE	MINDY2			SLC16A1		TOMM34
CABP1	DNAJB5			RARS1		TRAK1
SELENOP	SPRYD7			AFDN		H2BC15
KPRP	RPL9			GEMIN4		BPTF
FAM50A	ADPRS			NUP107		NCKIPSD
WDR53	EIF2B1			SRP54		MED23
COBL	HSPH1			ARF6		TUBGCP6
GIGYF1	GSTM4			SEC11A		PHF14
FAM172A	DARS1			NOP14		RSPRY1
EFCAB7	ZZEF1			RPP30		MCCC1
CLIP4	TKFC			OCRL		ADGRL2
CHD3	FGF1			CEBPZ		MSH2
PEX3	UFD1			TLE1		ARIH2
NECAB3	ABCA1			GFPT1		NRXN3
HACL1	RPN2			NCBP1		WWC3
NKIRAS1	CD200			NUP160		ARFGAP1
PPP1R3F	FDXR			TBL3		PRKN
DTX3	RBP7			MAD2L1		MFAP2
HNRNPK	BMS1			UBE2V1		SUCLG2
MEST	PAPSS1			MTX1		DSCAML1
CTSA	PDE8A			NAE1		RPS6KA2
SUMO1	STOM			IDI1		RPGRIP1L
KCND2	PLSCR3			COTL1		CNNM1
CTNNBL1	ANKRD63			FKBP8		TTC21B
PAOX				TRIP12
ZNF704				RRP1B
GAA				USP10
SCP2				GAPVD1
STARD5				NAA25
PLEKHH3				NCAPD2
PLEKHA2				EXOSC7
NUAK1				KARS1
ABCA3				PTPA
AAMP				PWP2
SGSM2				ELOC
XYLB				DHCR24
GTF3C1				TRIP13
RWDD2A				NSDHL
KCNQ5				SLC1A5
KDM3B				CYP51A1
SMARCD3				ERCC6L
TRMT2A				TIMM50
CKB				USP39
EMILIN1				PPP6R3
CNKSR2				NOL9
TRIO				BROX
ST8SIA3				ECPAS
PEX5L				TWF2
DOCK3				PPP4R3A
KIFC3				SFXN4
CRTC1				SKIC3
RBM				GET4
FRMPD3				ZC3HAV1
RBM45				MAVS
MPP5				HEATR3
NME7				NDUFA11
DIS3				DNAAF5
NPM1				CEP97
PTPRT				WDR75
SYMPK				RHOT2
WDR19				PELP1
SPR				NUP93
RASAL3				ASCC3
SAE1				STAG2
DECR2				NHLRC2
SORBS1				NAXE
JAK2				THOC2
NELFA				WDR36
RPL4				TBC1D15
DLG3				CIP2A
RBCK1				HM13
ORC5				UTP15
PRPF3				NUP210
PHPT1				GEMIN5
PHYHD1				NOC3L
MLH1				NUP133
MLIP				CKAP2
PHC2				NUP205
ARHGEF9				HDAC2
XRCC1				NCLN
GABRG2				CCDC47
BLVRB				SYAP1
ATG9A				KIFBP
RBM42				SAAL1
SYT4				EDC3
DKC1				SRPK1
MEPCE				POP1
SSX2IP				TM9SF2
PRPF8				VRK1
SMN1				NCAPG
PCID2				ELAC2
SRRM1				TXNDC17
C1QTNF4				PRXL2A
PRKRA				ESYT1
TP53RK				MCMBP
WDR55				MRI1
SHISA7				NOC4L
HBEBP2BPA				NUP85
HOOK1				OSBPL8
AGFG1				DPH1
NOL4				NAA50
KCNT1				UBA5
SLC12A5				PAIP1
SNX3				ILKAP
RAPGEFL1				XRN2
RAPGEF4				DDX47
PNMA8A				RAB3GAP2
TOMM40L				BOLA2B
CRNKL1				TMX1
SIRT1				ACBD3
TIAM1				UNC45A
ADGRB1				RNPEP
SCRIB				RPF2
SYT2				NOL11
CDC40				QTRT2
GRIN2C				ARMT1
CBLL1				LRRC40
CDK5RAP2				XPO5
MMP9				MYG1
ACTL6B				OSGEP
NCBP2				INCENP
DVL1				AAAS
MRPL20				HELLS
PNKD				ATG3
PRKCI				FANCI
UBR1				DDX18
PHF1				SDAD1
DECR1				NDUFB11
MKRN3				TEX10
SLTM				BABAM2
APMAP				HSPBP1
VAV2				LARS1
COL5A2				ORC3
KCNJ4				COPG2
DAB2IP				NXF1
SMARCA4				ABCF2
DTNB				DDX20
NSUN2				IPO11
HNRNPA1				BAZ1B
AFG1L				CPSF3
NARS2				NUDT5
PTPRM				HECTD1
ALDH18A1				SSR3
CELF6				USP24
H1-0				SMC3
UNC13C				NIP7
TOMM22				GNE
SESN3				PTRH2
ARPIN				TBL2
PARN				LAS1L
MRPL15				PPME1
MELK				YTHDF2
ITM2B				UCHL5
SLMAP				TNPO3
ESS2				SRPRB
CXXC1				GMPPB
CDK7				GTF3C3
CDK19				BZW2
SLITRK5				KRT16
KCTD16				SF3A2
HNRNPR				ANKRD28
NUDT19				APBB1
NSG2				ATF6B
MATK				ATP9A
UBAP1				ATXN2L
ZC3HAV1L				C-sTurbo
TRIM37				CCDC102A
METRNL				CEBPB
HNRNPU				CIAPIN1
ARHGDIG				COG7
PATL1				cRAP-CSN1S2
LARP4				CSTF2
SFSWAP				DAZAP1
SECISBP2L				DSC1
CDK5				DSC3
C17orf58				ECM1
MAP3K13				EMSY
SNPH				FLG
RPL21				FNBP4
XRN1				FNTA
SMPD1				FOSL2
THNSL1				GGCT
CPSF1				GLE1
RPL22				GMEB2
LGI3				GPATCH1
NOL4L				HNRNPA1L2
FEM1C				IFT172
DUSP23				IK
DBNL				INTS14
MCF2L2				INTS3
ABCD1				INTS7
MRPL44				JPT2
OLFM3				KIF2C
CAMK2B				KIF4A
CDK14				KRT13
NAT14				KRT6B
YTHDF1				LCMT1
GPATCH11				LIN54
NCL				LTN1
CLSTN1				LTV1
GRAMD1B				LYPLA2
CMPK2				MAPT-P301L
ELFN2				MEN1
TGM3				MOV10
LIN7A				MTHFR
ESD				MTPAP
TP53BP2				N-sTurbo
SLC12A7				NAA35
PTPRK				NAV1
GBE1				NELFE
RELN				NTMT1
SEH1L				PAF1
NLGN2				PARG
PRDX6				PDPK1
TRMT1L				PEX5
PPM1G				PGS1
DGCR8				PHOX2A
PRAG1				PIK3C2A
IQSEC1				POF1B
SARDH				POLR3C
NETO2				PRIM2
CHURC1				PSME3IP1
LOC392742				PTBP3
KIAA1549L				RBBP5
ZNF521				RBM19
PRKAB2				RBMX2
PCLO				REPS1
RPL18				RGPD6
STARD10				RPRD1B
PITPNM1				RUFY1
ARPP21				RUFY2
CELF5				S100A8
ARHGEF11				S100A9
HOOK2				SGSM3
CTTN				SH3GL1
PTRHD1				SHTN1
ZC3H7B				SIPA1L2
STAU2				SLC30A6
SNRPA1				SMAP
ANKRD29				SMAP2
WDR6				SMCR8
ATPAF1				SMG1
OSBPL6				SNW1
FARP2				SPAG7
PELO				SPRR1B
BBS5				SPRR2A
KLHL29				SPRR2F
TSPYL				STRN4
ATP6				TAF7
TRIM25				TAF9
UNC119				TARS2
PSMA5				TBC1D4
GPKOW				TENT4B
AKAP1				TGM1
MTRF1L				TIA1
FAXC				TNRC6A
BAALC				TPD52L2
SRXN1				TTC5
ARL14EP				UBE2E3
PIK3R2				UCK1
ANKFY1				UFL1
SYNGR3				UTP14A
SIRT5				VTN
GRSF1				WASHC2A
MDH1				WWC2
CUL7				ZEB2
TAOK2				C16orf55
RTCB				CSDC2
USP34				DPP3
PIN1				GNAS1
RABL3				GPRIN1
CISD2				PALM2
PCBP2				PMM2
MOCS1				PPFIA2
GPC4				PRPH
PHF3				RAB3GAP1
HEATR1				RAPH1
GPSM2				REEP2
HECW1				SDC3
CTR9				SRCIN1
CACNB4				TDRD6
CAMK1D				TRPC4AP
DHX40				UBQLN4
YARS2				YIF1A
ACOX3				ATM
PIP4P1				CCDC50
ABLIM1				DPF3
TRIM65				ELMOD2
MITF				FRYL
MEX3C				GPSM1
GSTK1				MRPS6
DCP1B				OCIAD1
TMEM121B				PPP1R2B
ABHD6				RIMS1
ZC3H7A				RPIA
GABRA3				TTC7A
IP6K2				UQCC
NLE1				ARL6IP1
COL4A6				BRSK1
GABRA2				UBXN4
BRD1				PANK4
KALRN				EIF2C1
NBN				AFG3L2
ORC4				JAM3
WWC1				DCP2
MRPS15				LRCH3
DSCAM				MRPL40
SLC4A8				THY1
OBSL1				CRIP1
CCDC120				SF3A3
PDE8B				FSIP2
FRY				FSD1L
KMT2A				AHCYL2
BOP1				ARPC5L
TUFM				BAG3
RNF34				GART
DOCK4				CALML5
MAST1				NDUFA8
PKP4				IMMT
NPTX1				FAM49B
DUSP19				SEPHS1
TCAIM				SCAMP3
BLMH				SCN7A
PITPNM2				MESDC2
GRTP1				MARK2
FAM131B				CHCHD7
IQSEC3				BCS1L
TOMM34				PC
TRAK1				CPE
H2BC15				CD276
BPTF				TMED4
NCKIPSD				LINC00523
MED23				MAPKAPK5
TUBGCP6				SEMA6D
PHF14				DCTN5
RBMX				ROGDI
RSPRY1				SMNDC1
MCCC1				MT-CO1
NME1				BTF3
ADGRL2				COPRS
CRKL				ACTR1B
MSH2				GNG3
ARIH2				BRE
PCBP3				LTBP1
NRXN3				ELAVL1
RPL7A				COPS7B
WWC3				PCDH9
ARFGAP1				ARHGAP23
PRKN				SRP68
MFAP2				TRAPPC8
VDAC2				COX6A1
SUCLG2				TMED5
PPP1R9B				PLCD1
DSCAML1				SSRP1
RPS6KA2				LSM4
RPGRIP1L				PLEKHA7
AMOT				GPR56
CNNM1				FAM184B
TTC21B				KRT17
				UFD1L
				SDF2
				WIBG
				NUCKS1
				OSTC
				MARK1
				SLC17A6
				TRAPPC2L
				ZNF785
				RNMT
				PYGM
				S100A1
				HIBADH
				LONP1
				ACADVL
				AFAP1
				ATP6V0D2
				MSI2
				NEURL4
				MNF1
				NLN
				MCCC2
				NCOA5
				CGGBP1
				ALBU
				ATX2L
				EF1A1
				GLSK
				H2A1D
				H2B1B
				H2B1C
				H2B1L
				HSP7C
				HXK1
				IF4H
				M3K10
				MDHM
				45905
				TBA1B
				TBB2A
				TBB2B
				TBB4B
				TBB6
				TCPE
				AFF2
				ACTA
				AHI1
				AINX
				AT1B3
				APC
				ARP3
				ARP3B
				CC124
				ARP5L
				ASAP2
				CSKI1
				BAIP2
				DC1L1
				CALB2
				CALM
				CAPS2
				CC171
				GLNA
				CHM4B
				HS71A
				CLH1
				CNKR2
				CYFP2
				CYH1
				CYH2
				CYH3
				MARE2
				CZIB
				DCE2
				MK12
				DEMA
				DPYL4
				EF1A2
				EF2
				ENSA
				F110B
				GBRA1
				SH3G1
				GSDME
				SNP25
				IF4G1
				IQEC3
				JUPI1
				SYUG
				K1107
				TAGL2
				KAPCA
				KC1E
				TBB4A
				KCC2B
				KPCG
				ZC21A
				LNEBL
				M4K4
				MA7D2
				MINK1
				NECP1
				NSF1C
				P33MX
				PI42B
				PI42C
				PLCL2
				PLCX3
				PLPR4
				PP1RB
				PRAF3
				PURA2
				RANG
				RASL1
				RGRF1
				RIMKA
				RL24
				RL29
				RN214
				RS20
				S10A6
				SHRM2
				SKT
				SPTB2
				SRBS1
				STAM1
				STAR5
				SYNC
				TANC2
				TB10B
				TB182
				TBC21
				TM1L2
				VATF
				VIAAT
				VIGLN
				VMA5A
				VP13C
				VPS25
				VPS36
				WASC5
				SURF6
				GOLGB1
				PBRM1
				LZTS2
				RACGAP1
				KIF14
				KIF23
				TP53
				SMARCC1
				CEP290
				RIF1
				CEP55
				CHCHD3
				LYAR
				CLPB

## Sheet: Table S35
Table S35: Summary of UPenn bulk brain cohort demographics and clinicopathological traits
Sample-ID	TMTorder	NatMedTableOrder	LFQ.RAWfile	INDDID	Sex	Age	PMI	CERAD	Braak03	Penn.Final.Dx	Consensus.Group	Apoe.Genotype	Apoe4.Dose	Apoe.Risk	MFTau	MFThioPlaques	MFAntibodyPlaques	MFaSyn	MFUbiquitin	MFAngiopathy	MFGliosis	MFNeuronLoss	MFTDP43	FTLDTDP	MFOther	Abeta.NIA.ThalScore	GlobalAgeOnset	CerebrovascularDisease	CAA	Vascular67IDs	GIS	Batch	BatchColor	Group	Dx.AD	Dx.PSP
b01.127C	3	49	PENN.b10.10.296	109908	1	69	14	3	3	Alzheimer's disease	AD	e34	1	1	3	3.5	3	0	NA	1	3	3	0	NA	NA	3	58	0	0	NA	NA	b01	turquoise	AD	1	NA
b01.128N	4	313	PENN.b2.41.68	102184	0	76	12.5	0	1	Progressive supranuclear palsy	PSP	e33	0	0	0	Not Done	0	0	NA	0	NA	NA	0	NA	NA	0	73	0	0	NA	NA	b01	turquoise	PSP	NA	1
b01.130C	9	17	PENN.b4.03.305	106011	0	70	6	3	3	Alzheimer's disease	AD	e33	0	0	3	2.5	NA	0	NA	0	1	1	0	NA	lots of diffuse plaque	NA	57	0	0	AD7	NA	b01	turquoise	AD	1	NA
b01.132C	13	154	PENN.b7.36.319	119966	0	75	19	1	1	Control	Control	e24	1	0	0	1.5	3	0	NA	1	0	0	0	NA	NA	2	NA	0	0	NA	NA	b01	turquoise	Control	0	0
b01.133C	15	160	PENN.b8.15.332	118648	1	73	17	0	1	Control	Control	e22	0	-2	0	0	0	0	NA	0	0	0	0	NA	NA	0	NA	0	0	NA	NA	b01	turquoise	Control	0	0
b02.127C	19	2	PENN.b1.27.289	101034	1	67	6.5	3	3	Alzheimer's disease	AD	e34	1	1	3	3.5	3	0	NA	2	3	3	0	NA	NA	NA	55	0	0	NA	NA	b02	blue	AD	1	NA
b02.129N	22	8	PENN.b2.21.263	117608	1	88	20	3	3	Alzheimer's disease	AD	e34	1	1	1	3.5	3	0	NA	2	2	2	0	NA	Abundant glia inclustions in white matter and mild tangles in gray matter	3	NA	0	0	NA	NA	b02	blue	AD	1	NA
b02.130C	25	332	PENN.b4.14.96	103860	1	69	11	2	2	Control	Control	e33	0	0	0	2.5	NA	0	NA	0	NA	NA	NA	NA	NA	NA	NA	1	0	CTRL3	NA	b02	blue	Control	0	0
b02.131C	27	318	PENN.b4.41.187	110914	1	72	15.5	1	3	Progressive supranuclear palsy	PSP	e33	0	0	2	0	1	0	0	0	NA	NA	0	NA	NA	1	NA	0	0	PSP11	NA	b02	blue	PSP	NA	1
b02.134N	32	168	PENN.b9.35.334	103376	0	68	15	0	1	Control	Control	e33	0	0	0	0	0	0	NA	0	0	0	0	NA	NA	0	NA	0	0	CTRL2	NA	b02	blue	Control	0	0
b03.127N	34	306	PENN.b1.09.133	116408	1	78	21	2	1	Progressive supranuclear palsy	PSP	e23	0	-1	0	1.5	2	0	1	1	NA	NA	0	NA	rare tau + inclusions	2	NA	0	0	PSP15	NA	b03	brown	PSP	NA	1
b03.128C	37	317	PENN.b3.41.71	112401	0	71	14	0	1	Progressive supranuclear palsy	PSP	e33	0	0	3	0	0.5	0	0	0	NA	NA	0	NA	0	1	60	0	0	PSP12	NA	b03	brown	PSP	NA	1
b03.130C	41	23	PENN.b5.14.280	106099	0	63	5	3	3	Alzheimer's disease	AD	e44	2	2	2	3.5	NA	0	NA	1	1	1	0	NA	CAA present	NA	53	0	0	AD8	NA	b03	brown	AD	1	NA
b03.133N	46	45	PENN.b9.25.298	109355	0	85	12	3	3	Alzheimer's disease	AD	e34	1	1	3	3.5	3	0	NA	0	2	1	0	NA	NA	3	70	0	0	NA	NA	b03	brown	AD	1	NA
b03.133C	47	166	PENN.b9.26.343	117843	1	62	8.5	0	0	Control	Control	e33	0	0	0	0	0.5	0	NA	0	0	0	0	NA	NA	0	NA	0	0	CTRL8	NA	b03	brown	Control	0	0
b03.134N	48	169	PENN.b9.39.313	117442	0	63	21	0	0	Control	Control	e33	0	0	0	0	1	0	NA	0	0	0	0	NA	NA	1	NA	0	0	ASYMAD4	NA	b03	brown	Control	0	0
b04.128N	52	170	PENN.b10.05.317	118709	1	68	14	0	0	Control	Control	e23	0	-1	0	0	0	0	NA	0	0	0	0	NA	NA	0	NA	0	0	NA	NA	b04	yellow	Control	0	0
b04.129C	55	21	PENN.b4.30.299	115250	1	81	19	3	3	Alzheimer's disease	AD	e33	0	0	0.5	2.5	3	0	NA	2	1	1	0	NA	NA	3	77	0	0	NA	NA	b04	yellow	AD	1	NA
b04.130N	56	24	PENN.b5.21.277	111551	0	90	20	2	2	Alzheimer's disease	AD	e33	0	0	0.5	2.5	3	0	NA	0	0	1	0	NA	rare tau NP	3	78	0	0	NA	NA	b04	yellow	AD	1	NA
b04.131N	58	34	PENN.b7.24.301	108289	1	72	8	3	3	Alzheimer's disease	AD	e34	1	1	3	2.5	3	0	NA	1	2	2	0	NA	Microinfarct	3	63	0	0	NA	NA	b04	yellow	AD	1	NA
b05.133N	78	327	PENN.b7.27.24	107414	1	72	17	2	1	Progressive supranuclear palsy	PSP	e23	0	-1	2	1.5	1	1	1	0	NA	NA	NA	NA	0	1	NA	0	0	NA	NA	b05	green	PSP	NA	1
b05.134N	80	44	PENN.b9.18.302	117842	0	76	7	3	3	Alzheimer's disease	AD	e34	1	1	3	3.5	3	0	NA	2	0	2	0	NA	NA	3	NA	0	1	NA	NA	b05	green	AD	1	NA
b06.127C	83	48	PENN.b10.08.265	105371	1	86	17	3	3	Alzheimer's disease	AD	e33	0	0	3	3.5	3	0	NA	0	1	1	0	NA	numerous NFTs, NTs, and NPs	3	79	0	0	AD5	NA	b06	red	AD	1	NA
b06.128N	84	312	PENN.b2.25.83	107969	0	71	6.5	1	2	Progressive supranuclear palsy	PSP	e34	1	1	1	1.5	3	0	1	0	NA	NA	0	NA	NA	2	NA	0	0	PSP7	NA	b06	red	PSP	NA	1
b06.131N	90	150	PENN.b6.17.21	117490	0	69	13.5	0	1	Control	Control	e33	0	0	0	0	0	0	NA	0	0	0	0	NA	FUS: 0	0	NA	0	0	CTRL6	NA	b06	red	Control	0	0
b06.131C	91	323	PENN.b6.30.136	115327	1	92	4	0	1	Progressive supranuclear palsy	PSP	e33	0	0	1	0	0	0	NA	0	0	1	0	NA	Scattered thick, hyalinized blood vessels	0	NA	0	0	NA	NA	b06	red	PSP	NA	1
b06.133C	95	46	PENN.b9.28.283	102361	0	90	5	3	2	Alzheimer's disease	AD	e33	0	0	1	3.5	3	0	NA	0.5	1	1	0	NA	NA	2	89	0	0	NA	NA	b06	red	AD	1	NA
b07.128N	100	316	PENN.b3.40.2	101407	0	78	16	0	2	Progressive supranuclear palsy	PSP	e33	0	0	1	0	0	0	NA	0	0	0	0	NA	NA	0	75	0	0	PSP1¬†	NA	b07	black	PSP	NA	1
b07.129N	102	147	PENN.b5.35.14	117258	0	51	16	0	1	Control	Control	e34	1	1	0	0	0	0	NA	0	0	0	0	NA	NA	0	NA	0	0	NA	NA	b07	black	Control	0	0
b07.130N	104	29	PENN.b6.37.269	111777	1	84	16	3	3	Alzheimer's disease	AD	e33	0	0	2	2.5	NA	0	NA	0	1	1	0	NA	NA	NA	74	0	0	AD15	NA	b07	black	AD	1	NA
b07.131N	106	31	PENN.b7.18.300	105237	0	66	19	3	3	Alzheimer's disease	AD	e33	0	0	3	3.5	NA	0	NA	1	2	2	0	NA	NA	NA	59	0	0	AD4	NA	b07	black	AD	1	NA
b08.128C	117	134	PENN.b2.26.322	119615	1	61	15	1	1	Control	Control	e34	1	1	0.5	1.5	3	0	NA	0	2	2	0	NA	NA	1	NA	0	0	ASYMAD11	NA	b08	pink	Control	0	0
b08.129N	118	14	PENN.b3.30.290	101019	0	90	20	3	3	Alzheimer's disease	AD	e33	0	0	3	3.5	3	0	NA	NA	2	2	0	NA	NA	3	86	0	0	NA	NA	b08	pink	AD	1	NA
b08.130C	121	30	PENN.b6.40.268	109155	0	85	19	2	3	Alzheimer's disease	AD	e44	2	2	3	2.5	2	0	NA	3	1	0	0	NA	NA	3	70	0	1	AD13	NA	b08	pink	AD	1	NA
b08.131N	122	325	PENN.b7.10.128	117304	0	72	9.5	1	1	Progressive supranuclear palsy	PSP	e34	1	1	1	1.5	1	0	NA	0	0	0	0	NA	NA	1	NA	0	0	PSP16	NA	b08	pink	PSP	NA	1
b08.133N	126	40	PENN.b8.41.326	112403	1	71	20	3	3	Alzheimer's disease	AD	e34	1	1	3	2.5	3	0	NA	0	2	2	0	NA	NA	3	63	0	0	NA	NA	b08	pink	AD	1	NA
b08.133C	127	167	PENN.b9.34.321	120215	1	74	6	1	1	Control	Control	e33	0	0	0	0	2	0	NA	0	0	0	0	NA	NA	1	NA	0	0	NA	NA	b08	pink	Control	0	0
b09.127N	130	305	PENN.b1.05.144	105023	1	71	14	0	2	Progressive supranuclear palsy	PSP	e23	0	-1	1	0	0.5	0	NA	0	0	0	0	NA	NA	1	NA	0	0	PSP2	NA	b09	magenta	PSP	NA	1
b09.128C	133	9	PENN.b2.27.294	109600	0	65	11	3	3	Alzheimer's disease	AD	e34	1	1	3	3.5	3	0	NA	0	2	3	0	NA	NA	3	55	0	0	NA	NA	b09	magenta	AD	1	NA
b09.129N	134	10	PENN.b2.30.307	115495	0	89	18	3	3	Alzheimer's disease	AD	e44	2	2	3	2.5	3	0	NA	3	2	3	0	NA	NA	3	74	0	0	AD20	NA	b09	magenta	AD	1	NA
b09.130C	137	138	PENN.b3.29.352	117925	1	78	24	0	1	Control	Control	e33	0	0	0	0	0.5	0	NA	0	0	0	0	NA	NA	1	NA	1	0	ASYMAD5	NA	b09	magenta	Control	0	0
b09.134N	144	162	PENN.b8.35.354	118415	0	75	18	0	1	Control	Control	e33	0	0	0	0	0	0	NA	0	0	0	0	NA	NA	1	NA	0	0	ASYMAD7	NA	b09	magenta	Control	0	0
b10.130C	153	25	PENN.b5.24.274	104988	0	90	15	3	3	Alzheimer's disease	AD	e33	0	0	2	3.5	3	0	NA	2	1	1	1	NA	NA	3	83	0	0	AD22	NA	b10	purple	AD	1	NA
b10.132N	156	152	PENN.b7.15.312	118467	1	71	13	0	0	Control	Control	e33	0	0	0	0	0.5	0	NA	1	0	0	0	NA	NA	1	NA	0	0	ASYMAD8	NA	b10	purple	Control	0	0
b10.133N	158	33	PENN.b7.21.270	114458	0	90	10	3	3	Alzheimer's disease	AD	e33	0	0	2	3.5	3	0	NA	2	1	1	0	NA	NA	3	83	0	0	AD19	NA	b10	purple	AD	1	NA
b10.133C	159	158	PENN.b8.06.347	113818	0	65	19	0	0	Control	Control	e33	0	0	0	0	0	0	0	0	0	0	0	NA	NA	1	NA	0	0	CTRL5	NA	b10	purple	Control	0	0
b11.127N	162	132	PENN.b2.03.318	118350	1	62	16	0	0	Control	Control	e33	0	0	0	0	0	0	NA	0	0	0	0	NA	NA	0	NA	0	0	NA	NA	b11	greenyellow	Control	0	0
b11.128N	164	140	PENN.b3.34.350	113695	0	59	13	0	0	Control	Control	e34	1	1	0	0	NA	0	NA	0	0	0	0	NA	NA	NA	NA	0	0	NA	NA	b11	greenyellow	Control	0	0
b11.128C	165	315	PENN.b3.39.153	112570	1	83	20	0	3	Progressive supranuclear palsy	PSP	e23	0	-1	1	0	0	0	NA	0	1	1	0	NA	NA	0	NA	0	0	PSP13	NA	b11	greenyellow	PSP	NA	1
b11.132N	172	156	PENN.b7.40.336	103590	1	42	16	0	0	Control	Control	e34	1	1	0	Not Done	NA	0	NA	NA	0	0	0	NA	NA	0	NA	0	0	NA	NA	b11	greenyellow	Control	0	0
b11.133N	174	42	PENN.b9.06.288	101186	1	87	15	2	3	Alzheimer's disease	AD	e34	1	1	2	2.5	NA	0	NA	0	2	2	0	NA	mid-frontal gyrus stroke	NA	84	1	0	AD2	NA	b11	greenyellow	AD	1	NA
b12.127N	178	129	PENN.b1.17.344	101584	0	61	20	0	1	Control	Control	e33	0	0	0	0	0	0	NA	0	0	0	0	NA	NA	0	NA	0	0	NA	NA	b12	tan	Control	0	0
b12.128N	180	6	PENN.b2.18.284	111593	1	71	4.5	3	3	Alzheimer's disease	AD	e34	1	1	2	3.5	3	0	NA	0.5	2	2	0	NA	NA	3	62	0	0	NA	NA	b12	tan	AD	1	NA
b12.128C	181	22	PENN.b5.12.287	112648	1	85	16	3	2	Alzheimer's disease	AD	e33	0	0	1	3.5	NA	0	NA	1	2	2	0	NA	NA	NA	73	0	0	AD17	NA	b12	tan	AD	1	NA
b12.132C	189	39	PENN.b8.17.291	119736	1	89	18	2	3	Alzheimer's disease	AD	e34	1	1	2	1.5	3	0	NA	0.5	0	0	0	NA	NA	3	NA	0	0	NA	NA	b12	tan	AD	1	NA
b12.134N	192	330	PENN.b9.33.15	112514	1	81	20	2	1	Progressive supranuclear palsy	PSP	e33	0	0	2	2.5	3	0	2	1	NA	NA	0	NA	0	2	71	0	0	NA	NA	b12	tan	PSP	NA	1
b13.129N	198	11	PENN.b3.03.314	108690	0	90	11	3	3	Alzheimer's disease	AD	e33	0	0	3	2.5	3	0	NA	0	0	0	0	NA	NA	3	78	0	0	NA	NA	b13	salmon	AD	1	NA
b13.130N	200	18	PENN.b4.05.306	106957	1	60	12	3	3	Alzheimer's disease	AD	e33	0	0	2	3.5	3	0	NA	2	1	3	0	NA	NA	3	51	0	1	AD9	NA	b13	salmon	AD	1	NA
b13.131N	202	144	PENN.b5.03.178	104211	1	67	10.5	0	1	Control	Control	e34	1	1	0	0	0	0	0	0	NA	NA	0	NA	NA	0	NA	0	0	CTRL4	NA	b13	salmon	Control	0	0
b13.131C	203	148	PENN.b5.40.351	119767	1	83	6	0	1	Control	Control	e33	0	0	0	0	0	0	NA	0	0	0	0	NA	NA	0	NA	0	0	CTRL12	NA	b13	salmon	Control	0	0
b13.132N	204	324	PENN.b6.33.56	109928	1	71	4	0	3	Progressive supranuclear palsy	PSP	e33	0	0	1	0	2	0	0	0	NA	NA	0	NA	NA	2	66	0	0	PSP10	NA	b13	salmon	PSP	NA	1
b14.128N	212	310	PENN.b2.11.138	107165	0	81	17	0	1	Progressive supranuclear palsy	PSP	e33	0	0	1	0	1	0	0	0	NA	NA	0	NA	NA	1	NA	0	0	PSP4	NA	b14	cyan	PSP	NA	1
b14.129N	214	16	PENN.b3.38.286	113242	0	88	6	2	2	Alzheimer's disease	AD	e33	0	0	2	1.5	3	0	NA	1	2	2	0	NA	NA	3	84	0	0	AD18	NA	b14	cyan	AD	1	NA
b14.129C	215	143	PENN.b4.29.320	118089	1	59	17	0	0	Control	Control	e33	0	0	0	0	0	0	NA	0	0	0	0	NA	NA	0	NA	0	0	CTRL10	NA	b14	cyan	Control	0	0
b14.131C	219	26	PENN.b6.06.311	112011	1	54	18	3	3	Alzheimer's disease	AD	e34	1	1	3	2.5	3	0	NA	0	0	0	0	NA	NA	3	48	0	0	NA	NA	b14	cyan	AD	1	NA
b14.133C	223	41	PENN.b9.04.329	114831	0	78	10	3	3	Alzheimer's disease	AD	e44	2	2	3	3.5	NA	NA	NA	3	NA	NA	NA	NA	NA	NA	62	0	1	NA	NA	b14	cyan	AD	1	NA
b14.134N	224	165	PENN.b9.09.341	103468	1	68	21	0	1	Control	Control	e33	0	0	0	0	0	0	NA	0	0	0	0	NA	NA	0	NA	0	0	NA	NA	b14	cyan	Control	0	0
b15.130C	233	149	PENN.b6.14.330	120393	0	60	9	0	0	Control	Control	e24	1	0	0	0	0	0	NA	0	0	0	0	NA	NA	0	NA	0	0	CTRL13	NA	b15	midnightblue	Control	0	0
b15.132N	236	35	PENN.b7.31.340	105857	0	78	13	3	3	Alzheimer's disease	AD	e33	0	0	3	3.5	NA	0	NA	0	2	2	0	NA	NA	NA	67	0	0	AD6	NA	b15	midnightblue	AD	1	NA
b15.133N	238	38	PENN.b8.16.264	111870	0	86	6	2	3	Alzheimer's disease	AD	e33	0	0	2	2.5	3	0	NA	0	2	2	0	NA	NA	3	76	1	0	NA	NA	b15	midnightblue	AD	1	NA
b16.128N	244	311	PENN.b2.12.232	111530	1	79	5	0	1	Progressive supranuclear palsy	PSP	e33	0	0	2	0	1	0	2	0	NA	NA	0	NA	scattered thick hyalinized vessels	1	69	0	0	PSP17	NA	b16	lightcyan	PSP	NA	1
b16.128C	245	5	PENN.b2.15.278	111576	1	86	6.5	3	3	Alzheimer's disease	AD	e34	1	1	2	2.5	3	0	NA	1	1	0	0	NA	NA	3	75	0	0	NA	NA	b16	lightcyan	AD	1	NA
b16.131C	251	139	PENN.b3.31.333	119337	1	66	20	0	0	Control	Control	e24	1	0	0	0	0	0	NA	1	1	1	0	NA	NA	0	NA	0	0	NA	NA	b16	lightcyan	Control	0	0
b16.132N	252	20	PENN.b4.26.303	102037	1	74	18	3	3	Alzheimer's disease	AD	e44	2	2	3	2.5	3	0	NA	2	3	2	0	NA	NA	3	68	0	0	AD3	NA	b16	lightcyan	AD	1	NA
b16.133C	255	151	PENN.b6.32.266	119024	1	69	8	1	0	Control	Control	e33	0	0	0	1.5	2	0	NA	0	0	0	0	NA	NA	1	NA	0	0	NA	NA	b16	lightcyan	Control	0	0
b17.127N	258	126	PENN.b1.03.337	117504	1	59	18	0	0	Control	Control	e33	0	0	0	0	0	0	NA	0	0	0	0	NA	NA	0	NA	0	0	CTRL7	NA	b17	grey60	Control	0	0
b17.127C	259	1	PENN.b1.12.304	117475	0	61	8	3	3	Alzheimer's disease	AD	e34	1	1	2	3.5	3	0	NA	1	2	2	0	NA	NA	3	55	0	0	NA	NA	b17	grey60	AD	1	NA
b17.128C	261	308	PENN.b1.36.240	106959	0	77	12	0	1	Progressive supranuclear palsy	PSP	e23	0	-1	0	0	0	0	0	0	NA	NA	0	NA	hyalinized vessels	NA	NA	0	0	PSP3	NA	b17	grey60	PSP	NA	1
b17.130C	265	322	PENN.b6.11.65	116591	1	83	3	1	1	Progressive supranuclear palsy	PSP	e33	0	0	2	1.5	2	0	NA	0	0	0	0	NA	A few tangles, more tufted astrocytes and astrocytic plagus in tau staining, filamental structure in Thio	2	80	0	0	PSP18	NA	b17	grey60	PSP	NA	1
b17.132C	269	155	PENN.b7.38.349	100786	1	61	6	0	0	Control	Control	e24	1	0	0	0	1	0	NA	0	0	0	0	NA	NA	1	NA	0	0	NA	NA	b17	grey60	Control	0	0
b17.133N	270	161	PENN.b8.24.339	118375	1	52	12	0	0	Control	Control	e33	0	0	0	0	0	0	NA	0	0	0	0	NA	NA	1	NA	0	0	CTRL11	NA	b17	grey60	Control	0	0
b17.134N	272	47	PENN.b9.37.276	102140	1	57	17.5	3	3	Alzheimer's disease	AD	e34	1	1	3	3.5	3	0	NA	0.5	2	2	0	NA	artefact tdp	3	52	0	0	AD21	NA	b17	grey60	AD	1	NA
b18.127C	275	133	PENN.b2.14.346	117945	1	57	14	0	0	Control	Control	e34	1	1	0	0	1	0	NA	0	0	0	0	NA	NA	1	NA	1	0	NA	NA	b18	lightgreen	Control	0	0
b18.129C	279	19	PENN.b4.16.292	107833	1	78	6.5	3	3	Alzheimer's disease	AD	e34	1	1	3	3.5	3	0	NA	1	3	3	0	NA	aSyn shows some artifactual staining	3	64	1	0	AD10	NA	b18	lightgreen	AD	1	NA
b18.131N	282	321	PENN.b5.26.216	116401	1	74	20.5	0	1	Progressive supranuclear palsy	PSP	e33	0	0	0	0	1	0	NA	0	NA	NA	0	NA	NA	1	NA	0	0	NA	NA	b18	lightgreen	PSP	NA	1
b18.131C	283	27	PENN.b6.20.267	112482	1	67	10	3	3	Alzheimer's disease	AD	e44	2	2	3	3.5	3	0	NA	1	2	1	0	NA	NA	3	61	0	0	NA	NA	b18	lightgreen	AD	1	NA
b19.127C	291	127	PENN.b1.11.331	120414	0	64	6	0	1	Control	Control	e24	1	0	0	0	1	0	NA	0	0	0	0	NA	NA	1	NA	0	0	CTRL15	NA	b19	lightyellow	Control	0	0
b19.128N	292	331	PENN.b10.04.258	105961	1	72	12	0	1	Progressive supranuclear palsy	PSP	e33	0	0	2	0	0	0	NA	0	NA	NA	0	NA	NA	0	66	0	0	NA	NA	b19	lightyellow	PSP	NA	1
b19.131N	298	145	PENN.b5.06.327	118282	0	60	15	0	1	Control	Control	e23	0	-1	0	0	0	0	NA	0	0	0	0	NA	NA	0	NA	0	0	NA	NA	b19	lightyellow	Control	0	0
b19.132N	300	37	PENN.b8.14.282	100957	1	60	12	3	3	Alzheimer's disease	AD	e34	1	1	3	3.5	3	0	NA	0	1	1	0	NA	NA	3	56	0	0	NA	NA	b19	lightyellow	AD	1	NA
b19.133N	302	329	PENN.b9.15.37	109299	1	83	4	0	2	Progressive supranuclear palsy	PSP	e33	0	0	2	Rare	0	0	0	0	1	2	2	NA	NA	0	76	0	0	PSP8	NA	b19	lightyellow	PSP	NA	1
b20.128N	308	7	PENN.b2.20.323	102063	0	88	20	3	3	Alzheimer's disease	AD	e34	1	1	3	2.5	NA	0	NA	2	1	1	0	NA	NA	NA	76	0	0	NA	NA	b20	royalblue	AD	1	NA
b20.128C	309	135	PENN.b3.04.353	117686	0	88	14	1	1	Control	Control	e23	0	-1	0	2.5	2	0	NA	0	2	2	0	NA	NA	2	NA	0	0	NA	NA	b20	royalblue	Control	0	0
b20.133N	318	153	PENN.b7.33.316	102215	0	65	22	0	1	Control	Control	e23	0	-1	0	0	0	0	NA	0	0	0	0	NA	NA	1	NA	0	0	CTRL1	NA	b20	royalblue	Control	0	0
b21.128C	325	136	PENN.b3.05.328	101060	1	72	13.5	1	1	Control	Control	e34	1	1	0	1.5	2	0	NA	0	0	0	0	NA	NA	3	NA	0	0	ASYMAD1	NA	b21	darkred	Control	0	0
b21.130C	329	32	PENN.b7.19.293	100436	1	78	6	3	3	Alzheimer's disease	AD	e44	2	2	3	2.5	3	0	NA	1	3	3	0	NA	NA	3	70	0	0	AD1	NA	b21	darkred	AD	1	NA
b21.131C	331	157	PENN.b8.04.325	118280	0	56	21	1	0	Control	Control	e44	2	2	0	1.5	3	0	NA	0	0	0	0	NA	NA	2	NA	0	0	ASYMAD6	NA	b21	darkred	Control	0	0
b21.132C	333	159	PENN.b8.09.324	118624	1	70	8	0	1	Control	Control	e33	0	0	0	0	0.5	0	NA	0	0	NA	0	NA	NA	1	NA	0	0	ASYMAD9	NA	b21	darkred	Control	0	0
b21.133N	334	36	PENN.b8.10.281	108986	0	89	5	3	3	Alzheimer's disease	AD	e44	2	2	1	2.5	NA	0	NA	0	3	2	0	NA	NAB228: 3	3	76	0	0	AD11	NA	b21	darkred	AD	1	NA
b21.133C	335	328	PENN.b9.05.52	105000	1	66	4	0	0	Progressive supranuclear palsy	PSP	e33	0	0	1	0	0.5	0	0	0	NA	NA	0	NA	0	NA	62	0	0	NA	NA	b21	darkred	PSP	NA	1
b22.128C	341	137	PENN.b3.09.310	110602	1	55	11.5	0	0	Control	Control	e44	2	2	0	0	NA	0	NA	0.5	0	0	0	NA	NA	NA	NA	0	0	NA	NA	b22	darkgreen	Control	0	0
b22.129N	342	15	PENN.b3.36.275	110930	0	80	12.5	3	3	Alzheimer's disease	AD	e34	1	1	2	2.5	3	0	NA	1	1	1	0	NA	NA	3	67	0	0	NA	NA	b22	darkgreen	AD	1	NA
b22.129C	343	141	PENN.b4.07.315	115419	1	67	15	1	1	Control	Control	e33	0	0	0.5	1.5	3	0	NA	0	0	0	0	NA	NA	2	NA	0	0	ASYMAD2	NA	b22	darkgreen	Control	0	0
b22.130C	345	319	PENN.b5.04.188	107752	1	81	16	1	2	Progressive supranuclear palsy	PSP	e33	0	0	1	1.5	1	0	0	0	NA	NA	0	NA	NA	2	NA	0	0	PSP6	NA	b22	darkgreen	PSP	NA	1
b22.131N	346	320	PENN.b5.15.41	112764	1	84	8.5	1	1	Progressive supranuclear palsy	PSP	e33	0	0	0.5	1.5	1	0	1	0	0	0	1	NA	NA	1	76	0	0	PSP14	NA	b22	darkgreen	PSP	NA	1
b22.133N	350	163	PENN.b8.39.342	119338	0	67	11	0	1	Control	Control	e33	0	0	0	0	1	0	NA	0	0	0	0	NA	NA	1	NA	0	0	ASYMAD10	NA	b22	darkgreen	Control	0	0
b22.133C	351	43	PENN.b9.07.297	112644	1	85	16	3	3	Alzheimer's disease	AD	e34	1	1	2	2.5	3	0	NA	1	0	1	0	NA	NA	3	65	0	0	NA	NA	b22	darkgreen	AD	1	NA
b23.127N	354	130	PENN.b1.39.335	104443	1	67	18	0	1	Control	Control	e33	0	0	0	0	2	0	NA	0	0	0	0	NA	NA	NA	NA	0	0	NA	NA	b23	darkturquoise	Control	0	0
b23.127C	355	171	PENN.b10.06.273	120498	1	70	9	1	1	Control	Control	e33	0	0	0	1.5	1	0	NA	0	0	0	0	NA	NA	1	NA	0	0	ASYMAD12	NA	b23	darkturquoise	Control	0	0
b23.128C	357	13	PENN.b3.20.272	108992	0	72	12	2	3	Alzheimer's disease	AD	e33	0	0	2	2.5	3	0	NA	0	0	2	0	NA	Deeper layer core plaques, balloon neurons, rare pick bodies	3	58	0	0	AD12	NA	b23	darkturquoise	AD	1	NA
b23.129N	358	314	PENN.b3.35.260	109599	0	72	20	0	0	Progressive supranuclear palsy	PSP	e23	0	-1	1	0	1	0	3	0	NA	NA	0	NA	NA	1	69	0	0	PSP9	NA	b23	darkturquoise	PSP	NA	1
b23.133N	366	164	PENN.b8.40.345	117443	0	76	19	1	1	Control	Control	e34	1	1	0	Rare	1	0	NA	0	1	1	0	NA	NA	1	NA	0	0	CTRL14	NA	b23	darkturquoise	Control	0	0
b24.127N	370	128	PENN.b1.14.338	112806	0	46	12	0	0	Control	Control	e34	1	1	0	0	NA	0	NA	0	0	0	0	NA	NA	NA	NA	0	0	CTRL16	NA	b24	darkgrey	Control	0	0
b24.127C	371	3	PENN.b1.30.295	106419	0	90	16	3	3	Alzheimer's disease	AD	e34	1	1	3	2.5	3	0	NA	2	0	1	0	NA	NA	3	68	0	0	NA	NA	b24	darkgrey	AD	1	NA
b24.128N	372	309	PENN.b1.37.84	103782	0	80	14	2	1	Progressive supranuclear palsy	PSP	e23	0	-1	3	1.5	1	0	NA	1	1	1	0	NA	NA	2	75	0	0	NA	NA	b24	darkgrey	PSP	NA	1
b24.128C	373	131	PENN.b1.40.348	117849	1	57	24	0	0	Control	Control	e33	0	0	0	0	0	0	NA	0	0	0	0	NA	NA	0	NA	0	0	CTRL9	NA	b24	darkgrey	Control	0	0
b24.129N	374	4	PENN.b2.08.271	111628	0	85	4	3	3	Alzheimer's disease	AD	e34	1	1	2	1.5	3	0	NA	0	0	0	0	NA	NA	3	66	0	0	AD14	NA	b24	darkgrey	AD	1	NA
b24.130C	377	12	PENN.b3.19.279	108238	0	64	20	3	2	Alzheimer's disease	AD	e34	1	1	2	1.5	1	0	NA	0	2	2	0	NA	NA	3	59	0	0	NA	NA	b24	darkgrey	AD	1	NA
b24.131C	379	142	PENN.b4.09.309	117260	0	70	18	0	0	Control	Control	e33	0	0	0	0	1	0	NA	0	0	0	0	NA	Diffuse A beta plaques	1	NA	0	0	ASYMAD3	NA	b24	darkgrey	Control	0	0
b24.133N	382	28	PENN.b6.26.285	105703	0	83	20	3	3	Alzheimer's disease	AD	e33	0	0	2	3.5	3	0	NA	0	0	0	0	NA	NA	3	76	0	0	NA	NA	b24	darkgrey	AD	1	NA
b24.133C	383	326	PENN.b7.12.171	107562	1	67	3.5	0	3	Progressive supranuclear palsy	PSP	e33	0	0	1	0	0	0	NA	0	2	0	0	NA	NA	1	NA	0	0	PSP5	NA	b24	darkgrey	PSP	NA	1

## Sheet: Table S36
Table S36: Protein TMT abundance matrix after quality control and imputation of missing values
	b01.127C	b01.128N	b01.130C	b01.132C	b01.133C	b02.127C	b02.129N	b02.130C	b02.131C	b02.134N	b03.127N	b03.128C	b03.130C	b03.133N	b03.133C	b03.134N	b04.128N	b04.129C	b04.130N	b04.131N	b05.133N	b05.134N	b06.127C	b06.128N	b06.131N	b06.131C	b06.133C	b07.128N	b07.129N	b07.130N	b07.131N	b08.128C	b08.129N	b08.130C	b08.131N	b08.133N	b08.133C	b09.127N	b09.128C	b09.129N	b09.130C	b09.134N	b10.130C	b10.132N	b10.133N	b10.133C	b11.127N	b11.128N	b11.128C
ANK2|Q01484	-0.252854	-0.410842	-0.327798	-0.214895	-0.214982	-0.256378	-0.113933	-0.310759	-0.155679	-0.136754	-0.131577	-0.132032	-0.14507	-0.197992	-0.285172	-0.184249	-0.208126	-0.197968	-0.140461	-0.186814	-0.176104	-0.260838	-0.29014	-0.115759	-0.155773	-0.242299	-0.199318	-0.24422	-0.1102	-0.290133	-0.359186	-0.176987	-0.139649	-0.216111	-0.149386	-0.275702	-0.197884	-0.163187	-0.390992	-0.241172	-0.287283	-0.159423	-0.181786	-0.230662	-0.329352	-0.374785	-0.166532	-0.252319	-0.26693
SPTAN1|Q13813	-0.174919	-0.159984	-0.151572	-0.153824	-0.157432	-0.171387	-0.0798473	-0.13382	-0.142793	-0.112556	-0.0364066	-0.0882831	-0.114967	-0.178977	-0.0856191	-0.109362	-0.165662	-0.156229	-0.09889	-0.127155	-0.0958717	-0.190346	-0.17812	-0.137996	-0.113004	-0.193468	-0.1472	-0.148738	-0.100589	-0.171768	-0.183508	-0.0832664	-0.114541	-0.130339	-0.1344	-0.135519	-0.149486	-0.0987987	-0.136158	-0.137359	-0.151666	-0.0878472	-0.102746	-0.151812	-0.161817	-0.229823	-0.106207	-0.193173	-0.233517
DYNC1H1|Q14204	-0.0442501	-0.0469744	0.00405755	-0.0385342	0.0307433	0.00384683	-0.0391432	-0.0887664	0.00873417	-0.0603511	0.0385117	0.0624926	-0.00741929	0.00324461	0.0343706	-0.0737932	-0.0822162	-0.0644586	0.0104411	0.00757913	0.00664032	0.100097	-0.0478571	-0.0263701	-0.043301	0.0669182	-0.0714703	0.0299387	-0.0209332	-8.05231e-06	0.0206061	-0.0885743	0.0637604	-0.108842	0.0675127	-0.0549109	-0.0345261	-0.00349112	-0.0223472	0.0185443	0.0447385	-0.0702561	-0.00679844	0.0487277	-0.0498187	-0.0669617	-0.0905334	0.0357934	-0.00699931
SPTBN1|Q01082	-0.16371	-0.132833	-0.132982	-0.133783	-0.115352	-0.149518	-0.0793257	-0.144838	-0.119534	-0.0834299	-0.0433371	-0.0631691	-0.102437	-0.176186	-0.072956	-0.0983368	-0.146418	-0.147515	-0.0966047	-0.126874	-0.0877538	-0.193954	-0.166507	-0.131904	-0.0872863	-0.178694	-0.135791	-0.126218	-0.0887531	-0.164246	-0.15956	-0.0690862	-0.107898	-0.114142	-0.128504	-0.136376	-0.114037	-0.116721	-0.0888085	-0.117645	-0.134476	-0.0952716	-0.0881144	-0.125471	-0.160476	-0.228578	-0.0887213	-0.16581	-0.222948
PLEC|Q15149	-0.0152746	0.133505	-0.0289187	-0.39376	-0.428423	0.193062	-0.349662	-0.316028	-0.130894	-0.365261	-0.0127763	-0.401544	0.279153	-0.385181	-0.0841374	-0.182662	-0.158888	-0.0761846	-0.109621	-0.0118124	-0.306833	-0.24653	-0.176459	-0.386524	-0.292816	-0.363872	-0.628041	-0.582455	-0.386452	-0.143685	0.440195	-0.287699	-0.466413	0.233071	-0.382416	0.176899	-0.315751	-0.458925	0.68419	-0.140592	-0.355268	-0.348305	0.145442	-0.375425	-0.251084	-0.432863	-0.104827	-0.386711	-0.264734
SYNE1|Q8NF91	-0.228502	-0.306243	-0.267103	-0.0635131	-0.207456	-0.224277	-0.139491	-0.222056	-0.243568	-0.206893	-0.0563084	-0.141799	0.0443259	-0.137273	-0.317763	-0.071863	-0.0552762	-0.0867205	-0.204564	-0.154877	-0.179595	-0.19449	-0.110296	-0.13156	-0.24104	-0.211007	-0.196224	-0.182429	-0.0324101	-0.200367	-0.222648	-0.06867	-0.143122	-0.0152275	-0.171102	-0.116424	-0.141601	-0.142323	-0.227603	-0.140854	-0.248375	-0.0879515	-0.153703	-0.060119	-0.134276	-0.172723	-0.0324084	-0.0604831	-0.214113
MACF1|Q9UPN3	0.0167254	0.0662278	0.0361447	-0.0935212	-0.102394	0.172997	0.0111014	-0.0932829	0.029964	-0.0405231	0.00180797	0.020716	0.170474	-0.0236988	0.0123827	0.00388869	0.0150547	-0.0109595	-0.0183215	0.0749348	0.0375582	-0.0405214	0.0850963	-0.00501925	-0.0580899	0.021242	-0.103258	0.00724872	-0.0423517	-0.0142658	0.16225	-0.0284404	0.0240903	0.0757535	-0.054448	0.217276	0.0216722	-0.0269287	0.220244	0.0910592	-0.015149	-0.0432371	0.122899	-0.0341187	0.0455458	-0.0582674	-0.0169365	0.00320694	0.0588155
MAP1B|P46821	-0.446754	-0.167463	-0.135949	0.0495015	0.0662197	-0.341114	-0.0663456	0.0557955	-0.182776	-0.181277	0.13578	-0.0344621	-0.291245	-0.11438	0.0460833	-0.108867	-0.00825636	-0.151936	-0.148392	-0.0995742	0.0494664	-0.0510276	-0.248667	-0.0862181	-0.234386	-0.06611	-0.00467761	0.0990748	0.0467971	-0.20602	-0.40139	-0.134789	-0.10544	-0.185242	-0.103639	-0.29478	0.0220832	0.0399736	-0.446088	-0.0973606	0.0286358	-0.110534	-0.185137	0.0507617	0.0556565	-0.0301528	-0.0774269	0.0588106	-0.0760566
DST|Q03001	-0.0789894	-0.148722	-0.0137382	-0.296978	-0.290946	-0.0478896	-0.203779	-0.324486	-0.18653	-0.236392	-0.117668	-0.266484	-0.0457859	-0.270523	-0.162519	-0.158465	-0.124751	-0.150752	-0.207967	-0.131164	-0.3234	-0.131847	-0.18163	-0.25533	-0.229595	-0.2595	-0.219644	-0.24764	-0.254717	-0.196589	0.0861611	-0.23594	-0.202359	-0.131343	-0.292635	-0.094943	-0.255901	-0.170566	0.107952	0.00956776	-0.277703	-0.01616	-0.156348	-0.261639	-0.101627	-0.124984	-0.23796	-0.268861	-0.138242
CLTC|Q00610	-0.276549	-0.345135	-0.242455	-0.166044	-0.171959	-0.298903	-0.197037	-0.290947	-0.244471	-0.079171	-0.195901	-0.161241	-0.14238	-0.130945	-0.229994	-0.170178	-0.185637	-0.311326	-0.14263	-0.199111	-0.242138	-0.240372	-0.212806	-0.117661	-0.18857	-0.275894	-0.126095	-0.162265	-0.148872	-0.286829	-0.401446	-0.112624	-0.0763466	-0.326431	-0.182234	-0.288976	-0.226753	-0.18882	-0.611499	-0.170953	-0.199687	-0.187964	-0.207477	-0.203692	-0.24214	-0.257869	-0.189279	-0.172045	-0.378955
AHNAK|Q09666	0.0673926	-0.0655575	-0.110531	-0.449605	-0.277398	-0.0339781	-0.420769	-0.5142	0.272488	-0.265785	-0.238113	-0.394493	0.0783864	-0.287791	-0.196881	0.00759563	-0.0491754	-0.0388013	-0.350309	-0.0577701	-0.0664515	-0.456053	-0.235488	-0.454458	-0.142895	-0.423386	-0.243236	-0.518761	-0.528459	-0.0965102	0.285829	-0.207566	-0.616777	0.0370259	-0.157794	0.116366	-0.394518	-0.553382	0.811736	-0.129184	-0.452007	0.0726997	0.0562031	-0.560906	-0.484075	-0.752168	-0.0795599	-0.79773	-0.445501
MAP2|P11137	0.0945351	-0.0678124	0.0498063	0.346657	0.414044	0.0792569	0.345702	0.500804	0.316288	0.126497	0.409526	0.388936	0.0394709	0.500414	0.374952	0.399676	0.423149	0.319649	0.141502	0.43747	0.682746	0.224298	0.228511	0.319722	0.0527995	0.447832	0.484471	0.548004	0.332977	0.194945	-0.389644	0.414312	0.236163	0.0673358	0.459688	0.0563227	0.338424	0.497872	-0.421542	0.264439	0.420843	0.350802	0.0758713	0.418691	0.359976	0.280696	0.254496	0.480653	0.384955
BSN|Q9UPA5	-0.144004	-0.305481	-0.345151	0.241316	0.163293	-0.136763	0.128382	-0.0108775	0.133675	0.281796	-0.0829742	0.193084	-0.00736241	0.181824	0.0506727	0.166691	0.0582151	0.113488	0.0530783	-0.00757923	0.278911	-0.210067	-0.0409675	0.220891	0.166832	0.0993722	0.218187	0.173068	0.156057	0.0572212	-0.434979	0.280126	0.269978	-0.117848	0.101697	0.051203	0.20526	0.183589	-0.651593	-0.119576	0.102364	0.173269	0.0580122	0.213737	-0.0275487	0.0490305	0.217946	0.178537	0.0599539
MAP1A|P78559	-0.0836437	-0.180465	-0.0633039	0.031888	0.123361	-0.0989083	0.110282	0.120658	0.0421869	-0.069023	0.241296	0.0984606	-0.18685	0.105471	0.0558772	0.12553	0.0620739	-0.131313	0.00799143	0.151056	0.208295	0.164123	0.0226198	0.105943	-0.166772	0.0844985	0.00564227	0.0933603	0.0617348	0.125036	-0.361859	-0.063255	0.0323567	-0.184169	0.0929955	-0.15485	-0.0409182	0.254056	-0.509175	0.0175529	0.155239	0.0965423	-0.158493	0.107284	0.124455	0.16164	-0.0740873	0.14831	0.133106
ANK3|Q12955	-0.101513	-0.0360131	-0.00741809	-0.0433182	-0.0498811	-0.142774	-0.0642746	0.126257	-0.198215	-0.0922713	0.08228	-0.0809434	-0.147965	-0.112561	-0.0554396	-0.0584944	-0.00665131	-0.165843	-0.0406341	-0.12745	-0.0820498	0.0258733	-0.183971	-0.0554229	-0.121308	-0.0749008	-0.0191081	0.011254	0.0737658	0.0874955	-0.144027	-0.0861572	-0.0399544	-0.0979568	0.0415594	-0.124792	-0.0444491	0.109601	-0.388942	-0.148408	0.0952019	-0.0519539	-0.239373	0.0101764	0.0518596	0.111333	-0.0600816	-0.0332947	-0.0309416
RYR2|Q92736	-0.243924	-0.066619	-0.0820885	-0.373592	-0.23564	-0.212981	-0.160448	-0.0633765	-0.232617	-0.101877	-0.211483	-0.127346	-0.0555883	-0.176746	-0.327235	-0.194541	-0.318877	-0.425608	-0.156133	-0.226494	-0.20378	-0.331544	-0.14895	-0.164129	-0.120132	-0.330972	-0.0977146	-0.14297	-0.11312	-0.155815	-0.467149	-0.169636	-0.160021	-0.235578	-0.199204	-0.222674	-0.158567	-0.0457684	-0.380196	-0.146065	-0.203688	-0.242548	-0.187844	-0.153305	-0.180024	-0.219162	-0.253512	-0.25994	-0.205686
LRP1|Q07954	-0.18171	-0.171325	-0.124908	-0.163643	-0.360402	-0.0252298	-0.127286	-0.203456	-0.278709	-0.214797	-0.186566	-0.32653	-0.00770126	-0.0967111	-0.331637	-0.24817	-0.24366	-0.172122	-0.191712	-0.048909	-0.236052	-0.124167	-0.0192035	-0.249948	-0.192671	-0.437578	-0.324648	-0.29453	-0.180057	-0.0313622	-0.142021	-0.200526	-0.187486	-0.13125	-0.259114	0.0185109	-0.221411	-0.275977	0.0989392	-0.105711	-0.254427	-0.489991	-0.0343228	-0.291273	-0.205985	-0.388024	-0.190504	-0.128842	-0.184617
HUWE1|Q7Z6Z7	-0.0559159	0.0312	-0.0153913	-0.0317385	-0.0427918	-0.0471794	-0.0202884	0.0343381	-0.083569	-0.0618825	0.000644234	-0.0241456	-0.00567007	-0.0920213	-0.0948141	-0.0425165	-0.112	-0.0971766	-0.0997904	0.0195705	-0.0107579	-0.0128712	-0.00306467	-0.0625256	-0.0750153	0.0280247	0.00226002	-0.0201028	-0.0353016	0.0326223	-0.0829995	-0.0511788	-0.130842	-0.0356737	-0.0237461	-0.00688213	-0.0692427	-0.017929	-0.0797104	0.0130062	-0.0203421	-0.0948502	-0.0636069	0.0061967	-0.0309241	0.0100488	-0.0668377	0.0363554	0.0447435
AKAP12|Q02952	-0.113012	-0.634779	-0.472885	-0.313775	-0.367078	-0.429515	-0.192854	-0.269953	-0.22491	-0.34597	-0.0511122	-0.178985	-0.29317	-0.373305	-0.182746	-0.142362	-0.314603	-0.186603	-0.155998	-0.207662	-0.215138	-0.0901669	-0.398089	-0.165347	-0.293789	-0.368563	-0.295941	-0.423541	-0.367418	-0.107525	-0.285286	-0.32179	-0.409178	-0.40149	-0.312462	-0.48485	-0.45536	-0.270574	-0.459768	-0.250747	-0.28665	-0.13453	-0.326973	-0.292518	-0.249876	-0.448916	-0.392203	-0.414953	-0.404414
MYH10|P35580	0.00714256	-0.0409552	-0.04278	0.0686782	0.131286	0.0400553	-0.0210913	-0.0369721	-0.0340092	0.0798909	0.0690554	0.0345558	0.0928416	0.067723	0.0391059	0.0863887	-0.0463955	0.0657336	0.126041	0.0673318	0.0212895	-0.0196496	0.0194252	0.00354092	0.143144	0.0332405	0.0310383	0.0173956	-0.0483064	0.0188527	0.0364593	0.140604	0.0617928	0.0555176	0.0113947	0.0642536	0.0527466	0.0414818	-0.0558882	0.0650884	0.0629125	0.111231	0.0971421	0.0502802	-0.0290691	-0.106439	0.092795	0.143205	-0.13762
PCLO|Q9Y6V0	-0.0734864	-0.0914145	-0.169294	0.257214	0.170836	-0.00364415	0.117242	0.0495988	0.166821	0.180479	-0.00955949	0.226453	0.00525803	0.217425	0.107268	0.174687	0.135438	0.159963	0.155783	0.0134359	0.201908	-0.10048	0.0774346	0.241042	0.17706	0.10059	0.0997007	0.212576	0.199434	0.0196882	-0.222633	0.263672	0.339026	0.0102563	0.191281	0.0830491	0.18026	0.160283	-0.318036	0.0356416	0.126477	0.138963	0.211133	0.142976	0.0774393	0.0486391	0.240929	0.188168	0.0403624
SPTBN2|O15020	-0.113365	-0.271546	-0.131971	-0.0214873	-0.0997597	-0.0974838	-0.0937363	-0.0419469	-0.0696054	-0.126762	-0.137116	-0.104299	-0.0527591	-0.0823006	-0.03277	-0.0348534	-0.111179	-0.0836355	-0.133247	-0.0215152	-0.00138809	-0.143023	-0.0922095	-0.0744912	-0.143994	-0.157945	0.00240638	-0.0346238	-0.0659999	-0.175841	-0.298116	0.0642464	-0.101064	-0.163854	-0.111497	-0.105588	-0.104089	0.0128	-0.414857	-0.0764686	-0.0800248	0.0281267	-0.12063	-0.0785605	-0.0258175	-0.171717	0.0546881	-0.0290818	-0.184076
TLN2|Q9Y4G6	-0.25603	-0.193239	-0.0934459	0.0119006	-0.133359	-0.104621	-0.120476	-0.131653	-0.0993054	-0.0167724	-0.126016	-0.0199598	-0.0575221	-0.0774128	-0.0461084	0.0292722	0.0470868	-0.0737446	-0.0768467	-0.219414	-0.0384561	-0.236697	-0.125029	-0.0133564	-0.0579454	-0.11307	-0.00429896	-0.0616113	0.0789862	-0.161405	-0.224893	0.0685849	-0.0177343	-0.0719401	-0.167569	-0.00437142	-0.00283806	-0.0853394	-0.269399	-0.122575	-0.119141	-0.0166682	-0.0880693	0.00413854	-0.0586964	-0.109963	0.125564	-0.0351455	-0.185137
MYH9|P35579	0.189928	0.112404	0.103899	-0.0118763	0.0631584	0.11995	0.0544698	-0.127842	0.0966167	0.186528	0.0489084	0.0863032	0.0604788	0.108618	0.287214	0.310049	0.241384	0.0660378	0.165349	0.049609	0.0726515	0.0469201	0.150176	0.0184568	0.0945926	0.188051	0.0139238	0.111411	-0.0762958	0.0793672	0.233905	0.0317575	0.147612	0.343356	-0.0501503	0.133545	0.13721	0.0767229	0.223968	-0.0120757	0.0426367	0.348407	-0.0142347	0.0579016	0.0412359	0.031815	0.0940302	0.0581266	0.153788
DMXL2|Q8TDJ6	-0.174076	-0.203002	-0.167381	0.101186	0.135386	-0.201787	0.0259915	-0.0806836	-0.0678968	0.0687859	0.00710159	0.07494	-0.0485733	0.0226289	-0.0957592	0.0716419	0.00763881	-0.0417071	-0.00568591	-0.0569636	0.00909574	-0.0827762	-0.0415675	0.0466541	-0.0123588	-0.044649	-0.00164538	0.0371076	0.0910155	-0.0977083	-0.323306	0.150448	0.0912392	-0.131235	-0.0200898	-0.0698732	0.0331091	0.0200205	-0.419105	-0.00878307	0.00668854	0.0298384	-0.0346729	0.0394922	-0.0460492	-0.0750529	0.0368241	0.181558	-0.120288
FASN|P49327	-0.82097	-0.12574	0.0751483	-0.0422759	-0.265698	0.00537651	-0.170269	-0.267704	-0.229037	-0.232822	-0.0712753	-0.18883	-0.0175886	-0.0325011	-0.16955	-0.228013	-0.197112	-0.375874	-0.0324688	-0.0642898	-0.219138	0.108074	-0.0149133	-0.0630556	-0.386819	-0.269494	-0.399547	-0.280702	-0.241617	-0.169288	0.123343	-0.376925	-0.073857	-0.293391	-0.114327	-0.203867	-0.374863	-0.159641	0.00860619	0.00212438	-0.233348	-0.189287	-0.128059	-0.131855	-0.159546	-0.18406	-0.363666	-0.178901	-0.0229583
NEFM|P07197	-0.0558321	-0.606216	-0.0291575	-0.14775	-0.207647	-0.325698	-0.372955	-0.185828	-0.82821	-0.851346	-0.126774	-0.599784	-0.307892	-0.820344	-0.220288	-0.642301	-0.43815	-0.60955	-0.402324	-0.241681	-0.747934	0.344927	-0.497747	-0.976652	-0.678454	-0.456887	-0.870121	-0.695353	-0.523922	-0.201135	0.439727	-0.873653	-0.623524	-0.207214	-0.483444	-0.451237	-0.554111	-0.392744	-0.323112	-0.312485	-0.00346703	-0.310428	-0.787954	-0.347117	0.0980065	0.244124	-0.692919	0.0020697	-0.248674
TLN1|Q9Y490	0.336169	0.290735	0.302354	-0.0731707	-0.0535718	0.289268	0.063974	-0.0728143	0.0589894	0.111468	0.104521	0.0394931	0.226929	0.0156542	0.0686743	0.237728	0.233126	0.154827	0.0698734	0.134308	0.0670481	0.143643	0.194273	-0.0180519	0.0665989	0.0743214	-0.0901619	-0.0204031	-0.0137686	0.201102	0.468197	-0.0219945	-0.0301783	0.312497	-0.104665	0.31559	0.197343	0.0235736	0.772111	0.0823231	-0.0376144	0.030388	0.0111163	-0.0141589	0.000553568	-0.0342054	0.122158	0.041725	0.180611
UBR4|Q5T4S7	0.0637534	-0.0618168	0.03746	-0.0473779	0.00193553	-0.013384	-0.0481484	-0.045926	-0.0258482	-0.0499061	-0.092965	-0.0177715	0.0750593	0.000970808	-0.063728	-0.056498	-0.0992632	-0.107319	-0.0320332	-0.0166585	-0.0435201	-0.020374	-0.0357078	-0.0362116	0.0132669	-0.0956185	-0.0323675	-0.0192311	-0.0632263	-0.0957465	0.105631	0.00645887	-0.0184481	-0.0908511	-0.0303485	0.044366	-0.0618571	-0.0736702	0.00603595	0.0155114	-0.0360304	-0.0302931	-0.0368874	0.0115903	-0.0319861	0.0111654	-0.0389955	0.0230274	-0.0368502
MYO5A|Q9Y4I1	-0.114579	-0.116284	-0.132282	-0.0963228	-0.0182066	-0.146983	0.0190233	-0.151187	-0.0656134	-0.0307843	-0.0774679	0.0136734	-0.0880913	-0.0285654	-0.218412	-0.0233935	-0.137868	-0.169832	-0.0967839	-0.0446484	-0.0314452	-0.0892694	-0.0690457	-0.0259162	-0.0706494	-0.091237	-0.0534802	0.00613077	-0.0450425	-0.124952	-0.304036	-0.0144508	0.00380717	-0.2081	-0.0525012	-0.100463	-0.120866	0.00856829	-0.34718	-0.168024	-0.0619554	0.0224447	-0.0659652	-0.0751061	-0.0603187	-0.102167	-0.124951	0.0316908	-0.12839
ATP1A3|P13637	-0.222658	-0.226609	-0.111902	0.171757	0.107693	-0.17209	0.0371345	-0.111372	-0.152729	-0.0712315	-0.00512563	0.012393	-0.159219	-0.110862	0.102411	-0.125541	0.0168236	-0.138919	-0.0381782	-0.101163	-0.0640409	-0.0471575	-0.123618	-0.13073	-0.181754	-0.0699288	-0.0575467	-0.0604392	0.00946108	-0.189297	-0.140669	-0.1198	0.0152154	-0.102451	-0.0995958	-0.0556099	0.0151251	-0.0619471	-0.377318	-0.107376	0.133311	-0.153684	-0.228647	0.00626966	0.0388468	0.161803	-0.0901665	0.195475	-0.103638
PRKDC|P78527	0.0626005	0.176051	0.0796178	-0.0562626	-0.107555	0.090843	-0.00858726	0.0695662	-0.0600708	-0.0158716	-0.0994178	0.00277834	0.0522097	-0.0141066	-0.0544309	-0.0525158	-0.0832159	0.00699566	0.00896909	-0.00417766	0.00666112	-0.0329289	0.00516191	-0.0248854	-0.019648	-0.0131001	-0.0360063	-0.0353952	0.0255729	0.0754711	0.0554057	0.122394	-0.0488695	-0.00960408	0.0300268	0.0853824	0.0184642	-0.036235	0.134318	0.0326593	-0.0611503	-0.114907	-0.00852135	-0.020876	-0.0775889	0.0540166	0.0453975	0.0165721	0.0618633
ATP1A1|P05023	-0.151894	-0.238223	-0.0351537	0.126492	0.0589908	-0.148239	0.0788392	-0.0947929	-0.124905	0.0165851	0.00284674	0.0688007	-0.0752276	-0.155714	0.0564779	-0.0643616	0.0808748	-0.0689377	-0.0604056	-0.114275	-0.0268388	0.0705408	-0.149481	-0.0830295	-0.261837	-0.0339199	-0.140804	-0.107035	0.116415	-0.124123	-0.102917	0.00723389	0.0706362	-0.0554862	0.0146544	-0.108198	0.0133325	0.0035434	-0.401554	-0.0698122	0.0929987	0.0468441	-0.197926	0.0541498	-0.0040859	0.140024	0.0207635	0.125561	-0.0676662
UBA1|P22314	-0.0282494	-0.113884	0.0120194	-0.0590282	-0.11519	0.0180648	-0.0607225	-0.0876666	-0.0539219	-0.0664313	0.0198463	-0.0253733	0.033632	-0.0162783	-0.0877788	-0.081016	-0.1654	-0.112671	-0.00049526	0.0417544	-0.0399604	0.0123532	0.0596934	-0.0237161	0.0180179	-0.0824073	-0.0672791	-0.0740747	-0.0975038	0.0380176	-0.0200397	-0.0875976	0.0159046	-0.065546	0.0310495	5.59646e-06	-0.216612	0.0433968	-0.100497	0.0368959	-0.154872	-0.0194975	-0.0193804	-0.0835407	-0.0514511	-0.142236	-0.0349979	-0.0885141	-0.0527569
ATP1A2|P50993	0.0967888	0.0292324	0.0705517	0.335928	0.254058	0.0461538	0.202118	0.0216914	0.0569807	0.178657	0.192891	0.190863	0.0794545	0.0621341	0.331002	0.162589	0.281256	0.159978	0.0810152	0.0915666	0.201848	0.268052	0.146788	0.103044	0.0318864	0.11721	0.0417362	0.121646	0.249462	0.0646037	0.241681	0.157421	0.239401	0.0605853	0.175705	0.131074	0.246245	0.10561	0.00583103	0.158129	0.32872	0.233892	0.0388185	0.224231	0.256004	0.420848	0.186251	0.372069	0.199363
DNM1|Q05193	-0.128987	-0.407551	-0.266039	-0.0710548	-0.141327	-0.216451	-0.244318	-0.278872	-0.15679	-0.0550313	-0.212325	-0.122389	-0.131506	-0.129314	-0.264216	-0.152581	-0.239149	-0.239149	-0.0787224	-0.195248	-0.229004	-0.285432	-0.200701	-0.099198	-0.154242	-0.23333	-0.175757	-0.158375	-0.138871	-0.232809	-0.372068	-0.134556	-0.0527681	-0.269264	-0.114832	-0.180928	-0.253584	-0.135465	-0.571992	-0.203668	-0.26535	-0.187505	-0.197504	-0.188626	-0.255323	-0.280787	-0.136004	-0.219541	-0.309082
FLNA|P21333	0.206201	0.530874	0.286919	-0.144317	-0.11592	0.129724	-0.209495	-0.366499	0.102864	0.0674791	0.13009	-0.0578478	0.214368	0.2299	-0.0268472	0.29141	0.117847	0.169025	-0.159844	0.119729	0.358817	-0.13045	0.293762	-0.17079	0.343405	-0.152146	-0.234767	-0.0330716	-0.311177	0.213227	0.399253	-0.0604027	-0.196892	0.367902	-0.526188	0.336412	0.434982	-0.0384617	0.824454	0.0521648	-0.327966	0.0965342	-0.024953	-0.0122614	-0.167863	-0.0573228	0.139999	-0.0604383	0.262671
AHNAK2|Q8IVF2	-0.301658	-0.25338	-0.0966029	0.15611	0.12644	-0.275724	-0.0747006	0.200826	-0.294203	-0.203028	0.13225	-0.106576	-0.325084	-0.140596	0.0643659	0.0344423	0.122245	-0.247681	-0.10996	-0.180947	-0.056295	0.0199035	-0.124169	-0.158332	-0.297351	0.0658237	0.222759	0.151344	-0.0860428	-0.0295334	-0.208263	-0.291865	-0.1353	-0.0526767	-0.124657	-0.391472	-0.0301244	-0.198571	-0.235514	-0.0771165	0.557195	-0.188492	-0.269436	0.236303	0.224652	-0.0679365	-0.308265	0.0235261	-0.0449084
VPS13C|Q709C8	-0.0235873	0.0546265	-0.0637357	0.0817223	0.0499807	0.0781837	-0.0656814	0.00971146	-0.0732783	0.0434086	0.0340816	0.0391184	0.0530873	0.00900285	0.00260334	-0.214889	0.0577254	-0.057829	0.0890068	-0.0648259	-0.0123445	0.0898407	-0.0149993	-0.0501974	0.0653672	0.0886357	-0.00867839	0.0924276	0.00919079	-0.0193349	0.177367	-0.00256028	0.0574373	0.0713717	-0.0148141	0.0569113	0.108929	0.0129914	-0.022177	0.0523321	0.111436	0.0035461	0.0471191	-0.0777831	-0.0101597	-0.0516103	-0.0601611	0.00933757	-0.100951
ADD2|P35612	-0.155279	-0.471211	-0.503754	-0.118561	-0.079132	-0.243796	-0.024987	-0.134945	-0.130809	-0.14215	-0.124484	0.0132258	-0.202109	-0.0593328	-0.133155	-0.0833575	-0.184422	-0.18378	-0.166523	-0.160781	-0.0865728	-0.220461	-0.187594	-0.0596386	-0.0990514	-0.105942	-0.01692	-0.128949	-0.0465052	-0.220618	-0.402195	-0.00858523	-0.0898288	-0.293589	-0.0705546	-0.278717	-0.178466	-0.0623801	-0.552687	-0.156236	-0.200057	-0.111307	-0.1895	-0.101655	-0.147494	-0.324009	-0.0816232	-0.153879	-0.274881
SYN1|P17600	-0.333604	-0.536553	-0.391258	-0.262773	-0.256421	-0.266008	-0.276565	-0.378986	-0.180558	-0.10063	-0.405196	-0.240809	-0.172833	-0.229255	-0.306035	-0.242329	-0.309567	-0.336851	-0.250346	-0.257612	-0.265716	-0.442578	-0.226851	-0.0618601	-0.012654	-0.320839	-0.181624	-0.205854	-0.247769	-0.30033	-0.584763	-0.142305	-0.0975817	-0.295134	-0.198389	-0.251141	-0.347792	-0.160972	-0.857373	-0.243888	-0.328762	-0.255731	-0.123691	-0.323646	-0.373002	-0.49923	-0.138619	-0.286356	-0.453865
DPYSL2|Q16555	-0.160552	-0.231837	-0.263766	-0.18342	-0.166951	-0.197797	-0.196175	-0.174082	-0.142435	-0.119117	-0.0750542	-0.140936	-0.200921	-0.208077	-0.1573	-0.187555	-0.266183	-0.260334	-0.115227	-0.188215	-0.187815	-0.111568	-0.196313	-0.123833	-0.184299	-0.205384	-0.164794	-0.211629	-0.184362	-0.125956	-0.313509	-0.20416	-0.152298	-0.254271	-0.0804984	-0.281158	-0.245905	-0.0796098	-0.380015	-0.175955	-0.208719	-0.19398	-0.167217	-0.213517	-0.267645	-0.293572	-0.178585	-0.262604	-0.286412
USP9X|Q93008	0.0205626	0.0642357	0.0371777	0.091528	0.0273331	-0.00856789	-0.0147129	-0.00450935	0.014159	0.0439405	-0.0264165	0.0264121	0.06171	0.0821356	-0.0507461	0.0209677	-0.0406248	0.00201241	0.0136493	0.00917767	0.0550735	-0.0270238	0.00241225	0.00538737	0.129921	0.0119122	0.0574455	0.0734358	-0.0357237	-0.00427021	0.0825505	0.175765	0.0323975	-0.0090252	-0.000283857	0.0486847	0.0254326	-0.0226122	-0.0626894	0.0647894	0.031333	0.0596622	0.0595321	0.0525596	0.00882413	-0.0247972	-0.00630744	0.131572	-0.0611601
MYO18A|Q92614	0.112996	0.0818459	0.0136327	0.0205785	0.129929	0.045174	0.0477957	0.0530911	0.0387294	0.0406643	0.0944359	-0.000231876	0.0625244	0.065887	0.108892	0.0819257	-0.0324798	-0.0114996	0.153694	0.032663	0.0330801	0.072902	0.0875169	0.0103278	0.0632725	0.0575876	0.0178464	0.0536069	0.0213194	0.102003	0.104345	0.0607616	0.102735	-0.0274759	0.117356	0.0373326	0.0151506	0.0808615	-0.0766729	-0.0255938	0.118058	0.113797	0.00684245	0.0975061	0.0633236	0.0825164	0.0254367	0.031681	0.0519075
TUBB4A|P04350	-0.177368	-0.153761	-0.26327	-0.109195	-0.119439	-0.097509	-0.165312	-0.0883354	-0.203004	-0.0621599	-0.0672683	0.000140368	-0.246157	-0.239945	-0.232306	-0.169068	-0.306198	-0.332404	-0.0413231	-0.156486	-0.194698	-0.0372524	-0.151155	-0.155805	-0.18044	-0.143274	-0.181685	-0.157163	-0.0819856	-0.108203	-0.4117	-0.218385	-0.175479	-0.273552	-0.0559397	-0.307023	-0.201234	-0.0319999	-0.474061	-0.118328	-0.123547	-0.24913	-0.220511	-0.146939	-0.259384	-0.237564	-0.175517	-0.146853	-0.167096
SPTB|P11277	-0.0927347	0.347669	-0.0760295	-0.0217973	-0.212836	-0.0725789	0.0256405	0.169184	-0.0269891	0.111721	-0.0445072	0.154172	0.0543808	0.392864	-0.157717	0.161162	0.0219794	-0.194839	-0.0344001	0.111413	0.177888	-0.12142	0.20039	-0.0942173	-0.0478486	-0.150876	-0.133104	0.126507	-0.152043	0.167456	0.206459	-0.0341175	0.108478	-0.017592	-0.0782314	0.222293	-0.315862	0.454918	-0.0113285	-0.0464039	-0.268359	0.137597	-0.0289913	-0.0325961	-0.197416	0.0428158	0.161822	-0.340799	0.314901
GFAP|P14136	-0.903996	-0.00207048	-0.982268	-2.09925	-1.62128	-0.791625	-1.22674	-1.3951	-1.06689	-0.962591	-1.53233	-1.76292	-0.141488	-1.73596	-0.860511	-1.44433	-0.776596	-0.659382	-1.27851	-0.464149	-1.69178	-1.33972	-0.482857	-1.63529	-2.02178	-1.76566	-2.25235	-2.4442	-1.88453	-0.944897	0.154631	-1.11248	-1.97007	-0.829204	-1.96352	0.0751314	-0.921081	-2.22128	1.3449	-1.1678	-1.70833	-1.53447	-0.304873	-1.77902	-1.55755	-1.90447	-0.774169	-1.85357	-1.12045
TUBB4B|P68371	-0.229492	-0.176408	-0.244465	-0.123226	-0.107378	-0.199742	-0.176457	-0.155842	-0.160022	-0.0738994	-0.0978949	-0.104162	-0.274353	-0.140144	-0.184028	-0.126307	-0.278775	-0.269245	-0.0976824	-0.181972	-0.154302	-0.147137	-0.165585	-0.0736736	-0.124829	-0.152495	-0.134382	-0.117929	-0.119016	-0.151338	-0.479127	-0.197802	-0.131142	-0.288163	-0.0800849	-0.386505	-0.18246	-0.0455566	-0.539954	-0.192278	-0.138954	-0.162157	-0.210067	-0.12923	-0.265363	-0.296918	-0.153212	-0.142754	-0.260116
APOB|P04114	0.56775	0.2818	0.115997	-0.90922	-0.0274839	-0.463055	0.0314454	0.23479	0.182929	0.228971	0.608637	0.129518	0.374333	0.889268	-0.576494	-0.824149	0.329423	-1.59367	0.398023	0.704198	-0.666457	-0.356269	0.573415	-0.264914	-0.114531	0.438998	-0.70898	0.559636	-0.425693	0.440408	1.33688	-0.260885	0.245639	0.506138	0.77338	-0.0227359	-1.06847	0.579812	0.353183	-0.390436	-0.798155	0.0889946	-0.195247	0.246783	-0.649294	-0.727518	0.58359	-0.712522	0.510682
LRPPRC|P42704	-0.280431	0.0682511	-0.152169	0.415836	0.358272	-0.104696	0.203178	0.187108	0.110958	-0.287253	0.0277213	0.283495	-0.083292	0.136786	0.181223	0.0592464	0.234583	0.0466748	-0.0181805	0.0342599	0.203747	-0.0169742	0.171872	-0.0830305	-0.0394233	0.266523	0.333507	0.253582	0.24557	0.100354	-0.044793	0.0641017	0.140713	-0.0395752	0.027355	-0.193102	0.281518	0.0809067	-0.303475	-0.0263001	0.362117	-0.0311113	0.0856623	0.3136	0.282262	0.318528	0.156427	0.275302	0.115309
ACTN1|P12814	-0.188167	-0.193199	-0.361402	0.242966	0.0837919	-0.278528	0.111285	-0.0585729	-0.0154645	0.173397	-0.149773	0.124523	-0.146263	0.145772	0.0585115	0.262959	0.0655743	0.156161	0.0424698	-0.16788	0.162651	-0.272577	0.000491258	0.182166	0.0376648	0.0758207	0.0318681	0.0823994	0.105297	-0.130517	-0.648358	0.296339	0.190902	-0.208091	0.0840572	-0.387196	0.0981255	0.0783644	-0.959025	-0.216	0.0956624	0.299885	-0.0891359	0.0146175	-0.208865	-0.270552	0.299143	0.066027	-0.166566
ITPR1|Q14643	0.069941	-0.189915	-0.0433528	0.102294	0.00316153	0.0863363	-0.0134614	-0.142873	-0.14633	0.0902734	-0.157216	-0.0354977	0.217106	0.0348509	-0.0612706	0.203306	-0.0390527	0.0706638	0.0350359	0.0297876	0.0270164	0.0463427	0.0996478	-0.0393982	-0.0188474	-0.272096	-0.137171	0.0539069	-0.105061	-0.0505727	-0.0934861	0.084045	0.134518	-0.0342521	-0.191701	0.045876	0.0150973	0.0838069	-0.204245	0.0631439	0.0448406	0.12928	-0.0499782	-0.0388466	0.0350782	-0.163938	0.0359905	0.187091	-0.243355
TUBB2A|Q13885	-0.151135	-0.0880214	-0.253204	0.0356366	0.0969604	-0.176726	-0.00296792	0.0297375	0.0439765	0.0445426	0.0118808	0.0180026	-0.180295	0.0808997	0.013881	-0.00247645	-0.0857497	-0.0550084	-0.0452852	-0.0144677	0.0679931	-0.0895309	-0.0359552	0.0901234	0.0165828	0.065025	0.150334	0.0936534	0.0167905	-0.0443417	-0.408962	-0.047237	0.0264429	-0.140338	0.074526	-0.210868	0.0274981	0.00815025	-0.420458	-0.121542	0.0924791	0.0378919	-0.0580367	0.0887021	-0.08221	-0.17749	-0.0217303	0.0562413	-0.120807
SPTBN4|Q9H254	-0.109041	-0.241379	-0.0212565	-0.183184	-0.146301	-0.0883894	-0.222645	-0.106056	-0.279661	-0.189743	0.0591913	-0.172426	-0.128392	-0.302472	-0.172089	-0.18301	-0.178901	-0.223972	-0.118623	-0.120585	-0.252149	-0.0366965	-0.171246	-0.217203	-0.217204	-0.175582	-0.159851	-0.203278	-0.0992462	0.0133672	-0.118195	-0.212007	-0.138178	-0.163891	-0.0817271	-0.172096	-0.215604	-0.0628823	-0.317637	-0.198342	-0.0829308	-0.050333	-0.235038	-0.128937	-0.0517222	-0.0221579	-0.137636	-0.135712	-0.132143
AP2A1|O95782	-0.203044	-0.238224	-0.226823	-0.0212032	-0.00266116	-0.199077	-0.0563335	-0.128885	-0.158153	0.0240283	-0.116739	-0.00527136	-0.144889	-0.0551693	-0.136684	-0.0179568	-0.123139	-0.163336	-0.035289	-0.144003	-0.0916723	-0.178437	-0.176346	0.0403731	-0.0404299	-0.181269	-0.0193183	-0.054047	-0.0328785	-0.167932	-0.348133	0.0358626	-0.014211	-0.248061	-0.0355705	-0.232501	-0.0570837	-0.0685104	-0.494978	-0.145742	-0.0983289	-0.0617916	-0.104194	-0.0413763	-0.14088	-0.154694	-0.0398388	-0.0402853	-0.190151
MAP6|Q96JE9	-0.215605	-0.665143	-0.446645	-0.0170958	-0.0187359	-0.231349	-0.0863991	-0.155772	-0.163143	-0.116068	-0.162164	-0.0378349	-0.26863	-0.200293	-0.101825	-0.118372	-0.117321	-0.185654	-0.16944	-0.212268	-0.137029	-0.199229	-0.228321	-0.146617	-0.314074	-0.0835411	-0.0593021	-0.0842556	-0.0694344	-0.134675	-0.495933	-0.0294204	-0.189254	-0.2388	-0.080615	-0.395615	-0.103884	-0.0752909	-0.612169	-0.190638	-0.146864	-0.132028	-0.182945	-0.147828	-0.182175	-0.101989	-0.0823444	-0.0793228	-0.211447
TUBB2B|Q9BVA1	0.250227	0.432488	0.352937	-0.0167612	0.209853	0.0912202	0.00827904	-0.0459193	0.316779	0.402114	0.253749	-0.165307	0.257343	-0.0970839	0.514465	0.357254	0.281835	0.568363	0.145793	0.279042	0.136581	0.0994006	-0.170332	-0.000374505	-0.102811	0.205703	0.427131	0.215695	0.108994	0.254101	0.576211	0.162624	0.0262331	0.444537	-0.145593	0.813561	0.302392	-0.229619	0.844022	0.0401329	0.391554	0.454366	0.545829	0.130038	0.555522	0.158078	0.221245	0.0148819	0.239616
PI4KA|P42356	-0.0374768	-0.301516	-0.101255	0.126453	0.0422784	-0.140314	-0.0448685	-0.248935	-0.0637167	0.0640196	-0.174613	-0.108084	0.0217958	-0.0246095	-0.0318097	-0.0302443	-0.00179296	0.0451948	-0.0687102	-0.110338	-0.0970343	-0.0490319	-0.102217	-0.0923785	-0.0900246	-0.117336	-0.0322195	-0.0569466	0.0356725	-0.188655	-0.0844151	0.0935518	0.0143666	-0.0597254	-0.110926	-0.0373169	-0.0395011	-0.108222	-0.249738	-0.0437526	-0.00239693	0.0225046	-0.0366783	-0.0616543	0.013558	-0.0522141	-0.0231832	0.123636	-0.177238
KIF21A|Q7Z4S6	-0.0703403	-0.200256	-0.0976079	0.0468289	-0.0393878	-0.134647	-0.0173047	-0.0776571	-0.103792	-0.0139209	0.00891378	-0.0160158	-0.0526459	-0.0951746	-0.0419798	-0.0736836	-0.000694433	-0.042419	-0.0408916	-0.070199	-0.0766218	-0.00377299	-0.061867	-0.0464289	-0.105028	0.000545719	0.0546803	-0.0658311	0.0640282	-0.216829	-0.258695	-0.155184	-0.0758609	-0.12387	-0.0157453	-0.0522472	-0.0398085	-0.0703911	-0.227145	-0.104267	0.00227231	-0.127522	-0.031524	0.0296309	-0.0533884	-0.00528614	-0.120655	0.0566037	0.00111906
CNTN1|Q12860	-0.245323	-0.0406984	-0.0957337	-0.063161	-0.0905106	-0.163622	-0.0584607	-0.00166351	-0.0419757	-0.0417499	-0.0076976	0.0678693	-0.160241	-0.0792082	-0.0828711	-0.0624914	-0.180168	-0.109885	0.0492667	-0.130083	-0.103006	-0.160028	-0.196158	0.0104181	0.094312	-0.104925	-0.00152208	-0.0733706	0.0203779	-0.0242752	-0.413745	0.0351576	0.00724078	-0.213995	-0.0121144	-0.11593	-0.0238088	0.0161433	-0.313549	-0.0746659	-0.0956725	0.00719587	-0.0116013	-0.0330597	-0.195112	-0.229108	0.0535634	-0.100299	-0.076132
NBEA|Q8NFP9	-0.0369841	0.0136502	-0.0889836	-0.00770037	-0.00726795	0.0096226	0.0481706	-0.0238791	-0.0383201	-0.0381217	-0.0454874	0.0808481	-0.0144797	0.113602	-0.0845998	-0.00175652	-0.108833	-0.0534699	0.00521209	-0.00969514	0.104426	-0.0861266	0.0297121	0.0512102	0.00188778	0.0318572	0.0232021	0.0650296	0.0324278	-0.0230208	-0.218591	0.0457968	0.072253	-0.130031	0.0469439	-0.0158476	-0.0140896	0.0422709	-0.310709	0.00428026	0.0266551	-0.0152361	0.0370596	0.0146549	-0.0573951	-0.102531	-0.0165817	0.0884656	0.00638304
HSP90AA1|P07900	0.212026	-0.0956334	0.165464	0.191847	0.0480065	0.0843097	0.137293	-0.0772032	0.0724733	-0.0191849	0.00899316	0.119106	0.0345153	0.137262	0.446416	-0.0773157	0.0675493	-0.0767414	0.082021	0.110844	0.0330991	0.205257	0.047269	0.0524256	-0.00898246	-0.0509838	-0.157546	0.218503	-0.0811393	-0.033258	0.250233	-0.0462103	0.314557	0.0216506	-0.0439248	0.156654	-0.00194075	0.153314	0.00290667	0.149087	0.128341	0.196703	-0.0723303	0.0796573	0.255132	0.191444	-0.0757215	0.075354	0.155152
HSPG2|P98160	0.133687	-0.141451	0.161705	-0.101327	0.132102	0.142947	-0.0955924	-0.417656	0.0270863	0.171444	0.1595	-0.0501363	0.0649185	-0.0743673	-0.170786	-0.133845	0.0570169	0.0909417	0.0596581	-0.0630225	0.0453233	-0.0434927	0.236461	-0.42018	0.102456	-0.146558	-0.132143	-0.119513	-0.151487	-0.027727	0.0720945	-0.169909	-0.0679545	0.474925	-0.341024	-0.0651916	-0.00204972	-0.10781	-6.2347e-05	-0.0434062	-0.259314	-0.174231	-0.166392	-0.0093	-0.192162	-0.0997711	-0.0644137	0.139794	0.00548088
ACACA|Q13085	0.0646467	-0.263186	0.0446882	0.308542	0.262733	-0.0476698	-0.0112137	-0.109524	-0.1129	0.0159128	-0.0516901	-0.207469	0.0243412	-0.00168392	0.0468531	0.0744545	0.0434659	0.0438344	0.00566844	-0.0243477	-0.216982	0.137322	-0.0912211	-0.104115	0.0119663	-0.0408657	-0.00830194	-0.0744671	0.118523	-0.189094	0.0386912	-0.0237213	0.0612103	-0.00927965	-0.0407554	-0.21106	0.163175	0.00383899	-0.142848	0.0576712	-0.131203	0.137978	0.0389292	0.0810219	0.000153386	-0.0253037	-0.0730905	0.0376192	-0.0307079
NEFL|P07196	-0.0541853	-0.646128	-0.0317504	-0.175298	-0.261471	-0.347783	-0.396218	-0.20868	-0.861555	-0.899629	-0.14639	-0.643655	-0.334326	-0.893411	-0.238855	-0.679538	-0.472802	-0.629388	-0.432614	-0.276859	-0.797482	0.30177	-0.525565	-1.01517	-0.732973	-0.480495	-0.913313	-0.736496	-0.519015	-0.225604	0.465614	-0.949877	-0.656801	-0.224571	-0.537433	-0.495494	-0.596544	-0.424753	-0.351056	-0.307857	-0.199461	-0.313847	-0.818169	-0.387152	0.0380017	0.244527	-0.751491	-0.0112283	-0.270798
TUBA1A|Q71U36	-0.249691	-0.1703	-0.241417	-0.153428	-0.106436	-0.202763	-0.179922	-0.169692	-0.215698	-0.0721531	-0.100035	-0.0951654	-0.28885	-0.141652	-0.184651	-0.143299	-0.309482	-0.282698	-0.0971249	-0.195977	-0.153635	-0.175881	-0.196586	-0.0905731	-0.131746	-0.175915	-0.139955	-0.111635	-0.129741	-0.161476	-0.461691	-0.164582	-0.134146	-0.311859	-0.112287	-0.383166	-0.180911	-0.0545496	-0.540939	-0.186425	-0.138153	-0.169367	-0.229142	-0.102297	-0.239326	-0.293565	-0.151091	-0.0872482	-0.273522
HSP90AB1|P08238	0.221732	-0.0501758	0.181948	0.0518764	-0.0476159	0.140787	0.0811522	-0.0809106	-0.0822467	-0.0424306	0.0212643	0.108392	0.0485543	0.126936	0.397714	-0.00342321	-0.043844	-0.109297	0.0319349	0.0992835	0.0491465	0.0652991	0.0165005	0.0408366	0.0699842	-0.175079	-0.199074	0.217711	0.0167346	-0.0773753	0.193874	-0.0966473	0.311832	-0.0617243	-0.203686	0.297593	-0.121564	0.177627	0.0453855	0.111404	-0.0271449	0.224316	-0.0308036	-0.0185771	0.178679	0.121406	-0.0121942	0.0101357	0.168685
NRCAM|Q92823	-0.319937	0.169666	-0.069644	-0.00840468	0.126256	-0.0671465	0.245403	0.114305	0.0324413	0.102073	0.122157	0.142769	-0.0545443	0.1299	0.0604345	0.102364	-0.0427735	0.0452454	0.201848	0.00454143	0.0773696	-0.14958	-0.0724321	0.0454022	0.0733222	0.0133827	0.0882198	0.133501	0.0971018	0.0538577	-0.385517	0.243916	0.0304114	-0.151929	0.0485506	-0.00275838	0.223723	0.0728701	-0.0595794	0.0427084	0.145495	-0.0137723	0.0530003	0.143405	-0.0942414	-0.0333642	0.228025	0.136176	-0.0668545
TUBB|P07437	-0.278041	-0.184469	-0.286852	-0.286414	-0.298525	-0.241881	-0.321397	-0.180666	-0.20005	-0.20702	-0.208462	-0.174845	-0.317258	-0.183618	-0.256224	-0.20168	-0.418895	-0.399771	-0.142117	-0.19116	-0.167266	-0.24977	-0.246163	-0.0727603	-0.211452	-0.265168	-0.234781	-0.212296	-0.214504	-0.210092	-0.53923	-0.345204	-0.211177	-0.343004	-0.200399	-0.427815	-0.33455	-0.159588	-0.569825	-0.280032	-0.283085	-0.312107	-0.225437	-0.258507	-0.390902	-0.509434	-0.304971	-0.307091	-0.40263
C3|P01024	0.518734	0.100522	-0.0878356	-0.644957	0.0310554	-0.290959	0.40131	0.0601143	-0.194727	-0.206081	0.230331	-0.13322	-0.125725	0.783418	0.123289	0.343092	0.292921	-0.354633	0.440784	-0.0754037	-0.379956	0.13602	0.121705	-0.230526	0.00491859	0.184938	-0.216768	1.22878	-0.0252203	-0.00778427	0.574939	-0.211426	0.061098	0.816061	-0.214857	0.137668	-0.487622	0.944881	0.281193	0.0215612	-0.57737	-0.469266	-0.215787	-0.109262	-0.0695463	-0.538582	0.748035	-0.272889	0.401852
PYGB|P11216	-0.0447151	-0.371446	-0.0887278	-0.351017	-0.480758	0.015631	-0.29944	-0.506838	-0.279228	-0.2668	-0.127266	-0.533276	-0.0477658	-0.423653	-0.406573	-0.239884	-0.320602	-0.298696	-0.435441	-0.0925881	-0.480787	-0.149555	-0.322624	-0.251756	0.112056	-0.567273	-0.215214	-0.432285	-0.258246	-0.262811	0.0199945	-0.245076	-0.360284	-0.175844	-0.30028	-0.189157	-0.370284	-0.324955	0.264091	-0.125028	-0.418796	-0.27777	-0.169783	-0.295269	-0.226248	-0.363661	-0.154594	-0.493881	-0.264605
HSPH1|Q92598	0.0461653	-0.205534	0.011926	0.0577583	-0.0605912	-0.116042	0.0075378	-0.0946435	0.031122	-0.0233072	-0.122539	0.0278555	-0.13773	0.106985	0.244826	-0.00551253	-0.0368964	-0.163792	0.0318759	-0.00300537	-0.0131843	0.0457105	-0.00857634	0.0162421	0.0361826	-0.102406	-0.15358	0.074444	-0.16982	-0.100184	-0.0823308	-0.0566556	0.209896	-0.179654	-0.0134786	-0.0928079	-0.106491	0.129223	-0.472289	-0.00434342	-0.0100206	0.13234	-0.0539366	-0.00422042	0.0171797	0.033621	-0.117281	-0.0473538	-0.00891418
VCP|P55072	0.0299459	-0.109197	-0.074082	-0.206625	-0.232712	-0.018966	-0.171241	-0.183958	-0.109507	-0.1226	-0.110718	-0.0977894	0.0501389	-0.0902444	-0.177665	-0.122494	-0.248421	-0.188552	-0.0882874	-0.0425032	-0.177409	-0.0523744	-0.0268097	-0.0890401	-0.0470868	-0.189647	-0.117023	-0.192033	-0.171233	-0.0881475	0.0371022	-0.206932	-0.0931192	-0.110688	-0.0734581	-0.0211598	-0.223957	-0.0804554	0.114872	-0.0140139	-0.17387	-0.115065	-0.0666211	-0.147402	-0.151852	-0.260194	-0.176363	-0.198704	-0.140472
ACO2|Q99798	-0.154691	-0.154058	-0.251734	0.274135	0.195196	-0.282316	-0.0125306	-0.10217	-0.0133815	-0.0575902	-0.0476417	0.0562002	-0.150615	-0.0584422	0.119609	-0.207938	0.124374	0.0679438	-0.0305109	-0.101204	-0.103005	0.00585667	-0.146945	-0.0276061	-0.242782	0.0556771	0.018594	-0.0228664	0.10107	-0.183664	-0.120947	-0.0172548	0.0928355	-0.0249057	-0.0414112	-0.230639	0.034144	-0.127421	-0.37689	-0.0861932	0.109348	-0.175107	-0.16936	0.104371	0.0914468	0.144854	-0.0581184	0.194442	-0.144958
TUBA4A|P68366	-0.377398	-0.221898	-0.266049	-0.0814053	-0.225253	-0.31861	-0.173928	-0.274959	-0.210444	-0.189384	-0.218972	-0.212536	-0.359399	-0.138787	-0.268715	-0.272147	-0.299938	-0.336958	-0.216957	-0.325441	-0.252779	-0.24497	-0.169499	-0.182823	-0.201689	-0.268921	-0.276143	-0.284892	-0.197103	-0.22074	-0.564521	-0.191953	-0.155142	-0.403543	-0.206397	-0.507059	-0.314972	-0.0965076	-0.7036	-0.243581	-0.277543	-0.171789	-0.329096	-0.159721	-0.29272	-0.370554	-0.184457	-0.192286	-0.359034
AP2B1|P63010	-0.232036	-0.200918	-0.227321	-0.0432961	-0.031755	-0.208773	-0.104925	-0.154856	-0.156646	0.0339153	-0.153363	0.000281025	-0.164773	0.00105057	-0.150185	-0.00222128	-0.155091	-0.152171	-0.0338679	-0.169125	-0.0615608	-0.221361	-0.163478	0.0289803	0.011431	-0.199541	-0.0123234	-0.0541556	-0.0599396	-0.166466	-0.393513	0.0690999	-0.0281921	-0.256057	-0.0533875	-0.209662	-0.0921423	-0.0692856	-0.490995	-0.107551	-0.144218	-0.0660432	-0.0838863	-0.0511257	-0.165095	-0.215424	-0.0318505	-0.0359985	-0.223617
SACS|Q9NZJ4	0.0956684	-0.188601	0.0904463	0.12478	0.0931264	0.0261738	0.0337199	0.0159449	-0.143664	-0.245299	0.0169441	-0.146019	0.137921	-0.126621	-0.528826	-0.0266218	0.00839328	-0.120625	-0.139031	0.0631833	-0.112228	0.308198	-0.0637004	-0.23049	-0.300292	0.00378096	-0.152327	-0.0755041	-0.0896503	-0.00469127	0.340119	-0.149588	-0.0966518	-0.00554706	-0.0668316	0.0322168	-0.0396652	-0.175958	0.0412053	0.105326	0.102274	-0.223335	-0.179384	0.0460844	0.127813	0.20121	-0.235219	0.381485	0.0305873
EPB41L1|Q9H4G0	-0.366981	-0.39939	-0.296664	-0.343076	-0.390257	-0.299647	-0.365928	-0.389689	-0.308118	-0.161528	-0.263044	-0.266477	-0.219135	-0.353991	-0.375601	-0.305997	-0.359904	-0.387329	-0.259874	-0.349395	-0.338179	-0.407614	-0.325413	-0.245935	-0.184754	-0.46874	-0.335604	-0.428157	-0.226183	-0.428639	-0.450508	-0.312899	-0.24207	-0.353399	-0.296382	-0.305913	-0.380678	-0.213211	-0.477832	-0.327989	-0.445992	-0.242935	-0.295571	-0.351088	-0.370398	-0.375533	-0.284914	-0.509664	-0.423772
SYNJ1|O43426	-0.114702	-0.222916	-0.189593	0.142184	0.0995867	-0.184028	-0.0352215	-0.131267	-0.00532621	0.0717205	-0.00483429	0.0818429	-0.171016	0.0376267	-0.0250983	0.02814	-0.0389287	-0.126081	-0.00669383	-0.085993	0.0271479	-0.0194029	-0.0678327	0.0111462	-0.00185688	-0.0412872	-0.00965642	0.0452015	-0.00763504	-0.165043	-0.326548	0.0484908	0.0482573	-0.239502	0.038458	-0.237137	-0.000562954	0.0756317	-0.512676	-0.0366726	0.0274368	0.0455527	-0.0699018	0.047311	-0.111511	-0.0442216	-0.0369132	0.122584	-0.146258
NFASC|O94856	-0.181957	-0.0358535	-0.0120904	-0.0513553	-0.173542	-0.109907	-0.231537	0.0239164	-0.223982	-0.107332	-0.0562081	0.0800861	-0.225337	-0.288003	-0.0596207	-0.252772	-0.16843	-0.295374	-0.0194016	-0.181293	-0.238359	-0.0870331	-0.296631	-0.110902	0.0192821	-0.108989	-0.159049	-0.232832	-0.0706409	0.00227111	-0.201129	-0.147041	0.0208837	-0.241415	-0.0485643	-0.189484	-0.170467	0.0556817	-0.303926	-0.130833	-0.140329	-0.024716	-0.185211	-0.108961	-0.153584	-0.0617618	-0.139856	-0.258889	-0.126332
ACTN4|O43707	0.0102395	0.0340336	-0.103089	0.297117	0.251107	-0.0764605	0.175433	0.0659988	0.0821877	0.239189	0.0207048	0.205303	-0.0109919	0.21114	0.200319	0.328465	0.195245	0.191397	0.171428	-0.076639	0.250642	0.0182058	0.126497	0.193188	0.122816	0.123464	0.0981848	0.182757	0.195875	0.0544355	-0.222558	0.301202	0.246141	0.0132369	0.133049	-0.140338	0.262879	0.196466	-0.368965	-0.0422096	0.219018	0.318994	-0.000687121	0.185504	0.0173015	0.0196804	0.290809	0.249677	0.0965134
ATP5F1B|P06576	0.0315982	-0.246246	-0.0458492	0.298393	0.0854302	-0.0516407	0.024375	-0.0592167	-0.000742036	0.0377837	0.0515124	0.0573773	0.00106014	-0.0325309	0.12916	0.0265658	0.181106	0.0161148	0.0442785	-0.0302572	-0.066901	0.0691068	0.00861319	0.0213231	-0.0770522	0.0859242	-0.0101926	0.0810017	0.066562	-0.0615629	0.0328349	-0.0192749	0.211923	0.00945821	0.109967	-0.0781926	0.0705859	0.0552178	-0.436682	-0.089406	0.131051	0.128982	-0.130391	0.150118	0.0722419	0.199636	0.0331956	0.141717	-0.0474365
TNR|Q92752	-0.293865	-0.0698179	-0.129761	-0.0797717	-0.0415888	-0.234863	-0.0346352	-0.0365468	0.0355462	-0.0858219	-0.030516	0.0702954	-0.186564	-0.0546861	-0.0834599	-0.0703458	-0.179306	0.0272038	0.0408005	-0.151418	-0.0811804	-0.197949	-0.245967	0.00959949	0.0434437	-0.102066	0.0482273	-0.0705816	0.0255228	-0.0643974	-0.466536	0.0577702	-0.0677674	-0.230588	-0.00444558	-0.122379	0.0294969	-0.0410526	-0.228189	-0.0855912	-0.134087	-0.0478106	0.0377227	0.0261803	-0.282429	-0.208465	0.0782274	-0.0583595	-0.0385587
RTN4|Q9NQC3	-0.0396266	-0.0242497	-0.119364	0.275217	0.251581	0.0219223	0.208637	0.176371	0.0947671	0.247082	0.275294	0.345652	-0.0631544	0.144501	0.202889	0.116756	0.2201	0.138301	0.248887	0.0565457	0.316938	0.0953574	-0.0503919	0.153613	-0.00711819	0.259037	0.278852	0.345434	0.231883	0.0498938	-0.0387243	0.124971	0.292286	-0.0113573	0.219748	0.0723558	0.27375	0.177016	-0.280828	-0.00692302	0.298457	0.189632	-0.0556989	0.357774	0.123412	0.188927	-0.01749	0.296037	0.201027
DCTN1|Q14203	-0.10503	-0.091675	-0.0563977	-0.0619042	-0.0751382	-0.0432013	-0.0783269	-0.0600601	-0.106585	-0.0437934	-0.0421543	0.0231282	-0.0919236	-0.148186	-0.0842082	-0.0431023	-0.120186	-0.128408	0.0113986	-0.0727533	-0.0814113	0.0708349	-0.0471212	-0.104278	-0.0299847	-0.0172525	-0.0600424	-0.13592	-0.0668027	-0.100327	-0.0985106	-0.0865891	-0.0579497	-0.125364	0.0427854	-0.211336	-0.137222	-0.0224788	-0.132225	-0.0534447	-0.107381	-0.0706986	-0.151532	-0.107069	-0.136853	-0.129744	-0.0751013	-0.0611983	-0.119361
MYH14|Q7Z406	-0.0529192	0.0538685	0.0896089	0.0682111	-0.00406941	0.255364	-0.0797522	0.14759	-0.181108	-0.145386	0.171574	-0.218053	0.147969	-0.252539	0.155162	-0.202507	0.0202855	-0.00476641	-0.147892	0.0109211	0.0398142	0.00476068	-0.0041518	-0.292942	-0.185489	-0.0485348	-0.190334	-0.104872	-0.0141156	0.115572	0.420532	-0.0988244	-0.169953	0.377656	-0.266617	0.289184	-0.00650456	-0.116641	0.588657	0.0793415	0.00939766	-0.114472	0.0170245	-0.0478931	0.079529	0.151407	-0.0374454	0.114833	0.20694
EPB41L3|Q9Y2J2	-0.405321	-0.473214	-0.276807	-0.156928	-0.183265	-0.436886	-0.252735	-0.237558	-0.261508	-0.073989	-0.0592927	-0.153643	-0.315098	-0.38023	-0.197296	-0.180208	-0.26333	-0.303874	-0.166108	-0.408076	-0.279081	-0.218642	-0.383079	-0.23526	-0.281986	-0.328989	-0.15066	-0.228295	-0.183706	-0.305099	-0.443057	-0.226563	-0.198316	-0.363654	-0.189069	-0.41831	-0.238171	-0.143726	-0.703101	-0.378051	-0.252458	-0.0675886	-0.419957	-0.226476	-0.306958	-0.217598	-0.240278	-0.266708	-0.325669
HSPA4|P34932	0.0676044	-0.119502	-0.0491053	0.141778	0.102089	-0.0340843	0.0756279	-0.0270037	0.0464355	0.0150637	0.0862774	0.0555583	-0.0963893	0.0914988	0.210628	0.044715	0.0201499	0.0145712	0.0935701	0.0235532	0.0286987	0.147993	0.0395365	0.0424817	0.0529891	0.0362208	0.0262511	0.0666152	-0.0243892	-0.0643471	0.0264869	0.0126216	0.147327	-0.0937178	0.000345303	-0.0369504	0.0175923	0.10052	-0.217369	0.0516076	0.0755265	0.163237	-0.0312528	0.0745073	0.0881115	0.0735302	0.00580899	0.0664322	0.012328
MYH11|P35749	0.285586	0.8241	0.736964	0.815816	0.409551	0.664959	0.240585	0.251819	0.680483	0.557805	0.944089	0.734472	1.18663	1.31499	0.0116402	0.780634	0.625362	0.550472	0.332169	0.488768	1.33319	0.748437	0.593418	0.221049	1.4378	0.244963	0.280567	0.78337	0.159384	0.991234	0.913922	0.55849	0.568021	0.979717	-0.146164	0.447115	1.39187	0.718136	0.534827	0.832597	0.475886	-0.102443	0.420736	0.624	0.258331	0.925471	0.3766	0.814689	0.549122
CKB|P12277	0.237422	-0.0844923	0.101672	0.147703	0.105957	0.282798	0.0651985	0.0744027	0.0867204	-0.0256015	0.232085	0.133198	0.197706	0.048037	0.135012	0.0651225	0.033727	0.163693	0.131251	0.196902	0.0990755	0.312746	0.0733906	0.0351818	0.0247853	0.292226	-0.101493	0.0489305	0.0686505	0.137289	0.450188	0.093606	0.20576	0.126906	0.276116	0.201781	0.00187295	0.0879161	0.287045	0.056827	0.157563	0.21763	0.0580916	0.0918842	0.163943	0.155196	0.000147843	0.230906	0.157015
CKAP5|Q14008	-0.0394407	-0.0242829	-0.0376325	-0.0746286	-0.0436753	-0.0372939	-0.0164758	-0.0398906	-0.0128163	-0.0396538	-0.0129305	0.050692	-0.0230781	-0.0504975	-0.0486678	-0.0407316	-0.0642546	-0.0335328	-0.0235976	-0.0445537	0.0271881	-0.024639	-0.0596291	0.0358565	-0.0285753	0.000708826	-0.0489725	-0.0284861	-0.0295106	-0.0320201	-0.0690313	-0.0168364	0.00858439	-0.145048	0.000290779	-0.093897	-0.0859892	0.0318916	-0.209942	-0.00363302	-0.0330233	-0.014054	-0.0546161	0.000990972	-0.0668382	-0.054631	-0.0775278	-0.0334227	-0.0370812
ATP2B4|P23634	-0.401305	-0.441746	-0.318078	-0.611326	-0.498723	-0.211416	-0.42434	-0.451718	-0.369417	-0.263127	-0.218335	-0.419278	-0.258789	-0.310946	-0.459472	-0.341311	-0.46635	-0.474785	-0.278432	-0.341512	-0.415869	-0.483198	-0.315131	-0.201212	-0.186038	-0.548846	-0.563318	-0.400209	-0.374622	-0.47916	-0.600499	-0.311476	-0.355858	-0.376474	-0.356827	-0.385815	-0.56172	-0.335711	-0.548594	-0.309156	-0.395028	-0.467393	-0.158446	-0.450372	-0.446782	-0.829141	-0.406841	-0.387525	-0.646853
HK1|P19367	-0.318644	-0.449414	-0.273558	-0.128265	-0.134077	-0.410926	-0.198613	-0.320741	-0.231939	-0.0921195	-0.194034	-0.0796175	-0.251345	-0.183147	-0.208569	-0.276197	-0.20049	-0.257312	-0.224845	-0.339918	-0.262763	-0.280836	-0.289812	-0.125815	-0.145718	-0.306905	-0.158153	-0.203123	-0.16753	-0.363517	-0.435406	-0.227911	-0.1211	-0.312453	-0.161318	-0.364031	-0.179477	-0.21427	-0.756078	-0.267946	-0.265335	-0.219736	-0.21176	-0.130925	-0.314937	-0.133216	-0.213314	-0.146799	-0.35348
GAPDH|P04406	0.00154577	-0.225548	-0.0869753	-0.108352	-0.138198	-0.0214694	-0.0886034	-0.239323	-0.174164	-0.113808	-0.0350363	-0.136093	-0.0844554	-0.202696	-0.0748802	-0.202654	-0.196636	-0.153219	-0.116308	-0.0578772	-0.232322	0.0793036	-0.00395476	-0.158301	-0.174371	-0.138971	-0.183669	-0.19045	-0.161625	-0.108449	0.0693388	-0.215004	-0.127353	-0.0692977	-0.0537762	-0.0518962	-0.240445	-0.151093	0.0140225	-0.0384087	-0.180627	-0.0922928	-0.0985816	-0.172213	-0.0518099	-0.124731	-0.163322	-0.134976	-0.143022
ATP2B2|Q01814	-0.0123223	-0.141046	-0.100607	0.165662	0.1094	-0.0197742	0.16978	-0.0717027	-0.071422	0.181265	0.0394929	0.0676582	0.0332326	0.0175853	0.0559404	0.116636	0.0966808	0.0217663	0.0277666	-0.0509379	0.0359996	0.0425083	-0.0154106	0.0443713	-0.127164	-0.0900777	-0.113214	-0.0142114	0.140442	0.00548493	-0.124988	0.201979	0.141733	-0.010199	0.0396606	0.00507226	0.0784405	0.0771381	-0.286776	-0.048219	0.0821989	0.187392	-0.073416	0.0533929	0.0210299	0.156187	0.135742	0.128592	-0.0166643
ATP2A2|P16615	0.0735331	-0.157793	-0.0686324	0.0933145	0.0558372	-0.0704085	0.0557863	-0.0688527	-0.0409779	0.151922	-0.0664731	0.0667321	0.0115644	0.076685	-0.0167361	0.225179	0.0535291	0.02812	0.0882625	-0.0535672	0.0873448	0.0155565	0.0153816	0.0871572	0.0392629	-0.0834885	-0.0452679	0.0428951	0.148105	-0.0547943	-0.235011	0.202267	0.14079	-0.140269	0.0465439	-0.0492958	0.096331	0.0762377	-0.352847	-0.0367677	0.0875715	0.280545	-0.054514	0.073541	0.00694792	-0.0737289	0.136088	0.100565	-0.0111952
ALB|P02768	-0.209609	0.907547	0.352966	-0.500507	0.232787	-0.203412	0.536838	1.06379	-0.200572	0.687162	0.432997	0.511101	0.102609	0.99681	0.531044	0.161999	0.510524	-0.272438	0.167386	0.476597	0.370441	-0.268699	0.817694	-0.3501	0.0731719	0.728529	0.747593	0.671846	0.0142946	0.794818	0.439813	0.298321	0.444806	0.536084	0.374405	0.319013	-0.407763	0.364207	0.0341503	-0.608621	0.105475	0.307867	0.0951058	0.337356	-0.0156113	-0.798009	0.127634	-0.249668	0.699524
VPS13D|Q5THJ4	0.0403022	0.0133979	0.0265561	0.1517	0.109364	0.00482006	-0.0105045	0.020554	0.0181044	0.0514303	-0.0812774	0.0360477	0.0742987	0.00447335	0.075	0.0474059	0.0630807	0.0850988	0.0254005	0.0280869	0.0829602	-0.0392483	0.0152034	-0.0169418	0.0465605	0.0533674	0.0744792	0.0761442	-0.00224377	-0.0624375	0.0334488	0.0396015	0.012828	0.110297	0.0124436	0.111504	0.126061	0.00720528	0.0645219	0.0188687	0.126918	-0.0443165	0.100097	0.157858	0.098334	0.0862566	0.0344286	0.198786	0.0166743
VPS13A|Q96RL7	-0.0979769	-0.059829	-0.0928671	-0.0588305	-0.0117204	-0.180975	-0.066333	-0.0864898	-0.103268	-0.0679054	-0.106057	-0.129555	-0.0770197	-0.0355156	-0.00429098	-0.0576751	-0.0524537	-0.071772	-0.0314978	-0.115737	-0.109171	-0.142635	-0.106464	-0.121847	-0.0128635	-0.180903	-0.107463	0.00729965	-0.443275	-0.0580612	-0.136157	0.00153851	-0.0141241	-0.0774212	-0.0749523	-0.100108	-0.0164792	-0.0751797	-0.248137	-0.122491	0.0347184	-0.0270416	-0.0759575	-0.111143	-0.0852201	-0.179293	-0.0835472	0.0128319	-0.214877
MTOR|P42345	-0.00408209	0.0457885	-0.00987122	0.0660435	0.111119	-0.0324156	-0.0335185	0.00987453	0.0775823	0.0602075	-0.0266556	-0.00827667	-0.0145447	0.0539499	-0.0476466	0.0176218	0.015413	0.0363658	0.00401941	-0.0275292	0.0371763	-0.0310652	-0.0352681	-0.0180899	0.0737728	-0.0368336	0.124282	0.0734716	0.0349976	-0.0218204	0.0462066	0.099088	0.0177319	0.0227267	-0.0301328	0.021593	0.0773083	-0.0404366	-0.0140584	0.0829655	0.078518	0.053234	0.0806082	0.0392301	0.0540096	0.0242549	0.0202169	0.116905	-0.0233413
TUBB3|Q13509	-0.0932615	-0.0753162	-0.211363	0.0976103	-0.0172159	-0.213344	-0.0239917	-0.0234118	-0.0400935	-0.0736829	0.00782745	-0.00972468	-0.247734	-0.0286246	0.00434592	-0.0184798	-0.106663	-0.0757133	-0.0741073	-0.0927046	0.0168033	-0.067934	-0.0595116	0.0261571	-0.0677313	-0.0092506	-0.118734	-0.00834106	-0.0300651	-0.0916382	-0.384204	-0.0724094	0.0240618	-0.226122	-0.0146864	-0.283534	-0.102334	0.0723028	-0.526528	-0.170147	-0.0737393	0.0161204	-0.150357	0.0126073	-0.0873359	-0.184286	-0.0367863	0.0637501	-0.150809
NSF|P46459	-0.0535538	-0.351145	-0.254442	0.0639684	-0.0450513	-0.194018	-0.14822	-0.329403	-0.195817	-0.0279135	-0.0822138	-0.0971353	-0.136297	-0.0333218	-0.171284	-0.0478088	-0.173051	-0.134544	-0.153412	-0.156559	-0.199071	-0.0223591	-0.120727	-0.101754	-0.169926	-0.223284	-0.144106	-0.0940286	-0.236136	-0.227909	-0.309369	-0.115784	-0.069068	-0.133302	-0.148582	-0.288219	-0.224101	-0.0752081	-0.540354	-0.154063	-0.126358	0.0114429	-0.1849	-0.101033	-0.170657	-0.177611	-0.13959	0.0319957	-0.281046
CEP170B|Q9Y4F5	-0.395435	-0.027358	-0.19264	-0.0369749	-0.0755224	-0.290045	-0.0555137	0.0537972	-0.0963827	0.0282736	-0.00325664	-0.0455332	-0.208488	-0.077171	-0.154207	0.0639804	-0.0299432	-0.090631	-0.0954564	-0.132846	0.0304704	-0.318679	-0.195119	0.0394109	0.157526	-0.111084	0.200043	0.13511	0.0157338	-0.114357	-0.605824	-0.0464134	-0.0631407	-0.177246	-0.133635	-0.17988	0.029259	0.0791115	-0.603258	-0.214973	0.0132377	-0.160803	-0.122774	0.0607533	-0.0785345	-0.0953905	-0.0815736	-0.00554052	-0.105146
HSPA8|P11142	0.00350263	-0.10597	-0.0866789	0.104967	0.0296099	-0.09431	0.0742238	-0.0186443	0.00871231	-0.0212304	0.0109219	0.0753936	-0.0837456	0.0382789	0.15475	-0.0397049	-0.0252587	-0.0220081	0.0487956	-0.0203332	0.0269497	0.106276	-0.0381913	0.017488	0.0100578	0.0296759	-0.0753479	0.0290976	-0.0124128	-0.0505578	-0.0740892	-0.0272606	0.138948	-0.151144	0.0438528	-0.0355816	0.00296709	0.0684655	-0.242278	-0.0120072	0.0349331	0.0818368	-0.05802	0.0167281	0.0211718	0.0922718	-0.0593314	0.0408531	0.0131226
HTT|P42858	-0.0721374	-0.284911	-0.190193	-0.0804096	-0.179717	-0.213668	-0.100826	-0.144126	-0.0644743	-0.0588423	-0.152553	-0.104545	-0.0380948	-0.099444	-0.18586	-0.0510811	-0.0919659	-0.126904	-0.0998869	-0.175847	-0.134731	-0.151807	-0.0719909	-0.062225	-0.261971	-0.0800342	-0.077033	-0.0908745	-0.0122849	-0.125577	-0.239451	0.0236269	-0.00864066	-0.0916815	-0.00255325	-0.161471	-0.193034	-0.0599032	-0.421715	-0.163063	-0.205979	-0.0115947	-0.126507	-0.118794	-0.329373	-0.14458	-0.0788366	-0.119461	-0.206542
TRIO|O75962	-0.00362742	-0.053867	-0.127507	0.0533836	0.0232108	-0.0535764	0.0289537	-0.0128744	0.0900128	0.0871091	-0.108536	0.150309	0.0478392	0.121165	-0.0545069	0.0406318	-0.042248	0.0736446	0.0627735	-0.0157448	0.177683	-0.0977901	0.0216553	0.152792	0.0618351	0.0438548	0.014617	0.124393	0.0403217	0.027398	-0.129764	0.0792997	0.177233	-0.0953841	0.108005	0.0311827	0.0634848	0.0930514	-0.293276	-0.0528066	0.035132	0.051561	0.0961291	0.0925798	-0.0311587	-0.0207115	0.0673714	0.0487781	0.0198521
ADD1|P35611	-0.134529	-0.23183	-0.157335	-0.0981585	-0.106284	-0.20422	-0.0311558	-0.225215	0.0125044	-0.0309155	-0.0363836	-0.0169245	-0.147777	-0.126388	-0.120778	-0.132344	-0.0903489	-0.11117	-0.0710729	-0.0954487	-0.0705997	-0.332293	-0.193969	-0.187653	-0.154467	-0.145659	-0.171069	-0.238806	-0.140893	-0.144024	-0.0809376	-0.150295	-0.235031	-0.364731	-0.0689263	-0.0335596	-0.0699281	-0.242088	-0.0298981	-0.114309	-0.135282	-0.186619	-0.0545961	-0.229711	-0.119977	-0.210279	-0.0238305	-0.415737	-0.159615
STXBP1|P61764	-0.367997	-0.35495	-0.344182	-0.218516	-0.211957	-0.371798	-0.154928	-0.334603	-0.259781	0.0613852	-0.173457	-0.137262	-0.31002	-0.212532	-0.220238	-0.187471	-0.235948	-0.298651	-0.1557	-0.375079	-0.211335	-0.366074	-0.31762	-0.0582888	-0.128168	-0.341529	-0.117468	-0.199726	-0.0315081	-0.31476	-0.64785	-0.08168	-0.127509	-0.365743	-0.130191	-0.432001	-0.202006	-0.102073	-0.82707	-0.36327	-0.172412	-0.0627731	-0.309401	-0.179959	-0.291833	-0.23277	-0.197382	-0.301009	-0.335457
ATP6V1B2|P21281	-0.175635	-0.338236	-0.247552	-0.0492795	-0.091185	-0.219928	-0.132059	-0.248875	-0.162382	-0.051	-0.0971804	-0.0779329	-0.151926	-0.14044	-0.198904	-0.11817	-0.189271	-0.210253	-0.126571	-0.176882	-0.169411	-0.139821	-0.116176	-0.0417688	-0.106623	-0.134485	-0.0949346	-0.104667	-0.0852429	-0.273342	-0.406221	-0.135884	-0.0645037	-0.251538	-0.0747221	-0.249992	-0.158424	-0.0926847	-0.497472	-0.161185	-0.177477	-0.163333	-0.119752	-0.0371107	-0.206506	-0.253853	-0.165642	-0.10152	-0.262765
CADPS|Q9ULU8	-0.0393124	-0.254603	-0.171675	0.137198	0.115174	-0.177501	0.00822471	-0.0924767	-0.0953006	-0.0201931	-0.0312076	0.0450471	-0.144374	0.00141005	-0.00852956	0.00502032	-0.00399155	-0.031895	-0.0448834	-0.127699	0.0268664	-0.0123623	-0.116544	0.0205771	-0.131844	0.0718701	-0.0493374	-0.0566584	0.0768129	-0.126046	-0.220489	0.0786623	0.0243023	-0.169457	0.00260818	-0.318916	0.0338343	-0.027786	-0.367159	-0.0405069	0.0630828	0.0378681	-0.166598	0.075226	0.00944807	0.0345338	-0.0141746	0.207359	-0.154302
MADD|Q8WXG6	-0.0605399	-0.126618	-0.122374	0.104165	0.0996207	-0.0942282	0.055784	-0.200933	0.0767721	0.113575	-0.1327	0.0781008	0.0250536	0.128195	-0.0157722	0.0460527	0.0845856	0.022343	0.0298122	0.0456704	-0.113239	0.0540922	0.024235	0.150124	-0.169215	-0.0234415	0.0756935	-0.0618831	0.155789	-0.144034	-0.137291	0.236749	0.203962	-0.0710648	-0.0463463	-0.0191417	0.0100803	-0.140664	-0.648309	-0.00698257	0.0631863	0.0919644	0.0269765	0.101894	-0.0144648	-0.0520534	0.111826	0.144275	-0.0655379
UTRN|P46939	0.115466	0.305209	0.200947	-0.236378	-0.131196	0.204328	-0.0855657	-0.179751	0.0471077	-0.0224841	-0.078849	-0.162822	0.210464	-0.211413	-0.0226019	0.0290366	-0.0174962	0.13766	-0.161917	0.0664858	-0.0191292	-0.166713	0.0906327	-0.276178	-0.160862	-0.208591	-0.127392	-0.242677	-0.207283	-0.0276403	0.487418	-0.13781	-0.194266	0.212988	-0.308109	0.369646	-0.013351	-0.287239	0.711553	-0.015576	-0.174934	-0.139168	0.161178	-0.139363	-0.100334	-0.138017	-0.0977484	-0.260596	-0.124939
PLCB1|Q9NQ66	0.00778693	0.0985726	-0.0298378	0.563579	0.431502	-0.0444724	0.340525	0.19349	0.207408	0.392737	0.242298	0.396188	0.10536	0.270006	0.300119	0.446815	0.308475	0.328238	0.265458	0.108497	0.468923	0.273179	0.174695	0.2768	0.251309	0.506584	0.31535	0.398034	0.504322	0.212446	-0.204587	0.408376	0.412499	-0.037762	0.293076	0.18935	0.392522	0.37037	-0.249327	0.159568	0.364575	0.400078	0.223664	0.422791	0.293153	0.113931	0.397709	0.438671	0.191582
FLNB|O75369	0.239611	0.34186	0.332729	-0.0195572	0.174563	0.275062	0.287204	0.17785	0.143608	0.130264	0.201416	0.167654	0.200892	0.0778457	0.0523495	0.151007	0.0994538	0.0419959	0.182508	0.303994	0.253504	0.234769	0.306946	0.0564813	-0.0608927	0.326036	-0.239268	0.0771491	-0.154571	0.445376	0.610689	0.0347802	-0.018854	0.259154	0.151245	0.20135	0.0923845	0.0602902	0.720617	0.145218	-0.0567805	0.167062	0.241989	0.111085	0.100457	0.0368698	0.0689929	0.0378534	0.152698
CAND1|Q86VP6	-0.0534311	-0.0950781	-0.0745004	-0.0616745	-0.0456759	-0.114895	-0.0482958	-0.193456	-0.108203	-0.0448038	-0.0577289	-0.0639174	-0.0848035	-0.0288788	-0.132336	-0.0833721	-0.198757	-0.151888	-0.0612833	-0.0987339	-0.0992513	-0.0517197	-0.0658895	-0.0950016	0.0315811	-0.187587	-0.0740391	-0.0935088	-0.143629	-0.0931119	-0.0305339	0.124501	-0.0778804	-0.249855	-0.0743706	-0.175914	-0.192713	-0.0787431	-0.211311	0.0382192	-0.118791	-0.00553759	-0.0613627	-0.0208686	-0.135321	-0.133845	-0.0523188	0.0154546	-0.194032
SBF1|O95248	-0.255172	-0.219365	-0.224655	-0.17394	-0.208826	-0.273875	-0.246932	-0.180852	-0.176328	-0.0925429	-0.132856	-0.183092	-0.260129	-0.159183	-0.298433	-0.155122	-0.250451	-0.206767	-0.123013	-0.231364	-0.217331	-0.221201	-0.239994	-0.135075	-0.102624	-0.247214	-0.217131	-0.139045	-0.203535	-0.236756	-0.351384	-0.0741318	-0.10555	-0.240817	-0.153451	-0.327614	-0.213708	-0.0691807	-0.474399	-0.197719	-0.165469	-0.105906	-0.145249	-0.266227	-0.290137	-0.296948	-0.193241	-0.261744	-0.257124
DNM1L|O00429	-0.0910545	-0.141322	-0.0975977	0.127163	0.163872	-0.101861	0.0363849	-0.0358817	-0.00714405	0.120901	0.0350368	0.134661	-0.107769	0.102054	0.00443437	0.0960882	0.0196351	-0.0316745	0.0746459	-0.0197111	0.144358	-0.0440603	-0.0417089	0.0556169	0.120295	0.035145	0.170798	0.114235	0.0727454	-0.044345	-0.223716	0.219939	0.101877	-0.155948	0.112269	-0.11188	0.11085	0.140396	-0.450001	0.0274278	0.111276	0.163949	-0.0466243	0.154696	-0.0165209	0.0506434	0.0919276	0.210269	-0.0331052
MYCBP2|O75592	-0.248223	-0.018997	-0.0889141	0.0174896	-0.0846624	-0.131019	-0.00687096	0.00398061	-0.193514	-0.14316	0.0200204	-0.0650288	-0.10176	-0.0358068	-0.241426	-0.0191642	-0.178019	-0.0618746	-0.118856	-0.0951559	-0.0595059	-0.195511	-0.0487976	-0.0598994	-0.0545	-0.00303395	-0.00218937	-0.0298612	-0.095035	-0.136474	-0.219551	-0.00678032	-0.0903769	-0.159333	-0.240896	-0.124191	-0.126564	-0.0981259	-0.250431	0.0315202	-0.0542244	-0.173419	-0.0746943	-0.0839716	0.0268972	-0.144342	-0.131603	0.137336	-0.264541
KIF1A|Q12756	-0.148782	-0.154908	0.136	0.0634818	-0.0541085	-0.0417072	-0.115316	-0.0040247	-0.274247	0.0391133	0.0677493	-0.202222	-0.167576	-0.182071	-0.112598	0.216212	0.0518928	-0.00541103	-0.0696843	0.0233875	-0.0221488	-0.0126474	-0.132259	-0.0670465	-0.128372	-0.0642606	0.128401	-0.126206	0.00586047	-0.0572874	-0.0544936	0.071508	-0.083541	-0.057681	-0.166828	0.0414077	-0.0512169	-0.12651	0.0828362	0.0224972	-0.0360987	0.242222	-0.128537	0.148207	0.149023	-0.0719133	-0.0184661	0.0974905	-0.0464746
OPA1|O60313	-0.21126	-0.219435	-0.0450613	0.0275852	-0.0590315	-0.0233332	-0.0727814	-0.150542	-0.130712	-0.0463	-0.027066	0.0353251	-0.0191082	0.0277799	-0.0975313	-0.0757001	-0.0860707	0.0488132	-0.0344629	-0.0628479	-0.0766596	-0.253596	-0.167905	-0.105657	-0.0052491	-0.105697	-0.0811425	0.0283509	-0.0359458	-0.228262	-0.129891	-0.0928172	0.126823	-0.117561	0.00166637	-0.161528	-0.00506448	0.0258506	-0.515444	-0.113779	-0.168032	-0.0242684	-0.112369	0.099184	-0.0969569	0.0238605	-0.00402445	0.0188761	-0.194114
OXR1|Q8N573	-0.21007	-0.608303	-0.508403	-0.076023	-0.0367597	-0.326782	-0.026829	-0.176264	-0.117905	-0.0958102	-0.101031	0.0105777	-0.221753	-0.0714264	-0.161345	-0.0833815	-0.152516	-0.0591289	-0.0369142	-0.107113	-0.0786099	-0.113378	-0.23387	-0.072384	-0.11487	-0.0308995	-0.178557	-0.0880431	-0.0781429	-0.240006	-0.421063	-0.0324638	-0.0135555	-0.311651	0.0767489	-0.353384	-0.255503	0.0380081	-0.729149	-0.246196	-0.0987814	0.00355545	-0.171478	-0.0852114	-0.150004	-0.287116	-0.110897	-0.124775	-0.271485
NF1|P21359	-0.171143	0.17967	-0.0723326	0.108561	0.163161	-0.13241	0.0695825	0.130558	-0.00910764	0.120527	0.0223268	0.16258	-0.0741511	0.0983925	-0.0791022	0.0378772	0.0976014	0.0954231	0.0838929	-0.090932	0.182566	-0.101459	-0.0959253	0.0715298	0.106666	0.159944	0.221906	0.205923	0.122817	0.0465724	-0.155797	0.179957	0.0741039	-0.050834	0.0524541	0.102745	0.22587	0.0481124	-0.20299	-0.0418267	0.237754	-0.0333049	0.0644734	0.166375	0.0612339	0.102397	0.126618	0.197205	0.0695277
CYFIP2|Q96F07	-0.136189	-0.0512837	-0.140256	0.0277822	0.0428373	-0.0720774	-0.0162118	-0.096429	-0.0533388	0.0670383	-0.0755584	0.0702464	-0.0624571	0.0235596	-0.015551	0.0395362	-0.109707	0.00405415	0.0207064	-0.083819	0.0670758	-0.163826	-0.0768472	0.061744	0.173279	-0.111983	0.0592664	0.0904082	0.0296941	-0.132261	-0.244904	0.146962	0.0339427	-0.0828065	-0.0399331	-0.0747152	0.0187305	-0.0177089	-0.288358	0.0164214	0.00344278	0.0810688	0.0400378	0.00318416	-0.0828115	-0.158725	0.0546668	0.0778529	-0.201316
AGL|P35573	-0.358474	-0.0641905	0.108348	-0.00263211	-0.499113	-0.0467722	0.174392	0.151558	-0.0321786	-0.142393	0.0156758	-0.0835541	-0.296786	-0.30611	-0.029636	-0.0902402	-0.0569982	-0.0298333	-0.396744	0.125337	-0.299004	-0.250637	0.00480111	-0.202866	0.181809	0.0030064	0.106727	-0.00915906	0.0665223	-0.176209	-0.466302	-0.325276	-0.195969	-0.0332342	0.0333661	-0.0459466	-0.184096	0.096935	0.0346103	0.00985376	0.0311363	0.0218063	-0.127179	-0.126671	-0.340614	-0.0559197	-0.0729508	-0.0245518	-0.0768171
ITSN1|Q15811	-0.154244	-0.245419	-0.1933	-0.0949249	-0.144861	-0.151394	-0.131473	-0.222157	-0.108761	-0.0615743	-0.182415	-0.0989079	-0.118635	-0.139341	-0.110434	-0.117214	-0.0917341	-0.192676	-0.128746	-0.157066	-0.143842	-0.226664	-0.186422	-0.0688493	-0.113513	-0.18128	-0.0835699	-0.14266	-0.101873	-0.199881	-0.300665	-0.101798	-0.0931512	-0.213218	-0.159173	-0.137365	-0.178508	-0.0989188	-0.343568	-0.182023	-0.160373	-0.11202	-0.135257	-0.157673	-0.191601	-0.149223	-0.0640617	-0.166544	-0.253607
CNP|P09543	0.335621	0.498381	0.660466	0.33728	0.428509	0.477709	0.0720116	0.774395	-0.260545	0.00820844	0.606025	0.264174	0.029861	-0.445921	0.34528	-0.132145	0.0509486	0.0176882	0.620136	0.208338	-0.183328	1.01882	-0.117006	-0.184874	-0.184259	0.475697	-0.186544	0.122142	0.338972	0.851033	0.891007	-0.490855	0.148089	0.290718	0.525213	0.134639	0.0769738	0.464086	0.361538	0.378949	0.300215	-0.248466	-0.0304926	0.135254	0.547235	0.760692	0.0199257	0.290453	0.586583
PTPRS|Q13332	-0.222906	-0.090106	-0.0683472	0.0225839	-0.0359609	-0.0672227	-0.0128053	0.00861368	-0.0457256	0.0605415	0.0133567	0.0304761	-0.0954347	0.116914	-0.0818668	0.0378571	-0.0830549	-0.0610998	0.0952485	0.00983656	0.00654282	-0.130132	-0.0217962	0.102551	0.0154042	-0.0281132	0.0818954	0.0614988	0.00488418	-0.12376	-0.263896	0.0707215	0.114083	-0.0100798	0.0299035	-0.0633498	-0.00543072	0.126126	-0.213268	-0.105252	0.046709	-0.0110272	0.0358039	0.0623645	0.00386175	-0.268078	-0.00252259	0.0110379	-0.162042
TUBA1C|Q9BQE3	-0.0143913	-0.0343943	-0.0884006	0.0179293	-0.0599431	-0.0184949	-0.101986	-0.0579273	-0.104805	-0.0137109	-0.0174497	0.0427311	-0.130997	-0.0931387	-0.12931	-0.0636785	-0.0996621	-0.12692	0.0366898	-0.0273632	-0.0799212	-0.14701	-0.0590422	0.0169415	-0.0215659	-0.0141637	-0.0699561	0.000249626	-0.0262842	-0.125627	-0.271024	-0.0984903	0.00234025	-0.123494	0.0279884	-0.219556	-0.103508	0.0422237	-0.305833	-0.0977551	-0.0314186	-0.118252	-0.137501	-0.0109035	-0.181564	-0.181146	-0.0660816	-0.0380975	-0.0628339
[truncated: 9,513 more rows]
[truncated: 72 more columns]

## Sheet: Table S37
Table S37: Gene ontology z-scores for UPenn AD/PSP network modules
[truncated: 14,151 more rows]
[truncated: 20 more columns]

## Sheet: Table S38
Table S38: Neural cell type reference lists
Astrocytes	Microglia	Neuron	Oligodendrocytes	Endothelia
C8orf37	DGLUCY	C11orf87	KIAA0930	GGACT
A2M	C19orf38	CCDC184	INAVA	A3GALT2
MYORG	CD300C	CEP170B	C1orf116	A4GALT
FAM216B	IFI16	AARS2	TMEM266	C15orf48
AASS	AAGAB	ABCA5	SHISA8	UQCC3
ABAT	ABCA1	ABCC8	AARD	C16orf89
ABCB9	ABCA9	ABLIM3	ABCA2	ABCA4
ABCC12	ABCC3	ABRACL	ABCA6	ABCB1
[truncated: 1,464 more rows]

[truncated: 3 more sheets: Table S39, Table S40, Table S41]
